# Supplementary material for: DrugRepo: a novel approach to repurposing drugs based on chemical and genomic features
Source: Sci Rep. 2022 Dec 7;12:21116. doi: 10.1038/s41598-022-24980-2 (PMC9729186; doi:10.1038/s41598-022-24980-2)
Supplement: Supplementary file 1 — Supplementary Information 1. [file 41598_2022_24980_MOESM1_ESM.xlsx]

## Sheet: Sheet1
Approved drug	Standard InChIKey	Disease UML-CUI	Disease name
Palonosetron	CPZBLNMUGSZIPR-NVXWUHKLSA-N	C0000737	Abdominal pain
Curcumin	ZIUSSTSXXLLKKK-KOBPDPAPSA-N	C0162871	Abdominal aortic aneurysm
Rosuvastatin	BPRHUIZQVSMCRT-VEUZHWNKSA-N	C0311277	Abdominal obesity
Desipramine	HCYAFALTSJYZDH-UHFFFAOYSA-N	C0000737	Abdominal pain
Azithromycin	MQTOSJVFKKJCRP-BICOPXKESA-N	C0000737	Abdominal pain
Lidocaine	NNJVILVZKWQKPM-UHFFFAOYSA-N	C0000737	Abdominal pain
Tannic acid	LRBQNJMCXXYXIU-PPKXGCFTSA-N	C0000737	Abdominal pain
Octreotide	DEQANNDTNATYII-OULOTJBUSA-N	C0000737	Abdominal pain
Misoprostol	OJLOPKGSLYJEMD-URPKTTJQSA-N	C0000822	Abortion
Magnesium sulfate	LFCFXZHKDRJMNS-UHFFFAOYSA-L	C0000832	Abruptio placentae
Meropenem	DMJNNHOOLUXYBV-PQTSNVLCSA-N	C1608955	Mycobacterium abscessus infection
Dalbavancin	KGPGQDLTDHGEGT-SZUNQUCBSA-N	C1608955	Mycobacterium abscessus infection
Abacavir	MCGSCOLBFJQGHM-SCZZXKLOSA-N	C0001122	Acidosis
Levamisole	HLFSDGLLUJUHTE-SNVBAGLBSA-N	C0702166	Acne
Tretinoin	SHGAZHPCJJPHSC-YCNIQYBTSA-N	C0702166	Acne
Adapalene	LZCDAPDGXCYOEH-UHFFFAOYSA-N	C0001144	Acne vulgaris
Benzoyl peroxide	OMPJBNCRMGITSC-UHFFFAOYSA-N	C0001144	Acne vulgaris
Clindamycin	KDLRVYVGXIQJDK-AWPVFWJPSA-N	C0001144	Acne vulgaris
Sarecycline	PQJQFLNBMSCUSH-SBAJWEJLSA-N	C0001144	Acne vulgaris
Stavudine	XNKLLVCARDGLGL-JGVFFNPUSA-N	C0162526	Acquired immune deficiency syndrome
Tenofovir disoproxil fumarate	VCMJCVGFSROFHV-WZGZYPNHSA-N	C0162526	Acquired immune deficiency syndrome
Amphotericin b	APKFDSVGJQXUKY-INPOYWNPSA-N	C0162526	Acquired immunodeficiency syndrome
Voriconazole	BCEHBSKCWLPMDN-MGPLVRAMSA-N	C0162526	Acquired immunodeficiency syndrome
Foscarnet	ZJAOAACCNHFJAH-UHFFFAOYSA-N	C0162526	Acquired immunodeficiency syndrome
Ganciclovir	IRSCQMHQWWYFCW-UHFFFAOYSA-N	C0162526	Acquired immunodeficiency syndrome
Maraviroc	GSNHKUDZZFZSJB-QYOOZWMWSA-N	C0162526	Acquired immunodeficiency syndrome
Vicriviroc	CNPVJJQCETWNEU-CYFREDJKSA-N	C0162526	Acquired immunodeficiency syndrome
Zidovudine	HBOMLICNUCNMMY-XLPZGREQSA-N	C0162526	Acquired immunodeficiency syndrome
Darunavir	CJBJHOAVZSMMDJ-HEXNFIEUSA-N	C0162526	Acquired immunodeficiency syndrome
Ritonavir	NCDNCNXCDXHOMX-XGKFQTDJSA-N	C0162526	Acquired immunodeficiency syndrome
Lanreotide acetate	DEXPIBGCLCPUHE-UISHROKMSA-N	C0001206	Acromegaly
Octreotide	DEQANNDTNATYII-OULOTJBUSA-N	C0001206	Acromegaly
Pasireotide	VMZMNAABQBOLAK-IXZCVAHUSA-N	C0001206	Acromegaly
Imiquimod	DOUYETYNHWVLEO-UHFFFAOYSA-N	C1442958	Actinic porokeratosis
Diclofenac sodium	KPHWPUGNDIVLNH-UHFFFAOYSA-M	C1442958	Actinic porokeratosis
Ingenol mebutate	VDJHFHXMUKFKET-WDUFCVPESA-N	C1442958	Actinic porokeratosis
Lithium carbonate	XGZVUEUWXADBQD-UHFFFAOYSA-L	C0005586	Bipolar disorder
Atorvastatin	XUKUURHRXDUEBC-KAYWLYCHSA-N	C0948089	Acute coronary syndrome
Bivalirudin	OIRCOABEOLEUMC-GEJPAHFPSA-N	C0948089	Acute coronary syndrome
Clopidogrel	GKTWGGQPFAXNFI-HNNXBMFYSA-N	C0948089	Acute coronary syndrome
Colchicine	IAKHMKGGTNLKSZ-INIZCTEOSA-N	C0948089	Acute coronary syndrome
Eptifibatide	CZKPOZZJODAYPZ-LROMGURASA-N	C0948089	Acute coronary syndrome
Otamixaban	PFGVNLZDWRZPJW-OPAMFIHVSA-N	C0948089	Acute coronary syndrome
Prasugrel	DTGLZDAWLRGWQN-UHFFFAOYSA-N	C0948089	Acute coronary syndrome
Rosuvastatin	BPRHUIZQVSMCRT-VEUZHWNKSA-N	C0948089	Acute coronary syndrome
Ticagrelor	OEKWJQXRCDYSHL-FNOIDJSQSA-N	C0948089	Acute coronary syndrome
Varenicline	JQSHBVHOMNKWFT-UHFFFAOYSA-N	C0948089	Acute coronary syndrome
Alogliptin	ZSBOMTDTBDDKMP-OAHLLOKOSA-N	C0948089	Acute coronary syndrome
Rosuvastatin calcium	LALFOYNTGMUKGG-BGRFNVSISA-L	C0948089	Acute coronary syndrome
Domperidone	FGXWKSZFVQUSTL-UHFFFAOYSA-N	C0017160	Gastroenteritis
Ondansetron	FELGMEQIXOGIFQ-UHFFFAOYSA-N	C0017160	Gastroenteritis
Tezosentan	TUYWTLTWNJOZNY-UHFFFAOYSA-N	C0018801	Heart failure
Dobutamine	JRWZLRBJNMZMFE-UHFFFAOYSA-N	C0018801	Heart failure
Levosimendan	WHXMKTBCFHIYNQ-SECBINFHSA-N	C0018801	Heart failure
Maraviroc	GSNHKUDZZFZSJB-QYOOZWMWSA-N	C0019693	Hiv infections
Raltegravir	CZFFBEXEKNGXKS-UHFFFAOYSA-N	C0019693	Hiv infections
Acetylcysteine	PWKSKIMOESPYIA-BYPYZUCNSA-N	C0022660	Acute kidney failure
Curcumin	ZIUSSTSXXLLKKK-KOBPDPAPSA-N	C2609414	Acute kidney injury
Ibuprofen	HEFNNWSXXWATRW-UHFFFAOYSA-N	C2609414	Acute kidney injury
Acetylcysteine	PWKSKIMOESPYIA-BYPYZUCNSA-N	C0162557	Acute liver failure
Nicoboxil	IZJRISIINLJVBU-UHFFFAOYSA-N	C0024031	Low back pain
Nonivamide	RGOVYLWUIBMPGK-UHFFFAOYSA-N	C0024031	Low back pain
Cytarabine	UHDGCWIWMRVCDJ-YTQLPXDHSA-N	C0023453	Acute lymphoblastic leukemia
Dexamethasone	UREBDLICKHMUKA-CXSFZGCWSA-N	C0023453	Acute lymphoblastic leukemia
Doxorubicin	AOJJSUZBOXZQNB-TZSSRYMLSA-N	C0023453	Acute lymphoblastic leukemia
Leucovorin	VVIAGPKUTFNRDU-ABLWVSNPSA-N	C0023453	Acute lymphoblastic leukemia
Methotrexate	FBOZXECLQNJBKD-ZDUSSCGKSA-N	C0023453	Acute lymphoblastic leukemia
Prednisone	XOFYZVNMUHMLCC-ZPOLXVRWSA-N	C0023453	Acute lymphoblastic leukemia
Vincristine	OGWKCGZFUXNPDA-XQKSVPLYSA-N	C0023453	Acute lymphoblastic leukemia
Pentostatin	FPVKHBSQESCIEP-JQCXWYLXSA-N	C0023453	Acute lymphoblastic leukemia
Cyclophosphamide	CMSMOCZEIVJLDB-UHFFFAOYSA-N	C0023453	Acute lymphocytic leukemia
Fludarabine	HBUBKKRHXORPQB-FJFJXFQQSA-N	C0023453	Acute lymphocytic leukemia
Mycophenolate mofetil	RTGDFNSFWBGLEC-SYZQJQIISA-N	C0023453	Acute lymphocytic leukemia
Methotrexate	FBOZXECLQNJBKD-ZDUSSCGKSA-N	C0023467	Acute myelocytic leukemia
Pentostatin	FPVKHBSQESCIEP-JQCXWYLXSA-N	C0023467	Acute myelocytic leukemia
Cyclophosphamide	CMSMOCZEIVJLDB-UHFFFAOYSA-N	C0023467	Acute myelogenous leukemia
Fludarabine	HBUBKKRHXORPQB-FJFJXFQQSA-N	C0023467	Acute myelogenous leukemia
Mycophenolate mofetil	RTGDFNSFWBGLEC-SYZQJQIISA-N	C0023467	Acute myelogenous leukemia
Cytarabine	UHDGCWIWMRVCDJ-YTQLPXDHSA-N	C0023467	Acute myelogenous leukemia
Decitabine	XAUDJQYHKZQPEU-KVQBGUIXSA-N	C0023467	Acute myelogenous leukemia
Azacitidine	NMUSYJAQQFHJEW-KVTDHHQDSA-N	C0026998	Acute myeloid leukemia	m1
Cyclophosphamide	CMSMOCZEIVJLDB-UHFFFAOYSA-N	C0026998	Acute myeloid leukemia	m1
Cytarabine	UHDGCWIWMRVCDJ-YTQLPXDHSA-N	C0026998	Acute myeloid leukemia	m1
Daunorubicin	STQGQHZAVUOBTE-VGBVRHCVSA-N	C0026998	Acute myeloid leukemia	m1
Etoposide	VJJPUSNTGOMMGY-MRVIYFEKSA-N	C0026998	Acute myeloid leukemia	m1
Fludarabine	HBUBKKRHXORPQB-FJFJXFQQSA-N	C0026998	Acute myeloid leukemia	m1
Idarubicin	XDXDZDZNSLXDNA-TZNDIEGXSA-N	C0026998	Acute myeloid leukemia	m1
Isavuconazole	DDFOUSQFMYRUQK-RCDICMHDSA-N	C0026998	Acute myeloid leukemia	m1
Lomustine	GQYIWUVLTXOXAJ-UHFFFAOYSA-N	C0026998	Acute myeloid leukemia	m1
Mitoxantrone	KKZJGLLVHKMTCM-UHFFFAOYSA-N	C0026998	Acute myeloid leukemia	m1
Mycophenolate mofetil	RTGDFNSFWBGLEC-SYZQJQIISA-N	C0026998	Acute myeloid leukemia	m1
Thioguanine	WYWHKKSPHMUBEB-UHFFFAOYSA-N	C0026998	Acute myeloid leukemia	m1
Elacytarabine	FLFGNMFWNBOBGE-FNNZEKJRSA-N	C0026998	Acute myeloid leukemia	m1
Busulfan	COVZYZSDYWQREU-UHFFFAOYSA-N	C0026998	Acute myeloid leukemia	m1
Cyclosporine	PMATZTZNYRCHOR-CGLBZJNRSA-N	C0026998	Acute myeloid leukemia	m1
Fludarabine phosphate	GIUYCYHIANZCFB-FJFJXFQQSA-N	C0026998	Acute myeloid leukemia	m1
Methotrexate	FBOZXECLQNJBKD-ZDUSSCGKSA-N	C0026998	Acute myeloid leukemia	m1
Tacrolimus	QJJXYPPXXYFBGM-LFZNUXCKSA-N	C0026998	Acute myeloid leukemia	m1
Adenosine	OIRDTQYFTABQOQ-KQYNXXCUSA-N	C0027051	Myocardial infarction
Clopidogrel	GKTWGGQPFAXNFI-HNNXBMFYSA-N	C0027051	Myocardial infarction
Ticagrelor	OEKWJQXRCDYSHL-FNOIDJSQSA-N	C0027051	Myocardial infarction
Ranolazine	XKLMZUWKNUAPSZ-UHFFFAOYSA-N	C0151744	Myocardial ischemia
Hydromorphone	WVLOADHCBXTIJK-YNHQPCIGSA-N	C0030193	Pain
Morphine	BQJCRHHNABKAKU-KBQPJGBKSA-N	C0030193	Pain
Oliceridine	DMNOVGJWPASQDL-OAQYLSRUSA-N	C0030193	Pain
Sufentanil	GGCSSNBKKAUURC-UHFFFAOYSA-N	C0030193	Pain
Diclofenac sodium	KPHWPUGNDIVLNH-UHFFFAOYSA-M	C0030193	Pain
Ketamine	YQEZLKZALYSWHR-UHFFFAOYSA-N	C0030193	Pain
Meropenem	DMJNNHOOLUXYBV-PQTSNVLCSA-N	C0034186	Pyelonephritis
Plazomicin	IYDYFVUFSPQPPV-PEXOCOHZSA-N	C0034186	Pyelonephritis
Levofloxacin	GSDSWSVVBLHKDQ-JTQLQIEISA-N	C0034186	Pyelonephritis
Fenoldopam	TVURRHSHRRELCG-UHFFFAOYSA-N	C3151209	Acute renal failure
Nitric oxide	MWUXSHHQAYIFBG-UHFFFAOYSA-N	C0852283	Respiratory distress syndrome
Ibuprofen	HEFNNWSXXWATRW-UHFFFAOYSA-N	C0852283	Respiratory distress syndrome
Oxygen	MYMOFIZGZYHOMD-UHFFFAOYSA-N	C1145670	Respiratory failure
Brexpiprazole	ZKIAIYBUSXZPLP-UHFFFAOYSA-N	C0857501	Acute schizophrenia
Loxoprofen	YMBXTVYHTMGZDW-UHFFFAOYSA-N	C3806482	Recurrent respiratory infections
Pelubiprofen	AUZUGWXLBGZUPP-GXDHUFHOSA-N	C3806482	Recurrent respiratory infections
Capecitabine	GAGWJHPBXLXJQN-UORFTKCHSA-N	C0001418	Adenocarcinoma
Fluorouracil	GHASVSINZRGABV-UHFFFAOYSA-N	C0001418	Adenocarcinoma
Cyproterone acetate	UWFYSQMTEOIJJG-FDTZYFLXSA-N	C0001418	Adenocarcinoma
Flutamide	MKXKFYHWDHIYRV-UHFFFAOYSA-N	C0001418	Adenocarcinoma
Medroxyprogesterone acetate	PSGAAPLEWMOORI-PEINSRQWSA-N	C0001418	Adenocarcinoma
Venlafaxine	PNVNVHUZROJLTJ-UHFFFAOYSA-N	C0001418	Adenocarcinoma
Atrasentan	MOTJMGVDPWRKOC-QPVYNBJUSA-N	C0001418	Adenocarcinoma
Fluorouracil	GHASVSINZRGABV-UHFFFAOYSA-N	C0338106	Adenocarcinoma of colon
Leucovorin calcium	KVUAALJSMIVURS-ZEDZUCNESA-L	C0338106	Adenocarcinoma of colon
Oxaliplatin	ZROHGHOFXNOHSO-BNTLRKBRSA-L	C0338106	Adenocarcinoma of colon
Eniluracil	JOZGNYDSEBIJDH-UHFFFAOYSA-N	C0338106	Adenocarcinoma of colon
Irinotecan hydrochloride	GURKHSYORGJETM-WAQYZQTGSA-N	C0338106	Adenocarcinoma of colon
Docetaxel	ZDZOTLJHXYCWBA-VCVYQWHSSA-N	C0278701	Gastric adenocarcinoma
Carboplatin	OLESAACUTLOWQZ-UHFFFAOYSA-L	C0152013	Adenocarcinoma of lung
Paclitaxel	RCINICONZNJXQF-MZXODVADSA-N	C0152013	Adenocarcinoma of lung
Gefitinib	XGALLCVXEZPNRQ-UHFFFAOYSA-N	C0152013	Adenocarcinoma of lung
Vinorelbine tartrate	MVHREVCZLKPXGC-DSLGMBOJSA-N	C0152013	Adenocarcinoma of lung
Docetaxel	ZDZOTLJHXYCWBA-VCVYQWHSSA-N	C0152013	Adenocarcinoma of lung
Etoposide	VJJPUSNTGOMMGY-MRVIYFEKSA-N	C0152013	Adenocarcinoma of lung
Gemcitabine hydrochloride	OKKDEIYWILRZIA-OSZBKLCCSA-N	C1335302	Adenocarcinoma of the pancreas
Docetaxel	ZDZOTLJHXYCWBA-VCVYQWHSSA-N	C0007112	Adenocarcinoma of prostate
Prednisone	XOFYZVNMUHMLCC-ZPOLXVRWSA-N	C0007112	Adenocarcinoma of prostate
Histrelin acetate	OWAUGAMNPZHEOJ-YKZVIGSYSA-N	C0007112	Adenocarcinoma of prostate
Rosiglitazone	YASAKCUCGLMORW-UHFFFAOYSA-N	C0007112	Adenocarcinoma of prostate
Fluorouracil	GHASVSINZRGABV-UHFFFAOYSA-N	C1319315	Adenocarcinoma of large intestine
Leucovorin calcium	KVUAALJSMIVURS-ZEDZUCNESA-L	C1319315	Adenocarcinoma of large intestine
Oxaliplatin	ZROHGHOFXNOHSO-BNTLRKBRSA-L	C1319315	Adenocarcinoma of large intestine
Eniluracil	JOZGNYDSEBIJDH-UHFFFAOYSA-N	C1319315	Adenocarcinoma of large intestine
Methylphenidate hydrochloride	JUMYIBMBTDDLNG-UHFFFAOYSA-N	C1263846	Attention deficit hyperactivity disorder
Modafinil	YFGHCGITMMYXAQ-UHFFFAOYSA-N	C1263846	Attention deficit hyperactivity disorder
Bupropion	SNPPWIUOZRMYNY-UHFFFAOYSA-N	C1263846	Attention deficit hyperactivity disorder
Methylphenidate	DUGOZIWVEXMGBE-UHFFFAOYSA-N	C1263846	Attention deficit hyperactivity disorder
Doxorubicin	AOJJSUZBOXZQNB-TZSSRYMLSA-N	C0206667	Adrenal cortical adenoma
Etoposide	VJJPUSNTGOMMGY-MRVIYFEKSA-N	C0206667	Adrenal cortical adenoma
Mitotane	JWBOIMRXGHLCPP-UHFFFAOYSA-N	C0206667	Adrenal cortical adenoma
Streptozotocin	ZSJLQEPLLKMAKR-YDEIVXIUSA-N	C0206667	Adrenal cortical adenoma
Busulfan	COVZYZSDYWQREU-UHFFFAOYSA-N	C0023437	Acute basophilic leukemia
Cytarabine	UHDGCWIWMRVCDJ-YTQLPXDHSA-N	C0023437	Acute basophilic leukemia
Daunorubicin hydrochloride	GUGHGUXZJWAIAS-QQYBVWGSSA-N	C0023437	Acute basophilic leukemia
Etoposide	VJJPUSNTGOMMGY-MRVIYFEKSA-N	C0023437	Acute basophilic leukemia
Valspodar	YJDYDFNKCBANTM-QCWCSKBGSA-N	C0023437	Acute basophilic leukemia
Allopurinol	OFCNXPDARWKPPY-UHFFFAOYSA-N	C0023449	Acute lymphocytic leukemia
Arsenic trioxide	IKWTVSLWAPBBKU-UHFFFAOYSA-N	C0023470	Myeloid leukemia
Dasotraline	SRPXSILJHWNFMK-MEDUHNTESA-N	C1263846	Attention deficit hyperactivity disorder
Cyclophosphamide	CMSMOCZEIVJLDB-UHFFFAOYSA-N	C0023453	L2 acute lymphoblastic leukemia
Cytarabine	UHDGCWIWMRVCDJ-YTQLPXDHSA-N	C0023453	L2 acute lymphoblastic leukemia
Dasatinib	ZBNZXTGUTAYRHI-UHFFFAOYSA-N	C0023453	L2 acute lymphoblastic leukemia
Daunorubicin hydrochloride	GUGHGUXZJWAIAS-QQYBVWGSSA-N	C0023453	L2 acute lymphoblastic leukemia
Dexamethasone	UREBDLICKHMUKA-CXSFZGCWSA-N	C0023453	L2 acute lymphoblastic leukemia
Etoposide	VJJPUSNTGOMMGY-MRVIYFEKSA-N	C0023453	L2 acute lymphoblastic leukemia
Hydrocortisone sodium succinate	HHZQLQREDATOBM-CODXZCKSSA-M	C0023453	L2 acute lymphoblastic leukemia
Ifosfamide	HOMGKSMUEGBAAB-UHFFFAOYSA-N	C0023453	L2 acute lymphoblastic leukemia
Leucovorin calcium	KVUAALJSMIVURS-ZEDZUCNESA-L	C0023453	L2 acute lymphoblastic leukemia
Mercaptopurine	GLVAUDGFNGKCSF-UHFFFAOYSA-N	C0023453	L2 acute lymphoblastic leukemia
Methotrexate	FBOZXECLQNJBKD-ZDUSSCGKSA-N	C0023453	L2 acute lymphoblastic leukemia
Methylprednisolone	VHRSUDSXCMQTMA-PJHHCJLFSA-N	C0023453	L2 acute lymphoblastic leukemia
Prednisone	XOFYZVNMUHMLCC-ZPOLXVRWSA-N	C0023453	L2 acute lymphoblastic leukemia
Vincristine sulfate	AQTQHPDCURKLKT-JKDPCDLQSA-N	C0023453	L2 acute lymphoblastic leukemia
Cyclophosphamide	CMSMOCZEIVJLDB-UHFFFAOYSA-N	C1849385	Rhabdomyosarcoma 1
Topotecan hydrochloride	DGHHQBMTXTWTJV-BQAIUKQQSA-N	C1849385	Rhabdomyosarcoma 1
Vincristine sulfate	AQTQHPDCURKLKT-JKDPCDLQSA-N	C1849385	Rhabdomyosarcoma 1
Topiramate	KJADKKWYZYXHBB-XBWDGYHZSA-N	C1838916	Adult onset
Dacarbazine	FDKXTQMXEQVLRF-ZHACJKMWSA-N	C0023269	Leiomyosarcoma
Trabectedin	PKVRCIRHQMSYJX-PYDRXBSSSA-N	C0023269	Leiomyosarcoma
Ivacaftor	PURKAOJPTOLRMP-UHFFFAOYSA-N	C0024115	Lung diseases
Lumacaftor	UFSKUSARDNFIRC-UHFFFAOYSA-N	C0024115	Lung diseases
Rotigotine	KFQYTPMOWPVWEJ-INIZCTEOSA-N	C0030567	Parkinson disease
Sorafenib	MLDQJTXFUGDVEO-UHFFFAOYSA-N	C0007134	Renal cell carcinoma
Tivozanib	SPMVMDHWKHCIDT-UHFFFAOYSA-N	C0007134	Renal cell carcinoma
Pardoprunox	YVPUUUDAZYFFQT-UHFFFAOYSA-N	C0030569	Secondary parkinson disease
Rotigotine	KFQYTPMOWPVWEJ-INIZCTEOSA-N	C0030569	Secondary parkinson disease
Haloperidol	LNEPOXFFQSENCJ-UHFFFAOYSA-N	C0001723	Affective disorders
Sertraline	VGKDLMBJGBXTGI-SJCJKPOMSA-N	C0001723	Affective disorders
Ziprasidone	MVWVFYHBGMAFLY-UHFFFAOYSA-N	C0001723	Affective disorders
Topiramate	KJADKKWYZYXHBB-XBWDGYHZSA-N	C0001723	Affective disorders
Verteporfin	NJLRKAMQPVVOIU-IXZGEAKMSA-N	C0242383	Age related macular degeneration
Anecortave acetate	YUWPMEXLKGOSBF-GACAOOTBSA-N	C0242383	Age related macular degeneration
Amoxicillin	LSQZJLSUYDQPKJ-NJBDSQKTSA-N	C0031106	Aggressive periodontitis
Clarithromycin	AGOYDEPGAOXOCK-KCBOHYOISA-N	C0031106	Aggressive periodontitis
Metronidazole	VAOCPAMSLUNLGC-UHFFFAOYSA-N	C0031106	Aggressive periodontitis
Raloxifene	GZUITABIAKMVPG-UHFFFAOYSA-N	C0231341	Premature aging syndrome
Tamoxifen	NKANXQFJJICGDU-QPLCGJKRSA-N	C0231341	Premature aging syndrome
Citalopram	WSEQXVZVJXJVFP-UHFFFAOYSA-N	C3887612	Agitation
Dexmedetomidine	CUHVIMMYOGQXCV-NSHDSACASA-N	C3887612	Agitation
Morphine	BQJCRHHNABKAKU-KBQPJGBKSA-N	C3887612	Agitation
Pregabalin	AYXYPKUFHZROOJ-ZETCQYMHSA-N	C3887612	Agitation
Abacavir sulfate	MBFKCGGQTYQTLR-SCYNACPDSA-N	C0001849	Aids dementia complex
Stavudine	XNKLLVCARDGLGL-JGVFFNPUSA-N	C0001849	Aids dementia complex
Zidovudine	HBOMLICNUCNMMY-XLPZGREQSA-N	C0001849	Aids dementia complex
Paclitaxel	RCINICONZNJXQF-MZXODVADSA-N	C0276535	Aids with kaposi's sarcoma
Linagliptin	LTXREWYXXSTFRX-QGZVFWFLSA-N	C0001925	Albuminuria
Paricalcitol	BPKAHTKRCLCHEA-UBFJEZKGSA-N	C0001925	Albuminuria
Naltrexone	DQCKKXVULJGBQN-XFWGSAIBSA-N	C0085762	Alcohol abuse
Chlordiazepoxide	ANTSCNMPPGJYLG-UHFFFAOYSA-N	C0236663	Alcohol withdrawal syndrome
Levetiracetam	HPHUVLMMVZITSG-LURJTMIESA-N	C0236663	Alcohol withdrawal syndrome
Naltrexone	DQCKKXVULJGBQN-XFWGSAIBSA-N	C0236664	Alcohol-related disorders
Desloratadine	JAUOIFJMECXRGI-UHFFFAOYSA-N	C0035457	Allergic rhinitis
Levocetirizine	ZKLPARSLTMPFCP-OAQYLSRUSA-N	C0035457	Allergic rhinitis
Beclomethasone dipropionate	KUVIULQEHSCUHY-XYWKZLDCSA-N	C0035457	Allergic rhinitis
Ciclesonide	LUKZNWIVRBCLON-GXOBDPJESA-N	C0035457	Allergic rhinitis
Fluticasone furoate	XTULMSXFIHGYFS-VLSRWLAYSA-N	C0035457	Allergic rhinitis
Fluticasone propionate	WMWTYOKRWGGJOA-CENSZEJFSA-N	C0035457	Allergic rhinitis
Dutasteride	JWJOTENAMICLJG-QWBYCMEYSA-N	C0002170	Alopecia
Citalopram	WSEQXVZVJXJVFP-UHFFFAOYSA-N	C0750901	Alzheimer disease	early onset
Aripiprazole	CEUORZQYGODEFX-UHFFFAOYSA-N	C0750901	Alzheimer disease	early onset
Atomoxetine hydrochloride	LUCXVPAZUDVVBT-UNTBIKODSA-N	C0750901	Alzheimer disease	early onset
Atorvastatin	XUKUURHRXDUEBC-KAYWLYCHSA-N	C0750901	Alzheimer disease	early onset
Donepezil	ADEBPBSSDYVVLD-UHFFFAOYSA-N	C0750901	Alzheimer disease	early onset
Estrogen	GJUHUIXJLZINMA-MJCUULBUSA-N	C0750901	Alzheimer disease	early onset
Florbetapir f 18	YNDIAUKFXKEXSV-CRYLGTRXSA-N	C0750901	Alzheimer disease	early onset
Galantamine	ASUTZQLVASHGKV-JDFRZJQESA-N	C0750901	Alzheimer disease	early onset
Haloperidol	LNEPOXFFQSENCJ-UHFFFAOYSA-N	C0750901	Alzheimer disease	early onset
Indomethacin	CGIGDMFJXJATDK-UHFFFAOYSA-N	C0750901	Alzheimer disease	early onset
Memantine	BUGYDGFZZOZRHP-UHFFFAOYSA-N	C0750901	Alzheimer disease	early onset
Naproxen	CMWTZPSULFXXJA-VIFPVBQESA-N	C0750901	Alzheimer disease	early onset
Neramexane	OGZQTTHDGQBLBT-UHFFFAOYSA-N	C0750901	Alzheimer disease	early onset
Nilvadipine	FAIIFDPAEUKBEP-UHFFFAOYSA-N	C0750901	Alzheimer disease	early onset
Prednisone	XOFYZVNMUHMLCC-ZPOLXVRWSA-N	C0750901	Alzheimer disease	early onset
Raloxifene	GZUITABIAKMVPG-UHFFFAOYSA-N	C0750901	Alzheimer disease	early onset
Rivastigmine	XSVMFMHYUFZWBK-NSHDSACASA-N	C0750901	Alzheimer disease	early onset
Rofecoxib	RZJQGNCSTQAWON-UHFFFAOYSA-N	C0750901	Alzheimer disease	early onset
Rosiglitazone	YASAKCUCGLMORW-UHFFFAOYSA-N	C0750901	Alzheimer disease	early onset
Semagacestat	PKXWXXPNHIWQHW-RCBQFDQVSA-N	C0750901	Alzheimer disease	early onset
Simvastatin	RYMZZMVNJRMUDD-HGQWONQESA-N	C0750901	Alzheimer disease	early onset
Trazodone	PHLBKPHSAVXXEF-UHFFFAOYSA-N	C0750901	Alzheimer disease	early onset
Vitamin e	GVJHHUAWPYXKBD-IEOSBIPESA-N	C0750901	Alzheimer disease	early onset
Modafinil	YFGHCGITMMYXAQ-UHFFFAOYSA-N	C0750901	Alzheimer disease	early onset
Galantamine hydrobromide	QORVDGQLPPAFRS-XPSHAMGMSA-N	C0750901	Alzheimer disease	early onset
Donepezil hydrochloride	XWAIAVWHZJNZQQ-UHFFFAOYSA-N	C0750901	Alzheimer disease	early onset
Risperidone	RAPZEAPATHNIPO-UHFFFAOYSA-N	C0750901	Alzheimer disease	early onset
Melatonin	DRLFMBDRBRZALE-UHFFFAOYSA-N	C0750901	Alzheimer disease	early onset
Quetiapine fumarate	VRHJBWUIWQOFLF-WLHGVMLRSA-N	C0750901	Alzheimer disease	early onset
Bortezomib	GXJABQQUPOEUTA-RDJZCZTQSA-N	C0002726	Amyloidosis
Dexamethasone	UREBDLICKHMUKA-CXSFZGCWSA-N	C0002726	Amyloidosis
Melphalan	SGDBTWWWUNNDEQ-LBPRGKRZSA-N	C0002726	Amyloidosis
Ceftriaxone	VAAUVRVFOQPIGI-SPQHTLEESA-N	C0002736	Amyotrophic lateral sclerosis
Dexpramipexole	FASDKYOPVNHBLU-SSDOTTSWSA-N	C0002736	Amyotrophic lateral sclerosis
Minocycline	DYKFCLLONBREIL-KVUCHLLUSA-N	C0002736	Amyotrophic lateral sclerosis
Olesoxime	QNTASHOAVRSLMD-GYKMGIIDSA-N	C0002736	Amyotrophic lateral sclerosis
Riluzole	FTALBRSUTCGOEG-UHFFFAOYSA-N	C0002736	Amyotrophic lateral sclerosis
Escitalopram	WSEQXVZVJXJVFP-FQEVSTJZSA-N	C0002736	Amyotrophic lateral sclerosis
Fluorouracil	GHASVSINZRGABV-UHFFFAOYSA-N	C0279637	Anal carcinoma
Octreotide acetate	XQEJFZYLWPSJOV-XJQYZYIXSA-N	C0279637	Anal carcinoma
Temozolomide	BPEGJWRSRHCHSN-UHFFFAOYSA-N	C0334579	Anaplastic astrocytoma
Minoxidil	ZFMITUMMTDLWHR-UHFFFAOYSA-N	C0162311	Androgenetic alopecia
Mebendazole	OPXLLQIJSORQAM-UHFFFAOYSA-N	C0002871	Anemia
Nandrolone	NPAGDVCDWIYMMC-IZPLOLCNSA-N	C0002871	Anemia
Dexamethasone	UREBDLICKHMUKA-CXSFZGCWSA-N	C0002871	Anemia
Albendazole	HXHWSAZORRCQMX-UHFFFAOYSA-N	C0002871	Anemia
Prednisolone	OIGNJSKKLXVSLS-VWUMJDOOSA-N	C0002871	Anemia
Magnesium sulfate	LFCFXZHKDRJMNS-UHFFFAOYSA-L	C0002871	Anemia
Hydroxyurea	VSNHCAURESNICA-UHFFFAOYSA-N	C0002871	Anemia
Levodopa	WTDRDQBEARUVNC-LURJTMIESA-N	C0162635	Angelman syndrome
Ivabradine	ACRHBAYQBXXRTO-OAQYLSRUSA-N	C0002962	Angina pectoris
Aspirin	BSYNRYMUTXBXSQ-UHFFFAOYSA-N	C0002962	Angina pectoris
Dipyridamole	IZEKFCXSFNUWAM-UHFFFAOYSA-N	C0002962	Angina pectoris
Ranolazine	XKLMZUWKNUAPSZ-UHFFFAOYSA-N	C0002962	Angina pectoris
Clopidogrel	GKTWGGQPFAXNFI-HNNXBMFYSA-N	C0002965	Angina unstable
Icatibant	QURWXBZNHXJZBE-SKXRKSCCSA-N	C0002994	Angioedema
Atropine	RKUNBYITZUJHSG-SPUOUPEWSA-N	C0003081	Anisometropia
Celecoxib	RZEKVGVHFLEQIL-UHFFFAOYSA-N	C0038013	Ankylosing spondylitis
Etoricoxib	MNJVRJDLRVPLFE-UHFFFAOYSA-N	C0038013	Ankylosing spondylitis
Methotrexate	FBOZXECLQNJBKD-ZDUSSCGKSA-N	C0038013	Ankylosing spondylitis
Naproxen	CMWTZPSULFXXJA-VIFPVBQESA-N	C0038013	Ankylosing spondylitis
Misoprostol	OJLOPKGSLYJEMD-URPKTTJQSA-N	C0038013	Ankylosing spondylitis
Rebamipide	ALLWOAVDORUJLA-UHFFFAOYSA-N	C0038013	Ankylosing spondylitis
Megestrol acetate	RQZAXGRLVPAYTJ-GQFGMJRRSA-N	C0003123	Anorexia
Docetaxel	ZDZOTLJHXYCWBA-VCVYQWHSSA-N	C0003123	Anorexia
Dronabinol	CYQFCXCEBYINGO-IAGOWNOFSA-N	C0003125	Anorexia nervosa
Testosterone	MUMGGOZAMZWBJJ-DYKIIFRCSA-N	C0003125	Anorexia nervosa
Clomiphene citrate	PYTMYKVIJXPNBD-UHFFFAOYSA-N	C0003128	Anovulation
Metformin	XZWYZXLIPXDOLR-UHFFFAOYSA-N	C0003128	Anovulation
Duloxetine	ZEUITGRIYCTCEM-KRWDZBQOSA-N	C0003467	Anxiety
Pregabalin	AYXYPKUFHZROOJ-ZETCQYMHSA-N	C0003467	Anxiety
Saredutant	PGKXDIMONUAMFR-AREMUKBSSA-N	C0003467	Anxiety
Sertraline	VGKDLMBJGBXTGI-SJCJKPOMSA-N	C0003467	Anxiety
Brexpiprazole	ZKIAIYBUSXZPLP-UHFFFAOYSA-N	C0003467	Anxiety
Duloxetine	ZEUITGRIYCTCEM-KRWDZBQOSA-N	C0003469	Anxiety disorders
Methylphenidate	DUGOZIWVEXMGBE-UHFFFAOYSA-N	C0003469	Anxiety disorders
Venlafaxine	PNVNVHUZROJLTJ-UHFFFAOYSA-N	C0003469	Anxiety disorders
Risperidone	RAPZEAPATHNIPO-UHFFFAOYSA-N	C0003469	Anxiety disorders
Duloxetine hydrochloride	BFFSMCNJSOPUAY-LMOVPXPDSA-N	C0003469	Anxiety disorders
Fluoxetine	RTHCYVBBDHJXIQ-UHFFFAOYSA-N	C0003469	Anxiety disorders
Fluvoxamine	CJOFXWAVKWHTFT-XSFVSMFZSA-N	C0003469	Anxiety disorders
Escitalopram	WSEQXVZVJXJVFP-FQEVSTJZSA-N	C0003469	Anxiety disorders
Duloxetine	ZEUITGRIYCTCEM-KRWDZBQOSA-N	C0376280	Anxiety states
Melatonin	DRLFMBDRBRZALE-UHFFFAOYSA-N	C0003486	Aortic aneurysm
Cyclophosphamide	CMSMOCZEIVJLDB-UHFFFAOYSA-N	C0002874	Aplastic anemia
Doripenem	AVAACINZEOAHHE-VFZPANTDSA-N	C0003615	Appendicitis
Sodium selenite	BVTBRVFYZUCAKH-UHFFFAOYSA-L	C0311375	Arsenic poisoning
Linagliptin	LTXREWYXXSTFRX-QGZVFWFLSA-N	C2973725	Pulmonary arterial hypertension
Aliskiren	UXOWGYHJODZGMF-QORCZRPOSA-N	C2973725	Pulmonary arterial hypertension
Fimasartan	AMEROGPZOLAFBN-UHFFFAOYSA-N	C2973725	Pulmonary arterial hypertension
Losartan	PSIFNNKUMBGKDQ-UHFFFAOYSA-N	C2973725	Pulmonary arterial hypertension
Spironolactone	LXMSZDCAJNLERA-ZHYRCANASA-N	C2973725	Pulmonary arterial hypertension
Clopidogrel	GKTWGGQPFAXNFI-HNNXBMFYSA-N	C0003838	Arterial occlusive diseases
Niacin	PVNIIMVLHYAWGP-UHFFFAOYSA-N	C0003838	Arterial occlusive diseases
Pravastatin	TUZYXOIXSAXUGO-PZAWKZKUSA-N	C0003838	Arterial occlusive diseases
Vitamin e	GVJHHUAWPYXKBD-IEOSBIPESA-N	C0003838	Arterial occlusive diseases
Warfarin	PJVWKTKQMONHTI-UHFFFAOYSA-N	C0003838	Arterial occlusive diseases
Oxycodone	BRUQQQPBMZOVGD-XFKAJCMBSA-N	C0003862	Arthralgia
Celecoxib	RZEKVGVHFLEQIL-UHFFFAOYSA-N	C0003864	Arthritis
Indomethacin	CGIGDMFJXJATDK-UHFFFAOYSA-N	C0003864	Arthritis
Naproxen	CMWTZPSULFXXJA-VIFPVBQESA-N	C0003864	Arthritis
Rivaroxaban	KGFYHTZWPPHNLQ-AWEZNQCLSA-N	C0003864	Arthritis
Leflunomide	VHOGYURTWQBHIL-UHFFFAOYSA-N	C0003864	Arthritis
Meloxicam	ZRVUJXDFFKFLMG-UHFFFAOYSA-N	C0003864	Arthritis
Methotrexate	FBOZXECLQNJBKD-ZDUSSCGKSA-N	C0003864	Arthritis
Ramipril	HDACQVRGBOVJII-JBDAPHQKSA-N	C0003864	Arthritis
Rabeprazole	YREYEVIYCVEVJK-UHFFFAOYSA-N	C0003864	Arthritis
Eszopiclone	GBBSUAFBMRNDJC-INIZCTEOSA-N	C0003864	Arthritis
Terlipressin	BENFXAYNYRLAIU-QSVFAHTRSA-N	C0003962	Ascites
Tolvaptan	GYHCTFXIZSNGJT-UHFFFAOYSA-N	C0003962	Ascites
Satavaptan	CDSBFDCCJJDFCV-CKZSCMLPSA-N	C0003962	Ascites
Risperidone	RAPZEAPATHNIPO-UHFFFAOYSA-N	C0236792	Asperger syndrome
Amphotericin b	APKFDSVGJQXUKY-INPOYWNPSA-N	C0004030	Aspergillosis
Voriconazole	BCEHBSKCWLPMDN-MGPLVRAMSA-N	C0004030	Aspergillosis
Anidulafungin	JHVAMHSQVVQIOT-MFAJLEFUSA-N	C0004030	Aspergillosis
Fluconazole	RFHAOTPXVQNOHP-UHFFFAOYSA-N	C0004030	Aspergillosis
Isavuconazole	DDFOUSQFMYRUQK-RCDICMHDSA-N	C0004030	Aspergillosis
Beclomethasone dipropionate	KUVIULQEHSCUHY-XYWKZLDCSA-N	C0004096	Asthma
Albuterol	NDAUXUAQIAJITI-UHFFFAOYSA-N	C0004096	Asthma
Albuterol sulfate	OVICLFZZVQVVFT-UHFFFAOYSA-N	C0004096	Asthma
Atorvastatin	XUKUURHRXDUEBC-KAYWLYCHSA-N	C0004096	Asthma
Azithromycin	MQTOSJVFKKJCRP-BICOPXKESA-N	C0004096	Asthma
Beclomethasone	NBMKJKDGKREAPL-DVTGEIKXSA-N	C0004096	Asthma
Budesonide	VOVIALXJUBGFJZ-KWVAZRHASA-N	C0004096	Asthma
Ciclesonide	LUKZNWIVRBCLON-GXOBDPJESA-N	C0004096	Asthma
Clarithromycin	AGOYDEPGAOXOCK-KCBOHYOISA-N	C0004096	Asthma
Fexofenadine	RWTNPBWLLIMQHL-UHFFFAOYSA-N	C0004096	Asthma
Fluticasone	MGNNYOODZCAHBA-GQKYHHCASA-N	C0004096	Asthma
Fluticasone furoate	XTULMSXFIHGYFS-VLSRWLAYSA-N	C0004096	Asthma
Fluticasone propionate	WMWTYOKRWGGJOA-CENSZEJFSA-N	C0004096	Asthma
Formoterol	BPZSYCZIITTYBL-UHFFFAOYSA-N	C0004096	Asthma
Indacaterol	QZZUEBNBZAPZLX-QFIPXVFZSA-N	C0004096	Asthma
Indacaterol maleate	IREJFXIHXRZFER-PCBAQXHCSA-N	C0004096	Asthma
Ipratropium bromide	LHLMOSXCXGLMMN-WDTICOSOSA-M	C0004096	Asthma
Methacholine	NZWOPGCLSHLLPA-UHFFFAOYSA-N	C0004096	Asthma
Montelukast	UCHDWCPVSPXUMX-TZIWLTJVSA-N	C0004096	Asthma
Montelukast sodium	LBFBRXGCXUHRJY-HKHDRNBDSA-M	C0004096	Asthma
Prednisone	XOFYZVNMUHMLCC-ZPOLXVRWSA-N	C0004096	Asthma
Roflumilast	MNDBXUUTURYVHR-UHFFFAOYSA-N	C0004096	Asthma
Rosiglitazone	YASAKCUCGLMORW-UHFFFAOYSA-N	C0004096	Asthma
Salmeterol	GIIZNNXWQWCKIB-UHFFFAOYSA-N	C0004096	Asthma
Salmeterol xinafoate	XTZNCVSCVHTPAI-UHFFFAOYSA-N	C0004096	Asthma
Simvastatin	RYMZZMVNJRMUDD-HGQWONQESA-N	C0004096	Asthma
Telithromycin	LJVAJPDWBABPEJ-PNUFFHFMSA-N	C0004096	Asthma
Terbutaline	XWTYSIMOBUGWOL-UHFFFAOYSA-N	C0004096	Asthma
Theophylline	ZFXYFBGIUFBOJW-UHFFFAOYSA-N	C0004096	Asthma
Tiotropium	LERNTVKEWCAPOY-DZZGSBJMSA-N	C0004096	Asthma
Tiotropium bromide	MQLXPRBEAHBZTK-SEINRUQRSA-M	C0004096	Asthma
Vilanterol	DAFYYTQWSAWIGS-DEOSSOPVSA-N	C0004096	Asthma
Rabeprazole	YREYEVIYCVEVJK-UHFFFAOYSA-N	C0004096	Asthma
Nedocromil	RQTOOFIXOKYGAN-UHFFFAOYSA-N	C0004096	Asthma
Esomeprazole	SUBDBMMJDZJVOS-DEOSSOPVSA-N	C0004096	Asthma
Desloratadine	JAUOIFJMECXRGI-UHFFFAOYSA-N	C0004096	Asthma
Acetaminophen	RZVAJINKPMORJF-UHFFFAOYSA-N	C0004096	Asthma
Ibuprofen	HEFNNWSXXWATRW-UHFFFAOYSA-N	C0004096	Asthma
Prednisolone	OIGNJSKKLXVSLS-VWUMJDOOSA-N	C0004096	Asthma
Semustine	FVLVBPDQNARYJU-UHFFFAOYSA-N	C0004114	Astrocytoma
Temozolomide	BPEGJWRSRHCHSN-UHFFFAOYSA-N	C0004114	Astrocytoma
Hydroxyurea	VSNHCAURESNICA-UHFFFAOYSA-N	C0004114	Astrocytoma
Imatinib mesylate	YLMAHDNUQAMNNX-UHFFFAOYSA-N	C0004114	Astrocytoma
Niacin	PVNIIMVLHYAWGP-UHFFFAOYSA-N	C0004153	Atherosclerosis
Atorvastatin	XUKUURHRXDUEBC-KAYWLYCHSA-N	C0004153	Atherosclerosis
Darapladib	WDPFJWLDPVQCAJ-UHFFFAOYSA-N	C0004153	Atherosclerosis
Folic acid	OVBPIULPVIDEAO-LBPRGKRZSA-N	C0004153	Atherosclerosis
Glipizide	ZJJXGWJIGJFDTL-UHFFFAOYSA-N	C0004153	Atherosclerosis
Olmesartan medoxomil	UQGKUQLKSCSZGY-UHFFFAOYSA-N	C0004153	Atherosclerosis
Rosiglitazone maleate	SUFUKZSWUHZXAV-BTJKTKAUSA-N	C0004153	Atherosclerosis
Rosuvastatin	BPRHUIZQVSMCRT-VEUZHWNKSA-N	C0004153	Atherosclerosis
Salsalate	WVYADZUPLLSGPU-UHFFFAOYSA-N	C0004153	Atherosclerosis
Ramipril	HDACQVRGBOVJII-JBDAPHQKSA-N	C0004153	Atherosclerosis
Rosiglitazone	YASAKCUCGLMORW-UHFFFAOYSA-N	C0004153	Atherosclerosis
Simvastatin	RYMZZMVNJRMUDD-HGQWONQESA-N	C0004153	Atherosclerosis
Vorapaxar	ZBGXUVOIWDMMJE-QHNZEKIYSA-N	C0004153	Atherosclerosis
Lovastatin	PCZOHLXUXFIOCF-BXMDZJJMSA-N	C0004153	Atherosclerosis
Prednisone	XOFYZVNMUHMLCC-ZPOLXVRWSA-N	C0004153	Atherosclerosis
Ezetimibe	OLNTVTPDXPETLC-XPWALMASSA-N	C0004153	Atherosclerosis
Adenosine	OIRDTQYFTABQOQ-KQYNXXCUSA-N	C0004153	Atherosclerosis
Troglitazone	GXPHKUHSUJUWKP-UHFFFAOYSA-N	C0004153	Atherosclerosis
Mipomersen	TZRFSLHOCZEXCC-HIVFKXHNSA-N	C0004153	Atherosclerosis
Methotrexate	FBOZXECLQNJBKD-ZDUSSCGKSA-N	C0011615	Atopic dermatitis
Pimecrolimus	KASDHRXLYQOAKZ-XDSKOBMDSA-N	C0011615	Atopic dermatitis
Ketotifen fumarate	YNQQEYBLVYAWNX-WLHGVMLRSA-N	C0011615	Atopic dermatitis
Warfarin	PJVWKTKQMONHTI-UHFFFAOYSA-N	C0004238	Atrial fibrillation
Amiodarone	IYIKLHRQXLHMJQ-UHFFFAOYSA-N	C0004238	Atrial fibrillation
Digoxin	LTMHDMANZUZIPE-PUGKRICDSA-N	C0004238	Atrial fibrillation
Diltiazem	HSUGRBWQSSZJOP-RTWAWAEBSA-N	C0004238	Atrial fibrillation
Disopyramide	UVTNFZQICZKOEM-UHFFFAOYSA-N	C0004238	Atrial fibrillation
Flecainide	DJBNUMBKLMJRSA-UHFFFAOYSA-N	C0004238	Atrial fibrillation
Moricizine	FUBVWMNBEHXPSU-UHFFFAOYSA-N	C0004238	Atrial fibrillation
Procainamide	REQCZEXYDRLIBE-UHFFFAOYSA-N	C0004238	Atrial fibrillation
Propafenone	JWHAUXFOSRPERK-UHFFFAOYSA-N	C0004238	Atrial fibrillation
Quinidine	LOUPRKONTZGTKE-LHHVKLHASA-N	C0004238	Atrial fibrillation
Sotalol	ZBMZVLHSJCTVON-UHFFFAOYSA-N	C0004238	Atrial fibrillation
Verapamil	SGTNSNPWRIOYBX-UHFFFAOYSA-N	C0004238	Atrial fibrillation
Olmesartan	VTRAEEWXHOVJFV-UHFFFAOYSA-N	C0004238	Atrial fibrillation
Aspirin	BSYNRYMUTXBXSQ-UHFFFAOYSA-N	C0004238	Atrial fibrillation
Azimilide dihydrochloride	XTINZQHESFQVNE-SRTPWMEPSA-N	C0004238	Atrial fibrillation
Candesartan	HTQMVQVXFRQIKW-UHFFFAOYSA-N	C0004238	Atrial fibrillation
Carvedilol	OGHNVEJMJSYVRP-UHFFFAOYSA-N	C0004238	Atrial fibrillation
Dronedarone	ZQTNQVWKHCQYLQ-UHFFFAOYSA-N	C0004238	Atrial fibrillation
Edoxaban	HGVDHZBSSITLCT-JLJPHGGASA-N	C0004238	Atrial fibrillation
Indobufen	AYDXAULLCROVIT-UHFFFAOYSA-N	C0004238	Atrial fibrillation
Irbesartan	YOSHYTLCDANDAN-UHFFFAOYSA-N	C0004238	Atrial fibrillation
Metoprolol	IUBSYMUCCVWXPE-UHFFFAOYSA-N	C0004238	Atrial fibrillation
Ramipril	HDACQVRGBOVJII-JBDAPHQKSA-N	C0004238	Atrial fibrillation
Rivaroxaban	KGFYHTZWPPHNLQ-AWEZNQCLSA-N	C0004238	Atrial fibrillation
Spironolactone	LXMSZDCAJNLERA-ZHYRCANASA-N	C0004238	Atrial fibrillation
Valsartan	ACWBQPMHZXGDFX-QFIPXVFZSA-N	C0004238	Atrial fibrillation
Vernakalant hydrochloride	JMHYCBFEEFHTMK-IIUXMCBISA-N	C0004238	Atrial fibrillation
Apixaban	QNZCBYKSOIHPEH-UHFFFAOYSA-N	C0004238	Atrial fibrillation
Ascorbic acid	CIWBSHSKHKDKBQ-JLAZNSOCSA-N	C0004238	Atrial fibrillation
Tedisamil sesquifumarate	AKOBVQZCDIZLOA-LDFLFNBESA-N	C0004238	Atrial fibrillation
Perindopril	IPVQLZZIHOAWMC-QXKUPLGCSA-N	C0004238	Atrial fibrillation
Losartan	PSIFNNKUMBGKDQ-UHFFFAOYSA-N	C0004238	Atrial fibrillation
Clopidogrel	GKTWGGQPFAXNFI-HNNXBMFYSA-N	C0004238	Atrial fibrillation
Prasugrel	DTGLZDAWLRGWQN-UHFFFAOYSA-N	C0004238	Atrial fibrillation
Ticagrelor	OEKWJQXRCDYSHL-FNOIDJSQSA-N	C0004238	Atrial fibrillation
Colchicine	IAKHMKGGTNLKSZ-INIZCTEOSA-N	C0004238	Atrial fibrillation
Aspirin	BSYNRYMUTXBXSQ-UHFFFAOYSA-N	C0344724	Atrial septal aneurysm
Dexmedetomidine	CUHVIMMYOGQXCV-NSHDSACASA-N	C0344724	Atrial septal defect
Ataluren	OOUGLTULBSNHNF-UHFFFAOYSA-N	C0333641	Atrophic
Risperidone	RAPZEAPATHNIPO-UHFFFAOYSA-N	C0236964	Attention deficit and disruptive behavior disorders
Atomoxetine	VHGCDTVCOLNTBX-QGZVFWFLSA-N	C1263846	Attention deficit hyperactivity disorder
Atomoxetine hydrochloride	LUCXVPAZUDVVBT-UNTBIKODSA-N	C1263846	Attention deficit hyperactivity disorder
Clonidine	GJSURZIOUXUGAL-UHFFFAOYSA-N	C1263846	Attention deficit hyperactivity disorder
Lisdexamfetamine dimesylate	CETWSOHVEGTIBR-FORAGAHYSA-N	C1263846	Attention deficit hyperactivity disorder
Eszopiclone	GBBSUAFBMRNDJC-INIZCTEOSA-N	C1263846	Attention deficit hyperactivity disorder
Metformin	XZWYZXLIPXDOLR-UHFFFAOYSA-N	C1510586	Autism spectrum disorders
Acamprosate	AFCGFAGUEYAMAO-UHFFFAOYSA-N	C1510586	Autism spectrum disorders
Risperidone	RAPZEAPATHNIPO-UHFFFAOYSA-N	C0004352	Autistic disorder
Aripiprazole	CEUORZQYGODEFX-UHFFFAOYSA-N	C0004352	Autistic disorder
Buspirone	QWCRAEMEVRGPNT-UHFFFAOYSA-N	C0004352	Autistic disorder
Fluoxetine	RTHCYVBBDHJXIQ-UHFFFAOYSA-N	C0004352	Autistic disorder
Cyclophosphamide	CMSMOCZEIVJLDB-UHFFFAOYSA-N	C0004364	Autoimmune diseases
Methylprednisolone	VHRSUDSXCMQTMA-PJHHCJLFSA-N	C0004364	Autoimmune diseases
Hydroxychloroquine	XXSMGPRMXLTPCZ-UHFFFAOYSA-N	C0004364	Autoimmune diseases
Budesonide	VOVIALXJUBGFJZ-KWVAZRHASA-N	C0004364	Autoimmune diseases
Sirolimus	QFJCIRLUMZQUOT-HPLJOQBZSA-N	C0887850	Autosomal dominant polycystic kidney disease
Tolvaptan	GYHCTFXIZSNGJT-UHFFFAOYSA-N	C0887850	Autosomal dominant polycystic kidney disease
Metoprolol	IUBSYMUCCVWXPE-UHFFFAOYSA-N	C0005283	Beta thalassemia
Teriparatide	OGBMKVWORPGQRR-UMXFMPSGSA-N	C0004604	Back pain
Duloxetine	ZEUITGRIYCTCEM-KRWDZBQOSA-N	C0024031	Low back pain
Hydrocodone bitartrate	OJHZNMVJJKMFGX-RNWHKREASA-N	C0024031	Low back pain
Duloxetine	ZEUITGRIYCTCEM-KRWDZBQOSA-N	C0740363	Back pain with radiation
Daptomycin	DOAKLVKFURWEDJ-RWDRXURGSA-N	C0004610	Bacteremia
Dicloxacillin	YFAGHNZHGGCZAX-JKIFEVAISA-N	C0004610	Bacteremia
Linezolid	TYZROVQLWOKYKF-ZDUSSCGKSA-N	C0004610	Bacteremia
Oxacillin	UWYHMGVUTGAWSP-JKIFEVAISA-N	C0004610	Bacteremia
Vancomycin	MYPYJXKWCTUITO-LYRMYLQWSA-N	C0004610	Bacteremia
Moxifloxacin	FABPRXSRWADJSP-MEDUHNTESA-N	C0004610	Bacteremia
Daptomycin	DOAKLVKFURWEDJ-RWDRXURGSA-N	C0004623	Bacterial infections
Levofloxacin	GSDSWSVVBLHKDQ-JTQLQIEISA-N	C0004623	Bacterial infections
Ceftobiprole medocaril	HFTSMHTWUFCYMJ-FDNJTQOMSA-N	C0004623	Bacterial infections
Vancomycin	MYPYJXKWCTUITO-LYRMYLQWSA-N	C0004623	Bacterial infections
Linezolid	TYZROVQLWOKYKF-ZDUSSCGKSA-N	C0004623	Bacterial infections
Tobramycin	NLVFBUXFDBBNBW-PBSUHMDJSA-N	C0004623	Bacterial infections
Dicloxacillin	YFAGHNZHGGCZAX-JKIFEVAISA-N	C0004623	Bacterial infections
Oxacillin	UWYHMGVUTGAWSP-JKIFEVAISA-N	C0004623	Bacterial infections
Tigecycline	FPZLLRFZJZRHSY-HJYUBDRYSA-N	C0004623	Bacterial infections
Ertapenem	JUZNIMUFDBIJCM-ANEDZVCMSA-N	C0004623	Bacterial infections
Omadacycline	JEECQCWWSTZDCK-IQZGDKDPSA-N	C0004623	Bacterial infections
Imiquimod	DOUYETYNHWVLEO-UHFFFAOYSA-N	C0007117	Basal cell carcinoma
Alfuzosin	WNMJYKCGWZFFKR-UHFFFAOYSA-N	C1704272	Benign prostatic hyperplasia
Silodosin	PNCPYILNMDWPEY-QGZVFWFLSA-N	C1704272	Benign prostatic hyperplasia
Tadalafil	WOXKDUGGOYFFRN-IIBYNOLFSA-N	C1704272	Benign prostatic hyperplasia
Tamsulosin	DRHKJLXJIQTDTD-OAHLLOKOSA-N	C1704272	Benign prostatic hyperplasia
Finasteride	DBEPLOCGEIEOCV-WSBQPABSSA-N	C1704272	Benign prostatic hyperplasia
Deferoxamine	UBQYURCVBFRUQT-UHFFFAOYSA-N	C0005283	Beta thalassemia
Deferasirox	BOFQWVMAQOTZIW-UHFFFAOYSA-N	C0005283	Beta thalassemia
Cholic acid	BHQCQFFYRZLCQQ-OELDTZBJSA-N	C1843116	Bile acid synthesis defect	congenital	1
Cediranib	XXJWYDDUDKYVKI-UHFFFAOYSA-N	C0005426	Biliary tract neoplasm
Gemcitabine	SDUQYLNIPVEERB-QPPQHZFASA-N	C0005426	Biliary tract neoplasm
Topiramate	KJADKKWYZYXHBB-XBWDGYHZSA-N	C0596170	Binge eating disorder
Acamprosate	AFCGFAGUEYAMAO-UHFFFAOYSA-N	C0596170	Binge eating disorder
Dasotraline	SRPXSILJHWNFMK-MEDUHNTESA-N	C0596170	Binge eating disorder
Lisdexamfetamine	VOBHXZCDAVEXEY-JSGCOSHPSA-N	C0596170	Binge eating disorder
Lisdexamfetamine dimesylate	CETWSOHVEGTIBR-FORAGAHYSA-N	C0596170	Binge eating disorder
Sodium oxybate	XYGBKMMCQDZQOZ-UHFFFAOYSA-M	C0596170	Binge eating disorder
Armodafinil	YFGHCGITMMYXAQ-LJQANCHMSA-N	C0596170	Binge eating disorder
Bupropion	SNPPWIUOZRMYNY-UHFFFAOYSA-N	C0596170	Binge eating disorder
Lamotrigine	PYZRQGJRPPTADH-UHFFFAOYSA-N	C0596170	Binge eating disorder
Sibutramine	UNAANXDKBXWMLN-UHFFFAOYSA-N	C0596170	Binge eating disorder
Asenapine	VSWBSWWIRNCQIJ-UHFFFAOYSA-N	C0853193	Bipolar i disorder
Topiramate	KJADKKWYZYXHBB-XBWDGYHZSA-N	C0005586	Bipolar disorder
Risperidone	RAPZEAPATHNIPO-UHFFFAOYSA-N	C0005586	Bipolar disorder
Aripiprazole	CEUORZQYGODEFX-UHFFFAOYSA-N	C0005586	Bipolar disorder
Asenapine	VSWBSWWIRNCQIJ-UHFFFAOYSA-N	C0005586	Bipolar disorder
Bifeprunox	CYGODHVAJQTCBG-UHFFFAOYSA-N	C0005586	Bipolar disorder
Clozapine	QZUDBNBUXVUHMW-UHFFFAOYSA-N	C0005586	Bipolar disorder
Divalproex sodium	MSRILKIQRXUYCT-UHFFFAOYSA-M	C0005586	Bipolar disorder
Haloperidol	LNEPOXFFQSENCJ-UHFFFAOYSA-N	C0005586	Bipolar disorder
Lamotrigine	PYZRQGJRPPTADH-UHFFFAOYSA-N	C0005586	Bipolar disorder
Licarbazepine	BMPDWHIDQYTSHX-UHFFFAOYSA-N	C0005586	Bipolar disorder
Lithium	SIAPCJWMELPYOE-UHFFFAOYSA-N	C0005586	Bipolar disorder
Methylene blue	RBTBFTRPCNLSDE-UHFFFAOYSA-N	C0005586	Bipolar disorder
Olanzapine	KVWDHTXUZHCGIO-UHFFFAOYSA-N	C0005586	Bipolar disorder
Quetiapine	URKOMYMAXPYINW-UHFFFAOYSA-N	C0005586	Bipolar disorder
Quetiapine fumarate	VRHJBWUIWQOFLF-WLHGVMLRSA-N	C0005586	Bipolar disorder
Tamoxifen citrate	FQZYTYWMLGAPFJ-OQKDUQJOSA-N	C0005586	Bipolar disorder
Valproic acid	NIJJYAXOARWZEE-UHFFFAOYSA-N	C0005586	Bipolar disorder
Ziprasidone	MVWVFYHBGMAFLY-UHFFFAOYSA-N	C0005586	Bipolar disorder
Sertraline	VGKDLMBJGBXTGI-SJCJKPOMSA-N	C0005586	Bipolar disorder
Memantine	BUGYDGFZZOZRHP-UHFFFAOYSA-N	C0005586	Bipolar disorder
Lamotrigine	PYZRQGJRPPTADH-UHFFFAOYSA-N	C0005587	Bipolar depression
Lurasidone	PQXKDMSYBGKCJA-CVTJIBDQSA-N	C0005587	Bipolar depression
Sertraline	VGKDLMBJGBXTGI-SJCJKPOMSA-N	C0005587	Bipolar depression
Minocycline	DYKFCLLONBREIL-KVUCHLLUSA-N	C0005587	Bipolar depression
Paroxetine	AHOUBRCZNHFOSL-YOEHRIQHSA-N	C0005587	Bipolar depression
Aspirin	BSYNRYMUTXBXSQ-UHFFFAOYSA-N	C0005587	Bipolar depression
Lithium carbonate	XGZVUEUWXADBQD-UHFFFAOYSA-L	C0005587	Bipolar depression
Ziprasidone	MVWVFYHBGMAFLY-UHFFFAOYSA-N	C0005587	Bipolar depression
Aripiprazole	CEUORZQYGODEFX-UHFFFAOYSA-N	C0270496	Bipolar disorder schizophrenia
Lithium	SIAPCJWMELPYOE-UHFFFAOYSA-N	C0270496	Bipolar disorder schizophrenia
Lurasidone	PQXKDMSYBGKCJA-CVTJIBDQSA-N	C0270496	Bipolar disorder schizophrenia
Olanzapine	KVWDHTXUZHCGIO-UHFFFAOYSA-N	C0270496	Bipolar disorder schizophrenia
Quetiapine	URKOMYMAXPYINW-UHFFFAOYSA-N	C0270496	Bipolar disorder schizophrenia
Lurasidone	PQXKDMSYBGKCJA-CVTJIBDQSA-N	C0853193	Bipolar i disorder
Lithium	SIAPCJWMELPYOE-UHFFFAOYSA-N	C0853193	Bipolar i disorder
Quetiapine fumarate	VRHJBWUIWQOFLF-WLHGVMLRSA-N	C0853193	Bipolar i disorder
Aripiprazole	CEUORZQYGODEFX-UHFFFAOYSA-N	C0853193	Bipolar i disorder
Cariprazine	KPWSJANDNDDRMB-QAQDUYKDSA-N	C0853193	Bipolar i disorder
Licarbazepine	BMPDWHIDQYTSHX-UHFFFAOYSA-N	C0853193	Bipolar i disorder
Loxapine	XJGVXQDUIWGIRW-UHFFFAOYSA-N	C0853193	Bipolar i disorder
Olanzapine	KVWDHTXUZHCGIO-UHFFFAOYSA-N	C0853193	Bipolar i disorder
Quetiapine	URKOMYMAXPYINW-UHFFFAOYSA-N	C0853193	Bipolar i disorder
Risperidone	RAPZEAPATHNIPO-UHFFFAOYSA-N	C0853193	Bipolar i disorder
Divalproex sodium	MSRILKIQRXUYCT-UHFFFAOYSA-M	C0853193	Bipolar i disorder
Tamsulosin hydrochloride	ZZIZZTHXZRDOFM-XFULWGLBSA-N	C0005695	Bladder neoplasm
Doxorubicin hydrochloride	MWWSFMDVAYGXBV-RUELKSSGSA-N	C0005695	Bladder neoplasm
Eflornithine	VLCYCQAOQCDTCN-UHFFFAOYSA-N	C0005695	Bladder neoplasm
Fenretinide	AKJHMTWEGVYYSE-FXILSDISSA-N	C0005695	Bladder neoplasm
Fluorouracil	GHASVSINZRGABV-UHFFFAOYSA-N	C0005695	Bladder neoplasm
Gemcitabine hydrochloride	OKKDEIYWILRZIA-OSZBKLCCSA-N	C0005695	Bladder neoplasm
Hexaminolevulinate	RYQOILLJDKPETL-UHFFFAOYSA-N	C0005695	Bladder neoplasm
Gemcitabine	SDUQYLNIPVEERB-QPPQHZFASA-N	C0005695	Bladder neoplasm
Vinflunine	NMDYYWFGPIMTKO-KLCPSUAYSA-N	C0005695	Bladder neoplasm
Carboplatin	OLESAACUTLOWQZ-UHFFFAOYSA-L	C0005695	Bladder neoplasm
Methotrexate	FBOZXECLQNJBKD-ZDUSSCGKSA-N	C0005695	Bladder neoplasm
Paclitaxel	RCINICONZNJXQF-MZXODVADSA-N	C0005695	Bladder neoplasm
Vinblastine	JXLYSJRDGCGARV-CFWMRBGOSA-N	C0005695	Bladder neoplasm
Vinblastine sulfate	KDQAABAKXDWYSZ-PNYVAJAMSA-N	C0005695	Bladder neoplasm
Aspirin	BSYNRYMUTXBXSQ-UHFFFAOYSA-N	C0456909	Blindness
Sugammadex	WHRODDIHRRDWEW-ZWYCLXBASA-N	C0005779	Blood coagulation disorders
Calcium	FAQLAUHZSGTTLN-UHFFFAOYSA-N	C0005940	Bone diseases
Progesterone	RJKFOVLPORLFTN-LEKSSAKUSA-N	C0005940	Bone diseases
Imatinib	KTUFNOKKBVMGRW-UHFFFAOYSA-N	C0005956	Bone marrow diseases
Radotinib	DUPWHXBITIZIKZ-UHFFFAOYSA-N	C0005956	Bone marrow diseases
Zoledronic acid	XRASPMIURGNCCH-UHFFFAOYSA-N	C0005974	Bone resorption
Carboplatin	OLESAACUTLOWQZ-UHFFFAOYSA-L	C0085136	Central nervous system neoplasms
Carmustine	DLGOEMSEDOSKAD-UHFFFAOYSA-N	C0085136	Central nervous system neoplasms
Cyclophosphamide	CMSMOCZEIVJLDB-UHFFFAOYSA-N	C0085136	Central nervous system neoplasms
Etoposide	VJJPUSNTGOMMGY-MRVIYFEKSA-N	C0085136	Central nervous system neoplasms
Etoposide phosphate	LIQODXNTTZAGID-OCBXBXKTSA-N	C0085136	Central nervous system neoplasms
Ifosfamide	HOMGKSMUEGBAAB-UHFFFAOYSA-N	C0085136	Central nervous system neoplasms
Leflunomide	VHOGYURTWQBHIL-UHFFFAOYSA-N	C0085136	Central nervous system neoplasms
Lomustine	GQYIWUVLTXOXAJ-UHFFFAOYSA-N	C0085136	Central nervous system neoplasms
Mitolactol	VFKZTMPDYBFSTM-GUCUJZIJSA-N	C0085136	Central nervous system neoplasms
Procarbazine hydrochloride	DERJYEZSLHIUKF-UHFFFAOYSA-N	C0085136	Central nervous system neoplasms
Temozolomide	BPEGJWRSRHCHSN-UHFFFAOYSA-N	C0085136	Central nervous system neoplasms
Vincristine sulfate	AQTQHPDCURKLKT-JKDPCDLQSA-N	C0085136	Central nervous system neoplasms
Levofloxacin	GSDSWSVVBLHKDQ-JTQLQIEISA-N	C0085136	Central nervous system neoplasms
Donepezil hydrochloride	XWAIAVWHZJNZQQ-UHFFFAOYSA-N	C0085136	Central nervous system neoplasms
Galantamine hydrobromide	QORVDGQLPPAFRS-XPSHAMGMSA-N	C0006111	Brain diseases
Warfarin	PJVWKTKQMONHTI-UHFFFAOYSA-N	C0751955	Brain infarction
Carboplatin	OLESAACUTLOWQZ-UHFFFAOYSA-L	C0750974	Brain tumor primary
Etoposide	VJJPUSNTGOMMGY-MRVIYFEKSA-N	C0750974	Brain tumor primary
Isotretinoin	SHGAZHPCJJPHSC-XFYACQKRSA-N	C0750974	Brain tumor primary
Thiotepa	FOCVUCIESVLUNU-UHFFFAOYSA-N	C0750974	Brain tumor primary
Cyclophosphamide	CMSMOCZEIVJLDB-UHFFFAOYSA-N	C0750974	Brain tumor primary
Lomustine	GQYIWUVLTXOXAJ-UHFFFAOYSA-N	C0750974	Brain tumor primary
Mesna	XOGTZOOQQBDUSI-UHFFFAOYSA-M	C0750974	Brain tumor primary
Procarbazine hydrochloride	DERJYEZSLHIUKF-UHFFFAOYSA-N	C0750974	Brain tumor primary
Thioguanine	WYWHKKSPHMUBEB-UHFFFAOYSA-N	C0750974	Brain tumor primary
Vincristine sulfate	AQTQHPDCURKLKT-JKDPCDLQSA-N	C0750974	Brain tumor primary
Lapatinib	BCFGMOOMADDAQU-UHFFFAOYSA-N	C0858252	Breast adenocarcinoma
Paclitaxel	RCINICONZNJXQF-MZXODVADSA-N	C0858252	Breast adenocarcinoma
Letrozole	HPJKCIUCZWXJDR-UHFFFAOYSA-N	C0858252	Breast adenocarcinoma
Zoledronic acid	XRASPMIURGNCCH-UHFFFAOYSA-N	C0858252	Breast adenocarcinoma
Alendronate sodium	CAKRAHQRJGUPIG-UHFFFAOYSA-M	C0858252	Breast adenocarcinoma
Anastrozole	YBBLVLTVTVSKRW-UHFFFAOYSA-N	C0858252	Breast adenocarcinoma
Busulfan	COVZYZSDYWQREU-UHFFFAOYSA-N	C0858252	Breast adenocarcinoma
Capecitabine	GAGWJHPBXLXJQN-UORFTKCHSA-N	C0858252	Breast adenocarcinoma
Carboplatin	OLESAACUTLOWQZ-UHFFFAOYSA-L	C0858252	Breast adenocarcinoma
Carmustine	DLGOEMSEDOSKAD-UHFFFAOYSA-N	C0858252	Breast adenocarcinoma
Cyclophosphamide	CMSMOCZEIVJLDB-UHFFFAOYSA-N	C0858252	Breast adenocarcinoma
Cyclosporine	PMATZTZNYRCHOR-CGLBZJNRSA-N	C0858252	Breast adenocarcinoma
Docetaxel	ZDZOTLJHXYCWBA-VCVYQWHSSA-N	C0858252	Breast adenocarcinoma
Doxorubicin	AOJJSUZBOXZQNB-TZSSRYMLSA-N	C0858252	Breast adenocarcinoma
Doxorubicin hydrochloride	MWWSFMDVAYGXBV-RUELKSSGSA-N	C0858252	Breast adenocarcinoma
Epirubicin	AOJJSUZBOXZQNB-VTZDEGQISA-N	C0858252	Breast adenocarcinoma
Epirubicin hydrochloride	MWWSFMDVAYGXBV-FGBSZODSSA-N	C0858252	Breast adenocarcinoma
Etoposide	VJJPUSNTGOMMGY-MRVIYFEKSA-N	C0858252	Breast adenocarcinoma
Everolimus	HKVAMNSJSFKALM-GKUWKFKPSA-N	C0858252	Breast adenocarcinoma
Exemestane	BFYIZQONLCFLEV-DAELLWKTSA-N	C0858252	Breast adenocarcinoma
Fenretinide	AKJHMTWEGVYYSE-FXILSDISSA-N	C0858252	Breast adenocarcinoma
Fentanyl	PJMPHNIQZUBGLI-UHFFFAOYSA-N	C0858252	Breast adenocarcinoma
Fluorouracil	GHASVSINZRGABV-UHFFFAOYSA-N	C0858252	Breast adenocarcinoma
Fulvestrant	VWUXBMIQPBEWFH-WCCTWKNTSA-N	C0858252	Breast adenocarcinoma
Gemcitabine	SDUQYLNIPVEERB-QPPQHZFASA-N	C0858252	Breast adenocarcinoma
Gemcitabine hydrochloride	OKKDEIYWILRZIA-OSZBKLCCSA-N	C0858252	Breast adenocarcinoma
Goserelin acetate	IKDXDQDKCZPQSZ-JHYYTBFNSA-N	C0858252	Breast adenocarcinoma
Iniparib	MDOJTZQKHMAPBK-UHFFFAOYSA-N	C0858252	Breast adenocarcinoma
Leuprolide acetate	RGLRXNKKBLIBQS-XNHQSDQCSA-N	C0858252	Breast adenocarcinoma
Marimastat	OCSMOTCMPXTDND-OUAUKWLOSA-N	C0858252	Breast adenocarcinoma
Melphalan	SGDBTWWWUNNDEQ-LBPRGKRZSA-N	C0858252	Breast adenocarcinoma
Mesna	XOGTZOOQQBDUSI-UHFFFAOYSA-M	C0858252	Breast adenocarcinoma
Methotrexate	FBOZXECLQNJBKD-ZDUSSCGKSA-N	C0858252	Breast adenocarcinoma
Midazolam	DDLIGBOFAVUZHB-UHFFFAOYSA-N	C0858252	Breast adenocarcinoma
Mitoxantrone hydrochloride	ZAHQPTJLOCWVPG-UHFFFAOYSA-N	C0858252	Breast adenocarcinoma
Octreotide acetate	XQEJFZYLWPSJOV-XJQYZYIXSA-N	C0858252	Breast adenocarcinoma
Octreotide pamoate	KFWJVABDRRDUHY-XJQYZYIXSA-N	C0858252	Breast adenocarcinoma
Propofol	OLBCVFGFOZPWHH-UHFFFAOYSA-N	C0858252	Breast adenocarcinoma
Raloxifene	GZUITABIAKMVPG-UHFFFAOYSA-N	C0858252	Breast adenocarcinoma
Ropivacaine	ZKMNUMMKYBVTFN-HNNXBMFYSA-N	C0858252	Breast adenocarcinoma
Tamoxifen	NKANXQFJJICGDU-QPLCGJKRSA-N	C0858252	Breast adenocarcinoma
Tamoxifen citrate	FQZYTYWMLGAPFJ-OQKDUQJOSA-N	C0858252	Breast adenocarcinoma
Thiotepa	FOCVUCIESVLUNU-UHFFFAOYSA-N	C0858252	Breast adenocarcinoma
Tibolone	WZDGZWOAQTVYBX-XOINTXKNSA-N	C0858252	Breast adenocarcinoma
Toremifene	XFCLJVABOIYOMF-QPLCGJKRSA-N	C0858252	Breast adenocarcinoma
Triptorelin	VXKHXGOKWPXYNA-PGBVPBMZSA-N	C0858252	Breast adenocarcinoma
Vinorelbine	GBABOYUKABKIAF-IELIFDKJSA-N	C0858252	Breast adenocarcinoma
Vinorelbine tartrate	MVHREVCZLKPXGC-DSLGMBOJSA-N	C0858252	Breast adenocarcinoma
Ciprofloxacin	MYSWGUAQZAJSOK-UHFFFAOYSA-N	C0858252	Breast adenocarcinoma
Mometasone furoate	WOFMFGQZHJDGCX-ZULDAHANSA-N	C0858252	Breast adenocarcinoma
Gabapentin	UGJMXCAKCUNAIE-UHFFFAOYSA-N	C0858252	Breast adenocarcinoma
Pregabalin	AYXYPKUFHZROOJ-ZETCQYMHSA-N	C0858252	Breast adenocarcinoma
Citalopram hydrobromide	WIHMBLDNRMIGDW-UHFFFAOYSA-N	C0858252	Breast adenocarcinoma
Gefitinib	XGALLCVXEZPNRQ-UHFFFAOYSA-N	C0858252	Breast adenocarcinoma
Norethindrone acetate	IMONTRJLAWHYGT-ZCPXKWAGSA-N	C0858252	Breast adenocarcinoma
Efaproxiral	BNFRJXLZYUTIII-UHFFFAOYSA-N	C0858252	Breast adenocarcinoma
Vinflunine	NMDYYWFGPIMTKO-KLCPSUAYSA-N	C0858252	Breast adenocarcinoma
Calcium gluconate	NEEHYRZPVYRGPP-IYEMJOQQSA-L	C0858252	Breast adenocarcinoma
Risedronate sodium	DRFDPXKCEWYIAW-UHFFFAOYSA-M	C0858252	Breast adenocarcinoma
Ketamine	YQEZLKZALYSWHR-UHFFFAOYSA-N	C0858252	Breast adenocarcinoma
Modafinil	YFGHCGITMMYXAQ-UHFFFAOYSA-N	C0858252	Breast adenocarcinoma
Pilocarpine hydrochloride	RNAICSBVACLLGM-GNAZCLTHSA-N	C0858252	Breast adenocarcinoma
Calcium	FAQLAUHZSGTTLN-UHFFFAOYSA-N	C0006142	Malignant neoplasm of breast
Capecitabine	GAGWJHPBXLXJQN-UORFTKCHSA-N	C0006142	Malignant neoplasm of breast
Docetaxel	ZDZOTLJHXYCWBA-VCVYQWHSSA-N	C0006142	Malignant neoplasm of breast
Gemcitabine	SDUQYLNIPVEERB-QPPQHZFASA-N	C0006142	Malignant neoplasm of breast
Anastrozole	YBBLVLTVTVSKRW-UHFFFAOYSA-N	C0006142	Malignant neoplasm of breast
Carboplatin	OLESAACUTLOWQZ-UHFFFAOYSA-L	C0006142	Malignant neoplasm of breast
Cyclophosphamide	CMSMOCZEIVJLDB-UHFFFAOYSA-N	C0006142	Malignant neoplasm of breast
Doxorubicin	AOJJSUZBOXZQNB-TZSSRYMLSA-N	C0006142	Malignant neoplasm of breast
Exemestane	BFYIZQONLCFLEV-DAELLWKTSA-N	C0006142	Malignant neoplasm of breast
Indocyanine green	BDBMLMBYCXNVMC-UHFFFAOYSA-O	C0006142	Malignant neoplasm of breast
Paclitaxel	RCINICONZNJXQF-MZXODVADSA-N	C0006142	Malignant neoplasm of breast
Pirarubicin	KMSKQZKKOZQFFG-HSUXVGOQSA-N	C0006142	Malignant neoplasm of breast
Sunitinib	WINHZLLDWRZWRT-ATVHPVEESA-N	C0006142	Malignant neoplasm of breast
Sunitinib malate	LBWFXVZLPYTWQI-IPOVEDGCSA-N	C0006142	Malignant neoplasm of breast
Tamoxifen	NKANXQFJJICGDU-QPLCGJKRSA-N	C0006142	Malignant neoplasm of breast
Raloxifene	GZUITABIAKMVPG-UHFFFAOYSA-N	C0006142	Malignant neoplasm of breast
Atamestane	PEPMWUSGRKINHX-TXTPUJOMSA-N	C0006142	Malignant neoplasm of breast
Letrozole	HPJKCIUCZWXJDR-UHFFFAOYSA-N	C0006142	Malignant neoplasm of breast
Toremifene	XFCLJVABOIYOMF-QPLCGJKRSA-N	C0006142	Malignant neoplasm of breast
Zoledronic acid	XRASPMIURGNCCH-UHFFFAOYSA-N	C0006142	Malignant neoplasm of breast
Mannitol	FBPFZTCFMRRESA-KVTDHHQDSA-N	C0006267	Bronchiectasis
Clarithromycin	AGOYDEPGAOXOCK-KCBOHYOISA-N	C0006272	Bronchiolitis obliterans
Cyclosporine	PMATZTZNYRCHOR-CGLBZJNRSA-N	C0006272	Bronchiolitis obliterans
Tacrolimus	QJJXYPPXXYFBGM-LFZNUXCKSA-N	C0006272	Bronchiolitis obliterans
Levofloxacin	GSDSWSVVBLHKDQ-JTQLQIEISA-N	C0008677	Bronchitis chronic
Azithromycin	MQTOSJVFKKJCRP-BICOPXKESA-N	C0008677	Bronchitis chronic
Budesonide	VOVIALXJUBGFJZ-KWVAZRHASA-N	C0006287	Bronchopulmonary dysplasia
Dexamethasone	UREBDLICKHMUKA-CXSFZGCWSA-N	C0006287	Bronchopulmonary dysplasia
Hydrocortisone	JYGXADMDTFJGBT-VWUMJDOOSA-N	C0006287	Bronchopulmonary dysplasia
Methylprednisolone	VHRSUDSXCMQTMA-PJHHCJLFSA-N	C0006287	Bronchopulmonary dysplasia
Beclomethasone	NBMKJKDGKREAPL-DVTGEIKXSA-N	C0006287	Bronchopulmonary dysplasia
Megestrol acetate	RQZAXGRLVPAYTJ-GQFGMJRRSA-N	C0006625	Cachexia
Docetaxel	ZDZOTLJHXYCWBA-VCVYQWHSSA-N	C0006625	Cachexia
Capecitabine	GAGWJHPBXLXJQN-UORFTKCHSA-N	C0678222	Breast carcinoma
Docetaxel	ZDZOTLJHXYCWBA-VCVYQWHSSA-N	C0678222	Breast carcinoma
Gemcitabine	SDUQYLNIPVEERB-QPPQHZFASA-N	C0678222	Breast carcinoma
Fluconazole	RFHAOTPXVQNOHP-UHFFFAOYSA-N	C0006840	Candidiasis
Voriconazole	BCEHBSKCWLPMDN-MGPLVRAMSA-N	C0006840	Candidiasis
Anidulafungin	JHVAMHSQVVQIOT-MFAJLEFUSA-N	C0006840	Candidiasis
Caspofungin	JYIKNQVWKBUSNH-OGZDCFRISA-N	C0006840	Candidiasis
Micafungin	PIEUQSKUWLMALL-YABMTYFHSA-N	C0006840	Candidiasis
Isavuconazole	DDFOUSQFMYRUQK-RCDICMHDSA-N	C0006840	Candidiasis
Nystatin	VQOXZBDYSJBXMA-VHFLTRTASA-N	C0006840	Candidiasis
Posaconazole	RAGOYPUPXAKGKH-XAKZXMRKSA-N	C0006840	Candidiasis
Miconazole	BYBLEWFAAKGYCD-UHFFFAOYSA-N	C0006840	Candidiasis
Clotrimazole	VNFPBHJOKIVQEB-UHFFFAOYSA-N	C0006840	Candidiasis
Dronabinol	CYQFCXCEBYINGO-IAGOWNOFSA-N	C0006870	Cannabis dependence
Lofexidine	KSMAGQUYOIHWFS-UHFFFAOYSA-N	C0006870	Cannabis dependence
Everolimus	HKVAMNSJSFKALM-GKUWKFKPSA-N	C0007095	Carcinoid tumor
Octreotide	DEQANNDTNATYII-OULOTJBUSA-N	C0007095	Carcinoid tumor
Prednisolone	OIGNJSKKLXVSLS-VWUMJDOOSA-N	C0007097	Carcinoma
Everolimus	HKVAMNSJSFKALM-GKUWKFKPSA-N	C0007097	Carcinoma
Doxorubicin	AOJJSUZBOXZQNB-TZSSRYMLSA-N	C0007097	Carcinoma
Etoposide	VJJPUSNTGOMMGY-MRVIYFEKSA-N	C0007097	Carcinoma
Mitotane	JWBOIMRXGHLCPP-UHFFFAOYSA-N	C0007097	Carcinoma
Streptozotocin	ZSJLQEPLLKMAKR-YDEIVXIUSA-N	C0007097	Carcinoma
Imiquimod	DOUYETYNHWVLEO-UHFFFAOYSA-N	C0007097	Carcinoma
Talaporfin sodium	KPALSRNVSRWOPA-YJFNSWLASA-J	C0007097	Carcinoma
Erlotinib	AAKJLRGGTJKAMG-UHFFFAOYSA-N	C0007097	Carcinoma
Afatinib	ULXXDDBFHOBEHA-CWDCEQMOSA-N	C0007097	Carcinoma
Docetaxel	ZDZOTLJHXYCWBA-VCVYQWHSSA-N	C0007097	Carcinoma
Folic acid	OVBPIULPVIDEAO-LBPRGKRZSA-N	C0007097	Carcinoma
Gemcitabine	SDUQYLNIPVEERB-QPPQHZFASA-N	C0007097	Carcinoma
Loperamide	RDOIQAHITMMDAJ-UHFFFAOYSA-N	C0007097	Carcinoma
Pazopanib	CUIHSIWYWATEQL-UHFFFAOYSA-N	C0007097	Carcinoma
Pemetrexed	WBXPDJSOTKVWSJ-CYBMUJFWSA-N	C0007097	Carcinoma
Sunitinib	WINHZLLDWRZWRT-ATVHPVEESA-N	C0007097	Carcinoma
Carboplatin	OLESAACUTLOWQZ-UHFFFAOYSA-L	C0007097	Carcinoma
Paclitaxel	RCINICONZNJXQF-MZXODVADSA-N	C0007097	Carcinoma
Porfiromycin	HRHKSTOGXBBQCB-VFWICMBZSA-N	C0007097	Carcinoma
Amiodarone	IYIKLHRQXLHMJQ-UHFFFAOYSA-N	C0018790	Cardiac arrest
Lidocaine	NNJVILVZKWQKPM-UHFFFAOYSA-N	C0018790	Cardiac arrest
Vasopressin	KBZOIRJILGZLEJ-LGYYRGKSSA-N	C0018790	Cardiac arrest
Sirolimus	QFJCIRLUMZQUOT-HPLJOQBZSA-N	C0243050	Cardiovascular abnormalities
Niacin	PVNIIMVLHYAWGP-UHFFFAOYSA-N	C0007222	Cardiovascular diseases
Ramipril	HDACQVRGBOVJII-JBDAPHQKSA-N	C0007222	Cardiovascular diseases
Rosiglitazone	YASAKCUCGLMORW-UHFFFAOYSA-N	C0007222	Cardiovascular diseases
Salsalate	WVYADZUPLLSGPU-UHFFFAOYSA-N	C0007222	Cardiovascular diseases
Irbesartan	YOSHYTLCDANDAN-UHFFFAOYSA-N	C0007222	Cardiovascular diseases
Eptifibatide	CZKPOZZJODAYPZ-LROMGURASA-N	C0007222	Cardiovascular diseases
Bivalirudin	OIRCOABEOLEUMC-GEJPAHFPSA-N	C0007222	Cardiovascular diseases
Simvastatin	RYMZZMVNJRMUDD-HGQWONQESA-N	C0007222	Cardiovascular diseases
Dalcetrapib	YZQLWPMZQVHJED-UHFFFAOYSA-N	C0007222	Cardiovascular diseases
Tadalafil	WOXKDUGGOYFFRN-IIBYNOLFSA-N	C0007222	Cardiovascular diseases
Clarithromycin	AGOYDEPGAOXOCK-KCBOHYOISA-N	C0007222	Cardiovascular diseases
Maraviroc	GSNHKUDZZFZSJB-QYOOZWMWSA-N	C0007222	Cardiovascular diseases
Losartan	PSIFNNKUMBGKDQ-UHFFFAOYSA-N	C0007222	Cardiovascular diseases
Dapagliflozin	JVHXJTBJCFBINQ-ADAARDCZSA-N	C0007222	Cardiovascular diseases
Sitagliptin	MFFMDFFZMYYVKS-SECBINFHSA-N	C0007222	Cardiovascular diseases
Aleglitazar	DAYKLWSKQJBGCS-NRFANRHFSA-N	C0007222	Cardiovascular diseases
Olmesartan medoxomil	UQGKUQLKSCSZGY-UHFFFAOYSA-N	C0007222	Cardiovascular diseases
Aspirin	BSYNRYMUTXBXSQ-UHFFFAOYSA-N	C0007222	Cardiovascular diseases
Dipyridamole	IZEKFCXSFNUWAM-UHFFFAOYSA-N	C0007222	Cardiovascular diseases
Progesterone	RJKFOVLPORLFTN-LEKSSAKUSA-N	C0007222	Cardiovascular diseases
Warfarin	PJVWKTKQMONHTI-UHFFFAOYSA-N	C0007222	Cardiovascular diseases
Amiodarone	IYIKLHRQXLHMJQ-UHFFFAOYSA-N	C0007222	Cardiovascular diseases
Digoxin	LTMHDMANZUZIPE-PUGKRICDSA-N	C0007222	Cardiovascular diseases
Diltiazem	HSUGRBWQSSZJOP-RTWAWAEBSA-N	C0007222	Cardiovascular diseases
Disopyramide	UVTNFZQICZKOEM-UHFFFAOYSA-N	C0007222	Cardiovascular diseases
Flecainide	DJBNUMBKLMJRSA-UHFFFAOYSA-N	C0007222	Cardiovascular diseases
Moricizine	FUBVWMNBEHXPSU-UHFFFAOYSA-N	C0007222	Cardiovascular diseases
Procainamide	REQCZEXYDRLIBE-UHFFFAOYSA-N	C0007222	Cardiovascular diseases
Propafenone	JWHAUXFOSRPERK-UHFFFAOYSA-N	C0007222	Cardiovascular diseases
Quinidine	LOUPRKONTZGTKE-LHHVKLHASA-N	C0007222	Cardiovascular diseases
Sotalol	ZBMZVLHSJCTVON-UHFFFAOYSA-N	C0007222	Cardiovascular diseases
Verapamil	SGTNSNPWRIOYBX-UHFFFAOYSA-N	C0007222	Cardiovascular diseases
Propranolol	AQHHHDLHHXJYJD-UHFFFAOYSA-N	C0007222	Cardiovascular diseases
Imipramine	BCGWQEUPMDMJNV-UHFFFAOYSA-N	C0007222	Cardiovascular diseases
Mexiletine	VLPIATFUUWWMKC-UHFFFAOYSA-N	C0007222	Cardiovascular diseases
Pravastatin	TUZYXOIXSAXUGO-PZAWKZKUSA-N	C0007222	Cardiovascular diseases
Vitamin e	GVJHHUAWPYXKBD-IEOSBIPESA-N	C0007222	Cardiovascular diseases
Calcium	FAQLAUHZSGTTLN-UHFFFAOYSA-N	C0007222	Cardiovascular diseases
Raloxifene	GZUITABIAKMVPG-UHFFFAOYSA-N	C0007222	Cardiovascular diseases
Atenolol	METKIMKYRPQLGS-UHFFFAOYSA-N	C0007222	Cardiovascular diseases
Chlorthalidone	JIVPVXMEBJLZRO-UHFFFAOYSA-N	C0007222	Cardiovascular diseases
Reserpine	QEVHRUUCFGRFIF-MDEJGZGSSA-N	C0007222	Cardiovascular diseases
Lovastatin	PCZOHLXUXFIOCF-BXMDZJJMSA-N	C0007222	Cardiovascular diseases
Ascorbic acid	CIWBSHSKHKDKBQ-JLAZNSOCSA-N	C0007222	Cardiovascular diseases
Enalapril	GBXSMTUPTTWBMN-XIRDDKMYSA-N	C0007222	Cardiovascular diseases
Tamoxifen	NKANXQFJJICGDU-QPLCGJKRSA-N	C0007222	Cardiovascular diseases
Azithromycin	MQTOSJVFKKJCRP-BICOPXKESA-N	C0007222	Cardiovascular diseases
Dextrothyroxine sodium	ANMYAHDLKVNJJO-CURYUGHLSA-M	C0007222	Cardiovascular diseases
Estrogen	GJUHUIXJLZINMA-MJCUULBUSA-N	C0007222	Cardiovascular diseases
Magnesium	RSHAOIXHUHAZPM-UHFFFAOYSA-N	C0007222	Cardiovascular diseases
Nitroglycerin	SNIOPGDIGTZGOP-UHFFFAOYSA-N	C0007222	Cardiovascular diseases
Isosorbide dinitrate	MOYKHGMNXAOIAT-JGWLITMVSA-N	C0007222	Cardiovascular diseases
Nifedipine	HYIMSNHJOBLJNT-UHFFFAOYSA-N	C0007222	Cardiovascular diseases
Estradiol	VOXZDWNPVJITMN-ZBRFXRBCSA-N	C0007222	Cardiovascular diseases
Encainide	PJWPNDMDCLXCOM-UHFFFAOYSA-N	C0007222	Cardiovascular diseases
Amlodipine	HTIQEAQVCYTUBX-UHFFFAOYSA-N	C0007222	Cardiovascular diseases
Doxazosin	RUZYUOTYCVRMRZ-UHFFFAOYSA-N	C0007222	Cardiovascular diseases
Lisinopril	RLAWWYSOJDYHDC-BZSNNMDCSA-N	C0007222	Cardiovascular diseases
Hydrochlorothiazide	JZUFKLXOESDKRF-UHFFFAOYSA-N	C0007222	Cardiovascular diseases
Triamterene	FNYLWPVRPXGIIP-UHFFFAOYSA-N	C0007222	Cardiovascular diseases
Indomethacin	CGIGDMFJXJATDK-UHFFFAOYSA-N	C0007222	Cardiovascular diseases
Spironolactone	LXMSZDCAJNLERA-ZHYRCANASA-N	C0007222	Cardiovascular diseases
Allopurinol	OFCNXPDARWKPPY-UHFFFAOYSA-N	C0007222	Cardiovascular diseases
Potassium chloride	WCUXLLCKKVVCTQ-UHFFFAOYSA-M	C0007222	Cardiovascular diseases
Chlorothiazide	JBMKAUGHUNFTOL-UHFFFAOYSA-N	C0007222	Cardiovascular diseases
Fosinopril	BIDNLKIUORFRQP-XYGFDPSESA-N	C0007222	Cardiovascular diseases
Rosuvastatin	BPRHUIZQVSMCRT-VEUZHWNKSA-N	C0007222	Cardiovascular diseases
Rosuvastatin	BPRHUIZQVSMCRT-VEUZHWNKSA-N	C0751635	Common carotid artery stenosis
Gabapentin	UGJMXCAKCUNAIE-UHFFFAOYSA-N	C0007286	Carpal tunnel syndrome
Sodium chloride	FAPWRFPIFSIZLT-UHFFFAOYSA-M	C0007286	Carpal tunnel syndrome
Betamethasone	UREBDLICKHMUKA-DVTGEIKXSA-N	C0007286	Carpal tunnel syndrome
Cabozantinib	ONIQOQHATWINJY-UHFFFAOYSA-N	C3658267	Castration resistant prostate neoplasm
Prednisone	XOFYZVNMUHMLCC-ZPOLXVRWSA-N	C3658267	Castration resistant prostate neoplasm
Bromfenac	ZBPLOVFIXSTCRZ-UHFFFAOYSA-N	C0086543	Cataract
Mapracorat	VJGFOYBQOIPQFY-XMMPIXPASA-N	C0086543	Cataract
Tetracaine	GKCBAIGFKIBETG-UHFFFAOYSA-N	C0086543	Cataract
Prednisolone acetate	LRJOMUJRLNCICJ-JZYPGELDSA-N	C0086543	Cataract
Simvastatin	RYMZZMVNJRMUDD-HGQWONQESA-N	C0007570	Celiac disease
Meropenem	DMJNNHOOLUXYBV-PQTSNVLCSA-N	C0007642	Cellulitis
Dalbavancin	KGPGQDLTDHGEGT-SZUNQUCBSA-N	C0007642	Cellulitis
Levofloxacin	GSDSWSVVBLHKDQ-JTQLQIEISA-N	C0007642	Cellulitis
Isotretinoin	SHGAZHPCJJPHSC-XFYACQKRSA-N	C0085136	Central nervous system neoplasms
Thiotepa	FOCVUCIESVLUNU-UHFFFAOYSA-N	C0085136	Central nervous system neoplasms
Mesna	XOGTZOOQQBDUSI-UHFFFAOYSA-M	C0085136	Central nervous system neoplasms
Thioguanine	WYWHKKSPHMUBEB-UHFFFAOYSA-N	C0085136	Central nervous system neoplasms
Triptorelin	VXKHXGOKWPXYNA-PGBVPBMZSA-N	C0342543	Central precocious puberty
Riluzole	FTALBRSUTCGOEG-UHFFFAOYSA-N	C0007758	Cerebellar ataxia
Esmolol	AQNDDEOPVVGCPG-UHFFFAOYSA-N	C0917996	Cerebral aneurysm
Warfarin	PJVWKTKQMONHTI-UHFFFAOYSA-N	C0877855	Cerebral embolism and thrombosis
Aspirin	BSYNRYMUTXBXSQ-UHFFFAOYSA-N	C0007785	Cerebral infarction
Cilostazol	RRGUKTPIGVIEKM-UHFFFAOYSA-N	C0007785	Cerebral infarction
Pyridoxine	LXNHXLLTXMVWPM-UHFFFAOYSA-N	C0007785	Cerebral infarction
Magnesium sulfate	LFCFXZHKDRJMNS-UHFFFAOYSA-L	C0007789	Cerebral palsy
Warfarin	PJVWKTKQMONHTI-UHFFFAOYSA-N	C0038454	Cerebrovascular accident
Vorapaxar	ZBGXUVOIWDMMJE-QHNZEKIYSA-N	C0038454	Cerebrovascular accident
Amiodarone	IYIKLHRQXLHMJQ-UHFFFAOYSA-N	C0038454	Cerebrovascular accident
Sotalol	ZBMZVLHSJCTVON-UHFFFAOYSA-N	C0038454	Cerebrovascular accident
Magnesium sulfate	LFCFXZHKDRJMNS-UHFFFAOYSA-L	C0038454	Cerebrovascular accident
Telcagepant	CGDZXLJGHVKVIE-DNVCBOLYSA-N	C0038454	Cerebrovascular accident
Aspirin	BSYNRYMUTXBXSQ-UHFFFAOYSA-N	C0038454	Cerebrovascular accident
Clopidogrel	GKTWGGQPFAXNFI-HNNXBMFYSA-N	C0038454	Cerebrovascular accident
Warfarin	PJVWKTKQMONHTI-UHFFFAOYSA-N	C0007820	Cerebrovascular disorders
Niacin	PVNIIMVLHYAWGP-UHFFFAOYSA-N	C0007820	Cerebrovascular disorders
Aspirin	BSYNRYMUTXBXSQ-UHFFFAOYSA-N	C0007820	Cerebrovascular disorders
Vitamin e	GVJHHUAWPYXKBD-IEOSBIPESA-N	C0007820	Cerebrovascular disorders
Atenolol	METKIMKYRPQLGS-UHFFFAOYSA-N	C0007820	Cerebrovascular disorders
Chlorthalidone	JIVPVXMEBJLZRO-UHFFFAOYSA-N	C0007820	Cerebrovascular disorders
Reserpine	QEVHRUUCFGRFIF-MDEJGZGSSA-N	C0007820	Cerebrovascular disorders
Fluorouracil	GHASVSINZRGABV-UHFFFAOYSA-N	C4048328	Cervical cancer
Ifosfamide	HOMGKSMUEGBAAB-UHFFFAOYSA-N	C4048328	Cervical cancer
Methotrexate	FBOZXECLQNJBKD-ZDUSSCGKSA-N	C4048328	Cervical cancer
Topotecan hydrochloride	DGHHQBMTXTWTJV-BQAIUKQQSA-N	C4048328	Cervical cancer
Vinblastine sulfate	KDQAABAKXDWYSZ-PNYVAJAMSA-N	C4048328	Cervical cancer
Vincristine sulfate	AQTQHPDCURKLKT-JKDPCDLQSA-N	C4048328	Cervical cancer
Vindesine	HHJUWIANJFBDHT-KOTLKJBCSA-N	C4048328	Cervical cancer
Fenretinide	AKJHMTWEGVYYSE-FXILSDISSA-N	C4048328	Cervical cancer
Octreotide acetate	XQEJFZYLWPSJOV-XJQYZYIXSA-N	C4048328	Cervical cancer
Fluorouracil	GHASVSINZRGABV-UHFFFAOYSA-N	C0302592	Cervix carcinoma
Isotretinoin	SHGAZHPCJJPHSC-XFYACQKRSA-N	C0302592	Cervix carcinoma
Atropine	RKUNBYITZUJHSG-SPUOUPEWSA-N	C0008031	Chest pain
Imipramine	BCGWQEUPMDMJNV-UHFFFAOYSA-N	C0008031	Chest pain
Esomeprazole	SUBDBMMJDZJVOS-DEOSSOPVSA-N	C0008031	Chest pain
Ethosuximide	HAPOVYFOVVWLRS-UHFFFAOYSA-N	C4281785	Childhood absence epilepsy
Lamotrigine	PYZRQGJRPPTADH-UHFFFAOYSA-N	C4281785	Childhood absence epilepsy
Valproic acid	NIJJYAXOARWZEE-UHFFFAOYSA-N	C4281785	Childhood absence epilepsy
Cyclophosphamide	CMSMOCZEIVJLDB-UHFFFAOYSA-N	C0023452	Childhood acute lymphoblastic leukemia
Cyclosporine	PMATZTZNYRCHOR-CGLBZJNRSA-N	C0023452	Childhood acute lymphoblastic leukemia
Cytarabine	UHDGCWIWMRVCDJ-YTQLPXDHSA-N	C0023452	Childhood acute lymphoblastic leukemia
Daunorubicin hydrochloride	GUGHGUXZJWAIAS-QQYBVWGSSA-N	C0023452	Childhood acute lymphoblastic leukemia
Dexamethasone	UREBDLICKHMUKA-CXSFZGCWSA-N	C0023452	Childhood acute lymphoblastic leukemia
Etoposide	VJJPUSNTGOMMGY-MRVIYFEKSA-N	C0023452	Childhood acute lymphoblastic leukemia
Ifosfamide	HOMGKSMUEGBAAB-UHFFFAOYSA-N	C0023452	Childhood acute lymphoblastic leukemia
Imatinib mesylate	YLMAHDNUQAMNNX-UHFFFAOYSA-N	C0023452	Childhood acute lymphoblastic leukemia
Leucovorin calcium	KVUAALJSMIVURS-ZEDZUCNESA-L	C0023452	Childhood acute lymphoblastic leukemia
Methotrexate	FBOZXECLQNJBKD-ZDUSSCGKSA-N	C0023452	Childhood acute lymphoblastic leukemia
Vincristine sulfate	AQTQHPDCURKLKT-JKDPCDLQSA-N	C0023452	Childhood acute lymphoblastic leukemia
Busulfan	COVZYZSDYWQREU-UHFFFAOYSA-N	C0023462	Acute megakaryocytic leukemias
Cyclophosphamide	CMSMOCZEIVJLDB-UHFFFAOYSA-N	C0023462	Acute megakaryocytic leukemias
Cytarabine	UHDGCWIWMRVCDJ-YTQLPXDHSA-N	C0023462	Acute megakaryocytic leukemias
Daunorubicin hydrochloride	GUGHGUXZJWAIAS-QQYBVWGSSA-N	C0023462	Acute megakaryocytic leukemias
Dexamethasone	UREBDLICKHMUKA-CXSFZGCWSA-N	C0023462	Acute megakaryocytic leukemias
Etoposide	VJJPUSNTGOMMGY-MRVIYFEKSA-N	C0023462	Acute megakaryocytic leukemias
Fludarabine phosphate	GIUYCYHIANZCFB-FJFJXFQQSA-N	C0023462	Acute megakaryocytic leukemias
Idarubicin	XDXDZDZNSLXDNA-TZNDIEGXSA-N	C0023462	Acute megakaryocytic leukemias
Methotrexate	FBOZXECLQNJBKD-ZDUSSCGKSA-N	C0023462	Acute megakaryocytic leukemias
Thioguanine	WYWHKKSPHMUBEB-UHFFFAOYSA-N	C0023462	Acute megakaryocytic leukemias
Busulfan	COVZYZSDYWQREU-UHFFFAOYSA-N	C0023479	Acute myelomonocytic leukemia
Cyclophosphamide	CMSMOCZEIVJLDB-UHFFFAOYSA-N	C0023479	Acute myelomonocytic leukemia
Cytarabine	UHDGCWIWMRVCDJ-YTQLPXDHSA-N	C0023479	Acute myelomonocytic leukemia
Daunorubicin hydrochloride	GUGHGUXZJWAIAS-QQYBVWGSSA-N	C0023479	Acute myelomonocytic leukemia
Dexamethasone	UREBDLICKHMUKA-CXSFZGCWSA-N	C0023479	Acute myelomonocytic leukemia
Etoposide	VJJPUSNTGOMMGY-MRVIYFEKSA-N	C0023479	Acute myelomonocytic leukemia
Fludarabine phosphate	GIUYCYHIANZCFB-FJFJXFQQSA-N	C0023479	Acute myelomonocytic leukemia
Idarubicin	XDXDZDZNSLXDNA-TZNDIEGXSA-N	C0023479	Acute myelomonocytic leukemia
Methotrexate	FBOZXECLQNJBKD-ZDUSSCGKSA-N	C0023479	Acute myelomonocytic leukemia
Thioguanine	WYWHKKSPHMUBEB-UHFFFAOYSA-N	C0023479	Acute myelomonocytic leukemia
Amoxicillin	LSQZJLSUYDQPKJ-NJBDSQKTSA-N	C0032285	Pneumonia
Cotrimoxazole	CTNTUFQBOKZSPI-UHFFFAOYSA-N	C0032285	Pneumonia
Azithromycin	MQTOSJVFKKJCRP-BICOPXKESA-N	C1565321	Cholera infantum
Ciprofloxacin	MYSWGUAQZAJSOK-UHFFFAOYSA-N	C1565321	Cholera infantum
Ursodiol	RUDATBOHQWOJDD-UZVSRGJWSA-N	C0008370	Cholestasis
Gabapentin	UGJMXCAKCUNAIE-UHFFFAOYSA-N	C0008370	Cholestasis
Ezetimibe	OLNTVTPDXPETLC-XPWALMASSA-N	C0008370	Cholestasis
Simvastatin	RYMZZMVNJRMUDD-HGQWONQESA-N	C0008370	Cholestasis
Triamcinolone acetonide	YNDXUCZADRHECN-JNQJZLCISA-N	C0600518	Choroidal neovascularization
Pelubiprofen	AUZUGWXLBGZUPP-GXDHUFHOSA-N	C0004604	Back pain
Moxifloxacin	FABPRXSRWADJSP-MEDUHNTESA-N	C0008677	Chronic bronchitis
Azithromycin	MQTOSJVFKKJCRP-BICOPXKESA-N	C0008677	Chronic bronchitis
Arformoterol	BPZSYCZIITTYBL-YJYMSZOUSA-N	C0008677	Chronic bronchitis
Salmeterol	GIIZNNXWQWCKIB-UHFFFAOYSA-N	C0008677	Chronic bronchitis
Linaclotide	KXGCNMMJRFDFNR-WDRJZQOASA-N	C0009806	Constipation
Prucalopride	ZPMNHBXQOOVQJL-UHFFFAOYSA-N	C0009806	Constipation
Tegaserod	IKBKZGMPCYNSLU-RGVLZGJSSA-N	C0009806	Constipation
Metronidazole	VAOCPAMSLUNLGC-UHFFFAOYSA-N	C0401151	Chronic diarrhea
Adefovir	SUPKOOSCJHTBAH-UHFFFAOYSA-N	C0401151	Chronic diarrhea
Entecavir	QDGZDCVAUDNJFG-FXQIFTODSA-N	C0401151	Chronic diarrhea
Bisoprolol	VHYCDWMUTMEGQY-UHFFFAOYSA-N	C0264716	Chronic heart failure
Aliskiren	UXOWGYHJODZGMF-QORCZRPOSA-N	C0264716	Chronic heart failure
Carvedilol	OGHNVEJMJSYVRP-UHFFFAOYSA-N	C0264716	Chronic heart failure
Enalapril	GBXSMTUPTTWBMN-XIRDDKMYSA-N	C0264716	Chronic heart failure
Ivabradine	ACRHBAYQBXXRTO-OAQYLSRUSA-N	C0264716	Chronic heart failure
Olmesartan medoxomil	UQGKUQLKSCSZGY-UHFFFAOYSA-N	C0264716	Chronic heart failure
Thiamine	JZRWCGZRTZMZEH-UHFFFAOYSA-N	C0264716	Chronic heart failure
Sertraline	VGKDLMBJGBXTGI-SJCJKPOMSA-N	C0264716	Chronic heart failure
Adefovir	SUPKOOSCJHTBAH-UHFFFAOYSA-N	C0524909	Chronic hepatitis b
Adefovir dipivoxil	WOZSCQDILHKSGG-UHFFFAOYSA-N	C0524909	Chronic hepatitis b
Clevudine	GBBJCSTXCAQSSJ-XQXXSGGOSA-N	C0524909	Chronic hepatitis b
Entecavir	QDGZDCVAUDNJFG-FXQIFTODSA-N	C0524909	Chronic hepatitis b
Lamivudine	JTEGQNOMFQHVDC-NKWVEPMBSA-N	C0524909	Chronic hepatitis b
Telbivudine	IQFYYKKMVGJFEH-CSMHCCOUSA-N	C0524909	Chronic hepatitis b
Tenofovir	SGOIRFVFHAKUTI-ZCFIWIBFSA-N	C0524909	Chronic hepatitis b
Amantadine	DKNWSYNQZKUICI-UHFFFAOYSA-N	C0524910	Chronic hepatitis c
Asunaprevir	XRWSZZJLZRKHHD-WVWIJVSJSA-N	C0524910	Chronic hepatitis c
Daclatasvir	FKRSSPOQAMALKA-CUPIEXAXSA-N	C0524910	Chronic hepatitis c
Elbasvir	BVAZQCUMNICBAQ-PZHYSIFUSA-N	C0524910	Chronic hepatitis c
Grazoprevir	OBMNJSNZOWALQB-NCQNOWPTSA-N	C0524910	Chronic hepatitis c
Nitazoxanide	YQNQNVDNTFHQSW-UHFFFAOYSA-N	C0524910	Chronic hepatitis c
Paroxetine	AHOUBRCZNHFOSL-YOEHRIQHSA-N	C0524910	Chronic hepatitis c
Ribavirin	IWUCXVSUMQZMFG-AFCXAGJDSA-N	C0524910	Chronic hepatitis c
Sofosbuvir	TTZHDVOVKQGIBA-IQWMDFIBSA-N	C0524910	Chronic hepatitis c
Telaprevir	BBAWEDCPNXPBQM-GDEBMMAJSA-N	C0524910	Chronic hepatitis c
Dasabuvir	NBRBXGKOEOGLOI-UHFFFAOYSA-N	C0524910	Chronic hepatitis c
Ombitasvir	PIDFDZJZLOTZTM-KHVQSSSXSA-N	C0524910	Chronic hepatitis c
Paritaprevir	UAUIUKWPKRJZJV-QPLHLKROSA-N	C0524910	Chronic hepatitis c
Ritonavir	NCDNCNXCDXHOMX-XGKFQTDJSA-N	C0524910	Chronic hepatitis c
Simeprevir	JTZZSQYMACOLNN-VDWJNHBNSA-N	C0524910	Chronic hepatitis c
Dasabuvir	NBRBXGKOEOGLOI-UHFFFAOYSA-N	C1835407	Chronic hepatitis c virus
Ribavirin	IWUCXVSUMQZMFG-AFCXAGJDSA-N	C1835407	Chronic hepatitis c virus
Telaprevir	BBAWEDCPNXPBQM-GDEBMMAJSA-N	C1835407	Chronic hepatitis c virus
Ramelteon	YLXDSYKOBKBWJQ-LBPRGKRZSA-N	C0751249	Chronic insomnia
Eszopiclone	GBBSUAFBMRNDJC-INIZCTEOSA-N	C0751249	Chronic insomnia
Cinacalcet	VDHAWDNDOKGFTD-MRXNPFEDSA-N	C1561643	Chronic kidney diseases
Atorvastatin	XUKUURHRXDUEBC-KAYWLYCHSA-N	C1561643	Chronic kidney diseases
Clopidogrel	GKTWGGQPFAXNFI-HNNXBMFYSA-N	C1561643	Chronic kidney diseases
Paricalcitol	BPKAHTKRCLCHEA-UBFJEZKGSA-N	C1561643	Chronic kidney diseases
Simvastatin	RYMZZMVNJRMUDD-HGQWONQESA-N	C1561643	Chronic kidney diseases
Sodium bicarbonate	UIIMBOGNXHQVGW-UHFFFAOYSA-M	C1561643	Chronic kidney diseases
Ticagrelor	OEKWJQXRCDYSHL-FNOIDJSQSA-N	C1561643	Chronic kidney diseases
Sevelamer carbonate	PADGNZFOVSZIKZ-UHFFFAOYSA-N	C1561643	Chronic kidney diseases
Dasabuvir	NBRBXGKOEOGLOI-UHFFFAOYSA-N	C1561643	Chronic kidney diseases
Calcitriol	GMRQFYUYWCNGIN-NKMMMXOESA-N	C1561643	Chronic kidney diseases
Doxercalciferol	HKXBNHCUPKIYDM-CGMHZMFXSA-N	C1561643	Chronic kidney diseases
Amlodipine	HTIQEAQVCYTUBX-UHFFFAOYSA-N	C1561643	Chronic kidney diseases
Hydrochlorothiazide	JZUFKLXOESDKRF-UHFFFAOYSA-N	C1561643	Chronic kidney diseases
Valsartan	ACWBQPMHZXGDFX-QFIPXVFZSA-N	C1561643	Chronic kidney diseases
Azathioprine	LMEKQMALGUDUQG-UHFFFAOYSA-N	C1561643	Chronic kidney diseases
Methylprednisolone	VHRSUDSXCMQTMA-PJHHCJLFSA-N	C1561643	Chronic kidney diseases
Prednisone	XOFYZVNMUHMLCC-ZPOLXVRWSA-N	C1561643	Chronic kidney diseases
Lactulose	JCQLYHFGKNRPGE-FCVZTGTOSA-N	C0023895	Liver diseases
Bicifadine	OFYVIGTWSQPCLF-UHFFFAOYSA-N	C0024031	Low back pain
Lidocaine	NNJVILVZKWQKPM-UHFFFAOYSA-N	C0024031	Low back pain
Ibuprofen	HEFNNWSXXWATRW-UHFFFAOYSA-N	C0024031	Low back pain
Bendamustine	YTKUWDBFDASYHO-UHFFFAOYSA-N	C0023434	Chronic lymphocytic leukemia
Chlorambucil	JCKYGMPEJWAADB-UHFFFAOYSA-N	C0023434	Chronic lymphocytic leukemia
Cyclophosphamide	CMSMOCZEIVJLDB-UHFFFAOYSA-N	C0023434	Chronic lymphocytic leukemia
Fludarabine	HBUBKKRHXORPQB-FJFJXFQQSA-N	C0023434	Chronic lymphocytic leukemia
Fludarabine phosphate	GIUYCYHIANZCFB-FJFJXFQQSA-N	C0023434	Chronic lymphocytic leukemia
Idelalisib	IFSDAJWBUCMOAH-HNNXBMFYSA-N	C0023434	Chronic lymphocytic leukemia
Dinaciclib	PIMQWRZWLQKKBJ-SFHVURJKSA-N	C0023434	Chronic lymphocytic leukemia
Ibrutinib	XYFPWWZEPKGCCK-GOSISDBHSA-N	C0023434	Chronic lymphocytic leukemia
Aripiprazole	CEUORZQYGODEFX-UHFFFAOYSA-N	C0008701	Chronic motor or vocal tic disorder
Imatinib	KTUFNOKKBVMGRW-UHFFFAOYSA-N	C0023473	Chronic myeloid leukemia
Bosutinib	UBPYILGKFZZVDX-UHFFFAOYSA-N	C0023473	Chronic myeloid leukemia
Nilotinib	HHZIURLSWUIHRB-UHFFFAOYSA-N	C0023473	Chronic myeloid leukemia
Busulfan	COVZYZSDYWQREU-UHFFFAOYSA-N	C1292778	Chronic myeloproliferative disorder
Cyclophosphamide	CMSMOCZEIVJLDB-UHFFFAOYSA-N	C1292778	Chronic myeloproliferative disorder
Cytarabine	UHDGCWIWMRVCDJ-YTQLPXDHSA-N	C1292778	Chronic myeloproliferative disorder
Daunorubicin hydrochloride	GUGHGUXZJWAIAS-QQYBVWGSSA-N	C1292778	Chronic myeloproliferative disorder
Dexamethasone	UREBDLICKHMUKA-CXSFZGCWSA-N	C1292778	Chronic myeloproliferative disorder
Etoposide	VJJPUSNTGOMMGY-MRVIYFEKSA-N	C1292778	Chronic myeloproliferative disorder
Fludarabine phosphate	GIUYCYHIANZCFB-FJFJXFQQSA-N	C1292778	Chronic myeloproliferative disorder
Idarubicin	XDXDZDZNSLXDNA-TZNDIEGXSA-N	C1292778	Chronic myeloproliferative disorder
Methotrexate	FBOZXECLQNJBKD-ZDUSSCGKSA-N	C1292778	Chronic myeloproliferative disorder
Thioguanine	WYWHKKSPHMUBEB-UHFFFAOYSA-N	C1292778	Chronic myeloproliferative disorder
Nystatin	VQOXZBDYSJBXMA-VHFLTRTASA-N	C1292778	Chronic myeloproliferative disorder
Ondansetron	FELGMEQIXOGIFQ-UHFFFAOYSA-N	C1292778	Chronic myeloproliferative disorder
Dextromethorphan hydrobromide	STTADZBLEUMJRG-IKNOHUQMSA-N	C1292778	Chronic myeloproliferative disorder
Morphine sulfate	USAHOPJHPJHUNS-IFCNUISUSA-N	C1292778	Chronic myeloproliferative disorder
Indacaterol	QZZUEBNBZAPZLX-QFIPXVFZSA-N	C0024117	Chronic obstructive airway disease
Indacaterol maleate	IREJFXIHXRZFER-PCBAQXHCSA-N	C0024117	Chronic obstructive airway disease
Aclidinium bromide	XLAKJQPTOJHYDR-QTQXQZBYSA-M	C0024117	Chronic obstructive airway disease
Cilomilast	CFBUZOUXXHZCFB-OYOVHJISSA-N	C0024117	Chronic obstructive airway disease
Fluticasone furoate	XTULMSXFIHGYFS-VLSRWLAYSA-N	C0024117	Chronic obstructive airway disease
Fluticasone propionate	WMWTYOKRWGGJOA-CENSZEJFSA-N	C0024117	Chronic obstructive airway disease
Formoterol	BPZSYCZIITTYBL-UHFFFAOYSA-N	C0024117	Chronic obstructive airway disease
Formoterol fumarate	RATSWNOMCHFQGJ-XODSYJLDSA-N	C0024117	Chronic obstructive airway disease
Ipratropium	OEXHQOGQTVQTAT-BHIXFJMTSA-N	C0024117	Chronic obstructive airway disease
Ipratropium bromide	LHLMOSXCXGLMMN-WDTICOSOSA-M	C0024117	Chronic obstructive airway disease
Olodaterol	COUYJEVMBVSIHV-SFHVURJKSA-N	C0024117	Chronic obstructive airway disease
Oxitropium	NVOYVOBDTVTBDX-XGWMKZBJSA-N	C0024117	Chronic obstructive airway disease
Salmeterol	GIIZNNXWQWCKIB-UHFFFAOYSA-N	C0024117	Chronic obstructive airway disease
Salmeterol xinafoate	XTZNCVSCVHTPAI-UHFFFAOYSA-N	C0024117	Chronic obstructive airway disease
Tiotropium	LERNTVKEWCAPOY-DZZGSBJMSA-N	C0024117	Chronic obstructive airway disease
Tiotropium bromide	MQLXPRBEAHBZTK-SEINRUQRSA-M	C0024117	Chronic obstructive airway disease
Umeclidinium	FVTWTVQXNAJTQP-UHFFFAOYSA-N	C0024117	Chronic obstructive airway disease
Vilanterol	DAFYYTQWSAWIGS-DEOSSOPVSA-N	C0024117	Chronic obstructive airway disease
Fentanyl	PJMPHNIQZUBGLI-UHFFFAOYSA-N	C0150055	Chronic pain
Hydrocodone bitartrate	OJHZNMVJJKMFGX-RNWHKREASA-N	C0150055	Chronic pain
Pregabalin	AYXYPKUFHZROOJ-ZETCQYMHSA-N	C0150055	Chronic pain
Bupivacaine	LEBVLXFERQHONN-UHFFFAOYSA-N	C0150055	Chronic pain
Buprenorphine	RMRJXGBAOAMLHD-IHFGGWKQSA-N	C0150055	Chronic pain
Cebranopadol	CSMVOZKEWSOFER-RQNOJGIXSA-N	C0150055	Chronic pain
Tapentadol	KWTWDQCKEHXFFR-SMDDNHRTSA-N	C0150055	Chronic pain
Pregabalin	AYXYPKUFHZROOJ-ZETCQYMHSA-N	C0149521	Chronic pancreatitis
Triamcinolone	GFNANZIMVAIWHM-OBYCQNJPSA-N	C0149521	Chronic pancreatitis
Omeprazole	SUBDBMMJDZJVOS-UHFFFAOYSA-N	C0149521	Chronic pancreatitis
Atorvastatin	XUKUURHRXDUEBC-KAYWLYCHSA-N	C0266929	Chronic periodontitis
Doxycycline	JBIWCJUYHHGXTC-AKNGSSGZSA-N	C0266929	Chronic periodontitis
Rosuvastatin	BPRHUIZQVSMCRT-VEUZHWNKSA-N	C0266929	Chronic periodontitis
Terlipressin	BENFXAYNYRLAIU-QSVFAHTRSA-N	C1623038	Cirrhosis
Simvastatin	RYMZZMVNJRMUDD-HGQWONQESA-N	C1623038	Cirrhosis
Metoprolol succinate	ZBOQQGAVXCUYJM-UHFFFAOYSA-N	C1623038	Cirrhosis
Gabapentin	UGJMXCAKCUNAIE-UHFFFAOYSA-N	C1623038	Cirrhosis
Tolvaptan	GYHCTFXIZSNGJT-UHFFFAOYSA-N	C1623038	Cirrhosis
Daclatasvir	FKRSSPOQAMALKA-CUPIEXAXSA-N	C1623038	Cirrhosis
Ribavirin	IWUCXVSUMQZMFG-AFCXAGJDSA-N	C1623038	Cirrhosis
Sofosbuvir	TTZHDVOVKQGIBA-IQWMDFIBSA-N	C1623038	Cirrhosis
Lamivudine	JTEGQNOMFQHVDC-NKWVEPMBSA-N	C1623038	Cirrhosis
Telbivudine	IQFYYKKMVGJFEH-CSMHCCOUSA-N	C1623038	Cirrhosis
Pentoxifylline	BYPFEZZEUUWMEJ-UHFFFAOYSA-N	C1623038	Cirrhosis
Carvedilol	OGHNVEJMJSYVRP-UHFFFAOYSA-N	C1623038	Cirrhosis
Propranolol	AQHHHDLHHXJYJD-UHFFFAOYSA-N	C1623038	Cirrhosis
Citicoline	RZZPDXZPRHQOCG-OJAKKHQRSA-O	C0009171	Cocaine abuse
Vigabatrin	PJDFLNIOAUIZSL-UHFFFAOYSA-N	C3496069	Cocaine use
Bupropion	SNPPWIUOZRMYNY-UHFFFAOYSA-N	C0600427	Cocaine dependence
Methylphenidate	DUGOZIWVEXMGBE-UHFFFAOYSA-N	C0600427	Cocaine dependence
Naltrexone	DQCKKXVULJGBQN-XFWGSAIBSA-N	C0600427	Cocaine dependence
Citicoline	RZZPDXZPRHQOCG-OJAKKHQRSA-O	C0600427	Cocaine dependence
Vigabatrin	PJDFLNIOAUIZSL-UHFFFAOYSA-N	C0600427	Cocaine dependence
Escitalopram	WSEQXVZVJXJVFP-FQEVSTJZSA-N	C0600427	Cocaine dependence
Mirtazapine	RONZAEMNMFQXRA-UHFFFAOYSA-N	C0600427	Cocaine dependence
Biperiden	YSXKPIUOCJLQIE-FDGGOGDCSA-N	C0600427	Cocaine dependence
Biperiden	YSXKPIUOCJLQIE-FDGGOGDCSA-N	C0236736	Cocaine-related disorders
Caffeine	RYYVLZVUVIJVGH-UHFFFAOYSA-N	C0236736	Cocaine-related disorders
Nefazodone	VRBKIVRKKCLPHA-UHFFFAOYSA-N	C0236736	Cocaine-related disorders
Pergolide	YEHCICAEULNIGD-MZMPZRCHSA-N	C0236736	Cocaine-related disorders
Selegiline	MEZLKOACVSPNER-GFCCVEGCSA-N	C0236736	Cocaine-related disorders
Buprenorphine	RMRJXGBAOAMLHD-IHFGGWKQSA-N	C0236736	Cocaine-related disorders
Raloxifene	GZUITABIAKMVPG-UHFFFAOYSA-N	C0009241	Cognition disorders
Tamoxifen	NKANXQFJJICGDU-QPLCGJKRSA-N	C0009241	Cognition disorders
Duloxetine	ZEUITGRIYCTCEM-KRWDZBQOSA-N	C0009241	Cognition disorders
Quetiapine	URKOMYMAXPYINW-UHFFFAOYSA-N	C0009241	Cognition disorders
Sertindole	GZKLJWGUPQBVJQ-UHFFFAOYSA-N	C0009241	Cognition disorders
Galantamine hydrobromide	QORVDGQLPPAFRS-XPSHAMGMSA-N	C0009241	Cognition disorders
Rivastigmine	XSVMFMHYUFZWBK-NSHDSACASA-N	C0009241	Cognition disorders
Budesonide	VOVIALXJUBGFJZ-KWVAZRHASA-N	C0009319	Colitis
Celecoxib	RZEKVGVHFLEQIL-UHFFFAOYSA-N	C0699790	Colon carcinoma
Fluorouracil	GHASVSINZRGABV-UHFFFAOYSA-N	C0699790	Colon carcinoma
Leucovorin	VVIAGPKUTFNRDU-ABLWVSNPSA-N	C0699790	Colon carcinoma
Calcium	FAQLAUHZSGTTLN-UHFFFAOYSA-N	C0009375	Colonic neoplasms
Vatalanib	YCOYDOIWSSHVCK-UHFFFAOYSA-N	C0009375	Colonic neoplasms
Aspirin	BSYNRYMUTXBXSQ-UHFFFAOYSA-N	C0009402	Colorectal carcinoma
Octreotide acetate	XQEJFZYLWPSJOV-XJQYZYIXSA-N	C0009402	Colorectal carcinoma
Calcium gluconate	NEEHYRZPVYRGPP-IYEMJOQQSA-L	C0009402	Colorectal carcinoma
Magnesium sulfate	LFCFXZHKDRJMNS-UHFFFAOYSA-L	C0009402	Colorectal carcinoma
Oxaliplatin	ZROHGHOFXNOHSO-BNTLRKBRSA-L	C0009402	Colorectal carcinoma
Brivanib alaninate	LTEJRLHKIYCEOX-OCCSQVGLSA-N	C0009402	Colorectal carcinoma
Capecitabine	GAGWJHPBXLXJQN-UORFTKCHSA-N	C0009402	Colorectal carcinoma
Celecoxib	RZEKVGVHFLEQIL-UHFFFAOYSA-N	C0009402	Colorectal carcinoma
Fluorouracil	GHASVSINZRGABV-UHFFFAOYSA-N	C0009402	Colorectal carcinoma
Folinic acid	VVIAGPKUTFNRDU-OLZOCXBDSA-N	C0009402	Colorectal carcinoma
Irinotecan	UWKQSNNFCGGAFS-XIFFEERXSA-N	C0009402	Colorectal carcinoma
Irinotecan hydrochloride	GURKHSYORGJETM-WAQYZQTGSA-N	C0009402	Colorectal carcinoma
Leucovorin	VVIAGPKUTFNRDU-ABLWVSNPSA-N	C0009402	Colorectal carcinoma
Leucovorin calcium	KVUAALJSMIVURS-ZEDZUCNESA-L	C0009402	Colorectal carcinoma
Levamisole hydrochloride	LAZPBGZRMVRFKY-HNCPQSOCSA-N	C0009402	Colorectal carcinoma
Nitrogen	IJGRMHOSHXDMSA-UHFFFAOYSA-N	C0009402	Colorectal carcinoma
Nitrous oxide	GQPLMRYTRLFLPF-UHFFFAOYSA-N	C0009402	Colorectal carcinoma
Perifosine	SZFPYBIJACMNJV-UHFFFAOYSA-N	C0009402	Colorectal carcinoma
Rofecoxib	RZJQGNCSTQAWON-UHFFFAOYSA-N	C0009402	Colorectal carcinoma
Semaxanib	WUWDLXZGHZSWQZ-WQLSENKSSA-N	C0009402	Colorectal carcinoma
Semustine	FVLVBPDQNARYJU-UHFFFAOYSA-N	C0009402	Colorectal carcinoma
Sodium heparin	ZFGMDIBRIDKWMY-PASTXAENSA-N	C0009402	Colorectal carcinoma
Tegafur	WFWLQNSHRPWKFK-UHFFFAOYSA-N	C0009402	Colorectal carcinoma
Uracil	ISAKRJDGNUQOIC-UHFFFAOYSA-N	C0009402	Colorectal carcinoma
Vincristine sulfate	AQTQHPDCURKLKT-JKDPCDLQSA-N	C0009402	Colorectal carcinoma
Loperamide hydrochloride	PGYPOBZJRVSMDS-UHFFFAOYSA-N	C0009402	Colorectal carcinoma
Dexamethasone	UREBDLICKHMUKA-CXSFZGCWSA-N	C0009402	Colorectal carcinoma
Doxorubicin hydrochloride	MWWSFMDVAYGXBV-RUELKSSGSA-N	C0009402	Colorectal carcinoma
Floxuridine	ODKNJVUHOIMIIZ-RRKCRQDMSA-N	C0009402	Colorectal carcinoma
Melphalan	SGDBTWWWUNNDEQ-LBPRGKRZSA-N	C0009402	Colorectal carcinoma
Vitamin e	GVJHHUAWPYXKBD-IEOSBIPESA-N	C0009402	Colorectal carcinoma
Lubiprostone	WGFOBBZOWHGYQH-MXHNKVEKSA-N	C0009402	Colorectal carcinoma
Vatalanib	YCOYDOIWSSHVCK-UHFFFAOYSA-N	C0009404	Colorectal neoplasms
Leucovorin	VVIAGPKUTFNRDU-ABLWVSNPSA-N	C0009404	Colorectal neoplasms
Oxaliplatin	ZROHGHOFXNOHSO-BNTLRKBRSA-L	C0009404	Colorectal neoplasms
Cefmetazole	SNBUBQHDYVFSQF-HIFRSBDPSA-N	C0009404	Colorectal neoplasms
Glutamine	ZDXPYRJPNDTMRX-VKHMYHEASA-N	C0009404	Colorectal neoplasms
Lidocaine	NNJVILVZKWQKPM-UHFFFAOYSA-N	C0009404	Colorectal neoplasms
Talaporfin sodium	KPALSRNVSRWOPA-YJFNSWLASA-J	C0009404	Colorectal neoplasms
Topiramate	KJADKKWYZYXHBB-XBWDGYHZSA-N	C0338480	Common migraine
Letrozole	HPJKCIUCZWXJDR-UHFFFAOYSA-N	C4552766	Miscarriage
Misoprostol	OJLOPKGSLYJEMD-URPKTTJQSA-N	C4552766	Miscarriage
Carisbamate	OLBWFRRUHYQABZ-MRVPVSSYSA-N	C0149958	Complex partial seizures
L-citrulline	RHGKLRLOHDJJDR-BYPYZUCNSA-N	C0000768	Congenital abnormality
Mipomersen	TZRFSLHOCZEXCC-HIVFKXHNSA-N	C0000768	Congenital abnormality
Mipomersen sodium	OSGPYAHSKOGBFY-KMHHXCEHSA-A	C0000768	Congenital abnormality
Indomethacin	CGIGDMFJXJATDK-UHFFFAOYSA-N	C0152021	Congenital heart disease
Aliskiren	UXOWGYHJODZGMF-QORCZRPOSA-N	C0018802	Congestive heart failure
Candesartan	HTQMVQVXFRQIKW-UHFFFAOYSA-N	C0018802	Congestive heart failure
Carvedilol	OGHNVEJMJSYVRP-UHFFFAOYSA-N	C0018802	Congestive heart failure
Irbesartan	YOSHYTLCDANDAN-UHFFFAOYSA-N	C0018802	Congestive heart failure
Oxypurinol	HXNFUBHNUDHIGC-UHFFFAOYSA-N	C0018802	Congestive heart failure
Sildenafil	BNRNXUUZRGQAQC-UHFFFAOYSA-N	C0018802	Congestive heart failure
Tolvaptan	GYHCTFXIZSNGJT-UHFFFAOYSA-N	C0018802	Congestive heart failure
Furosemide	ZZUFCTLCJUWOSV-UHFFFAOYSA-N	C0018802	Congestive heart failure
Tonapofylline	ZWTVVWUOTJRXKM-UHFFFAOYSA-N	C0018802	Congestive heart failure
Desipramine	HCYAFALTSJYZDH-UHFFFAOYSA-N	C0009806	Constipation
Alvimopan	UPNUIXSCZBYVBB-JVFUWBCBSA-N	C0009806	Constipation
Bisacodyl	KHOITXIGCFIULA-UHFFFAOYSA-N	C0009806	Constipation
Lubiprostone	WGFOBBZOWHGYQH-MXHNKVEKSA-N	C0009806	Constipation
Mosapride citrate	HUZTYZBFZKRPFG-UHFFFAOYSA-N	C0009806	Constipation
Natamycin	NCXMLFZGDNKEPB-FFPOYIOWSA-N	C0010043	Corneal ulcer
Voriconazole	BCEHBSKCWLPMDN-MGPLVRAMSA-N	C0010043	Corneal ulcer
Clopidogrel	GKTWGGQPFAXNFI-HNNXBMFYSA-N	C0010054	Coronary arteriosclerosis
Prasugrel	DTGLZDAWLRGWQN-UHFFFAOYSA-N	C0010054	Coronary arteriosclerosis
Niacin	PVNIIMVLHYAWGP-UHFFFAOYSA-N	C0010054	Coronary arteriosclerosis
Lovastatin	PCZOHLXUXFIOCF-BXMDZJJMSA-N	C0010054	Coronary arteriosclerosis
Ascorbic acid	CIWBSHSKHKDKBQ-JLAZNSOCSA-N	C0010054	Coronary arteriosclerosis
Progesterone	RJKFOVLPORLFTN-LEKSSAKUSA-N	C0010054	Coronary arteriosclerosis
Vitamin e	GVJHHUAWPYXKBD-IEOSBIPESA-N	C0010054	Coronary arteriosclerosis
Rosuvastatin calcium	LALFOYNTGMUKGG-BGRFNVSISA-L	C0010054	Coronary arteriosclerosis
Atorvastatin	XUKUURHRXDUEBC-KAYWLYCHSA-N	C0010054	Coronary arteriosclerosis
Clopidogrel	GKTWGGQPFAXNFI-HNNXBMFYSA-N	C1956346	Coronary artery disease
Prasugrel	DTGLZDAWLRGWQN-UHFFFAOYSA-N	C1956346	Coronary artery disease
Ticagrelor	OEKWJQXRCDYSHL-FNOIDJSQSA-N	C1956346	Coronary artery disease
Ranolazine	XKLMZUWKNUAPSZ-UHFFFAOYSA-N	C1956346	Coronary artery disease
Lovastatin	PCZOHLXUXFIOCF-BXMDZJJMSA-N	C1956346	Coronary artery disease
Atorvastatin	XUKUURHRXDUEBC-KAYWLYCHSA-N	C1956346	Coronary artery disease
Prednisone	XOFYZVNMUHMLCC-ZPOLXVRWSA-N	C1956346	Coronary artery disease
Propofol	OLBCVFGFOZPWHH-UHFFFAOYSA-N	C1956346	Coronary artery disease
Sevoflurane	DFEYYRMXOJXZRJ-UHFFFAOYSA-N	C1956346	Coronary artery disease
Xenon	FHNFHKCVQCLJFQ-UHFFFAOYSA-N	C1956346	Coronary artery disease
Adenosine	OIRDTQYFTABQOQ-KQYNXXCUSA-N	C1956346	Coronary artery disease
Aspirin	BSYNRYMUTXBXSQ-UHFFFAOYSA-N	C1956346	Coronary artery disease
Binodenoson	XJFMHMFFBSOEPR-DNZQAUTHSA-N	C1956346	Coronary artery disease
Cilostazol	RRGUKTPIGVIEKM-UHFFFAOYSA-N	C1956346	Coronary artery disease
Ezetimibe	OLNTVTPDXPETLC-XPWALMASSA-N	C1956346	Coronary artery disease
Genistein	TZBJGXHYKVUXJN-UHFFFAOYSA-N	C1956346	Coronary artery disease
Iodixanol	NBQNWMBBSKPBAY-UHFFFAOYSA-N	C1956346	Coronary artery disease
Regadenoson	LZPZPHGJDAGEJZ-AKAIJSEGSA-N	C1956346	Coronary artery disease
Tranexamic acid	GYDJEQRTZSCIOI-LJGSYFOKSA-N	C1956346	Coronary artery disease
Aliskiren	UXOWGYHJODZGMF-QORCZRPOSA-N	C1956346	Coronary artery disease
Exenatide	HTQBXNHDCUEHJF-XWLPCZSASA-N	C1956346	Coronary artery disease
Sarpogrelate	FFYNAVGJSYHHFO-UHFFFAOYSA-N	C1956346	Coronary artery disease
Acarbose	XUFXOAAUWZOOIT-SXARVLRPSA-N	C1956346	Coronary artery disease
Mipomersen sodium	OSGPYAHSKOGBFY-KMHHXCEHSA-A	C1956346	Coronary artery disease
Rosuvastatin	BPRHUIZQVSMCRT-VEUZHWNKSA-N	C1956346	Coronary artery disease
Pioglitazone	HYAFETHFCAUJAY-UHFFFAOYSA-N	C1956346	Coronary artery disease
Ivabradine	ACRHBAYQBXXRTO-OAQYLSRUSA-N	C1956346	Coronary artery disease
Ezetimibe	OLNTVTPDXPETLC-XPWALMASSA-N	C0010068	Coronary heart disease
Rosuvastatin	BPRHUIZQVSMCRT-VEUZHWNKSA-N	C0010068	Coronary heart disease
Simvastatin	RYMZZMVNJRMUDD-HGQWONQESA-N	C0010068	Coronary heart disease
Dalcetrapib	YZQLWPMZQVHJED-UHFFFAOYSA-N	C0010068	Coronary heart disease
Amiloride	XSDQTOBWRPYKKA-UHFFFAOYSA-N	C0010068	Coronary heart disease
Gemfibrozil	HEMJJKBWTPKOJG-UHFFFAOYSA-N	C0010068	Coronary heart disease
Atorvastatin	XUKUURHRXDUEBC-KAYWLYCHSA-N	C0010068	Coronary heart disease
Rosuvastatin calcium	LALFOYNTGMUKGG-BGRFNVSISA-L	C0010068	Coronary heart disease
Pitavastatin	VGYFMXBACGZSIL-MCBHFWOFSA-N	C0010068	Coronary heart disease
Mipomersen	TZRFSLHOCZEXCC-HIVFKXHNSA-N	C0010068	Coronary heart disease
Mipomersen sodium	OSGPYAHSKOGBFY-KMHHXCEHSA-A	C0010068	Coronary heart disease
Azithromycin	MQTOSJVFKKJCRP-BICOPXKESA-N	C0010200	Coughing
Thalidomide	UEJJHQNACJXSKW-UHFFFAOYSA-N	C0010200	Coughing
Lorazepam	DIWRORZWFLOCLC-UHFFFAOYSA-N	C0393851	Critical illness
Midazolam	DDLIGBOFAVUZHB-UHFFFAOYSA-N	C0393851	Critical illness
Simvastatin	RYMZZMVNJRMUDD-HGQWONQESA-N	C0393851	Critical illness
Cholecalciferol	QYSXJUFSXHHAJI-YRZJJWOYSA-N	C0393851	Critical illness
Paclitaxel	RCINICONZNJXQF-MZXODVADSA-N	C0010346	Crohn disease
Azathioprine	LMEKQMALGUDUQG-UHFFFAOYSA-N	C0010346	Crohn disease
Budesonide	VOVIALXJUBGFJZ-KWVAZRHASA-N	C0010346	Crohn disease
Clarithromycin	AGOYDEPGAOXOCK-KCBOHYOISA-N	C0010346	Crohn disease
Methotrexate	FBOZXECLQNJBKD-ZDUSSCGKSA-N	C0010346	Crohn disease
Metronidazole	VAOCPAMSLUNLGC-UHFFFAOYSA-N	C0010346	Crohn disease
Prednisone	XOFYZVNMUHMLCC-ZPOLXVRWSA-N	C0010346	Crohn disease
Ciprofloxacin	MYSWGUAQZAJSOK-UHFFFAOYSA-N	C0010346	Crohn disease
Thalidomide	UEJJHQNACJXSKW-UHFFFAOYSA-N	C0010346	Crohn disease
Zoledronic acid	XRASPMIURGNCCH-UHFFFAOYSA-N	C0010346	Crohn disease
Ivacaftor	PURKAOJPTOLRMP-UHFFFAOYSA-N	C0010674	Cystic fibrosis
Lumacaftor	UFSKUSARDNFIRC-UHFFFAOYSA-N	C0010674	Cystic fibrosis
Tobramycin	NLVFBUXFDBBNBW-PBSUHMDJSA-N	C0010674	Cystic fibrosis
Mannitol	FBPFZTCFMRRESA-KVTDHHQDSA-N	C0010674	Cystic fibrosis
Repaglinide	FAEKWTJYAYMJKF-QHCPKHFHSA-N	C0010674	Cystic fibrosis
Acyclovir	MKUXAQIIEYXACX-UHFFFAOYSA-N	C0010823	Cytomegalovirus infections
Valganciclovir	WPVFJKSGQUFQAP-GKAPJAKFSA-N	C0010823	Cytomegalovirus infections
Artesunate	FIHJKUPKCHIPAT-AHIGJZGOSA-N	C0010823	Cytomegalovirus infections
Ganciclovir	IRSCQMHQWWYFCW-UHFFFAOYSA-N	C0010823	Cytomegalovirus infections
Maribavir	KJFBVJALEQWJBS-XUXIUFHCSA-N	C0010823	Cytomegalovirus infections
Adefovir dipivoxil	WOZSCQDILHKSGG-UHFFFAOYSA-N	C0010823	Cytomegalovirus infections
Levocarnitine	PHIQHXFUZVPYII-ZCFIWIBFSA-N	C0010823	Cytomegalovirus infections
Valacyclovir hydrochloride	ZCDDBUOENGJMLV-QRPNPIFTSA-N	C0010823	Cytomegalovirus infections
Warfarin	PJVWKTKQMONHTI-UHFFFAOYSA-N	C0149871	Deep vein thrombosis
Apixaban	QNZCBYKSOIHPEH-UHFFFAOYSA-N	C0149871	Deep vein thrombosis
Idraparinux sodium	MVPQUSQUURLQKF-ABIFMKGDSA-E	C0149871	Deep vein thrombosis
Donepezil hydrochloride	XWAIAVWHZJNZQQ-UHFFFAOYSA-N	C0011206	Delirium
Dexmedetomidine	CUHVIMMYOGQXCV-NSHDSACASA-N	C0011206	Delirium
Pregabalin	AYXYPKUFHZROOJ-ZETCQYMHSA-N	C0011206	Delirium
Morphine	BQJCRHHNABKAKU-KBQPJGBKSA-N	C0497327	Dementia
Pregabalin	AYXYPKUFHZROOJ-ZETCQYMHSA-N	C0497327	Dementia
Galantamine hydrobromide	QORVDGQLPPAFRS-XPSHAMGMSA-N	C0497327	Dementia
Aripiprazole	CEUORZQYGODEFX-UHFFFAOYSA-N	C0497327	Dementia
Donepezil hydrochloride	XWAIAVWHZJNZQQ-UHFFFAOYSA-N	C0497327	Dementia
Risperidone	RAPZEAPATHNIPO-UHFFFAOYSA-N	C0497327	Dementia
Galantamine	ASUTZQLVASHGKV-JDFRZJQESA-N	C0497327	Dementia
Prednisone	XOFYZVNMUHMLCC-ZPOLXVRWSA-N	C4551910	Acute inflammatory demyelinating polyneuropathy
Mecamylamine	IMYZQPCYWPFTAG-IQJOONFLSA-N	C0011570	Mental depression
Desipramine	HCYAFALTSJYZDH-UHFFFAOYSA-N	C0011570	Mental depression
Naltrexone	DQCKKXVULJGBQN-XFWGSAIBSA-N	C0011570	Mental depression
Paroxetine	AHOUBRCZNHFOSL-YOEHRIQHSA-N	C0011570	Mental depression
Sertraline	VGKDLMBJGBXTGI-SJCJKPOMSA-N	C0011570	Mental depression
Duloxetine	ZEUITGRIYCTCEM-KRWDZBQOSA-N	C0011570	Mental depression
Donepezil hydrochloride	XWAIAVWHZJNZQQ-UHFFFAOYSA-N	C0011570	Mental depression
Armodafinil	YFGHCGITMMYXAQ-LJQANCHMSA-N	C0011570	Mental depression
Citalopram	WSEQXVZVJXJVFP-UHFFFAOYSA-N	C0011570	Mental depression
Desvenlafaxine	KYYIDSXMWOZKMP-UHFFFAOYSA-N	C0011570	Mental depression
Escitalopram	WSEQXVZVJXJVFP-FQEVSTJZSA-N	C0011570	Mental depression
Fluoxetine	RTHCYVBBDHJXIQ-UHFFFAOYSA-N	C0011570	Mental depression
Lamotrigine	PYZRQGJRPPTADH-UHFFFAOYSA-N	C0011570	Mental depression
Metyrapone	FJLBFSROUSIWMA-UHFFFAOYSA-N	C0011570	Mental depression
Milnacipran	GJJFMKBJSRMPLA-UHFFFAOYSA-N	C0011570	Mental depression
Ribavirin	IWUCXVSUMQZMFG-AFCXAGJDSA-N	C0011570	Mental depression
Trazodone	PHLBKPHSAVXXEF-UHFFFAOYSA-N	C0011570	Mental depression
Venlafaxine	PNVNVHUZROJLTJ-UHFFFAOYSA-N	C0011570	Mental depression
Malic acid	BJEPYKJPYRNKOW-UHFFFAOYSA-N	C0011570	Mental depression
Dextrose	WQZGKKKJIJFFOK-VFUOTHLCSA-N	C0011570	Mental depression
Estradiol	VOXZDWNPVJITMN-ZBRFXRBCSA-N	C0011570	Mental depression
Duloxetine hydrochloride	BFFSMCNJSOPUAY-LMOVPXPDSA-N	C0011570	Mental depression
Risperidone	RAPZEAPATHNIPO-UHFFFAOYSA-N	C0011570	Mental depression
Bifeprunox	CYGODHVAJQTCBG-UHFFFAOYSA-N	C0005587	Depression bipolar
Olanzapine	KVWDHTXUZHCGIO-UHFFFAOYSA-N	C0005587	Depression bipolar
Bupropion	SNPPWIUOZRMYNY-UHFFFAOYSA-N	C0588008	Severe depression
Citalopram	WSEQXVZVJXJVFP-UHFFFAOYSA-N	C0588008	Severe depression
Escitalopram	WSEQXVZVJXJVFP-FQEVSTJZSA-N	C0588008	Severe depression
Fluoxetine	RTHCYVBBDHJXIQ-UHFFFAOYSA-N	C0588008	Severe depression
Lithium	SIAPCJWMELPYOE-UHFFFAOYSA-N	C0588008	Severe depression
Mirtazapine	RONZAEMNMFQXRA-UHFFFAOYSA-N	C0588008	Severe depression
Sertraline	VGKDLMBJGBXTGI-SJCJKPOMSA-N	C0588008	Severe depression
Venlafaxine	PNVNVHUZROJLTJ-UHFFFAOYSA-N	C0588008	Severe depression
Citalopram	WSEQXVZVJXJVFP-UHFFFAOYSA-N	C0011581	Depressive disorder
Duloxetine hydrochloride	BFFSMCNJSOPUAY-LMOVPXPDSA-N	C0011581	Depressive disorder
Escitalopram	WSEQXVZVJXJVFP-FQEVSTJZSA-N	C0011581	Depressive disorder
Saredutant	PGKXDIMONUAMFR-AREMUKBSSA-N	C0011581	Depressive disorder
Buprenorphine	RMRJXGBAOAMLHD-IHFGGWKQSA-N	C1269683	Major depressive disorder
Desipramine	HCYAFALTSJYZDH-UHFFFAOYSA-N	C1269683	Major depressive disorder
Duloxetine	ZEUITGRIYCTCEM-KRWDZBQOSA-N	C1269683	Major depressive disorder
Escitalopram	WSEQXVZVJXJVFP-FQEVSTJZSA-N	C1269683	Major depressive disorder
Risperidone	RAPZEAPATHNIPO-UHFFFAOYSA-N	C1269683	Major depressive disorder
Brexpiprazole	ZKIAIYBUSXZPLP-UHFFFAOYSA-N	C1269683	Major depressive disorder
Bupropion	SNPPWIUOZRMYNY-UHFFFAOYSA-N	C1269683	Major depressive disorder
Duloxetine hydrochloride	BFFSMCNJSOPUAY-LMOVPXPDSA-N	C1269683	Major depressive disorder
Methylphenidate	DUGOZIWVEXMGBE-UHFFFAOYSA-N	C1269683	Major depressive disorder
Mifepristone	VKHAHZOOUSRJNA-GCNJZUOMSA-N	C1269683	Major depressive disorder
Paroxetine	AHOUBRCZNHFOSL-YOEHRIQHSA-N	C1269683	Major depressive disorder
Sertraline	VGKDLMBJGBXTGI-SJCJKPOMSA-N	C1269683	Major depressive disorder
Vilazodone	SGEGOXDYSFKCPT-UHFFFAOYSA-N	C1269683	Major depressive disorder
Vortioxetine	YQNWZWMKLDQSAC-UHFFFAOYSA-N	C1269683	Major depressive disorder
Eszopiclone	GBBSUAFBMRNDJC-INIZCTEOSA-N	C1269683	Major depressive disorder
Desloratadine	JAUOIFJMECXRGI-UHFFFAOYSA-N	C0011603	Dermatitis
Levocetirizine	ZKLPARSLTMPFCP-OAQYLSRUSA-N	C0011603	Dermatitis
Cetirizine	ZKLPARSLTMPFCP-UHFFFAOYSA-N	C0011603	Dermatitis
Methotrexate	FBOZXECLQNJBKD-ZDUSSCGKSA-N	C0011633	Dermatomyositis
Prednisone	XOFYZVNMUHMLCC-ZPOLXVRWSA-N	C0011633	Dermatomyositis
Risperidone	RAPZEAPATHNIPO-UHFFFAOYSA-N	C0008073	Developmental disabilities
Ranolazine	XKLMZUWKNUAPSZ-UHFFFAOYSA-N	C0011847	Diabetes
Spironolactone	LXMSZDCAJNLERA-ZHYRCANASA-N	C0011847	Diabetes
Niacin	PVNIIMVLHYAWGP-UHFFFAOYSA-N	C0011847	Diabetes
Pravastatin	TUZYXOIXSAXUGO-PZAWKZKUSA-N	C0011847	Diabetes
Vitamin e	GVJHHUAWPYXKBD-IEOSBIPESA-N	C0011847	Diabetes
Warfarin	PJVWKTKQMONHTI-UHFFFAOYSA-N	C0011847	Diabetes
Simvastatin	RYMZZMVNJRMUDD-HGQWONQESA-N	C0011847	Diabetes
Troglitazone	GXPHKUHSUJUWKP-UHFFFAOYSA-N	C0011847	Diabetes
Progesterone	RJKFOVLPORLFTN-LEKSSAKUSA-N	C0011847	Diabetes
Rosuvastatin	BPRHUIZQVSMCRT-VEUZHWNKSA-N	C0011847	Diabetes
Aspirin	BSYNRYMUTXBXSQ-UHFFFAOYSA-N	C0011847	Diabetes
Clopidogrel	GKTWGGQPFAXNFI-HNNXBMFYSA-N	C0011847	Diabetes
Sarpogrelate	FFYNAVGJSYHHFO-UHFFFAOYSA-N	C0011847	Diabetes
Allopurinol	OFCNXPDARWKPPY-UHFFFAOYSA-N	C0011847	Diabetes
Alogliptin	ZSBOMTDTBDDKMP-OAHLLOKOSA-N	C0011847	Diabetes
Benazepril	XPCFTKFZXHTYIP-PMACEKPBSA-N	C0011847	Diabetes
Biguanide	XNCOSPRUTUOJCJ-UHFFFAOYSA-N	C0011847	Diabetes
Candesartan cilexetil	GHOSNRCGJFBJIB-UHFFFAOYSA-N	C0011847	Diabetes
Dapagliflozin	JVHXJTBJCFBINQ-ADAARDCZSA-N	C0011847	Diabetes
Exenatide	HTQBXNHDCUEHJF-XWLPCZSASA-N	C0011847	Diabetes
Glimepiride	WIGIZIANZCJQQY-RUCARUNLSA-N	C0011847	Diabetes
Glipizide	ZJJXGWJIGJFDTL-UHFFFAOYSA-N	C0011847	Diabetes
Glucagon	MASNOZXLGMXCHN-ZLPAWPGGSA-N	C0011847	Diabetes
Glyburide	ZNNLBTZKUZBEKO-UHFFFAOYSA-N	C0011847	Diabetes
Metformin	XZWYZXLIPXDOLR-UHFFFAOYSA-N	C0011847	Diabetes
Mitiglinide	WPGGHFDDFPHPOB-BBWFWOEESA-N	C0011847	Diabetes
Muraglitazar	IRLWJILLXJGJTD-UHFFFAOYSA-N	C0011847	Diabetes
Omarigliptin	MKMPWKUAHLTIBJ-ISTRZQFTSA-N	C0011847	Diabetes
Pioglitazone	HYAFETHFCAUJAY-UHFFFAOYSA-N	C0011847	Diabetes
Pramlintide acetate	DTPWZYSUQQHRKD-VIUAGAKSSA-N	C0011847	Diabetes
Ramipril	HDACQVRGBOVJII-JBDAPHQKSA-N	C0011847	Diabetes
Rosiglitazone	YASAKCUCGLMORW-UHFFFAOYSA-N	C0011847	Diabetes
Ruboxistaurin	ZCBUQCWBWNUWSU-SFHVURJKSA-N	C0011847	Diabetes
Saxagliptin	QGJUIPDUBHWZPV-SGTAVMJGSA-N	C0011847	Diabetes
Sildenafil	BNRNXUUZRGQAQC-UHFFFAOYSA-N	C0011847	Diabetes
Sitagliptin	MFFMDFFZMYYVKS-SECBINFHSA-N	C0011847	Diabetes
Tak-875	FOFXXEHXOCAJIW-GNAFDRTKSA-N	C0011847	Diabetes
Thiazolidinedione	ZOBPZXTWZATXDG-UHFFFAOYSA-N	C0011847	Diabetes
Valsartan	ACWBQPMHZXGDFX-QFIPXVFZSA-N	C0011847	Diabetes
Candesartan	HTQMVQVXFRQIKW-UHFFFAOYSA-N	C0011847	Diabetes
Miglitol	IBAQFPQHRJAVAV-ULAWRXDQSA-N	C0011847	Diabetes
Pramlintide	TZIRZGBAFTZREM-MKAGXXMWSA-N	C0011847	Diabetes
Sirolimus	QFJCIRLUMZQUOT-HPLJOQBZSA-N	C0011847	Diabetes
Tacrolimus	QJJXYPPXXYFBGM-LFZNUXCKSA-N	C0011847	Diabetes
Topiramate	KJADKKWYZYXHBB-XBWDGYHZSA-N	C0011847	Diabetes
Insulin detemir	UGOZVNFCFYTPAZ-IOXYNQHNSA-N	C0011847	Diabetes
Sorbinil	LXANPKRCLVQAOG-NSHDSACASA-N	C0011847	Diabetes
Melatonin	DRLFMBDRBRZALE-UHFFFAOYSA-N	C0011847	Diabetes
Aliskiren	UXOWGYHJODZGMF-QORCZRPOSA-N	C0011847	Diabetes
Metoprolol	IUBSYMUCCVWXPE-UHFFFAOYSA-N	C0011847	Diabetes
Nebivolol	KOHIRBRYDXPAMZ-UHFFFAOYSA-N	C0011847	Diabetes
Dexmedetomidine	CUHVIMMYOGQXCV-NSHDSACASA-N	C0011847	Diabetes
Morphine	BQJCRHHNABKAKU-KBQPJGBKSA-N	C0011847	Diabetes
Cholecalciferol	QYSXJUFSXHHAJI-YRZJJWOYSA-N	C0011847	Diabetes
Atorvastatin	XUKUURHRXDUEBC-KAYWLYCHSA-N	C0011847	Diabetes
Perindopril	IPVQLZZIHOAWMC-QXKUPLGCSA-N	C0011847	Diabetes
Sitagliptin phosphate	GQPYTJVDPQTBQC-KLQYNRQASA-N	C0011847	Diabetes
Voglibose	FZNCGRZWXLXZSZ-CIQUZCHMSA-N	C0011847	Diabetes
Amitriptyline	KRMDCWKBEZIMAB-UHFFFAOYSA-N	C0011847	Diabetes
Duloxetine	ZEUITGRIYCTCEM-KRWDZBQOSA-N	C0011847	Diabetes
Pregabalin	AYXYPKUFHZROOJ-ZETCQYMHSA-N	C0011847	Diabetes
Repaglinide	FAEKWTJYAYMJKF-QHCPKHFHSA-N	C0011847	Diabetes
Fluconazole	RFHAOTPXVQNOHP-UHFFFAOYSA-N	C0011847	Diabetes
Folic acid	OVBPIULPVIDEAO-LBPRGKRZSA-N	C0011881	Diabetic nephropathy
Captopril	FAKRSMQSSFJEIM-RQJHMYQMSA-N	C0011881	Diabetic nephropathy
Losartan	PSIFNNKUMBGKDQ-UHFFFAOYSA-N	C0011881	Diabetic nephropathy
Irbesartan	YOSHYTLCDANDAN-UHFFFAOYSA-N	C0011881	Diabetic nephropathy
Spironolactone	LXMSZDCAJNLERA-ZHYRCANASA-N	C0011881	Diabetic nephropathy
Olmesartan medoxomil	UQGKUQLKSCSZGY-UHFFFAOYSA-N	C0011881	Diabetic nephropathy
Duloxetine hydrochloride	BFFSMCNJSOPUAY-LMOVPXPDSA-N	C0011881	Diabetic nephropathy
Pregabalin	AYXYPKUFHZROOJ-ZETCQYMHSA-N	C0011881	Diabetic nephropathy
Mexiletine	VLPIATFUUWWMKC-UHFFFAOYSA-N	C0011881	Diabetic nephropathy
Gabapentin	UGJMXCAKCUNAIE-UHFFFAOYSA-N	C0011881	Diabetic nephropathy
Lacosamide	VPPJLAIAVCUEMN-GFCCVEGCSA-N	C0011881	Diabetic nephropathy
Duloxetine	ZEUITGRIYCTCEM-KRWDZBQOSA-N	C0011881	Diabetic nephropathy
Capsaicin	YKPUWZUDDOIDPM-SOFGYWHQSA-N	C0271680	Diabetic polyneuropathies
Thioctic acid	AGBQKNBQESQNJD-SSDOTTSWSA-N	C0011884	Diabetic retinopathy
Aspirin	BSYNRYMUTXBXSQ-UHFFFAOYSA-N	C0011884	Diabetic retinopathy
Sorbinil	LXANPKRCLVQAOG-NSHDSACASA-N	C0011884	Diabetic retinopathy
Brimonidine	XYLJNLCSTIOKRM-UHFFFAOYSA-N	C0011884	Diabetic retinopathy
Fenofibrate	YMTINGFKWWXKFG-UHFFFAOYSA-N	C0011884	Diabetic retinopathy
Ruboxistaurin	ZCBUQCWBWNUWSU-SFHVURJKSA-N	C0011884	Diabetic retinopathy
Simvastatin	RYMZZMVNJRMUDD-HGQWONQESA-N	C0011884	Diabetic retinopathy
Triamcinolone acetonide	YNDXUCZADRHECN-JNQJZLCISA-N	C0011884	Diabetic retinopathy
Azithromycin	MQTOSJVFKKJCRP-BICOPXKESA-N	C0011991	Diarrhea
Fidaxomicin	ZVGNESXIJDCBKN-UUEYKCAUSA-N	C0011991	Diarrhea
Vancomycin	MYPYJXKWCTUITO-LYRMYLQWSA-N	C0011991	Diarrhea
Loperamide hydrochloride	PGYPOBZJRVSMDS-UHFFFAOYSA-N	C0011991	Diarrhea
Octreotide acetate	XQEJFZYLWPSJOV-XJQYZYIXSA-N	C0011991	Diarrhea
Nitazoxanide	YQNQNVDNTFHQSW-UHFFFAOYSA-N	C0011991	Diarrhea
Racecadotril	ODUOJXZPIYUATO-UHFFFAOYSA-N	C0011991	Diarrhea
Rifaximin	NZCRJKRKKOLAOJ-XRCRFVBUSA-N	C0011991	Diarrhea
Mesalamine	KBOPZPXVLCULAV-UHFFFAOYSA-N	C0011991	Diarrhea
Cyclophosphamide	CMSMOCZEIVJLDB-UHFFFAOYSA-N	C0079744	Diffuse large b-cell lymphoma
Doxorubicin	AOJJSUZBOXZQNB-TZSSRYMLSA-N	C0079744	Diffuse large b-cell lymphoma
Epirubicin	AOJJSUZBOXZQNB-VTZDEGQISA-N	C0079744	Diffuse large b-cell lymphoma
Prednisone	XOFYZVNMUHMLCC-ZPOLXVRWSA-N	C0079744	Diffuse large b-cell lymphoma
Vinblastine	JXLYSJRDGCGARV-CFWMRBGOSA-N	C0079744	Diffuse large b-cell lymphoma
Vincristine	OGWKCGZFUXNPDA-XQKSVPLYSA-N	C0079744	Diffuse large b-cell lymphoma
Bendamustine	YTKUWDBFDASYHO-UHFFFAOYSA-N	C0079744	Diffuse large b-cell lymphoma
Glutamine	ZDXPYRJPNDTMRX-VKHMYHEASA-N	C0751075	Cancer of digestive system
Risperidone	RAPZEAPATHNIPO-UHFFFAOYSA-N	C0012734	Disruptive behavior disorder
Mesalamine	KBOPZPXVLCULAV-UHFFFAOYSA-N	C4317009	Diverticular diseases
Droxidopa	QXWYKJLNLSIPIN-JGVFFNPUSA-N	C0342687	Dopamine beta hydroxylase deficiency
Folinic acid	VVIAGPKUTFNRDU-OLZOCXBDSA-N	C0013080	Down syndrome
Hydroxychloroquine	XXSMGPRMXLTPCZ-UHFFFAOYSA-N	C0013238	Dry eye syndromes
Lifitegrast	JFOZKMSJYSPYLN-QHCPKHFHSA-N	C0013238	Dry eye syndromes
Rimexolone	QTTRZHGPGKRAFB-OOKHYKNYSA-N	C0013238	Dry eye syndromes
Cyclosporine	PMATZTZNYRCHOR-CGLBZJNRSA-N	C0013238	Dry eye syndromes
Prednisone	XOFYZVNMUHMLCC-ZPOLXVRWSA-N	C3542021	Duchenne and becker muscular dystrophy
Lansoprazole	MJIHNNLFOKEZEW-UHFFFAOYSA-N	C0013295	Duodenal ulcer
Tak-438	ROGSHYHKHPCCJW-WLHGVMLRSA-N	C0013295	Duodenal ulcer
Esomeprazole	SUBDBMMJDZJVOS-DEOSSOPVSA-N	C0013295	Duodenal ulcer
Gefarnate	ZPACYDRSPFRDHO-ROBAGEODSA-N	C0013295	Duodenal ulcer
Atorvastatin	XUKUURHRXDUEBC-KAYWLYCHSA-N	C0242339	Dyslipidemias
Dalcetrapib	YZQLWPMZQVHJED-UHFFFAOYSA-N	C0242339	Dyslipidemias
Rosuvastatin calcium	LALFOYNTGMUKGG-BGRFNVSISA-L	C0242339	Dyslipidemias
Simvastatin	RYMZZMVNJRMUDD-HGQWONQESA-N	C0242339	Dyslipidemias
Pitavastatin	VGYFMXBACGZSIL-MCBHFWOFSA-N	C0242339	Dyslipidemias
Anacetrapib	MZZLGJHLQGUVPN-HAWMADMCSA-N	C0242339	Dyslipidemias
Lapaquistat acetate	CMLUGNQVANVZHY-POURPWNDSA-N	C0242339	Dyslipidemias
Muraglitazar	IRLWJILLXJGJTD-UHFFFAOYSA-N	C0242339	Dyslipidemias
Olmesartan	VTRAEEWXHOVJFV-UHFFFAOYSA-N	C0242339	Dyslipidemias
Rosuvastatin	BPRHUIZQVSMCRT-VEUZHWNKSA-N	C0242339	Dyslipidemias
Fimasartan	AMEROGPZOLAFBN-UHFFFAOYSA-N	C0242339	Dyslipidemias
Metformin	XZWYZXLIPXDOLR-UHFFFAOYSA-N	C0242339	Dyslipidemias
Mipomersen	TZRFSLHOCZEXCC-HIVFKXHNSA-N	C0242339	Dyslipidemias
Mipomersen sodium	OSGPYAHSKOGBFY-KMHHXCEHSA-A	C0242339	Dyslipidemias
Telmisartan	RMMXLENWKUUMAY-UHFFFAOYSA-N	C0242339	Dyslipidemias
Etoricoxib	MNJVRJDLRVPLFE-UHFFFAOYSA-N	C0013390	Dysmenorrhea
Ibuprofen	HEFNNWSXXWATRW-UHFFFAOYSA-N	C0013390	Dysmenorrhea
Udenafil	IYFNEFQTYQPVOC-UHFFFAOYSA-N	C0013404	Dyspnea
Tolvaptan	GYHCTFXIZSNGJT-UHFFFAOYSA-N	C0013404	Dyspnea
Nefopam	RGPDEAGGEXEMMM-UHFFFAOYSA-N	C0013404	Dyspnea
Buspirone hydrochloride	RICLFGYGYQXUFH-UHFFFAOYSA-N	C0013404	Dyspnea
Melatonin	DRLFMBDRBRZALE-UHFFFAOYSA-N	C0700201	Dyssomnias
Esmirtazapine	RONZAEMNMFQXRA-MRXNPFEDSA-N	C0700201	Dyssomnias
Pramipexole	FASDKYOPVNHBLU-ZETCQYMHSA-N	C1868595	Parkinson disease 1
Pardoprunox	YVPUUUDAZYFFQT-UHFFFAOYSA-N	C1868595	Parkinson disease 1
Rotigotine	KFQYTPMOWPVWEJ-INIZCTEOSA-N	C1868595	Parkinson disease 1
Methotrexate	FBOZXECLQNJBKD-ZDUSSCGKSA-N	C0032987	Ectopic pregnancy
Cetirizine	ZKLPARSLTMPFCP-UHFFFAOYSA-N	C0013595	Eczema
Levocetirizine	ZKLPARSLTMPFCP-OAQYLSRUSA-N	C0013595	Eczema
Alitretinoin	SHGAZHPCJJPHSC-ZVCIMWCZSA-N	C0013595	Eczema
Rivaroxaban	KGFYHTZWPPHNLQ-AWEZNQCLSA-N	C0013922	Embolism
Warfarin	PJVWKTKQMONHTI-UHFFFAOYSA-N	C0013922	Embolism
Fondaparinux sodium	XEKSTYNIJLDDAZ-JASSWCPGSA-D	C0013922	Embolism
Valacyclovir	HDOVUKNUBWVHOX-QMMMGPOBSA-N	C0014038	Encephalitis
Doxorubicin hydrochloride	MWWSFMDVAYGXBV-RUELKSSGSA-N	C1153706	Endometrial adenocarcinoma
Paclitaxel	RCINICONZNJXQF-MZXODVADSA-N	C1153706	Endometrial adenocarcinoma
Raloxifene	GZUITABIAKMVPG-UHFFFAOYSA-N	C0014173	Endometrial hyperplasia
Degarelix	MEUCPCLKGZSHTA-XYAYPHGZSA-N	C0014175	Endometriosis
Dienogest	AZFLJNIPTRTECV-FUMNGEBKSA-N	C0014175	Endometriosis
Elagolix	HEAUOKZIVMZVQL-VWLOTQADSA-N	C0014175	Endometriosis
Goserelin	BLCLNMBMMGCOAS-URPVMXJPSA-N	C0014175	Endometriosis
Mifepristone	VKHAHZOOUSRJNA-GCNJZUOMSA-N	C0014175	Endometriosis
Budesonide	VOVIALXJUBGFJZ-KWVAZRHASA-N	C0341106	Eosinophilic esophagitis
Esomeprazole	SUBDBMMJDZJVOS-DEOSSOPVSA-N	C0341106	Eosinophilic esophagitis
Fluticasone propionate	WMWTYOKRWGGJOA-CENSZEJFSA-N	C0341106	Eosinophilic esophagitis
Ethosuximide	HAPOVYFOVVWLRS-UHFFFAOYSA-N	C0014544	Epilepsy
Lamotrigine	PYZRQGJRPPTADH-UHFFFAOYSA-N	C0014544	Epilepsy
Valproic acid	NIJJYAXOARWZEE-UHFFFAOYSA-N	C0014544	Epilepsy
Carisbamate	OLBWFRRUHYQABZ-MRVPVSSYSA-N	C0014544	Epilepsy
Oxcarbazepine	CTRLABGOLIVAIY-UHFFFAOYSA-N	C0014544	Epilepsy
Pregabalin	AYXYPKUFHZROOJ-ZETCQYMHSA-N	C0014544	Epilepsy
Topiramate	KJADKKWYZYXHBB-XBWDGYHZSA-N	C0014544	Epilepsy
Brivaracetam	MSYKRHVOOPPJKU-BDAKNGLRSA-N	C0014544	Epilepsy
Carbamazepine	FFGPTBGBLSHEPO-UHFFFAOYSA-N	C0014544	Epilepsy
Fosphenytoin	XWLUWCNOOVRFPX-UHFFFAOYSA-N	C0014544	Epilepsy
Lacosamide	VPPJLAIAVCUEMN-GFCCVEGCSA-N	C0014544	Epilepsy
Levetiracetam	HPHUVLMMVZITSG-LURJTMIESA-N	C0014544	Epilepsy
Perampanel	PRMWGUBFXWROHD-UHFFFAOYSA-N	C0014544	Epilepsy
Rufinamide	POGQSBRIGCQNEG-UHFFFAOYSA-N	C0014544	Epilepsy
Zonisamide	UBQNRHZMVUUOMG-UHFFFAOYSA-N	C0014544	Epilepsy
Midazolam	DDLIGBOFAVUZHB-UHFFFAOYSA-N	C0014544	Epilepsy
Albendazole	HXHWSAZORRCQMX-UHFFFAOYSA-N	C0014544	Epilepsy
Praziquantel	FSVJFNAIGNNGKK-UHFFFAOYSA-N	C0014544	Epilepsy
Tadalafil	WOXKDUGGOYFFRN-IIBYNOLFSA-N	C0242350	Erectile dysfunction
Simvastatin	RYMZZMVNJRMUDD-HGQWONQESA-N	C0242350	Erectile dysfunction
Dapoxetine	USRHYDPUVLEVMC-FQEVSTJZSA-N	C0242350	Erectile dysfunction
Avanafil	WEAJZXNPAWBCOA-INIZCTEOSA-N	C0242350	Erectile dysfunction
Udenafil	IYFNEFQTYQPVOC-UHFFFAOYSA-N	C0242350	Erectile dysfunction
Testosterone	MUMGGOZAMZWBJJ-DYKIIFRCSA-N	C0242350	Erectile dysfunction
Alfuzosin	WNMJYKCGWZFFKR-UHFFFAOYSA-N	C0242350	Erectile dysfunction
Afamelanotide	UAHFGYDRQSXQEB-LEBBXHLNSA-N	C0162568	Erythropoietic protoporphyria
Cysteine hydrochloride	IFQSXNOEEPCSLW-DKWTVANSSA-N	C0162568	Erythropoietic protoporphyria
Timolol maleate	WLRMANUAADYWEA-NWASOUNVSA-N	C0014849	Esophageal and gastric varices
Simvastatin	RYMZZMVNJRMUDD-HGQWONQESA-N	C0014867	Esophageal varices
Lansoprazole	MJIHNNLFOKEZEW-UHFFFAOYSA-N	C0014868	Esophagitis
Perindopril	IPVQLZZIHOAWMC-QXKUPLGCSA-N	C0085580	Essential hypertension
Aliskiren	UXOWGYHJODZGMF-QORCZRPOSA-N	C0085580	Essential hypertension
Amlodipine	HTIQEAQVCYTUBX-UHFFFAOYSA-N	C0085580	Essential hypertension
Amlodipine besylate	ZPBWCRDSRKPIDG-UHFFFAOYSA-N	C0085580	Essential hypertension
Eplerenone	JUKPWJGBANNWMW-VWBFHTRKSA-N	C0085580	Essential hypertension
Eprosartan	OROAFUQRIXKEMV-LDADJPATSA-N	C0085580	Essential hypertension
Eprosartan mesylate	DJSLTDBPKHORNY-XMMWENQYSA-N	C0085580	Essential hypertension
Fimasartan	AMEROGPZOLAFBN-UHFFFAOYSA-N	C0085580	Essential hypertension
Hydrochlorothiazide	JZUFKLXOESDKRF-UHFFFAOYSA-N	C0085580	Essential hypertension
Losartan potassium	OXCMYAYHXIHQOA-UHFFFAOYSA-N	C0085580	Essential hypertension
Olmesartan	VTRAEEWXHOVJFV-UHFFFAOYSA-N	C0085580	Essential hypertension
Olmesartan medoxomil	UQGKUQLKSCSZGY-UHFFFAOYSA-N	C0085580	Essential hypertension
Perindopril erbumine	IYNMDWMQHSMDDE-MHXJNQAMSA-N	C0085580	Essential hypertension
Rosuvastatin	BPRHUIZQVSMCRT-VEUZHWNKSA-N	C0085580	Essential hypertension
Simvastatin	RYMZZMVNJRMUDD-HGQWONQESA-N	C0085580	Essential hypertension
Valsartan	ACWBQPMHZXGDFX-QFIPXVFZSA-N	C0085580	Essential hypertension
Atorvastatin	XUKUURHRXDUEBC-KAYWLYCHSA-N	C0085580	Essential hypertension
Losartan	PSIFNNKUMBGKDQ-UHFFFAOYSA-N	C0085580	Essential hypertension
Topiramate	KJADKKWYZYXHBB-XBWDGYHZSA-N	C0270736	Essential tremor
Omeprazole	SUBDBMMJDZJVOS-UHFFFAOYSA-N	C0267963	Exocrine pancreatic insufficiency
Migalastat hydrochloride	ZJIHMALTJRDNQI-OLALXQGDSA-N	C0002986	Fabry disease
Dexamethasone	UREBDLICKHMUKA-CXSFZGCWSA-N	C0015672	Fatigue
Docetaxel	ZDZOTLJHXYCWBA-VCVYQWHSSA-N	C0015672	Fatigue
Exemestane	BFYIZQONLCFLEV-DAELLWKTSA-N	C0015672	Fatigue
Tamoxifen	NKANXQFJJICGDU-QPLCGJKRSA-N	C0015672	Fatigue
Triptorelin	VXKHXGOKWPXYNA-PGBVPBMZSA-N	C0015672	Fatigue
Melatonin	DRLFMBDRBRZALE-UHFFFAOYSA-N	C0015672	Fatigue
Armodafinil	YFGHCGITMMYXAQ-LJQANCHMSA-N	C0015672	Fatigue
Lidocaine	NNJVILVZKWQKPM-UHFFFAOYSA-N	C0015672	Fatigue
Methylphenidate hydrochloride	JUMYIBMBTDDLNG-UHFFFAOYSA-N	C0015672	Fatigue
Modafinil	YFGHCGITMMYXAQ-UHFFFAOYSA-N	C0015672	Fatigue
Metformin	XZWYZXLIPXDOLR-UHFFFAOYSA-N	C0015695	Fatty liver
Azithromycin	MQTOSJVFKKJCRP-BICOPXKESA-N	C0015967	Fever
Loxoprofen	YMBXTVYHTMGZDW-UHFFFAOYSA-N	C0015967	Fever
Pelubiprofen	AUZUGWXLBGZUPP-GXDHUFHOSA-N	C0015967	Fever
Piperacillin sodium	WCMIIGXFCMNQDS-IDYPWDAWSA-M	C0015967	Fever
Tazobactam sodium	RFMIKMMOLPNEDG-QVUDESDKSA-M	C0015967	Fever
Vancomycin	MYPYJXKWCTUITO-LYRMYLQWSA-N	C0015967	Fever
Acetaminophen	RZVAJINKPMORJF-UHFFFAOYSA-N	C0015967	Fever
Ibuprofen	HEFNNWSXXWATRW-UHFFFAOYSA-N	C0015967	Fever
Dexibuprofen	HEFNNWSXXWATRW-JTQLQIEISA-N	C0015967	Fever
Ribavirin	IWUCXVSUMQZMFG-AFCXAGJDSA-N	C0016059	Fibrosis
Fluorometholone	FAOZLTXFLGPHNG-KNAQIMQKSA-N	C0016059	Fibrosis
Acamprosate	AFCGFAGUEYAMAO-UHFFFAOYSA-N	C0016667	Fragile x syndrome
Arbaclofen	KPYSYYIEGFHWSV-QMMMGPOBSA-N	C0016667	Fragile x syndrome
Idebenone	JGPMMRGNQUBGND-UHFFFAOYSA-N	C0016719	Friedreich ataxia
Pioglitazone	HYAFETHFCAUJAY-UHFFFAOYSA-N	C0016719	Friedreich ataxia
Memantine hydrochloride	LDDHMLJTFXJGPI-UHFFFAOYSA-N	C0338451	Frontotemporal dementia
Naltrexone	DQCKKXVULJGBQN-XFWGSAIBSA-N	C0016995	Gambling
Tak-438	ROGSHYHKHPCCJW-WLHGVMLRSA-N	C0038358	Gastric ulcer
Esomeprazole	SUBDBMMJDZJVOS-DEOSSOPVSA-N	C0038358	Gastric ulcer
Gefarnate	ZPACYDRSPFRDHO-ROBAGEODSA-N	C0038358	Gastric ulcer
Lansoprazole	MJIHNNLFOKEZEW-UHFFFAOYSA-N	C0038358	Gastric ulcer
Naproxen	CMWTZPSULFXXJA-VIFPVBQESA-N	C0038358	Gastric ulcer
Omeprazole	SUBDBMMJDZJVOS-UHFFFAOYSA-N	C0038358	Gastric ulcer
Ranitidine	VMXUWOKSQNHOCA-UHFFFAOYSA-N	C0038358	Gastric ulcer
Lidocaine	NNJVILVZKWQKPM-UHFFFAOYSA-N	C0017168	Gastroesophageal reflux disease
Tannic acid	LRBQNJMCXXYXIU-PPKXGCFTSA-N	C0017168	Gastroesophageal reflux disease
Rabeprazole	YREYEVIYCVEVJK-UHFFFAOYSA-N	C0017168	Gastroesophageal reflux disease
Budesonide	VOVIALXJUBGFJZ-KWVAZRHASA-N	C0017168	Gastroesophageal reflux disease
Esomeprazole	SUBDBMMJDZJVOS-DEOSSOPVSA-N	C0017168	Gastroesophageal reflux disease
Dexlansoprazole	MJIHNNLFOKEZEW-RUZDIDTESA-N	C0017168	Gastroesophageal reflux disease
Famotidine	XUFQPHANEAPEMJ-UHFFFAOYSA-N	C0017168	Gastroesophageal reflux disease
Lafutidine	KMZQAVXSMUKBPD-DJWKRKHSSA-N	C0017168	Gastroesophageal reflux disease
Pantoprazole	IQPSEEYGBUAQFF-UHFFFAOYSA-N	C0017168	Gastroesophageal reflux disease
Ranitidine	VMXUWOKSQNHOCA-UHFFFAOYSA-N	C0017168	Gastroesophageal reflux disease
Imipramine	BCGWQEUPMDMJNV-UHFFFAOYSA-N	C0017168	Gastroesophageal reflux disease
Nortriptyline	PHVGLTMQBUFIQQ-UHFFFAOYSA-N	C0017168	Gastroesophageal reflux disease
Rabeprazole sodium	KRCQSTCYZUOBHN-UHFFFAOYSA-N	C0017168	Gastroesophageal reflux disease
Tegaserod	IKBKZGMPCYNSLU-RGVLZGJSSA-N	C0017168	Gastroesophageal reflux disease
Omeprazole	SUBDBMMJDZJVOS-UHFFFAOYSA-N	C0017168	Gastroesophageal reflux disease
Baclofen	KPYSYYIEGFHWSV-UHFFFAOYSA-N	C0017168	Gastroesophageal reflux disease
Desipramine	HCYAFALTSJYZDH-UHFFFAOYSA-N	C0017168	Gastroesophageal reflux disease
Foscarnet sodium	DFHAXXVZCFXGOQ-UHFFFAOYSA-K	C0017178	Gastrointestinal diseases
Esomeprazole	SUBDBMMJDZJVOS-DEOSSOPVSA-N	C0017181	Gastrointestinal hemorrhage
Imatinib	KTUFNOKKBVMGRW-UHFFFAOYSA-N	C0238198	Gastrointestinal stromal tumors
Nilotinib	HHZIURLSWUIHRB-UHFFFAOYSA-N	C0238198	Gastrointestinal stromal tumors
Aprepitant	ATALOFNDEOCMKK-OITMNORJSA-N	C0152020	Gastroparesis
Eliglustat tartrate	VNGQLUTVKDPUJS-AQHBPOCSSA-N	C0017205	Gaucher disease
Levetiracetam	HPHUVLMMVZITSG-LURJTMIESA-N	C0311334	Generalized convulsive epilepsy
Metformin	XZWYZXLIPXDOLR-UHFFFAOYSA-N	C0085207	Gestational diabetes
Temozolomide	BPEGJWRSRHCHSN-UHFFFAOYSA-N	C0334588	Giant cell glioblastoma
Folic acid	OVBPIULPVIDEAO-LBPRGKRZSA-N	C0376480	Gingival overgrowth
Fluorometholone	FAOZLTXFLGPHNG-KNAQIMQKSA-N	C0017601	Glaucoma
Bimatoprost	AQOKCDNYWBIDND-FTOWTWDKSA-N	C0017601	Glaucoma
Latanoprost	GGXICVAJURFBLW-CEYXHVGTSA-N	C0017601	Glaucoma
Timolol	BLJRIMJGRPQVNF-JTQLQIEISA-N	C0017601	Glaucoma
Moxaverine	MYCMTMIGRXJNSO-UHFFFAOYSA-N	C0017601	Glaucoma
Brimonidine	XYLJNLCSTIOKRM-UHFFFAOYSA-N	C0017601	Glaucoma
Travoprost	MKPLKVHSHYCHOC-AHTXBMBWSA-N	C0017601	Glaucoma
Temozolomide	BPEGJWRSRHCHSN-UHFFFAOYSA-N	C0017636	Glioblastoma
Semustine	FVLVBPDQNARYJU-UHFFFAOYSA-N	C0017636	Glioblastoma
Cilengitide	AMLYAMJWYAIXIA-VWNVYAMZSA-N	C0017636	Glioblastoma
Edotecarin	QMVPQBFHUJZJCS-NTKFZFFISA-N	C0017636	Glioblastoma
Enzastaurin	AXRCEOKUDYDWLF-UHFFFAOYSA-N	C0017636	Glioblastoma
Lomustine	GQYIWUVLTXOXAJ-UHFFFAOYSA-N	C0017636	Glioblastoma
Hydroxyurea	VSNHCAURESNICA-UHFFFAOYSA-N	C1621958	Glioblastoma multiforme
Imatinib mesylate	YLMAHDNUQAMNNX-UHFFFAOYSA-N	C1621958	Glioblastoma multiforme
Chloroquine	WHTVZRBIWZFKQO-AWEZNQCLSA-N	C1621958	Glioblastoma multiforme
Temozolomide	BPEGJWRSRHCHSN-UHFFFAOYSA-N	C1621958	Glioblastoma multiforme
Temozolomide	BPEGJWRSRHCHSN-UHFFFAOYSA-N	C0206726	Gliosarcoma
Irbesartan	YOSHYTLCDANDAN-UHFFFAOYSA-N	C0017658	Glomerulonephritis
Spironolactone	LXMSZDCAJNLERA-ZHYRCANASA-N	C0017658	Glomerulonephritis
Ramipril	HDACQVRGBOVJII-JBDAPHQKSA-N	C0017658	Glomerulonephritis
Ramipril	HDACQVRGBOVJII-JBDAPHQKSA-N	C1257958	Glucose metabolism disorders
Rosiglitazone	YASAKCUCGLMORW-UHFFFAOYSA-N	C1257958	Glucose metabolism disorders
Acarbose	XUFXOAAUWZOOIT-SXARVLRPSA-N	C1257958	Glucose metabolism disorders
Allopurinol	OFCNXPDARWKPPY-UHFFFAOYSA-N	C0018099	Gout
Colchicine	IAKHMKGGTNLKSZ-INIZCTEOSA-N	C0018099	Gout
Febuxostat	BQSJTQLCZDPROO-UHFFFAOYSA-N	C0018099	Gout
Lansoprazole	MJIHNNLFOKEZEW-UHFFFAOYSA-N	C0018099	Gout
Lesinurad	FGQFOYHRJSUHMR-UHFFFAOYSA-N	C0018099	Gout
Naproxen	CMWTZPSULFXXJA-VIFPVBQESA-N	C0018099	Gout
Tigecycline	FPZLLRFZJZRHSY-HJYUBDRYSA-N	C0085423	Gram-negative bacterial infections
Dicloxacillin	YFAGHNZHGGCZAX-JKIFEVAISA-N	C0085426	Gram-positive bacterial infections
Linezolid	TYZROVQLWOKYKF-ZDUSSCGKSA-N	C0085426	Gram-positive bacterial infections
Oxacillin	UWYHMGVUTGAWSP-JKIFEVAISA-N	C0085426	Gram-positive bacterial infections
Vancomycin	MYPYJXKWCTUITO-LYRMYLQWSA-N	C0085426	Gram-positive bacterial infections
Tigecycline	FPZLLRFZJZRHSY-HJYUBDRYSA-N	C0085426	Gram-positive bacterial infections
Antibiotic	LRJAGMBMPSXEFP-UDPUMDPQSA-N	C0085426	Gram-positive bacterial infections
Anastrozole	YBBLVLTVTVSKRW-UHFFFAOYSA-N	C0018418	Gynecomastia
Ciclesonide	LUKZNWIVRBCLON-GXOBDPJESA-N	C0018621	Hay fever
Beclomethasone dipropionate	KUVIULQEHSCUHY-XYWKZLDCSA-N	C0018621	Hay fever
Pemetrexed	WBXPDJSOTKVWSJ-CYBMUJFWSA-N	C0018671	Head and neck neoplasms
Tranexamic acid	GYDJEQRTZSCIOI-LJGSYFOKSA-N	C0018671	Head and neck neoplasms
Topiramate	KJADKKWYZYXHBB-XBWDGYHZSA-N	C0018681	Headache
Prednisolone	OIGNJSKKLXVSLS-VWUMJDOOSA-N	C0018681	Headache
Bupivacaine	LEBVLXFERQHONN-UHFFFAOYSA-N	C0018681	Headache
Aspirin	BSYNRYMUTXBXSQ-UHFFFAOYSA-N	C0018799	Heart diseases
Dipyridamole	IZEKFCXSFNUWAM-UHFFFAOYSA-N	C0018799	Heart diseases
Progesterone	RJKFOVLPORLFTN-LEKSSAKUSA-N	C0018799	Heart diseases
Warfarin	PJVWKTKQMONHTI-UHFFFAOYSA-N	C0018799	Heart diseases
Amiodarone	IYIKLHRQXLHMJQ-UHFFFAOYSA-N	C0018799	Heart diseases
Digoxin	LTMHDMANZUZIPE-PUGKRICDSA-N	C0018799	Heart diseases
Diltiazem	HSUGRBWQSSZJOP-RTWAWAEBSA-N	C0018799	Heart diseases
Disopyramide	UVTNFZQICZKOEM-UHFFFAOYSA-N	C0018799	Heart diseases
Flecainide	DJBNUMBKLMJRSA-UHFFFAOYSA-N	C0018799	Heart diseases
Moricizine	FUBVWMNBEHXPSU-UHFFFAOYSA-N	C0018799	Heart diseases
Procainamide	REQCZEXYDRLIBE-UHFFFAOYSA-N	C0018799	Heart diseases
Propafenone	JWHAUXFOSRPERK-UHFFFAOYSA-N	C0018799	Heart diseases
Quinidine	LOUPRKONTZGTKE-LHHVKLHASA-N	C0018799	Heart diseases
Sotalol	ZBMZVLHSJCTVON-UHFFFAOYSA-N	C0018799	Heart diseases
Verapamil	SGTNSNPWRIOYBX-UHFFFAOYSA-N	C0018799	Heart diseases
Niacin	PVNIIMVLHYAWGP-UHFFFAOYSA-N	C0018799	Heart diseases
Pravastatin	TUZYXOIXSAXUGO-PZAWKZKUSA-N	C0018799	Heart diseases
Vitamin e	GVJHHUAWPYXKBD-IEOSBIPESA-N	C0018799	Heart diseases
Simvastatin	RYMZZMVNJRMUDD-HGQWONQESA-N	C0018799	Heart diseases
Calcium	FAQLAUHZSGTTLN-UHFFFAOYSA-N	C0018799	Heart diseases
Atenolol	METKIMKYRPQLGS-UHFFFAOYSA-N	C0018799	Heart diseases
Chlorthalidone	JIVPVXMEBJLZRO-UHFFFAOYSA-N	C0018799	Heart diseases
Reserpine	QEVHRUUCFGRFIF-MDEJGZGSSA-N	C0018799	Heart diseases
Lovastatin	PCZOHLXUXFIOCF-BXMDZJJMSA-N	C0018799	Heart diseases
Ascorbic acid	CIWBSHSKHKDKBQ-JLAZNSOCSA-N	C0018799	Heart diseases
Enalapril	GBXSMTUPTTWBMN-XIRDDKMYSA-N	C0018799	Heart diseases
Tamoxifen	NKANXQFJJICGDU-QPLCGJKRSA-N	C0018799	Heart diseases
Azithromycin	MQTOSJVFKKJCRP-BICOPXKESA-N	C0018799	Heart diseases
Dextrothyroxine sodium	ANMYAHDLKVNJJO-CURYUGHLSA-M	C0018799	Heart diseases
Estrogen	GJUHUIXJLZINMA-MJCUULBUSA-N	C0018799	Heart diseases
Magnesium	RSHAOIXHUHAZPM-UHFFFAOYSA-N	C0018799	Heart diseases
Nitroglycerin	SNIOPGDIGTZGOP-UHFFFAOYSA-N	C0018799	Heart diseases
Propranolol	AQHHHDLHHXJYJD-UHFFFAOYSA-N	C0018799	Heart diseases
Isosorbide dinitrate	MOYKHGMNXAOIAT-JGWLITMVSA-N	C0018799	Heart diseases
Nifedipine	HYIMSNHJOBLJNT-UHFFFAOYSA-N	C0018799	Heart diseases
Estradiol	VOXZDWNPVJITMN-ZBRFXRBCSA-N	C0018799	Heart diseases
Encainide	PJWPNDMDCLXCOM-UHFFFAOYSA-N	C0018799	Heart diseases
Amlodipine	HTIQEAQVCYTUBX-UHFFFAOYSA-N	C0018799	Heart diseases
Doxazosin	RUZYUOTYCVRMRZ-UHFFFAOYSA-N	C0018799	Heart diseases
Lisinopril	RLAWWYSOJDYHDC-BZSNNMDCSA-N	C0018799	Heart diseases
Hydrochlorothiazide	JZUFKLXOESDKRF-UHFFFAOYSA-N	C0018799	Heart diseases
Triamterene	FNYLWPVRPXGIIP-UHFFFAOYSA-N	C0018799	Heart diseases
Indomethacin	CGIGDMFJXJATDK-UHFFFAOYSA-N	C0018799	Heart diseases
Spironolactone	LXMSZDCAJNLERA-ZHYRCANASA-N	C0018799	Heart diseases
Allopurinol	OFCNXPDARWKPPY-UHFFFAOYSA-N	C0018799	Heart diseases
Potassium chloride	WCUXLLCKKVVCTQ-UHFFFAOYSA-M	C0018799	Heart diseases
Chlorothiazide	JBMKAUGHUNFTOL-UHFFFAOYSA-N	C0018799	Heart diseases
Sertraline	VGKDLMBJGBXTGI-SJCJKPOMSA-N	C0018799	Heart diseases
Cyclosporine	PMATZTZNYRCHOR-CGLBZJNRSA-N	C0018799	Heart diseases
Methylprednisolone	VHRSUDSXCMQTMA-PJHHCJLFSA-N	C0018799	Heart diseases
Mycophenolate mofetil	RTGDFNSFWBGLEC-SYZQJQIISA-N	C0018799	Heart diseases
Prednisone	XOFYZVNMUHMLCC-ZPOLXVRWSA-N	C0018799	Heart diseases
Tacrolimus	QJJXYPPXXYFBGM-LFZNUXCKSA-N	C0018799	Heart diseases
Ezetimibe	OLNTVTPDXPETLC-XPWALMASSA-N	C0018799	Heart diseases
Propranolol	AQHHHDLHHXJYJD-UHFFFAOYSA-N	C0018801	Heart failure
Amiodarone	IYIKLHRQXLHMJQ-UHFFFAOYSA-N	C0018801	Heart failure
Imipramine	BCGWQEUPMDMJNV-UHFFFAOYSA-N	C0018801	Heart failure
Mexiletine	VLPIATFUUWWMKC-UHFFFAOYSA-N	C0018801	Heart failure
Procainamide	REQCZEXYDRLIBE-UHFFFAOYSA-N	C0018801	Heart failure
Quinidine	LOUPRKONTZGTKE-LHHVKLHASA-N	C0018801	Heart failure
Sotalol	ZBMZVLHSJCTVON-UHFFFAOYSA-N	C0018801	Heart failure
Propafenone	JWHAUXFOSRPERK-UHFFFAOYSA-N	C0018801	Heart failure
Enalapril	GBXSMTUPTTWBMN-XIRDDKMYSA-N	C0018801	Heart failure
Spironolactone	LXMSZDCAJNLERA-ZHYRCANASA-N	C0018801	Heart failure
Sertraline	VGKDLMBJGBXTGI-SJCJKPOMSA-N	C0018801	Heart failure
Tolvaptan	GYHCTFXIZSNGJT-UHFFFAOYSA-N	C0018801	Heart failure
Aliskiren	UXOWGYHJODZGMF-QORCZRPOSA-N	C0018801	Heart failure
Aspirin	BSYNRYMUTXBXSQ-UHFFFAOYSA-N	C0018801	Heart failure
Candesartan	HTQMVQVXFRQIKW-UHFFFAOYSA-N	C0018801	Heart failure
Canrenone	UJVLDDZCTMKXJK-WNHSNXHDSA-N	C0018801	Heart failure
Carvedilol	OGHNVEJMJSYVRP-UHFFFAOYSA-N	C0018801	Heart failure
Eplerenone	JUKPWJGBANNWMW-VWBFHTRKSA-N	C0018801	Heart failure
Furosemide	ZZUFCTLCJUWOSV-UHFFFAOYSA-N	C0018801	Heart failure
Ivabradine	ACRHBAYQBXXRTO-OAQYLSRUSA-N	C0018801	Heart failure
Prednisone	XOFYZVNMUHMLCC-ZPOLXVRWSA-N	C0018801	Heart failure
Rosuvastatin	BPRHUIZQVSMCRT-VEUZHWNKSA-N	C0018801	Heart failure
Sildenafil	BNRNXUUZRGQAQC-UHFFFAOYSA-N	C0018801	Heart failure
Rolofylline	PJBFVWGQFLYWCB-NFUJFADFSA-N	C0018801	Heart failure
Bosentan	GJPICJJJRGTNOD-UHFFFAOYSA-N	C0018801	Heart failure
Clevidipine	KPBZROQVTHLCDU-UHFFFAOYSA-N	C0018801	Heart failure
Ranolazine	XKLMZUWKNUAPSZ-UHFFFAOYSA-N	C0018801	Heart failure
Methotrexate	FBOZXECLQNJBKD-ZDUSSCGKSA-N	C0018801	Heart failure
Cholecalciferol	QYSXJUFSXHHAJI-YRZJJWOYSA-N	C0018801	Heart failure
Bosentan	GJPICJJJRGTNOD-UHFFFAOYSA-N	C0018816	Heart septal defects
Esomeprazole	SUBDBMMJDZJVOS-DEOSSOPVSA-N	C0018834	Heartburn
Tegaserod	IKBKZGMPCYNSLU-RGVLZGJSSA-N	C0018834	Heartburn
Itopride	QQQIECGTIMUVDS-UHFFFAOYSA-N	C0018834	Heartburn
Lansoprazole	MJIHNNLFOKEZEW-UHFFFAOYSA-N	C0018834	Heartburn
Rabeprazole sodium	KRCQSTCYZUOBHN-UHFFFAOYSA-N	C0018834	Heartburn
Hydroxyurea	VSNHCAURESNICA-UHFFFAOYSA-N	C0019045	Hemoglobinopathies
Tranexamic acid	GYDJEQRTZSCIOI-LJGSYFOKSA-N	C0019080	Hemorrhage
Clevidipine	KPBZROQVTHLCDU-UHFFFAOYSA-N	C0019080	Hemorrhage
Metronidazole	VAOCPAMSLUNLGC-UHFFFAOYSA-N	C0019112	Hemorrhoids
Lactulose	JCQLYHFGKNRPGE-FCVZTGTOSA-N	C0019151	Hepatic encephalopathy
Tolvaptan	GYHCTFXIZSNGJT-UHFFFAOYSA-N	C0019151	Hepatic encephalopathy
Rifaximin	NZCRJKRKKOLAOJ-XRCRFVBUSA-N	C0019151	Hepatic encephalopathy
Lamivudine	JTEGQNOMFQHVDC-NKWVEPMBSA-N	C0019158	Hepatitis
Telbivudine	IQFYYKKMVGJFEH-CSMHCCOUSA-N	C0019158	Hepatitis
Ribavirin	IWUCXVSUMQZMFG-AFCXAGJDSA-N	C0019158	Hepatitis
Adefovir	SUPKOOSCJHTBAH-UHFFFAOYSA-N	C0019163	Hepatitis b
Entecavir	QDGZDCVAUDNJFG-FXQIFTODSA-N	C0019163	Hepatitis b
Lamivudine	JTEGQNOMFQHVDC-NKWVEPMBSA-N	C0019163	Hepatitis b
Telbivudine	IQFYYKKMVGJFEH-CSMHCCOUSA-N	C0019163	Hepatitis b
Clevudine	GBBJCSTXCAQSSJ-XQXXSGGOSA-N	C0019163	Hepatitis b
Ribavirin	IWUCXVSUMQZMFG-AFCXAGJDSA-N	C0019163	Hepatitis b
Adefovir dipivoxil	WOZSCQDILHKSGG-UHFFFAOYSA-N	C0019163	Hepatitis b
Tenofovir	SGOIRFVFHAKUTI-ZCFIWIBFSA-N	C0019163	Hepatitis b
Dasabuvir	NBRBXGKOEOGLOI-UHFFFAOYSA-N	C0019196	Hepatitis c
Daclatasvir	FKRSSPOQAMALKA-CUPIEXAXSA-N	C0019196	Hepatitis c
Ribavirin	IWUCXVSUMQZMFG-AFCXAGJDSA-N	C0019196	Hepatitis c
Sofosbuvir	TTZHDVOVKQGIBA-IQWMDFIBSA-N	C0019196	Hepatitis c
Boceprevir	LHHCSNFAOIFYRV-DOVBMPENSA-N	C0019196	Hepatitis c
Citalopram	WSEQXVZVJXJVFP-UHFFFAOYSA-N	C0019196	Hepatitis c
Amantadine	DKNWSYNQZKUICI-UHFFFAOYSA-N	C0019196	Hepatitis c
Alisporivir	OLROWHGDTNFZBH-XEMWPYQTSA-N	C0019196	Hepatitis c
Asunaprevir	XRWSZZJLZRKHHD-WVWIJVSJSA-N	C0019196	Hepatitis c
Betaine	KWIUHFFTVRNATP-UHFFFAOYSA-O	C0019196	Hepatitis c
Elbasvir	BVAZQCUMNICBAQ-PZHYSIFUSA-N	C0019196	Hepatitis c
Eltrombopag	XDXWLKQMMKQXPV-QYQHSDTDSA-N	C0019196	Hepatitis c
Escitalopram	WSEQXVZVJXJVFP-FQEVSTJZSA-N	C0019196	Hepatitis c
Grazoprevir	OBMNJSNZOWALQB-NCQNOWPTSA-N	C0019196	Hepatitis c
Nitazoxanide	YQNQNVDNTFHQSW-UHFFFAOYSA-N	C0019196	Hepatitis c
S-adenosyl-l-methionine	MEFKEPWMEQBLKI-YDBXVIPQSA-N	C0019196	Hepatitis c
Telaprevir	BBAWEDCPNXPBQM-GDEBMMAJSA-N	C0019196	Hepatitis c
Irbesartan	YOSHYTLCDANDAN-UHFFFAOYSA-N	C0019196	Hepatitis c
Vaniprevir	HPAPGONEMPZXMM-ONAXAZCASA-N	C0019196	Hepatitis c
Methadone	USSIQXCVUWKGNF-UHFFFAOYSA-N	C0019196	Hepatitis c
Octreotide	DEQANNDTNATYII-OULOTJBUSA-N	C0019209	Hepatomegaly
Lanreotide	PUDHBTGHUJUUFI-SCTWWAJVSA-N	C0019209	Hepatomegaly
Terlipressin	BENFXAYNYRLAIU-QSVFAHTRSA-N	C0019212	Hepatorenal syndrome
Buprenorphine	RMRJXGBAOAMLHD-IHFGGWKQSA-N	C0019337	Heroin dependence
Naloxone	UZHSEJADLWPNLE-GRGSLBFTSA-N	C0019337	Heroin dependence
Memantine	BUGYDGFZZOZRHP-UHFFFAOYSA-N	C0019337	Heroin dependence
Minocycline	DYKFCLLONBREIL-KVUCHLLUSA-N	C0020179	Huntington disease
Riluzole	FTALBRSUTCGOEG-UHFFFAOYSA-N	C0020179	Huntington disease
Beclomethasone	NBMKJKDGKREAPL-DVTGEIKXSA-N	C0020192	Hyaline membrane disease
Methotrexate	FBOZXECLQNJBKD-ZDUSSCGKSA-N	C0020217	Hydatidiform mole
Alfuzosin	WNMJYKCGWZFFKR-UHFFFAOYSA-N	C0020295	Hydronephrosis
Clomiphene citrate	PYTMYKVIJXPNBD-UHFFFAOYSA-N	C0206081	Hyperandrogenism
Metformin	XZWYZXLIPXDOLR-UHFFFAOYSA-N	C0206081	Hyperandrogenism
Ketamine	YQEZLKZALYSWHR-UHFFFAOYSA-N	C0020438	Hypercalciuria
Nefopam	RGPDEAGGEXEMMM-UHFFFAOYSA-N	C0020438	Hypercalciuria
Zoledronic acid	XRASPMIURGNCCH-UHFFFAOYSA-N	C0020438	Hypercalciuria
Cinacalcet	VDHAWDNDOKGFTD-MRXNPFEDSA-N	C0020438	Hypercalciuria
Cholecalciferol	QYSXJUFSXHHAJI-YRZJJWOYSA-N	C0020438	Hypercalciuria
Potassium citrate	QEEAPRPFLLJWCF-UHFFFAOYSA-K	C0020438	Hypercalciuria
Atorvastatin	XUKUURHRXDUEBC-KAYWLYCHSA-N	C0020443	Hypercholesterolemia
Ezetimibe	OLNTVTPDXPETLC-XPWALMASSA-N	C0020443	Hypercholesterolemia
Rosuvastatin	BPRHUIZQVSMCRT-VEUZHWNKSA-N	C0020443	Hypercholesterolemia
Simvastatin	RYMZZMVNJRMUDD-HGQWONQESA-N	C0020443	Hypercholesterolemia
Progesterone	RJKFOVLPORLFTN-LEKSSAKUSA-N	C0020443	Hypercholesterolemia
Mipomersen	TZRFSLHOCZEXCC-HIVFKXHNSA-N	C0020443	Hypercholesterolemia
Mipomersen sodium	OSGPYAHSKOGBFY-KMHHXCEHSA-A	C0020443	Hypercholesterolemia
Pitavastatin	VGYFMXBACGZSIL-MCBHFWOFSA-N	C0020443	Hypercholesterolemia
Rosuvastatin calcium	LALFOYNTGMUKGG-BGRFNVSISA-L	C0020443	Hypercholesterolemia
Valsartan	ACWBQPMHZXGDFX-QFIPXVFZSA-N	C0020443	Hypercholesterolemia
Anacetrapib	MZZLGJHLQGUVPN-HAWMADMCSA-N	C0020443	Hypercholesterolemia
Irbesartan	YOSHYTLCDANDAN-UHFFFAOYSA-N	C0020443	Hypercholesterolemia
Lapaquistat acetate	CMLUGNQVANVZHY-POURPWNDSA-N	C0020443	Hypercholesterolemia
Pravastatin	TUZYXOIXSAXUGO-PZAWKZKUSA-N	C0020443	Hypercholesterolemia
Niacin	PVNIIMVLHYAWGP-UHFFFAOYSA-N	C0020443	Hypercholesterolemia
Lifibrol	LNXBEIZREVRNTF-UHFFFAOYSA-N	C0020443	Hypercholesterolemia
Fluvastatin	FJLGEFLZQAZZCD-VAWYXSNFSA-N	C0020443	Hypercholesterolemia
Brimonidine tartrate	QZHBYNSSDLTCRG-UHFFFAOYSA-N	C0020452	Hyperemia
Lamotrigine	PYZRQGJRPPTADH-UHFFFAOYSA-N	C0238357	Hyperkalemic periodic paralysis
Atorvastatin	XUKUURHRXDUEBC-KAYWLYCHSA-N	C0020473	Hyperlipidemia
Losartan	PSIFNNKUMBGKDQ-UHFFFAOYSA-N	C0020473	Hyperlipidemia
Raltegravir	CZFFBEXEKNGXKS-UHFFFAOYSA-N	C0020473	Hyperlipidemia
Ezetimibe	OLNTVTPDXPETLC-XPWALMASSA-N	C0020473	Hyperlipidemia
Fenofibrate	YMTINGFKWWXKFG-UHFFFAOYSA-N	C0020473	Hyperlipidemia
Pravastatin	TUZYXOIXSAXUGO-PZAWKZKUSA-N	C0020473	Hyperlipidemia
Probucol	FYPMFJGVHOHGLL-UHFFFAOYSA-N	C0020473	Hyperlipidemia
Rosuvastatin	BPRHUIZQVSMCRT-VEUZHWNKSA-N	C0020473	Hyperlipidemia
Simvastatin	RYMZZMVNJRMUDD-HGQWONQESA-N	C0020473	Hyperlipidemia
Sitagliptin	MFFMDFFZMYYVKS-SECBINFHSA-N	C0020473	Hyperlipidemia
Irbesartan	YOSHYTLCDANDAN-UHFFFAOYSA-N	C0020473	Hyperlipidemia
Telmisartan	RMMXLENWKUUMAY-UHFFFAOYSA-N	C0020473	Hyperlipidemia
Rosiglitazone maleate	SUFUKZSWUHZXAV-BTJKTKAUSA-N	C0020473	Hyperlipidemia
Sitagliptin phosphate	GQPYTJVDPQTBQC-KLQYNRQASA-N	C0020473	Hyperlipidemia
Pravastatin	TUZYXOIXSAXUGO-PZAWKZKUSA-N	C0020479	Hyperlipoproteinemia type iii
Rosuvastatin	BPRHUIZQVSMCRT-VEUZHWNKSA-N	C0020479	Hyperlipoproteinemia type iii
Atorvastatin	XUKUURHRXDUEBC-KAYWLYCHSA-N	C0020480	Hyperlipoproteinemia type iv
Mipomersen	TZRFSLHOCZEXCC-HIVFKXHNSA-N	C0020476	Hyperlipoproteinemias
Mipomersen sodium	OSGPYAHSKOGBFY-KMHHXCEHSA-A	C0020476	Hyperlipoproteinemias
Cinacalcet	VDHAWDNDOKGFTD-MRXNPFEDSA-N	C0020502	Hyperparathyroidism
Sevelamer carbonate	PADGNZFOVSZIKZ-UHFFFAOYSA-N	C0020502	Hyperparathyroidism
Calcitriol	GMRQFYUYWCNGIN-NKMMMXOESA-N	C0020502	Hyperparathyroidism
Doxercalciferol	HKXBNHCUPKIYDM-CGMHZMFXSA-N	C0020502	Hyperparathyroidism
Paricalcitol	BPKAHTKRCLCHEA-UBFJEZKGSA-N	C0020502	Hyperparathyroidism
Raltegravir	CZFFBEXEKNGXKS-UHFFFAOYSA-N	C0020557	Hypertriglyceridemia
Atorvastatin	XUKUURHRXDUEBC-KAYWLYCHSA-N	C0020557	Hypertriglyceridemia
Telmisartan	RMMXLENWKUUMAY-UHFFFAOYSA-N	C0020557	Hypertriglyceridemia
Omega-3-acid ethyl esters	DTMGIJFHGGCSLO-FIAQIACWSA-N	C0020557	Hypertriglyceridemia
Simvastatin	RYMZZMVNJRMUDD-HGQWONQESA-N	C0020557	Hypertriglyceridemia
Atorvastatin	XUKUURHRXDUEBC-KAYWLYCHSA-N	C0007194	Hypertrophic cardiomyopathy
Diltiazem	HSUGRBWQSSZJOP-RTWAWAEBSA-N	C0007194	Hypertrophic cardiomyopathy
Atenolol	METKIMKYRPQLGS-UHFFFAOYSA-N	C0020564	Hypertrophy
Lisinopril	RLAWWYSOJDYHDC-BZSNNMDCSA-N	C0020564	Hypertrophy
Allopurinol	OFCNXPDARWKPPY-UHFFFAOYSA-N	C0740394	Hyperuricemia
Testosterone	MUMGGOZAMZWBJJ-DYKIIFRCSA-N	C0020594	Hypoactive sexual desire disorder
Testosterone	MUMGGOZAMZWBJJ-DYKIIFRCSA-N	C0020619	Hypogonadism
Metformin	XZWYZXLIPXDOLR-UHFFFAOYSA-N	C0020619	Hypogonadism
Testosterone undecanoate	UDSFVOAUHKGBEK-CNQKSJKFSA-N	C0020619	Hypogonadism
Dichlorphenamide	GJQPMPFPNINLKP-UHFFFAOYSA-N	C0238358	Hypokalemic periodic paralysis
Tolvaptan	GYHCTFXIZSNGJT-UHFFFAOYSA-N	C0020625	Hyponatremia
Conivaptan	IKENVDNFQMCRTR-UHFFFAOYSA-N	C0020625	Hyponatremia
Lixivaptan	PPHTXRNHTVLQED-UHFFFAOYSA-N	C0020625	Hyponatremia
Cinacalcet	VDHAWDNDOKGFTD-MRXNPFEDSA-N	C0085682	Hypophosphatemia
Paricalcitol	BPKAHTKRCLCHEA-UBFJEZKGSA-N	C0085682	Hypophosphatemia
Bupivacaine	LEBVLXFERQHONN-UHFFFAOYSA-N	C0848558	Hypospadias
Fentanyl	PJMPHNIQZUBGLI-UHFFFAOYSA-N	C0848558	Hypospadias
Cyclophosphamide	CMSMOCZEIVJLDB-UHFFFAOYSA-N	C3496337	Idiopathic nephrotic syndrome
Mycophenolate mofetil	RTGDFNSFWBGLEC-SYZQJQIISA-N	C3496337	Idiopathic nephrotic syndrome
Oxygen	MYMOFIZGZYHOMD-UHFFFAOYSA-N	C3203102	Idiopathic pulmonary arterial hypertension
Thalidomide	UEJJHQNACJXSKW-UHFFFAOYSA-N	C1800706	Idiopathic pulmonary fibrosis
Bosentan	GJPICJJJRGTNOD-UHFFFAOYSA-N	C1800706	Idiopathic pulmonary fibrosis
Pirfenidone	ISWRGOKTTBVCFA-UHFFFAOYSA-N	C1800706	Idiopathic pulmonary fibrosis
Losartan	PSIFNNKUMBGKDQ-UHFFFAOYSA-N	C1800706	Idiopathic pulmonary fibrosis
Sildenafil	BNRNXUUZRGQAQC-UHFFFAOYSA-N	C1800706	Idiopathic pulmonary fibrosis
Pentoxifylline	BYPFEZZEUUWMEJ-UHFFFAOYSA-N	C0021053	Immune system diseases
Amphotericin b	APKFDSVGJQXUKY-INPOYWNPSA-N	C0021051	Immunologic deficiency syndromes
Voriconazole	BCEHBSKCWLPMDN-MGPLVRAMSA-N	C0021051	Immunologic deficiency syndromes
Ramipril	HDACQVRGBOVJII-JBDAPHQKSA-N	C0271650	Impaired glucose tolerance
Rosiglitazone	YASAKCUCGLMORW-UHFFFAOYSA-N	C0271650	Impaired glucose tolerance
Cholecalciferol	QYSXJUFSXHHAJI-YRZJJWOYSA-N	C0271650	Impaired glucose tolerance
Pioglitazone	HYAFETHFCAUJAY-UHFFFAOYSA-N	C0271650	Impaired glucose tolerance
Tolvaptan	GYHCTFXIZSNGJT-UHFFFAOYSA-N	C0021141	Inappropriate adh syndrome
Propranolol	AQHHHDLHHXJYJD-UHFFFAOYSA-N	C4317089	Infantile hemangioma
Eptifibatide	CZKPOZZJODAYPZ-LROMGURASA-N	C0021308	Infarction
Piperacillin sodium	WCMIIGXFCMNQDS-IDYPWDAWSA-M	C3714514	Infection
Tazobactam sodium	RFMIKMMOLPNEDG-QVUDESDKSA-M	C3714514	Infection
Vancomycin	MYPYJXKWCTUITO-LYRMYLQWSA-N	C3714514	Infection
Posaconazole	RAGOYPUPXAKGKH-XAKZXMRKSA-N	C3714514	Infection
Fluconazole	RFHAOTPXVQNOHP-UHFFFAOYSA-N	C3714514	Infection
Cholecalciferol	QYSXJUFSXHHAJI-YRZJJWOYSA-N	C3714514	Infection
Ertapenem sodium	ZXNAQFZBWUNWJM-HRXMHBOMSA-M	C3714514	Infection
Ganciclovir	IRSCQMHQWWYFCW-UHFFFAOYSA-N	C3714514	Infection
Ribavirin	IWUCXVSUMQZMFG-AFCXAGJDSA-N	C3714514	Infection
Valganciclovir	WPVFJKSGQUFQAP-GKAPJAKFSA-N	C3714514	Infection
Ritonavir	NCDNCNXCDXHOMX-XGKFQTDJSA-N	C3714514	Infection
Misoprostol	OJLOPKGSLYJEMD-URPKTTJQSA-N	C0021359	Infertility
Clomiphene citrate	PYTMYKVIJXPNBD-UHFFFAOYSA-N	C0021359	Infertility
Metformin	XZWYZXLIPXDOLR-UHFFFAOYSA-N	C0021359	Infertility
Cyclophosphamide	CMSMOCZEIVJLDB-UHFFFAOYSA-N	C0021359	Infertility
Goserelin acetate	IKDXDQDKCZPQSZ-JHYYTBFNSA-N	C0021359	Infertility
Aspirin	BSYNRYMUTXBXSQ-UHFFFAOYSA-N	C0021359	Infertility
Cabergoline	KORNTPPJEAJQIU-KJXAQDMKSA-N	C0021359	Infertility
Calcium dobesilate	QGNBTYAQAPLTMX-UHFFFAOYSA-L	C0021359	Infertility
Diosmin	GZSOSUNBTXMUFQ-YFAPSIMESA-N	C0021359	Infertility
Letrozole	HPJKCIUCZWXJDR-UHFFFAOYSA-N	C0021359	Infertility
Progesterone	RJKFOVLPORLFTN-LEKSSAKUSA-N	C0021359	Infertility
Metformin xr	GWWIHNWMWIJWRT-UHFFFAOYSA-N	C0021359	Infertility
Salsalate	WVYADZUPLLSGPU-UHFFFAOYSA-N	C0021368	Inflammation
Atorvastatin	XUKUURHRXDUEBC-KAYWLYCHSA-N	C0021368	Inflammation
Aminocaproic acid	SLXKOJJOQWFEFD-UHFFFAOYSA-N	C0021368	Inflammation
Maraviroc	GSNHKUDZZFZSJB-QYOOZWMWSA-N	C0021368	Inflammation
Sitagliptin	MFFMDFFZMYYVKS-SECBINFHSA-N	C0021368	Inflammation
Ketorolac	OZWKMVRBQXNZKK-UHFFFAOYSA-N	C0021368	Inflammation
Mapracorat	VJGFOYBQOIPQFY-XMMPIXPASA-N	C0021368	Inflammation
Metformin	XZWYZXLIPXDOLR-UHFFFAOYSA-N	C0021368	Inflammation
Aspirin	BSYNRYMUTXBXSQ-UHFFFAOYSA-N	C0021368	Inflammation
Vinpocetine	DDNCQMVWWZOMLN-IRLDBZIGSA-N	C0021368	Inflammation
Difluprednate	WYQPLTPSGFELIB-JTQPXKBDSA-N	C0021368	Inflammation
Loteprednol etabonate	DMKSVUSAATWOCU-HROMYWEYSA-N	C0021368	Inflammation
Favipiravir	ZCGNOVWYSGBHAU-UHFFFAOYSA-N	C0021400	Influenza
Nitazoxanide	YQNQNVDNTFHQSW-UHFFFAOYSA-N	C0021400	Influenza
Oseltamivir	VSZGPKBBMSAYNT-RRFJBIMHSA-N	C0021400	Influenza
Peramivir	XRQDFNLINLXZLB-CKIKVBCHSA-N	C0021400	Influenza
Zanamivir	ARAIBEBZBOPLMB-UFGQHTETSA-N	C0021400	Influenza
Oseltamivir phosphate	PGZUMBJQJWIWGJ-ONAKXNSWSA-N	C0021400	Influenza
Salsalate	WVYADZUPLLSGPU-UHFFFAOYSA-N	C0021655	Insulin resistance
Tadalafil	WOXKDUGGOYFFRN-IIBYNOLFSA-N	C0021655	Insulin resistance
Sitagliptin	MFFMDFFZMYYVKS-SECBINFHSA-N	C0021655	Insulin resistance
Cholecalciferol	QYSXJUFSXHHAJI-YRZJJWOYSA-N	C0021655	Insulin resistance
Atorvastatin	XUKUURHRXDUEBC-KAYWLYCHSA-N	C0021655	Insulin resistance
Hydroxychloroquine	XXSMGPRMXLTPCZ-UHFFFAOYSA-N	C0021655	Insulin resistance
Dextrose	WQZGKKKJIJFFOK-VFUOTHLCSA-N	C0920563	Insulin sensitivity
Metformin	XZWYZXLIPXDOLR-UHFFFAOYSA-N	C0920563	Insulin sensitivity
Amitriptyline	KRMDCWKBEZIMAB-UHFFFAOYSA-N	C0282488	Interstitial cystitis
Deferiprone	TZXKOCQBRNJULO-UHFFFAOYSA-N	C0282193	Iron overload
Amlodipine	HTIQEAQVCYTUBX-UHFFFAOYSA-N	C0282193	Iron overload
Desipramine	HCYAFALTSJYZDH-UHFFFAOYSA-N	C0022104	Irritable bowel syndrome
Lubiprostone	WGFOBBZOWHGYQH-MXHNKVEKSA-N	C0022104	Irritable bowel syndrome
Dexloxiglumide	QNQZBKQEIFTHFZ-GOSISDBHSA-N	C0022104	Irritable bowel syndrome
Renzapride	DTTGUKXBOVDIES-UHFFFAOYSA-N	C0022104	Irritable bowel syndrome
Vorapaxar	ZBGXUVOIWDMMJE-QHNZEKIYSA-N	C0022116	Ischemia
Aspirin	BSYNRYMUTXBXSQ-UHFFFAOYSA-N	C0948008	Ischemic stroke
Pravastatin	TUZYXOIXSAXUGO-PZAWKZKUSA-N	C0948008	Ischemic stroke
Dexamethasone	UREBDLICKHMUKA-CXSFZGCWSA-N	C0022568	Keratitis
Moxifloxacin	FABPRXSRWADJSP-MEDUHNTESA-N	C0022568	Keratitis
Acyclovir	MKUXAQIIEYXACX-UHFFFAOYSA-N	C0022568	Keratitis
Methylprednisolone	VHRSUDSXCMQTMA-PJHHCJLFSA-N	C0022658	Kidney diseases
Tacrolimus	QJJXYPPXXYFBGM-LFZNUXCKSA-N	C0022658	Kidney diseases
Cyclosporine	PMATZTZNYRCHOR-CGLBZJNRSA-N	C0035078	Kidney failure
Calcium acetate	VSGNNIFQASZAOI-UHFFFAOYSA-L	C0035078	Kidney failure
Clopidogrel	GKTWGGQPFAXNFI-HNNXBMFYSA-N	C0035078	Kidney failure
Fenoldopam	TVURRHSHRRELCG-UHFFFAOYSA-N	C0035078	Kidney failure
Irbesartan	YOSHYTLCDANDAN-UHFFFAOYSA-N	C0035078	Kidney failure
Pentoxifylline	BYPFEZZEUUWMEJ-UHFFFAOYSA-N	C0035078	Kidney failure
Vitamin e	GVJHHUAWPYXKBD-IEOSBIPESA-N	C0035078	Kidney failure
Risperidone	RAPZEAPATHNIPO-UHFFFAOYSA-N	C0023186	Learning disorders
Paricalcitol	BPKAHTKRCLCHEA-UBFJEZKGSA-N	C0149721	Left ventricular hypertrophy
Clobazam	CXOXHMZGEKVPMT-UHFFFAOYSA-N	C0238111	Lennox-gastaut syndrome
Rufinamide	POGQSBRIGCQNEG-UHFFFAOYSA-N	C0238111	Lennox-gastaut syndrome
Topiramate	KJADKKWYZYXHBB-XBWDGYHZSA-N	C0238111	Lennox-gastaut syndrome
Prednisolone	OIGNJSKKLXVSLS-VWUMJDOOSA-N	C0023343	Leprosy
Busulfan	COVZYZSDYWQREU-UHFFFAOYSA-N	C0023418	Leukemia
Fludarabine	HBUBKKRHXORPQB-FJFJXFQQSA-N	C0023418	Leukemia
Imatinib	KTUFNOKKBVMGRW-UHFFFAOYSA-N	C0023418	Leukemia
Radotinib	DUPWHXBITIZIKZ-UHFFFAOYSA-N	C0023418	Leukemia
Piperacillin sodium	WCMIIGXFCMNQDS-IDYPWDAWSA-M	C0023418	Leukemia
Tazobactam sodium	RFMIKMMOLPNEDG-QVUDESDKSA-M	C0023418	Leukemia
Vancomycin	MYPYJXKWCTUITO-LYRMYLQWSA-N	C0023418	Leukemia
Cyclophosphamide	CMSMOCZEIVJLDB-UHFFFAOYSA-N	C0023418	Leukemia
Etoposide	VJJPUSNTGOMMGY-MRVIYFEKSA-N	C0023418	Leukemia
Cytarabine	UHDGCWIWMRVCDJ-YTQLPXDHSA-N	C0023418	Leukemia
Dexrazoxane hydrochloride	BIFMNMPSIYHKDN-FJXQXJEOSA-N	C0023418	Leukemia
Doxorubicin hydrochloride	MWWSFMDVAYGXBV-RUELKSSGSA-N	C0023418	Leukemia
Leucovorin calcium	KVUAALJSMIVURS-ZEDZUCNESA-L	C0023418	Leukemia
Mercaptopurine	GLVAUDGFNGKCSF-UHFFFAOYSA-N	C0023418	Leukemia
Methotrexate	FBOZXECLQNJBKD-ZDUSSCGKSA-N	C0023418	Leukemia
Prednisone	XOFYZVNMUHMLCC-ZPOLXVRWSA-N	C0023418	Leukemia
Vincristine sulfate	AQTQHPDCURKLKT-JKDPCDLQSA-N	C0023418	Leukemia
Voriconazole	BCEHBSKCWLPMDN-MGPLVRAMSA-N	C0023418	Leukemia
Cyclosporine	PMATZTZNYRCHOR-CGLBZJNRSA-N	C0023418	Leukemia
Fludarabine phosphate	GIUYCYHIANZCFB-FJFJXFQQSA-N	C0023418	Leukemia
Methylprednisolone	VHRSUDSXCMQTMA-PJHHCJLFSA-N	C0023418	Leukemia
Tacrolimus	QJJXYPPXXYFBGM-LFZNUXCKSA-N	C0023418	Leukemia
Budesonide	VOVIALXJUBGFJZ-KWVAZRHASA-N	C0023418	Leukemia
Glutamic acid	WHUUTDBJXJRKMK-VKHMYHEASA-N	C0023418	Leukemia
Amsacrine	XCPGHVQEEXUHNC-UHFFFAOYSA-N	C0023418	Leukemia
Chlorambucil	JCKYGMPEJWAADB-UHFFFAOYSA-N	C0023418	Leukemia
Daunorubicin	STQGQHZAVUOBTE-VGBVRHCVSA-N	C0023418	Leukemia
Daunorubicin hydrochloride	GUGHGUXZJWAIAS-QQYBVWGSSA-N	C0023418	Leukemia
Dexamethasone	UREBDLICKHMUKA-CXSFZGCWSA-N	C0023418	Leukemia
Doxorubicin	AOJJSUZBOXZQNB-TZSSRYMLSA-N	C0023418	Leukemia
Histamine dihydrochloride	PPZMYIBUHIPZOS-UHFFFAOYSA-N	C0023418	Leukemia
Hydroxyurea	VSNHCAURESNICA-UHFFFAOYSA-N	C0023418	Leukemia
Idarubicin	XDXDZDZNSLXDNA-TZNDIEGXSA-N	C0023418	Leukemia
Ifosfamide	HOMGKSMUEGBAAB-UHFFFAOYSA-N	C0023418	Leukemia
Imatinib mesylate	YLMAHDNUQAMNNX-UHFFFAOYSA-N	C0023418	Leukemia
Laromustine	PVCULFYROUOVGJ-UHFFFAOYSA-N	C0023418	Leukemia
Melphalan	SGDBTWWWUNNDEQ-LBPRGKRZSA-N	C0023418	Leukemia
Mesna	XOGTZOOQQBDUSI-UHFFFAOYSA-M	C0023418	Leukemia
Mitoxantrone hydrochloride	ZAHQPTJLOCWVPG-UHFFFAOYSA-N	C0023418	Leukemia
Nilotinib	HHZIURLSWUIHRB-UHFFFAOYSA-N	C0023418	Leukemia
Prednisolone	OIGNJSKKLXVSLS-VWUMJDOOSA-N	C0023418	Leukemia
Thioguanine	WYWHKKSPHMUBEB-UHFFFAOYSA-N	C0023418	Leukemia
Thiotepa	FOCVUCIESVLUNU-UHFFFAOYSA-N	C0023418	Leukemia
Tretinoin	SHGAZHPCJJPHSC-YCNIQYBTSA-N	C0023418	Leukemia
Vincristine	OGWKCGZFUXNPDA-XQKSVPLYSA-N	C0023418	Leukemia
Vindesine	HHJUWIANJFBDHT-KOTLKJBCSA-N	C0023418	Leukemia
Dasatinib	ZBNZXTGUTAYRHI-UHFFFAOYSA-N	C0023418	Leukemia
Sirolimus	QFJCIRLUMZQUOT-HPLJOQBZSA-N	C0023418	Leukemia
Fluconazole	RFHAOTPXVQNOHP-UHFFFAOYSA-N	C0023418	Leukemia
Carmustine	DLGOEMSEDOSKAD-UHFFFAOYSA-N	C0023418	Leukemia
Arsenic trioxide	IKWTVSLWAPBBKU-UHFFFAOYSA-N	C0023418	Leukemia
Azacitidine	NMUSYJAQQFHJEW-KVTDHHQDSA-N	C0023418	Leukemia
Clofarabine	WDDPHFBMKLOVOX-AYQXTPAHSA-N	C0023418	Leukemia
Tipifarnib	PLHJCIYEEKOWNM-HHHXNRCGSA-N	C0023418	Leukemia
Zosuquidar trihydrochloride	ZPFVQKPWGDRLHL-WITOOOCMSA-N	C0023418	Leukemia
Valspodar	YJDYDFNKCBANTM-QCWCSKBGSA-N	C0023418	Leukemia
Panobinostat	FPOHNWQLNRZRFC-ZHACJKMWSA-N	C0023418	Leukemia
Fluconazole	RFHAOTPXVQNOHP-UHFFFAOYSA-N	C0023530	Leukopenia
Posaconazole	RAGOYPUPXAKGKH-XAKZXMRKSA-N	C0023530	Leukopenia
Galantamine	ASUTZQLVASHGKV-JDFRZJQESA-N	C0752347	Lewy body disease
Mipomersen	TZRFSLHOCZEXCC-HIVFKXHNSA-N	C0154251	Lipid metabolism disorders
Mipomersen sodium	OSGPYAHSKOGBFY-KMHHXCEHSA-A	C0154251	Lipid metabolism disorders
Fenofibrate	YMTINGFKWWXKFG-UHFFFAOYSA-N	C0023787	Lipodystrophy
Pravastatin sodium	VWBQYTRBTXKKOG-IYNICTALSA-M	C0023787	Lipodystrophy
Sirolimus	QFJCIRLUMZQUOT-HPLJOQBZSA-N	C2239176	Liver carcinoma
Sorafenib	MLDQJTXFUGDVEO-UHFFFAOYSA-N	C2239176	Liver carcinoma
Satavaptan	CDSBFDCCJJDFCV-CKZSCMLPSA-N	C0023890	Liver cirrhosis
Ribavirin	IWUCXVSUMQZMFG-AFCXAGJDSA-N	C0023890	Liver cirrhosis
Timolol maleate	WLRMANUAADYWEA-NWASOUNVSA-N	C0023890	Liver cirrhosis
Simvastatin	RYMZZMVNJRMUDD-HGQWONQESA-N	C0023890	Liver cirrhosis
Colchicine	IAKHMKGGTNLKSZ-INIZCTEOSA-N	C0023890	Liver cirrhosis
Methotrexate	FBOZXECLQNJBKD-ZDUSSCGKSA-N	C0023890	Liver cirrhosis
Ursodiol	RUDATBOHQWOJDD-UZVSRGJWSA-N	C0023890	Liver cirrhosis
Sapropterin	FNKQXYHWGSIFBK-RPDRRWSUSA-N	C0023890	Liver cirrhosis
Terlipressin	BENFXAYNYRLAIU-QSVFAHTRSA-N	C0023890	Liver cirrhosis
Octreotide	DEQANNDTNATYII-OULOTJBUSA-N	C0023895	Liver diseases
Lanreotide	PUDHBTGHUJUUFI-SCTWWAJVSA-N	C0023895	Liver diseases
Pioglitazone	HYAFETHFCAUJAY-UHFFFAOYSA-N	C0023895	Liver diseases
Pentoxifylline	BYPFEZZEUUWMEJ-UHFFFAOYSA-N	C0023895	Liver diseases
Pentoxifylline	BYPFEZZEUUWMEJ-UHFFFAOYSA-N	C0085605	Liver failure
Talaporfin sodium	KPALSRNVSRWOPA-YJFNSWLASA-J	C0023903	Liver neoplasms
Fentanyl	PJMPHNIQZUBGLI-UHFFFAOYSA-N	C0024031	Low back pain
Buprenorphine	RMRJXGBAOAMLHD-IHFGGWKQSA-N	C0024031	Low back pain
Celecoxib	RZEKVGVHFLEQIL-UHFFFAOYSA-N	C0024031	Low back pain
Clobazam	CXOXHMZGEKVPMT-UHFFFAOYSA-N	C0024031	Low back pain
Imipramine	BCGWQEUPMDMJNV-UHFFFAOYSA-N	C0024031	Low back pain
Loxoprofen	YMBXTVYHTMGZDW-UHFFFAOYSA-N	C0024031	Low back pain
Meloxicam	ZRVUJXDFFKFLMG-UHFFFAOYSA-N	C0024031	Low back pain
Thiocolchicoside	LEQAKWQJCITZNK-MSQQGMGVSA-N	C0024031	Low back pain
Tolterodine	OOGJQPCLVADCPB-HXUWFJFHSA-N	C0024031	Low back pain
Levosimendan	WHXMKTBCFHIYNQ-SECBINFHSA-N	C0600177	Low cardiac output syndrome
Docetaxel	ZDZOTLJHXYCWBA-VCVYQWHSSA-N	C0024121	Lung neoplasms
Acetaminophen	RZVAJINKPMORJF-UHFFFAOYSA-N	C0409974	Lupus erythematosus
Atorvastatin	XUKUURHRXDUEBC-KAYWLYCHSA-N	C0409974	Lupus erythematosus
Diphenhydramine	ZZVUWRFHKOJYTH-UHFFFAOYSA-N	C0409974	Lupus erythematosus
Prednisone	XOFYZVNMUHMLCC-ZPOLXVRWSA-N	C0409974	Lupus erythematosus
Acetaminophen	RZVAJINKPMORJF-UHFFFAOYSA-N	C0024143	Lupus nephritis
Azathioprine	LMEKQMALGUDUQG-UHFFFAOYSA-N	C0024143	Lupus nephritis
Cyclophosphamide	CMSMOCZEIVJLDB-UHFFFAOYSA-N	C0024143	Lupus nephritis
Diphenhydramine	ZZVUWRFHKOJYTH-UHFFFAOYSA-N	C0024143	Lupus nephritis
Methylprednisolone	VHRSUDSXCMQTMA-PJHHCJLFSA-N	C0024143	Lupus nephritis
Mycophenolate mofetil	RTGDFNSFWBGLEC-SYZQJQIISA-N	C0024143	Lupus nephritis
Prednisone	XOFYZVNMUHMLCC-ZPOLXVRWSA-N	C0024143	Lupus nephritis
[truncated: 1,869 more rows]
