# Supplementary material for: DrugRepo: a novel approach to repurposing drugs based on chemical and genomic features
Source: Sci Rep. 2022 Dec 7;12:21116. doi: 10.1038/s41598-022-24980-2 (PMC9729186; doi:10.1038/s41598-022-24980-2)
Supplement: Supplementary file 2 — Supplementary Information 2. [file 41598_2022_24980_MOESM2_ESM.xlsx]

## Sheet: New_curated_gene_disease_associ
Gene ID	Gene Symbol	DSI	DPI	Disease UML-CUI	Disease name	Disease gene score	EI	YearInitial	YearFinal	NofPmids	NofSnps	source
498	ATP5F1A	0.604	0.731	C4757950	Isolated ATP synthase deficiency	0.30	1	2013	2013	1	0	ORPHANET
513	ATP5F1D	0.674	0.5	C4757950	Isolated ATP synthase deficiency	0.30	1	2018	2018	1	0	ORPHANET
514	ATP5F1E	0.686	0.5	C4757950	Isolated ATP synthase deficiency	0.30	1	2010	2010	1	0	ORPHANET
4508	ATP6	0.541	0.731	C4757950	Isolated ATP synthase deficiency	0.30	1	2017	2017	1	0	ORPHANET
4509	ATP8	0.666	0.615	C4757950	Isolated ATP synthase deficiency	0.30	1	2009	2009	1	0	ORPHANET
64756	ATPAF1	0.792	0.269	C4757950	Isolated ATP synthase deficiency	0.30				0	0	ORPHANET
91647	ATPAF2	0.729	0.423	C4757950	Isolated ATP synthase deficiency	0.30	1	2004	2004	1	0	ORPHANET
1828	DSG1	0.606	0.538	C4755309	Diffuse palmoplantar keratoderma with painful fissures	0.30	1	2005	2005	1	0	ORPHANET
1828	DSG1	0.606	0.538	C4755302	Focal palmoplantar keratoderma with joint keratoses	0.30	1	2006	2006	1	0	ORPHANET
4508	ATP6	0.541	0.731	C4755299	MT-ATP6-related mitochondrial spastic paraplegia	0.30	1	2011	2011	1	0	ORPHANET
22868	FASTKD2	0.659	0.731	C4755278	FASTKD2-related infantile mitochondrial encephalomyopathy	0.30	1	2008	2008	1	0	ORPHANET
966	CD59	0.469	0.808	C4755276	Primary CD59 deficiency	0.30	1	2015	2015	1	0	GENOMICS_ENGLAND
83737	ITCH	0.556	0.769	C4755273	Syndromic multisystem autoimmune disease due to ITCH deficiency	0.30	1	2016	2016	1	0	GENOMICS_ENGLAND
9179	AP4M1	0.638	0.5	C4755264	Severe intellectual disability and progressive spastic paraplegia	0.30	1	2009	2009	1	0	ORPHANET
10717	AP4B1	0.631	0.654	C4755264	Severe intellectual disability and progressive spastic paraplegia	0.32	1	2011	2018	2	0	ORPHANET
11154	AP4S1	0.674	0.385	C4755264	Severe intellectual disability and progressive spastic paraplegia	0.30	1	2011	2011	1	0	ORPHANET
23431	AP4E1	0.656	0.385	C4755264	Severe intellectual disability and progressive spastic paraplegia	0.30	1	2011	2011	2	0	ORPHANET
6660	SOX5	0.545	0.769	C4755260	12p12.1 microdeletion syndrome	0.30	1	2012	2012	1	0	ORPHANET
4359	MPZ	0.503	0.846	C4755257	Autosomal dominant intermediate Charcot-Marie-Tooth disease with neuropathic pain	0.30	1	2012	2012	1	0	ORPHANET
56649	TMPRSS4	0.628	0.385	C4755252	Autosomal recessive cerebral atrophy	0.30	1	2013	2013	1	0	ORPHANET
11311	VPS45	0.716	0.308	C4755251	Congenital neutropenia, myelofibrosis, nephromegaly syndrome	0.30	1	2013	2013	1	0	GENOMICS_ENGLAND
5551	PRF1	0.54	0.692	C4751597	Fatal post-viral neurodegenerative disorder	0.30	1	2013	2013	1	0	ORPHANET
4508	ATP6	0.541	0.731	C4751573	Periodic paralysis with later-onset distal motor neuropathy	0.30	1	2013	2013	1	0	ORPHANET
4509	ATP8	0.666	0.615	C4751573	Periodic paralysis with later-onset distal motor neuropathy	0.30	1	2013	2013	1	0	ORPHANET
779	CACNA1S	0.595	0.692	C4751572	Periodic paralysis with transient compartment-like syndrome	0.30	1	2013	2013	1	0	ORPHANET
5277	PIGA	0.575	0.654	C4751570	Ferro-cerebro-cutaneous syndrome	0.31	1	2014	2014	1	0	ORPHANET
10616	RBCK1	0.736	0.462	C4751567	Polyglucosan body myopathy type 1	0.30	1	2013	2014	2	0	ORPHANET
5575	PRKAR1B	0.716	0.385	C4751505	PRKAR1B-related neurodegenerative dementia with intermediate filaments	0.30	1	2014	2014	2	0	ORPHANET
859	CAV3	0.564	0.692	C4751434	Isolated asymptomatic elevation of creatine phosphokinase	0.30	1	2000	2000	1	0	ORPHANET
1581	CYP7A1	0.576	0.615	C4751204	Hypercholesterolemia due to cholesterol 7alpha-hydroxylase deficiency	0.50	1	2002	2016	2	0	GENOMICS_ENGLAND;ORPHANET
1956	EGFR	0.295	0.885	C4751120	Neonatal inflammatory skin and bowel disease	0.30	1	2014	2014	1	0	ORPHANET
6868	ADAM17	0.453	0.808	C4751120	Neonatal inflammatory skin and bowel disease	0.30	1	2011	2011	1	0	ORPHANET
8092	ALX1	0.636	0.462	C4751077	Frontonasal dysplasia, severe microphthalmia, severe facial clefting syndrome	0.30				0	0	GENOMICS_ENGLAND
4286	MITF	0.499	0.808	C4750999	Ocular albinism with congenital sensorineural deafness	0.30	1	2016	2016	1	0	GENOMICS_ENGLAND
4000	LMNA	0.384	0.885	C4750858	LMNA-related cardiocutaneous progeria syndrome	0.30	1	2013	2013	1	0	ORPHANET
9101	USP8	0.587	0.654	C4750857	Autosomal recessive spastic paraplegia type 59	0.30	1	2014	2014	1	0	ORPHANET
9054	NFS1	0.861	0.308	C4750855	Severe neonatal lactic acidosis due to NFS1-ISD11 complex deficiency	0.30	1	2014	2014	1	0	ORPHANET
57128	LYRM4	0.736	0.385	C4750855	Severe neonatal lactic acidosis due to NFS1-ISD11 complex deficiency	0.30	1	2013	2013	1	0	ORPHANET
10188	TNK2	0.623	0.538	C4750853	Infantile-onset mesial temporal lobe epilepsy with severe cognitive regression	0.30	1	2013	2013	1	0	ORPHANET
64131	XYLT1	0.581	0.731	C4750849	XYLT1-CDG - xylosyltransferase 1 congenital disorder of glycosylation	0.30	1	2014	2014	1	0	ORPHANET
93986	FOXP2	0.545	0.808	C4750783	7q31 microdeletion syndrome	0.30	1	2007	2012	2	0	ORPHANET
4567	TRNL1	0.534	0.731	C4749942	Hypertrophic cardiomyopathy and renal tubular disease due to mitochondrial DNA mutation	0.30	1	2012	2012	1	0	ORPHANET
6660	SOX5	0.545	0.769	C4749915	Developmental and speech delay due to SOX5 deficiency	0.30	1	2012	2012	1	0	ORPHANET
51293	CD320	0.729	0.462	C4749905	Methylmalonic aciduria due to transcobalamin receptor defect	0.30	1	2010	2010	1	0	GENOMICS_ENGLAND
2290	FOXG1	0.522	0.692	C4749855	14q11.2 microduplication syndrome	0.30				0	0	ORPHANET
4747	NEFL	0.488	0.769	C4749824	Charcot-Marie-Tooth disease type 2B5	0.30	1	2009	2009	1	0	ORPHANET
1639	DCTN1	0.597	0.5	C4749653	Distal hereditary motor neuropathy type 7	0.30	1	2003	2003	1	0	ORPHANET
60482	SLC5A7	0.597	0.654	C4749653	Distal hereditary motor neuropathy type 7	0.30	1	2012	2012	1	0	ORPHANET
672	BRCA1	0.367	0.923	C4749652	Hereditary site-specific ovarian cancer syndrome	0.30	1	2005	2005	1	0	ORPHANET
675	BRCA2	0.379	0.846	C4749652	Hereditary site-specific ovarian cancer syndrome	0.30	1	2005	2005	1	0	ORPHANET
23085	ERC1	0.78	0.385	C4749581	Distal monosomy 12p	0.30	1	2013	2013	1	0	ORPHANET
7415	VCP	0.469	0.923	C4749506	Adult-onset distal myopathy due to valosin containing protein mutation	0.30	1	2011	2011	1	0	ORPHANET
6261	RYR1	0.489	0.808	C4749502	Benign Samaritan congenital myopathy	0.30	1	2012	2012	1	0	ORPHANET
9581	PREPL	0.644	0.538	C4749458	2p21 microdeletion syndrome without cystinuria	0.30	1	2013	2013	1	0	ORPHANET
79823	CAMKMT	0.51	0.808	C4749458	2p21 microdeletion syndrome without cystinuria	0.30	1	2013	2013	1	0	ORPHANET
81887	LAS1L	0.682	0.654	C4749434	Spinal muscular atrophy with respiratory distress type 2	0.30	1	2014	2014	1	0	ORPHANET
4141	MARS1	0.638	0.654	C4749431	Autosomal recessive spastic paraplegia type 70	0.30	1	2014	2014	1	0	ORPHANET
5325	PLAGL1	0.566	0.769	C4749378	Paternal uniparental disomy of chromosome 6	0.30				0	0	ORPHANET
57061	HYMAI	0.67	0.538	C4749378	Paternal uniparental disomy of chromosome 6	0.30				0	0	ORPHANET
50506	DUOX2	0.533	0.769	C4749351	Genetic transient congenital hypothyroidism	0.30	1	2014	2014	1	0	ORPHANET
2903	GRIN2A	0.522	0.808	C4749281	Early-onset epileptic encephalopathy and intellectual disability due to GRIN2A mutation	0.30	1	2010	2010	1	0	ORPHANET
57094	CPA6	0.716	0.346	C4749273	Benign familial mesial temporal lobe epilepsy	0.30	1	2012	2012	1	0	ORPHANET
399	RHOH	0.666	0.462	C4749042	EPIDERMODYSPLASIA VERRUCIFORMIS, SUSCEPTIBILITY TO, 4	0.30	1	2012	2012	1	0	ORPHANET
55621	TRMT1	0.821	0.269	C4749033	INTELLECTUAL DEVELOPMENTAL DISORDER, AUTOSOMAL RECESSIVE 68	0.40	1	2017	2017	1	3	GENOMICS_ENGLAND
1770	DNAH9	0.716	0.5	C4749028	CILIARY DYSKINESIA, PRIMARY, 40	0.50	1	2018	2018	2	3	GENOMICS_ENGLAND;UNIPROT
221692	PHACTR1	0.663	0.423	C4749023	EPILEPTIC ENCEPHALOPATHY, EARLY INFANTILE, 70	0.60	1	2012	2018	3	0	GENOMICS_ENGLAND;UNIPROT
8665	EIF3F	0.736	0.385	C4749019	INTELLECTUAL DEVELOPMENTAL DISORDER, AUTOSOMAL RECESSIVE 67	0.40	1	2018	2018	1	1	UNIPROT
1795	DOCK3	0.619	0.692	C4749014	NEURODEVELOPMENTAL DISORDER WITH IMPAIRED INTELLECTUAL DEVELOPMENT, HYPOTONIA, AND ATAXIA	0.60	1	2017	2019	3	4	GENOMICS_ENGLAND;UNIPROT
23299	BICD2	0.615	0.731	C4749003	SPINAL MUSCULAR ATROPHY, LOWER EXTREMITY-PREDOMINANT, 2B, PRENATAL ONSET, AUTOSOMAL DOMINANT	0.60	1	2016	2018	3	3	GENOMICS_ENGLAND;UNIPROT
4781	NFIB	0.573	0.654	C4748993	MACROCEPHALY, ACQUIRED, WITH IMPAIRED INTELLECTUAL DEVELOPMENT	0.60	1	2018	2018	1	7	GENOMICS_ENGLAND;UNIPROT
777	CACNA1E	0.65	0.577	C4748988	EPILEPTIC ENCEPHALOPATHY, EARLY INFANTILE, 69	0.60	1	2018	2018	1	8	GENOMICS_ENGLAND;UNIPROT
3739	KCNA4	0.716	0.423	C4748984	MICROCEPHALY, CATARACTS, IMPAIRED INTELLECTUAL DEVELOPMENT, AND DYSTONIA WITH ABNORMAL STRIATUM	0.30	1	2016	2016	1	1	UNIPROT
4140	MARK3	0.729	0.423	C4748978	VISUAL IMPAIRMENT AND PROGRESSIVE PHTHISIS BULBI	0.30	1	2018	2018	1	1	UNIPROT
745	MYRF	0.584	0.731	C4748946	CARDIAC-UROGENITAL SYNDROME	0.60	1	2018	2018	3	1	GENOMICS_ENGLAND;UNIPROT
5375	PMP2	0.769	0.231	C4748940	CHARCOT-MARIE-TOOTH DISEASE, DEMYELINATING, TYPE 1G	0.70	1	2015	2018	4	3	GENOMICS_ENGLAND;ORPHANET;UNIPROT
374354	NHLRC2	0.729	0.346	C4748939	FIBROSIS, NEURODEGENERATION, AND CEREBRAL ANGIOMATOSIS	0.43	1	2018	2018	1	2	UNIPROT
23287	AGTPBP1	0.65	0.538	C4748934	NEURODEGENERATION, CHILDHOOD-ONSET, WITH CEREBELLAR ATROPHY	0.61	1	2018	2019	1	8	GENOMICS_ENGLAND;UNIPROT
4047	LSS	0.606	0.654	C4748930	HYPOTRICHOSIS 14	0.40	1	2018	2018	1	5	UNIPROT
22983	MAST1	0.711	0.385	C4748927	MEGA-CORPUS-CALLOSUM SYNDROME WITH CEREBELLAR HYPOPLASIA AND CORTICAL MALFORMATIONS	0.61	1	2016	2018	2	0	GENOMICS_ENGLAND;UNIPROT
23405	DICER1	0.446	0.846	C4748924	GLOBAL DEVELOPMENTAL DELAY, LUNG CYSTS, OVERGROWTH, AND WILMS TUMOR	0.51	1	2014	2014	1	0	ORPHANET;UNIPROT
57003	CCDC47	0.678	0.462	C4748898	TRICHOHEPATONEURODEVELOPMENTAL SYNDROME	0.40	1	2018	2018	1	4	GENOMICS_ENGLAND
10519	CIB1	0.458	0.769	C4748876	EPIDERMODYSPLASIA VERRUCIFORMIS, SUSCEPTIBILITY TO, 3	0.40	1	2018	2019	2	5	GENOMICS_ENGLAND
80347	COASY	0.551	0.654	C4748873	PONTOCEREBELLAR HYPOPLASIA, TYPE 12	0.40	1	2018	2018	1	2	GENOMICS_ENGLAND
5530	PPP3CA	0.568	0.769	C4748872	ARTHROGRYPOSIS, CLEFT PALATE, CRANIOSYNOSTOSIS, AND IMPAIRED INTELLECTUAL DEVELOPMENT	0.40	1	2018	2018	1	2	UNIPROT
9423	NTN1	0.509	0.846	C4748869	MIRROR MOVEMENTS 4	0.40	1	2017	2017	1	3	UNIPROT
970	CD70	0.542	0.692	C4748863	LYMPHOPROLIFERATIVE SYNDROME 3	0.41	1	2017	2017	3	3	ORPHANET
115399	LRRC56	0.67	0.5	C4748841	CILIARY DYSKINESIA, PRIMARY, 39	0.60	1	2018	2018	1	4	GENOMICS_ENGLAND;UNIPROT
4700	NDUFA6	0.711	0.346	C4748840	MITOCHONDRIAL COMPLEX I DEFICIENCY, NUCLEAR TYPE 33	0.60	1	2018	2018	1	0	GENOMICS_ENGLAND;UNIPROT
4714	NDUFB8	0.638	0.654	C4748839	MITOCHONDRIAL COMPLEX I DEFICIENCY, NUCLEAR TYPE 32	0.60	1	2016	2018	2	2	GENOMICS_ENGLAND;UNIPROT
51300	TIMMDC1	0.653	0.538	C4748838	MITOCHONDRIAL COMPLEX I DEFICIENCY, NUCLEAR TYPE 31	0.40	1	2017	2017	1	1	GENOMICS_ENGLAND
55863	TMEM126B	0.716	0.385	C4748830	MITOCHONDRIAL COMPLEX I DEFICIENCY, NUCLEAR TYPE 29	0.60	1	2016	2016	2	4	GENOMICS_ENGLAND;UNIPROT
51079	NDUFA13	0.556	0.692	C4748827	MITOCHONDRIAL COMPLEX I DEFICIENCY, NUCLEAR TYPE 28	0.50	1	2015	2015	1	1	GENOMICS_ENGLAND;UNIPROT
123263	MTFMT	0.595	0.808	C4748826	MITOCHONDRIAL COMPLEX I DEFICIENCY, NUCLEAR TYPE 27	0.60	1	2012	2014	3	2	GENOMICS_ENGLAND;UNIPROT
4704	NDUFA9	0.653	0.385	C4748809	MITOCHONDRIAL COMPLEX I DEFICIENCY, NUCLEAR TYPE 26	0.60	1	2012	2018	2	2	GENOMICS_ENGLAND;UNIPROT
4709	NDUFB3	0.705	0.538	C4748806	MITOCHONDRIAL COMPLEX I DEFICIENCY, NUCLEAR TYPE 25	0.60	1	2012	2016	2	2	GENOMICS_ENGLAND;UNIPROT
4715	NDUFB9	0.7	0.385	C4748803	MITOCHONDRIAL COMPLEX I DEFICIENCY, NUCLEAR TYPE 24	0.50	1	2012	2012	1	1	GENOMICS_ENGLAND;UNIPROT
55967	NDUFA12	0.659	0.462	C4748799	MITOCHONDRIAL COMPLEX I DEFICIENCY, NUCLEAR TYPE 23	0.30	1	2011	2016	2	0	GENOMICS_ENGLAND
4705	NDUFA10	0.678	0.385	C4748796	MITOCHONDRIAL COMPLEX I DEFICIENCY, NUCLEAR TYPE 22	0.60	1	2011	2016	2	4	GENOMICS_ENGLAND;UNIPROT
80224	NUBPL	0.67	0.423	C4748792	MITOCHONDRIAL COMPLEX I DEFICIENCY, NUCLEAR TYPE 21	0.60	1	2010	2013	2	5	GENOMICS_ENGLAND;UNIPROT
55572	FOXRED1	0.633	0.462	C4748791	MITOCHONDRIAL COMPLEX I DEFICIENCY, NUCLEAR TYPE 19	0.60	1	2010	2015	3	3	GENOMICS_ENGLAND;UNIPROT
25915	NDUFAF3	0.65	0.577	C4748790	MITOCHONDRIAL COMPLEX I DEFICIENCY, NUCLEAR TYPE 18	0.60	1	2009	2017	2	3	GENOMICS_ENGLAND;UNIPROT
137682	NDUFAF6	0.659	0.615	C4748786	MITOCHONDRIAL COMPLEX I DEFICIENCY, NUCLEAR TYPE 17	0.40	1	2008	2016	3	7	UNIPROT
79133	NDUFAF5	0.674	0.462	C4748785	MITOCHONDRIAL COMPLEX I DEFICIENCY, NUCLEAR TYPE 16	0.60	1	2008	2012	4	3	GENOMICS_ENGLAND;UNIPROT
29078	NDUFAF4	0.686	0.385	C4748778	MITOCHONDRIAL COMPLEX I DEFICIENCY, NUCLEAR TYPE 15	0.60	1	2008	2017	2	2	GENOMICS_ENGLAND;UNIPROT
126328	NDUFA11	0.705	0.308	C4748777	MITOCHONDRIAL COMPLEX I DEFICIENCY, NUCLEAR TYPE 14	0.40				0	1	GENOMICS_ENGLAND
4695	NDUFA2	0.617	0.577	C4748770	MITOCHONDRIAL COMPLEX I DEFICIENCY, NUCLEAR TYPE 13	0.30	1	2008	2016	2	0	GENOMICS_ENGLAND
51103	NDUFAF1	0.7	0.308	C4748769	MITOCHONDRIAL COMPLEX I DEFICIENCY, NUCLEAR TYPE 11	0.60	1	2007	2011	2	4	GENOMICS_ENGLAND;UNIPROT
91942	NDUFAF2	0.641	0.577	C4748768	MITOCHONDRIAL COMPLEX I DEFICIENCY, NUCLEAR TYPE 10	0.40	1	2010	2010	2	5	GENOMICS_ENGLAND
4726	NDUFS6	0.686	0.423	C4748767	MITOCHONDRIAL COMPLEX I DEFICIENCY, NUCLEAR TYPE 9	0.60	1	2004	2009	2	2	GENOMICS_ENGLAND;UNIPROT
4722	NDUFS3	0.581	0.769	C4748766	MITOCHONDRIAL COMPLEX I DEFICIENCY, NUCLEAR TYPE 8	0.60	1	2004	2018	4	3	GENOMICS_ENGLAND;UNIPROT
4729	NDUFV2	0.61	0.5	C4748760	MITOCHONDRIAL COMPLEX I DEFICIENCY, NUCLEAR TYPE 7	0.40				0	1	GENOMICS_ENGLAND
4720	NDUFS2	0.601	0.654	C4748759	MITOCHONDRIAL COMPLEX I DEFICIENCY, NUCLEAR TYPE 6	0.60	1	2001	2017	2	3	GENOMICS_ENGLAND;UNIPROT
4719	NDUFS1	0.595	0.692	C4748754	MITOCHONDRIAL COMPLEX I DEFICIENCY, NUCLEAR TYPE 5	0.60	1	2001	2011	1	9	GENOMICS_ENGLAND;UNIPROT
4723	NDUFV1	0.617	0.538	C4748753	MITOCHONDRIAL COMPLEX I DEFICIENCY, NUCLEAR TYPE 4	0.60	1	1999	2001	2	5	GENOMICS_ENGLAND;UNIPROT
374291	NDUFS7	0.579	0.769	C4748752	MITOCHONDRIAL COMPLEX I DEFICIENCY, NUCLEAR TYPE 3	0.60	1	1999	2004	3	3	GENOMICS_ENGLAND;UNIPROT
6909	TBX2	0.544	0.769	C4748741	VERTEBRAL ANOMALIES AND VARIABLE ENDOCRINE AND T-CELL DYSFUNCTION	0.40	1	2018	2018	1	2	UNIPROT
4728	NDUFS8	0.636	0.538	C4748737	MITOCHONDRIAL COMPLEX I DEFICIENCY, NUCLEAR TYPE 2	0.60	1	1998	2012	3	7	GENOMICS_ENGLAND;UNIPROT
57102	C12orf4	0.691	0.308	C4748732	MENTAL RETARDATION, AUTOSOMAL RECESSIVE 66	0.40	1	2015	2017	3	3	UNIPROT
9785	DHX38	0.711	0.346	C4748725	RETINITIS PIGMENTOSA 84	0.60	1	2014	2018	2	2	GENOMICS_ENGLAND;UNIPROT
6857	SYT1	0.412	0.846	C4748715	BAKER-GORDON SYNDROME	0.60	1	2015	2018	3	5	ORPHANET;UNIPROT
7040	TGFB1	0.287	0.962	C4748708	INFLAMMATORY BOWEL DISEASE, IMMUNODEFICIENCY, AND ENCEPHALOPATHY	0.40	1	2018	2018	1	3	UNIPROT
1107	CHD3	0.67	0.577	C4748701	SNIJDERS BLOK-CAMPEAU SYNDROME	0.60	1	2018	2019	2	18	GENOMICS_ENGLAND;UNIPROT
3551	IKBKB	0.506	0.846	C4748694	IMMUNODEFICIENCY 15A	0.40	1	2018	2018	1	1	UNIPROT
22906	TRAK1	0.674	0.423	C4748688	EPILEPTIC ENCEPHALOPATHY, EARLY INFANTILE, 68	0.60	1	2017	2018	3	3	GENOMICS_ENGLAND;UNIPROT
4649	MYO9A	0.647	0.5	C4748684	MYASTHENIC SYNDROME, CONGENITAL, 24, PRESYNAPTIC	0.50	1	2016	2019	3	4	GENOMICS_ENGLAND;UNIPROT
6576	SLC25A1	0.553	0.731	C4748678	MYASTHENIC SYNDROME, CONGENITAL, 23, PRESYNAPTIC	0.60	1	2018	2019	2	1	GENOMICS_ENGLAND;UNIPROT
2050	EPHB4	0.524	0.692	C4748670	CAPILLARY MALFORMATION-ARTERIOVENOUS MALFORMATION 2	0.61	1	2017	2019	5	14	GENOMICS_ENGLAND;UNIPROT
49855	SCAPER	0.653	0.5	C4748658	INTELLECTUAL DEVELOPMENTAL DISORDER AND RETINITIS PIGMENTOSA	0.60	1	2017	2017	2	5	GENOMICS_ENGLAND;UNIPROT
54209	TREM2	0.519	0.769	C4748657	POLYCYSTIC LIPOMEMBRANOUS OSTEODYSPLASIA WITH SCLEROSING LEUKOENCEPHALOPATHY 2	0.60	1	2002	2017	11	7	GENOMICS_ENGLAND;UNIPROT
79717	PPCS	0.792	0.308	C4748647	CARDIOMYOPATHY, DILATED, 2C	0.60	1	2018	2018	1	1	GENOMICS_ENGLAND;UNIPROT
2100	ESR2	0.4	0.923	C4748626	OVARIAN DYSGENESIS 8	0.30	1	2018	2018	1	0	UNIPROT
8506	CNTNAP1	0.554	0.577	C4748608	NEUROPATHY, CONGENITAL HYPOMYELINATING, 3	0.60	1	2016	2018	4	7	GENOMICS_ENGLAND;UNIPROT
375	ARF1	0.626	0.615	C4748602	PERIVENTRICULAR NODULAR HETEROTOPIA 8	0.40	1	2016	2016	1	3	UNIPROT
8694	DGAT1	0.621	0.615	C4748579	DIARRHEA 10, PROTEIN-LOSING ENTEROPATHY TYPE	0.30	1	2012	2012	1	0	ORPHANET
83483	PLVAP	0.695	0.538	C4748579	DIARRHEA 10, PROTEIN-LOSING ENTEROPATHY TYPE	0.60	1	2015	2018	3	3	ORPHANET;UNIPROT
1534	CYB561	0.78	0.192	C4748569	ORTHOSTATIC HYPOTENSION 2	0.40	1	2018	2018	1	2	UNIPROT
54084	TSPEAR	0.736	0.385	C4748560	ECTODERMAL DYSPLASIA 14, HAIR/TOOTH TYPE WITH OR WITHOUT HYPOHIDROSIS	0.50	1	2016	2016	1	1	GENOMICS_ENGLAND;UNIPROT
23279	NUP160	0.751	0.346	C4748552	NEPHROTIC SYNDROME, TYPE 19	0.50	1	2018	2019	2	1	GENOMICS_ENGLAND;UNIPROT
55746	NUP133	0.678	0.577	C4748549	NEPHROTIC SYNDROME, TYPE 18	0.60	1	2018	2018	2	3	GENOMICS_ENGLAND;UNIPROT
79902	NUP85	0.792	0.154	C4748545	NEPHROTIC SYNDROME, TYPE 17	0.60	1	2018	2018	1	3	GENOMICS_ENGLAND;UNIPROT
1496	CTNNA2	0.663	0.5	C4748540	CORTICAL DYSPLASIA, COMPLEX, WITH OTHER BRAIN MALFORMATIONS 9	0.40	1	2018	2018	1	3	GENOMICS_ENGLAND
403	ARL3	0.603	0.615	C4748536	RETINITIS PIGMENTOSA 83	0.30	1	2016	2016	1	0	UNIPROT
54936	ADPRS	0.743	0.308	C4748527	NEURODEGENERATION, CHILDHOOD-ONSET, STRESS-INDUCED, WITH VARIABLE ATAXIA AND SEIZURES	0.60	1	2018	2018	2	8	GENOMICS_ENGLAND;UNIPROT
7157	TP53	0.236	0.962	C4748488	BONE MARROW FAILURE SYNDROME 5	0.40				0	2	GENOMICS_ENGLAND
84231	TRAF7	0.623	0.423	C4748484	CARDIAC, FACIAL, AND DIGITAL ANOMALIES WITH DEVELOPMENTAL DELAY	0.60	1	2015	2018	2	4	GENOMICS_ENGLAND;UNIPROT
23387	SIK3	0.631	0.654	C4748455	SPONDYLOEPIMETAPHYSEAL DYSPLASIA, KRAKOW TYPE	0.50	1	2012	2018	2	0	GENOMICS_ENGLAND;UNIPROT
403	ARL3	0.603	0.615	C4748442	JOUBERT SYNDROME 35	0.40	1	2018	2018	1	2	UNIPROT
2688	GH1	0.373	0.923	C4748435	ISOLATED GROWTH HORMONE DEFICIENCY, TYPE V	0.30	1	2009	2012	2	0	ORPHANET
55599	RNPC3	0.608	0.731	C4748435	ISOLATED GROWTH HORMONE DEFICIENCY, TYPE V	0.50	1	2014	2018	2	1	ORPHANET;UNIPROT
5058	PAK1	0.494	0.808	C4748428	INTELLECTUAL DEVELOPMENTAL DISORDER WITH MACROCEPHALY, SEIZURES, AND SPEECH DELAY	0.60	1	2018	2019	2	2	GENOMICS_ENGLAND;UNIPROT
4617	MYF5	0.686	0.423	C4748418	OPHTHALMOPLEGIA, EXTERNAL, WITH RIB AND VERTEBRAL ANOMALIES	0.60	1	2018	2018	1	2	GENOMICS_ENGLAND;UNIPROT
9508	ADAMTS3	0.581	0.808	C4748408	HENNEKAM LYMPHANGIECTASIA-LYMPHEDEMA SYNDROME 3	0.61	1	2017	2018	2	3	GENOMICS_ENGLAND;UNIPROT
8991	SELENBP1	0.493	0.846	C4748387	EXTRAORAL HALITOSIS DUE TO METHANETHIOL OXIDASE DEFICIENCY	0.40	1	2018	2018	1	4	UNIPROT
8812	CCNK	0.792	0.231	C4748381	INTELLECTUAL DEVELOPMENTAL DISORDER WITH HYPERTELORISM AND DISTINCTIVE FACIES	0.30	1	2018	2018	1	0	UNIPROT
10205	MPZL2	0.653	0.5	C4748374	DEAFNESS, AUTOSOMAL RECESSIVE 111	0.40	1	2018	2018	1	2	GENOMICS_ENGLAND
22901	ARSG	0.666	0.423	C4748364	USHER SYNDROME, TYPE IV	0.60	1	2012	2018	2	1	GENOMICS_ENGLAND;UNIPROT
94005	PIGS	0.705	0.346	C4748357	GLYCOSYLPHOSPHATIDYLINOSITOL BIOSYNTHESIS DEFECT 18	0.60	1	2018	2018	1	5	GENOMICS_ENGLAND;UNIPROT
348180	CTU2	0.695	0.423	C4748348	MICROCEPHALY, FACIAL DYSMORPHISM, RENAL AGENESIS, AND AMBIGUOUS GENITALIA SYNDROME	0.40	1	2016	2019	2	1	GENOMICS_ENGLAND
23316	CUX2	0.644	0.5	C4748341	EPILEPTIC ENCEPHALOPATHY, EARLY INFANTILE, 67	0.60	1	2012	2018	3	1	GENOMICS_ENGLAND;UNIPROT
5137	PDE1C	0.7	0.423	C4748334	DEAFNESS, AUTOSOMAL DOMINANT 74	0.30	1	2018	2018	1	1	UNIPROT
3908	LAMA2	0.553	0.692	C4748327	MUSCULAR DYSTROPHY, LIMB-GIRDLE, AUTOSOMAL RECESSIVE 23	0.40	1	2011	2014	2	12	UNIPROT
84892	POMGNT2	0.628	0.5	C4748320	MUSCULAR DYSTROPHY-DYSTROGLYCANOPATHY (LIMB-GIRDLE), TYPE C, 8	0.40	1	2015	2015	1	2	UNIPROT
146206	CARMIL2	0.695	0.462	C4748304	IMMUNODEFICIENCY 58	0.60	1	2016	2018	5	8	ORPHANET;UNIPROT
6337	SCNN1A	0.601	0.577	C4748292	LIDDLE SYNDROME 3	0.50	1	1999	2017	2	0	GENOMICS_ENGLAND;UNIPROT
8888	MCM3AP	0.647	0.654	C4748283	PERIPHERAL NEUROPATHY, AUTOSOMAL RECESSIVE, WITH OR WITHOUT IMPAIRED INTELLECTUAL DEVELOPMENT	0.60	1	2013	2018	4	3	GENOMICS_ENGLAND;UNIPROT
2735	GLI1	0.431	0.846	C4748277	POLYDACTYLY, POSTAXIAL, TYPE A8	0.40	1	2019	2019	1	3	GENOMICS_ENGLAND
513	ATP5F1D	0.674	0.5	C4748269	MITOCHONDRIAL COMPLEX V (ATP SYNTHASE) DEFICIENCY, NUCLEAR TYPE 5	0.60	1	2018	2018	1	2	GENOMICS_ENGLAND;UNIPROT
56945	MRPS22	0.638	0.5	C4748263	OVARIAN DYSGENESIS 7	0.40	1	2018	2018	1	2	UNIPROT
114803	MYSM1	0.7	0.462	C4748257	BONE MARROW FAILURE SYNDROME 4	0.60	1	2013	2017	3	2	GENOMICS_ENGLAND;UNIPROT
402381	SOHLH1	0.705	0.269	C4748253	SPERMATOGENIC FAILURE 32	0.30	1	2010	2017	2	2	UNIPROT
83449	PMFBP1	0.821	0.115	C4748234	SPERMATOGENIC FAILURE 31	0.40	1	2018	2018	1	5	ORPHANET
140732	SUN5	0.805	0.154	C4748234	SPERMATOGENIC FAILURE 31	0.30	1	2016	2016	1	0	ORPHANET
10765	KDM5B	0.532	0.731	C4748219	MENTAL RETARDATION, AUTOSOMAL RECESSIVE 65	0.40	1	2018	2018	1	5	GENOMICS_ENGLAND
8737	RIPK1	0.479	0.769	C4748212	IMMUNODEFICIENCY 57	0.40	1	2018	2018	1	1	GENOMICS_ENGLAND
9842	PLEKHM1	0.691	0.577	C4748197	OSTEOPETROSIS, AUTOSOMAL DOMINANT 3	0.60	1	2008	2016	2	2	GENOMICS_ENGLAND;UNIPROT
6418	SET	0.507	0.808	C4748195	MENTAL RETARDATION, AUTOSOMAL DOMINANT 58	0.60	1	2014	2018	3	5	GENOMICS_ENGLAND;UNIPROT
84894	LINGO1	0.682	0.385	C4748192	MENTAL RETARDATION, AUTOSOMAL RECESSIVE 64	0.60	1	2018	2018	1	2	GENOMICS_ENGLAND;UNIPROT
7156	TOP3A	0.656	0.615	C4748184	PROGRESSIVE EXTERNAL OPHTHALMOPLEGIA WITH MITOCHONDRIAL DNA DELETIONS, AUTOSOMAL RECESSIVE 5	0.50	1	2018	2018	1	1	GENOMICS_ENGLAND;UNIPROT
7156	TOP3A	0.656	0.615	C4748176	MICROCEPHALY, GROWTH RESTRICTION, AND INCREASED SISTER CHROMATID EXCHANGE 2	0.60	1	2018	2018	1	3	GENOMICS_ENGLAND;UNIPROT
815	CAMK2A	0.612	0.538	C4748167	MENTAL RETARDATION, AUTOSOMAL RECESSIVE 63	0.30	1	2018	2018	1	1	UNIPROT
64919	BCL11B	0.568	0.731	C4748152	INTELLECTUAL DEVELOPMENTAL DISORDER WITH SPEECH DELAY, DYSMORPHIC FACIES, AND T-CELL ABNORMALITIES	0.40	1	2018	2018	1	5	GENOMICS_ENGLAND
80856	LNPK	0.716	0.346	C4748137	NEURODEVELOPMENTAL DISORDER WITH EPILEPSY AND HYPOPLASIA OF THE CORPUS CALLOSUM	0.40	1	2018	2018	1	2	GENOMICS_ENGLAND
80204	FBXO11	0.604	0.692	C4748135	INTELLECTUAL DEVELOPMENTAL DISORDER WITH DYSMORPHIC FACIES AND BEHAVIORAL ABNORMALITIES	0.60	1	2006	2018	5	3	GENOMICS_ENGLAND;UNIPROT
64207	IRF2BPL	0.631	0.462	C4748127	NEURODEVELOPMENTAL DISORDER WITH REGRESSION, ABNORMAL MOVEMENTS, LOSS OF SPEECH, AND SEIZURES	0.60	1	2014	2019	3	7	GENOMICS_ENGLAND;UNIPROT
8913	CACNA1G	0.59	0.577	C4748120	SPINOCEREBELLAR ATAXIA 42, EARLY-ONSET, SEVERE, WITH NEURODEVELOPMENTAL DEFICITS	0.60	1	2018	2018	1	3	GENOMICS_ENGLAND;UNIPROT
64377	CHST8	0.769	0.346	C4748093	PEELING SKIN SYNDROME 6	0.30	1	2012	2012	1	0	ORPHANET
388698	FLG2	0.78	0.192	C4748093	PEELING SKIN SYNDROME 6	0.40	1	2017	2017	1	0	ORPHANET
57122	NUP107	0.595	0.5	C4748084	OVARIAN DYSGENESIS 6	0.30	1	2015	2015	1	1	UNIPROT
55765	INAVA	0.743	0.346	C4748083	INFLAMMATORY BOWEL DISEASE 29	0.30	1	2011	2018	3	1	UNIPROT
51506	UFC1	0.716	0.462	C4748081	NEURODEVELOPMENTAL DISORDER WITH SPASTICITY AND POOR GROWTH	0.60	1	2017	2019	3	2	GENOMICS_ENGLAND;UNIPROT
23241	PACS2	0.7	0.423	C4748070	EPILEPTIC ENCEPHALOPATHY, EARLY INFANTILE, 66	0.60	1	2017	2018	2	1	GENOMICS_ENGLAND;UNIPROT
5393	EXOSC9	0.705	0.423	C4748058	PONTOCEREBELLAR HYPOPLASIA, TYPE 1D	0.61	1	2018	2020	1	2	GENOMICS_ENGLAND;UNIPROT
85016	CFAP300	0.682	0.5	C4748052	CILIARY DYSKINESIA, PRIMARY, 38	0.60	1	2018	2018	2	5	GENOMICS_ENGLAND;UNIPROT
51726	DNAJB11	0.751	0.346	C4748044	POLYCYSTIC KIDNEY DISEASE 6 WITH OR WITHOUT POLYCYSTIC LIVER DISEASE	0.60	1	2018	2018	2	5	GENOMICS_ENGLAND;UNIPROT
6095	RORA	0.533	0.808	C4748041	INTELLECTUAL DEVELOPMENTAL DISORDER WITH OR WITHOUT EPILEPSY OR CEREBELLAR ATAXIA	0.50	1	2018	2018	1	0	GENOMICS_ENGLAND;UNIPROT
221927	BRAT1	0.695	0.231	C4748032	NEURODEVELOPMENTAL DISORDER WITH CEREBELLAR ATROPHY AND WITH OR WITHOUT SEIZURES	0.40	1	2015	2016	3	4	UNIPROT
57538	ALPK3	0.792	0.462	C4748014	CARDIOMYOPATHY, FAMILIAL HYPERTROPHIC 27	0.41	1	2016	2019	0	4	GENOMICS_ENGLAND
11011	TLK2	0.631	0.538	C4748003	MENTAL RETARDATION, AUTOSOMAL DOMINANT 57	0.60	1	2016	2018	2	16	GENOMICS_ENGLAND;UNIPROT
6571	SLC18A2	0.554	0.769	C4747991	PARKINSONISM-DYSTONIA, INFANTILE, 2	0.50	1	2013	2013	1	1	ORPHANET;UNIPROT
51371	POMP	0.674	0.346	C4747989	PROTEASOME-ASSOCIATED AUTOINFLAMMATORY SYNDROME 2	0.40	1	2018	2018	1	3	GENOMICS_ENGLAND
476	ATP1A1	0.601	0.808	C4747974	CHARCOT-MARIE-TOOTH DISEASE, AXONAL, TYPE 2DD	0.70	1	2018	2018	2	1	GENOMICS_ENGLAND;ORPHANET;UNIPROT
79977	GRHL2	0.59	0.731	C4747961	CORNEAL DYSTROPHY, POSTERIOR POLYMORPHOUS, 4	0.40	1	2018	2018	1	2	GENOMICS_ENGLAND
5977	DPF2	0.604	0.731	C4747954	COFFIN-SIRIS SYNDROME 7	0.61	1	2018	2020	1	5	GENOMICS_ENGLAND;UNIPROT
340419	RSPO2	0.558	0.577	C4747940	HUMEROFEMORAL HYPOPLASIA WITH RADIOTIBIAL RAY DEFICIENCY	0.30	1	2018	2018	1	0	UNIPROT
3930	LBR	0.473	0.808	C4747922	PELGER-HUET ANOMALY WITH MILD SKELETAL ANOMALIES	0.70	1	2003	2015	5	4	CLINGEN;GENOMICS_ENGLAND;ORPHANET;UNIPROT
5283	PIGH	0.76	0.231	C4747891	GLYCOSYLPHOSPHATIDYLINOSITOL BIOSYNTHESIS DEFECT 17	0.60	1	2018	2018	3	2	GENOMICS_ENGLAND;UNIPROT
124997	WDR81	0.67	0.462	C4747885	HYDROCEPHALUS, CONGENITAL, 3, WITH BRAIN ANOMALIES	0.60	1	2017	2017	1	2	GENOMICS_ENGLAND;UNIPROT
5698	PSMB9	0.514	0.808	C4747850	PROTEASOME-ASSOCIATED AUTOINFLAMMATORY SYNDROME 3	0.30	1	2015	2015	1	1	UNIPROT
7424	VEGFC	0.459	0.769	C4747769	LYMPHATIC MALFORMATION 4	0.50	1	2018	2018	1	0	CTD_human;GENOMICS_ENGLAND
3551	IKBKB	0.506	0.846	C4747743	IMMUNODEFICIENCY 15B	0.60	1	2013	2014	2	0	CTD_human;GENOMICS_ENGLAND;ORPHANET
23568	ARL2BP	0.647	0.654	C4747737	RETINITIS PIGMENTOSA 82 WITH OR WITHOUT SITUS INVERSUS	0.90	1	2013	2018	2	1	CLINGEN;CTD_human;GENOMICS_ENGLAND;UNIPROT
23299	BICD2	0.615	0.731	C4747715	SPINAL MUSCULAR ATROPHY, LOWER EXTREMITY-PREDOMINANT, 2A, CHILDHOOD ONSET, AUTOSOMAL DOMINANT	0.60	1	2013	2018	5	6	GENOMICS_ENGLAND;ORPHANET;UNIPROT
57539	WDR35	0.525	0.692	C4747658	SHORT-RIB THORACIC DYSPLASIA 7/20 WITH POLYDACTYLY, DIGENIC	0.60	1	2007	2011	2	1	ORPHANET
57165	GJC2	0.593	0.692	C4747646	LYMPHATIC MALFORMATION 3	0.70	1	2008	2015	4	2	CTD_human;GENOMICS_ENGLAND;UNIPROT
6531	SLC6A3	0.453	0.885	C4747621	PARKINSONISM-DYSTONIA, INFANTILE, 1	0.60	1	2009	2014	3	6	GENOMICS_ENGLAND;UNIPROT
28976	ACAD9	0.722	0.269	C4747517	MITOCHONDRIAL COMPLEX I DEFICIENCY, NUCLEAR TYPE 20	0.60	1	2007	2018	10	13	GENOMICS_ENGLAND;UNIPROT
5921	RASA1	0.481	0.885	C4747394	CAPILLARY MALFORMATION-ARTERIOVENOUS MALFORMATION 1	0.60	1	2003	2015	4	1	GENOMICS_ENGLAND;UNIPROT
83605	CCM2	0.636	0.385	C4747394	CAPILLARY MALFORMATION-ARTERIOVENOUS MALFORMATION 1	0.30	1	2003	2003	1	0	GENOMICS_ENGLAND
570	BAAT	0.578	0.654	C4747366	Hypercholanemia	0.30				0	0	GENOMICS_ENGLAND
4537	ND3	0.604	0.654	C4746992	MITOCHONDRIAL COMPLEX I DEFICIENCY, MITOCHONDRIAL TYPE 1	0.40	1	2001	2010	3	3	UNIPROT
1287	COL4A5	0.553	0.654	C4746986	ALPORT SYNDROME 1, X-LINKED	0.90	1	1991	2017	24	450	CTD_human;GENOMICS_ENGLAND;UNIPROT
27235	COQ2	0.59	0.731	C4746986	ALPORT SYNDROME 1, X-LINKED	0.30				0	0	GENOMICS_ENGLAND
54539	NDUFB11	0.566	0.692	C4746985	MITOCHONDRIAL COMPLEX I DEFICIENCY, NUCLEAR TYPE 30	0.50	1	2016	2016	1	1	GENOMICS_ENGLAND;UNIPROT
4694	NDUFA1	0.636	0.423	C4746984	MITOCHONDRIAL COMPLEX I DEFICIENCY, NUCLEAR TYPE 12	0.60	1	2007	2007	1	2	GENOMICS_ENGLAND;UNIPROT
114928	GPRASP2	0.839	0.154	C4746975	DEAFNESS, X-LINKED 7	0.50	1	2017	2017	1	0	ORPHANET;UNIPROT
286410	ATP11C	0.751	0.269	C4746970	HEMOLYTIC ANEMIA, CONGENITAL, X-LINKED	0.40	1	2016	2016	1	1	UNIPROT
51360	MBTPS2	0.513	0.769	C4746956	OSTEOGENESIS IMPERFECTA, TYPE XIX	0.40	1	2016	2016	1	2	UNIPROT
5696	PSMB8	0.533	0.808	C4746851	PROTEASOME-ASSOCIATED AUTOINFLAMMATORY SYNDROME 1	0.70	1	2010	2016	7	3	CTD_human;GENOMICS_ENGLAND;UNIPROT
1621	DBH	0.511	0.846	C4746777	ORTHOSTATIC HYPOTENSION 1	0.60	1	2002	2017	4	7	GENOMICS_ENGLAND;UNIPROT
1285	COL4A3	0.552	0.692	C4746745	ALPORT SYNDROME 2, AUTOSOMAL RECESSIVE	0.80	1	1994	2017	5	3	GENOMICS_ENGLAND;UNIPROT
1286	COL4A4	0.644	0.5	C4746745	ALPORT SYNDROME 2, AUTOSOMAL RECESSIVE	0.80	1	1994	2017	4	62	GENOMICS_ENGLAND;UNIPROT
2065	ERBB3	0.448	0.808	C4746575	ERYTHROLEUKEMIA, FAMILIAL, SUSCEPTIBILITY TO	0.40	1	2016	2016	1	1	UNIPROT
1285	COL4A3	0.552	0.692	C4746547	ALPORT SYNDROME 3, AUTOSOMAL DOMINANT	0.60	1	1997	2019	5	0	GENOMICS_ENGLAND;UNIPROT
673	BRAF	0.319	0.846	C4733333	familial non-medullary thyroid cancer	0.31	1	2012	2015	1	0	GENOMICS_ENGLAND
2956	MSH6	0.462	0.731	C4733333	familial non-medullary thyroid cancer	0.30	1	2015	2015	1	0	GENOMICS_ENGLAND
4221	MEN1	0.444	0.808	C4733333	familial non-medullary thyroid cancer	0.30	1	2015	2015	1	0	GENOMICS_ENGLAND
4436	MSH2	0.406	0.808	C4733333	familial non-medullary thyroid cancer	0.30	1	2012	2012	1	0	GENOMICS_ENGLAND
701	BUB1B	0.502	0.808	C4733331	mosaic variegated aneuploidy	0.40	1	2006	2020	0	0	GENOMICS_ENGLAND
6862	TBXT	0.674	0.462	C4733128	familial chordoma	0.30	1	2009	2012	2	0	GENOMICS_ENGLAND
1493	CTLA4	0.369	0.923	C4728035	CTLA4 deficiency	0.33	1	2014	2018	1	0	GENOMICS_ENGLAND
6529	SLC6A1	0.592	0.538	C4727877	Epilepsy with myoclonic-atonic seizures	0.32	1	2015	2016	1	0	GENOMICS_ENGLAND
966	CD59	0.469	0.808	C4727002	Chronic Hemolysis	0.33	1	2015	2019	1	0	GENOMICS_ENGLAND
11322	TMC6	0.705	0.308	C4722564	EPIDERMODYSPLASIA VERRUCIFORMIS, SUSCEPTIBILITY TO, 1	0.40	1	2002	2019	3	4	GENOMICS_ENGLAND
147138	TMC8	0.705	0.231	C4722564	EPIDERMODYSPLASIA VERRUCIFORMIS, SUSCEPTIBILITY TO, 1	0.30	1	2017	2017	1	0	GENOMICS_ENGLAND
7253	TSHR	0.486	0.808	C4722488	Thyroid Stimulating Hormone Resistance	0.30	1	2016	2016	1	0	GENOMICS_ENGLAND
5336	PLCG2	0.588	0.808	C4722480	PLCG2-associated antibody deficiency and immune dysregulation	0.32	1	2012	2020	2	0	ORPHANET
745	MYRF	0.584	0.731	C4722446	ENCEPHALITIS/ENCEPHALOPATHY, MILD, WITH REVERSIBLE MYELIN VACUOLIZATION	0.40	1	2018	2018	1	0	UNIPROT
7067	THRA	0.566	0.769	C4722330	Generalized Thyroid Hormone Resistance	0.40	1	1988	2019	1	0	GENOMICS_ENGLAND
7068	THRB	0.554	0.769	C4722330	Generalized Thyroid Hormone Resistance	0.70	0.99	1988	2019	3	7	CTD_human;GENOMICS_ENGLAND
7201	TRHR	0.695	0.308	C4722330	Generalized Thyroid Hormone Resistance	0.30	1	1997	1997	1	0	CTD_human
7253	TSHR	0.486	0.808	C4722330	Generalized Thyroid Hormone Resistance	0.40	1	2002	2017	1	0	GENOMICS_ENGLAND
395	ARHGAP6	0.769	0.269	C4722327	PROSTATE CANCER	0.30	1	2018	2018	1	0	CTD_human
472	ATM	0.374	0.885	C4722327	PROSTATE CANCER	0.30	1	2018	2018	1	0	CTD_human
596	BCL2	0.291	0.885	C4722327	PROSTATE CANCER	0.30	1	2018	2018	1	0	CTD_human
841	CASP8	0.404	0.923	C4722327	PROSTATE CANCER	0.30	1	2018	2018	1	0	CTD_human
999	CDH1	0.401	0.808	C4722327	PROSTATE CANCER	0.30	1	2004	2005	2	0	CTD_human
1027	CDKN1B	0.409	0.769	C4722327	PROSTATE CANCER	0.30	1	2018	2018	1	0	CTD_human
1107	CHD3	0.67	0.577	C4722327	PROSTATE CANCER	0.30	1	2018	2018	1	0	CTD_human
1789	DNMT3B	0.453	0.846	C4722327	PROSTATE CANCER	0.30	1	2018	2018	1	0	CTD_human
1794	DOCK2	0.674	0.462	C4722327	PROSTATE CANCER	0.30	1	2018	2018	1	0	CTD_human
1861	TOR1A	0.566	0.731	C4722327	PROSTATE CANCER	0.30	1	2018	2018	1	0	CTD_human
2122	MECOM	0.513	0.731	C4722327	PROSTATE CANCER	0.30	1	2018	2018	1	0	CTD_human
3111	HLA-DOA	0.509	0.808	C4722327	PROSTATE CANCER	0.30	1	2018	2018	1	0	CTD_human
3619	INCENP	0.7	0.346	C4722327	PROSTATE CANCER	0.30	1	2018	2018	1	0	CTD_human
3696	ITGB8	0.65	0.462	C4722327	PROSTATE CANCER	0.30	1	2018	2018	1	0	CTD_human
4154	MBNL1	0.65	0.615	C4722327	PROSTATE CANCER	0.30	1	2018	2018	1	0	CTD_human
4323	MMP14	0.447	0.769	C4722327	PROSTATE CANCER	0.30	1	2018	2018	1	0	CTD_human
4650	MYO9B	0.644	0.615	C4722327	PROSTATE CANCER	0.30	1	2018	2018	1	0	CTD_human
5083	PAX9	0.636	0.538	C4722327	PROSTATE CANCER	0.30	1	2018	2018	1	0	CTD_human
5452	POU2F2	0.599	0.692	C4722327	PROSTATE CANCER	0.30	1	2018	2018	1	0	CTD_human
5604	MAP2K1	0.439	0.846	C4722327	PROSTATE CANCER	0.30	1	2018	2018	1	0	CTD_human
6041	RNASEL	0.579	0.692	C4722327	PROSTATE CANCER	0.40				0	1	CTD_human
6925	TCF4	0.464	0.846	C4722327	PROSTATE CANCER	0.30	1	2018	2018	1	0	CTD_human
6934	TCF7L2	0.485	0.846	C4722327	PROSTATE CANCER	0.30	1	2018	2018	1	0	CTD_human
8379	MAD1L1	0.57	0.731	C4722327	PROSTATE CANCER	0.30	1	2018	2018	1	0	CTD_human
8495	PPFIBP2	0.78	0.269	C4722327	PROSTATE CANCER	0.30	1	2018	2018	1	0	CTD_human
8537	BCAS1	0.805	0.192	C4722327	PROSTATE CANCER	0.30	1	2018	2018	1	0	CTD_human
8932	MBD2	0.466	0.846	C4722327	PROSTATE CANCER	0.30	1	2018	2018	1	0	CTD_human
9289	ADGRG1	0.59	0.654	C4722327	PROSTATE CANCER	0.30	1	2018	2018	1	0	CTD_human
9909	DENND4B	0.931	0.077	C4722327	PROSTATE CANCER	0.30	1	2018	2018	1	0	CTD_human
10018	BCL2L11	0.51	0.731	C4722327	PROSTATE CANCER	0.30	1	2018	2018	1	0	CTD_human
10194	TSHZ1	0.569	0.731	C4722327	PROSTATE CANCER	0.30	1	2018	2018	1	0	CTD_human
10481	HOXB13	0.573	0.462	C4722327	PROSTATE CANCER	0.30	1	2012	2012	1	0	CTD_human
11200	CHEK2	0.46	0.808	C4722327	PROSTATE CANCER	0.30	1	2003	2003	1	0	CTD_human
22992	KDM2A	0.636	0.423	C4722327	PROSTATE CANCER	0.30	1	2018	2018	1	0	CTD_human
23185	LARP4B	0.76	0.154	C4722327	PROSTATE CANCER	0.30	1	2018	2018	1	0	CTD_human
23331	TTC28	0.76	0.308	C4722327	PROSTATE CANCER	0.30	1	2018	2018	1	0	CTD_human
27087	B3GAT1	0.494	0.769	C4722327	PROSTATE CANCER	0.30	1	2018	2018	1	0	CTD_human
54801	HAUS6	0.792	0.154	C4722327	PROSTATE CANCER	0.30	1	2018	2018	1	0	CTD_human
54887	UHRF1BP1	0.769	0.269	C4722327	PROSTATE CANCER	0.30	1	2018	2018	1	0	CTD_human
54894	RNF43	0.584	0.577	C4722327	PROSTATE CANCER	0.30	1	2018	2018	1	0	CTD_human
55328	RNLS	0.678	0.423	C4722327	PROSTATE CANCER	0.30	1	2018	2018	1	0	CTD_human
56946	EMSY	0.628	0.423	C4722327	PROSTATE CANCER	0.30	1	2018	2018	1	0	CTD_human
57082	KNL1	0.644	0.615	C4722327	PROSTATE CANCER	0.30	1	2018	2018	1	0	CTD_human
57666	FBRSL1	0.805	0.154	C4722327	PROSTATE CANCER	0.30	1	2018	2018	1	0	CTD_human
63876	PKNOX2	0.743	0.5	C4722327	PROSTATE CANCER	0.30	1	2018	2018	1	0	CTD_human
64864	RFX7	0.78	0.385	C4722327	PROSTATE CANCER	0.30	1	2018	2018	1	0	CTD_human
79783	SUGCT	0.686	0.385	C4722327	PROSTATE CANCER	0.30	1	2018	2018	1	0	CTD_human
79969	ATAT1	0.7	0.5	C4722327	PROSTATE CANCER	0.30	1	2018	2018	1	0	CTD_human
81532	MOB2	0.78	0.269	C4722327	PROSTATE CANCER	0.30	1	2018	2018	1	0	CTD_human
83879	CDCA7	0.626	0.654	C4722327	PROSTATE CANCER	0.30	1	2018	2018	1	0	CTD_human
91522	COL23A1	0.792	0.154	C4722327	PROSTATE CANCER	0.30	1	2018	2018	1	0	CTD_human
283349	RASSF3	0.76	0.308	C4722327	PROSTATE CANCER	0.30	1	2018	2018	1	0	CTD_human
344595	DUBR	0.861	0.154	C4722327	PROSTATE CANCER	0.30	1	2018	2018	1	0	CTD_human
390858	OACYLP	0.931	0.077	C4722327	PROSTATE CANCER	0.30	1	2018	2018	1	0	CTD_human
730198	MEIS1-AS3	0.931	0.077	C4722327	PROSTATE CANCER	0.30	1	2018	2018	1	0	CTD_human
100507527	THEG5	0.931	0.077	C4722327	PROSTATE CANCER	0.30	1	2018	2018	1	0	CTD_human
106479631	RNU6-148P	0.931	0.077	C4722327	PROSTATE CANCER	0.30	1	2018	2018	1	0	CTD_human
106479784	RNU6-491P	0.931	0.077	C4722327	PROSTATE CANCER	0.30	1	2018	2018	1	0	CTD_human
106480868	RN7SKP114	0.931	0.077	C4722327	PROSTATE CANCER	0.30	1	2018	2018	1	0	CTD_human
106481323	RNU6-456P	0.931	0.077	C4722327	PROSTATE CANCER	0.30	1	2018	2018	1	0	CTD_human
81704	DOCK8	0.578	0.731	C4722305	HYPER-IgE RECURRENT INFECTION SYNDROME 2, AUTOSOMAL RECESSIVE	0.70	1	2004	2016	2	9	GENOMICS_ENGLAND;ORPHANET;UNIPROT
4359	MPZ	0.503	0.846	C4722277	NEUROPATHY, CONGENITAL HYPOMYELINATING, 2	0.40	1	1996	2004	3	2	UNIPROT
2692	GHRHR	0.568	0.692	C4722273	ISOLATED GROWTH HORMONE DEFICIENCY, TYPE IV	0.61	1	1996	2003	5	9	GENOMICS_ENGLAND;UNIPROT
147138	TMC8	0.705	0.231	C4722258	EPIDERMODYSPLASIA VERRUCIFORMIS, SUSCEPTIBILITY TO, 2	0.40	1	2002	2019	2	2	GENOMICS_ENGLAND
2147	F2	0.415	0.885	C4722227	Hypoprothrombinemias	0.60	0.929	1983	2019	2	0	CTD_human;GENOMICS_ENGLAND
1832	DSP	0.514	0.808	C4721952	Familial Idiopathic Pulmonary Fibrosis	0.30	1	2013	2013	1	0	CTD_human
2099	ESR1	0.324	0.962	C4721952	Familial Idiopathic Pulmonary Fibrosis	0.30	1	2018	2018	1	0	CTD_human
2852	GPER1	0.505	0.731	C4721952	Familial Idiopathic Pulmonary Fibrosis	0.30	1	2018	2018	1	0	CTD_human
3091	HIF1A	0.327	0.923	C4721952	Familial Idiopathic Pulmonary Fibrosis	0.30	1	2017	2017	1	0	CTD_human
4314	MMP3	0.408	0.885	C4721952	Familial Idiopathic Pulmonary Fibrosis	0.30	1	2017	2017	1	0	CTD_human
5073	PARN	0.575	0.769	C4721952	Familial Idiopathic Pulmonary Fibrosis	0.31	1	2015	2015	1	0	CTD_human
5328	PLAU	0.425	0.923	C4721952	Familial Idiopathic Pulmonary Fibrosis	0.30	1	2008	2008	1	0	CTD_human
6440	SFTPC	0.556	0.692	C4721952	Familial Idiopathic Pulmonary Fibrosis	0.31	1	2006	2006	0	0	CTD_human
6774	STAT3	0.32	0.923	C4721952	Familial Idiopathic Pulmonary Fibrosis	0.30	1	2018	2018	1	0	CTD_human
7012	TERC	0.471	0.846	C4721952	Familial Idiopathic Pulmonary Fibrosis	0.30	1	2007	2013	3	0	CTD_human
7015	TERT	0.374	0.846	C4721952	Familial Idiopathic Pulmonary Fibrosis	0.30	1	2007	2018	5	0	CTD_human
7474	WNT5A	0.443	0.808	C4721952	Familial Idiopathic Pulmonary Fibrosis	0.30	1	2017	2017	1	0	CTD_human
10144	FAM13A	0.653	0.462	C4721952	Familial Idiopathic Pulmonary Fibrosis	0.30	1	2013	2013	1	0	CTD_human
23250	ATP11A	0.682	0.462	C4721952	Familial Idiopathic Pulmonary Fibrosis	0.30	1	2013	2013	1	0	CTD_human
51750	RTEL1	0.459	0.808	C4721952	Familial Idiopathic Pulmonary Fibrosis	0.30	1	2015	2015	1	0	CTD_human
79991	STN1	0.604	0.769	C4721952	Familial Idiopathic Pulmonary Fibrosis	0.30	1	2013	2013	1	0	CTD_human
91039	DPP9	0.659	0.577	C4721952	Familial Idiopathic Pulmonary Fibrosis	0.30	1	2013	2013	1	0	CTD_human
653509	SFTPA1	0.546	0.808	C4721952	Familial Idiopathic Pulmonary Fibrosis	0.30	1	2012	2012	1	0	GENOMICS_ENGLAND
727897	MUC5B	0.532	0.808	C4721952	Familial Idiopathic Pulmonary Fibrosis	0.30	1	2013	2013	1	0	CTD_human
729238	SFTPA2	0.563	0.731	C4721952	Familial Idiopathic Pulmonary Fibrosis	0.30				0	0	CTD_human
9420	CYP7B1	0.563	0.692	C4721916	HMSN Type V	0.30	1	2008	2008	1	0	CTD_human
9895	TECPR2	0.663	0.423	C4721916	HMSN Type V	0.30	1	2012	2012	1	0	CTD_human
9927	MFN2	0.471	0.846	C4721916	HMSN Type V	0.31	1	2008	2008	0	0	ORPHANET
10084	PQBP1	0.57	0.654	C4721916	HMSN Type V	0.30	1	2003	2003	1	0	CTD_human
10908	PNPLA6	0.533	0.769	C4721916	HMSN Type V	0.30	1	2010	2010	1	0	CTD_human
7305	TYROBP	0.573	0.769	C4721893	POLYCYSTIC LIPOMEMBRANOUS OSTEODYSPLASIA WITH SCLEROSING LEUKOENCEPHALOPATHY 1	0.50	1	2000	2018	1	1	GENOMICS_ENGLAND
54209	TREM2	0.519	0.769	C4721893	POLYCYSTIC LIPOMEMBRANOUS OSTEODYSPLASIA WITH SCLEROSING LEUKOENCEPHALOPATHY 1	0.50	1	2003	2020	0	1	GENOMICS_ENGLAND
149461	CLDN19	0.659	0.423	C4721891	HYPOMAGNESEMIA 5, RENAL, WITH OR WITHOUT OCULAR INVOLVEMENT	0.60	1	1979	2017	3	4	GENOMICS_ENGLAND;UNIPROT
1415	CRYBB2	0.623	0.462	C4721890	CATARACT 2, MULTIPLE TYPES	0.30	1	1996	1996	1	0	GENOMICS_ENGLAND
1420	CRYGC	0.612	0.577	C4721890	CATARACT 2, MULTIPLE TYPES	0.80	1	1999	2014	8	6	GENOMICS_ENGLAND;UNIPROT
116369	SLC26A8	0.722	0.308	C4721889	SPERMATOGENIC FAILURE 3	0.40	1	2013	2013	1	3	UNIPROT
9927	MFN2	0.471	0.846	C4721887	CHARCOT-MARIE-TOOTH DISEASE, AXONAL, AUTOSOMAL DOMINANT, TYPE 2A2A	0.81	1	2004	2019	7	21	GENOMICS_ENGLAND;UNIPROT
11155	LDB3	0.659	0.385	C4721886	MYOPATHY, MYOFIBRILLAR, 4	0.40	1	2005	2005	1	2	GENOMICS_ENGLAND
10049	DNAJB6	0.659	0.462	C4721885	MUSCULAR DYSTROPHY, LIMB-GIRDLE, AUTOSOMAL DOMINANT 1	0.60	1	2012	2012	2	8	GENOMICS_ENGLAND;UNIPROT
847	CAT	0.359	0.962	C4721845	Marfan Syndrome, Type I	0.30	1	2014	2014	1	0	CTD_human
2200	FBN1	0.417	0.846	C4721845	Marfan Syndrome, Type I	0.53	1	1992	2012	7	0	CTD_human;ORPHANET
3915	LAMC1	0.628	0.654	C4721845	Marfan Syndrome, Type I	0.30	1	2014	2014	1	0	CTD_human
4313	MMP2	0.333	0.923	C4721845	Marfan Syndrome, Type I	0.30	1	2008	2008	1	0	CTD_human
4318	MMP9	0.305	0.923	C4721845	Marfan Syndrome, Type I	0.30	1	2008	2008	1	0	CTD_human
4843	NOS2	0.364	0.923	C4721845	Marfan Syndrome, Type I	0.30	1	2014	2014	1	0	CTD_human
6647	SOD1	0.379	0.962	C4721845	Marfan Syndrome, Type I	0.30	1	2014	2014	1	0	CTD_human
6648	SOD2	0.379	0.923	C4721845	Marfan Syndrome, Type I	0.30	1	2014	2014	1	0	CTD_human
7048	TGFBR2	0.413	0.846	C4721845	Marfan Syndrome, Type I	0.32	1	2004	2009	1	0	CTD_human
158	ADSL	0.631	0.654	C4721814	Adenylosuccinate lyase deficiency type 2	0.30	1	2000	2003	3	0	CTD_human
158	ADSL	0.631	0.654	C4721813	Adenylosuccinate lyase deficiency type 3	0.30	1	2000	2003	3	0	CTD_human
158	ADSL	0.631	0.654	C4721812	Adenylosuccinate lyase deficiency type 4	0.30	1	2000	2003	3	0	CTD_human
158	ADSL	0.631	0.654	C4721811	Adenylosuccinate lyase deficiency type 1	0.30	1	2000	2003	3	0	CTD_human
434	ASIP	0.584	0.692	C4721806	Carcinoma, Basal Cell	0.32	1	2008	2009	1	0	CTD_human
2064	ERBB2	0.328	0.923	C4721806	Carcinoma, Basal Cell	0.31	1	2016	2019	1	0	CTD_human
2736	GLI2	0.446	0.846	C4721806	Carcinoma, Basal Cell	0.40	1	2000	2019	1	0	CTD_human
3569	IL6	0.248	0.962	C4721806	Carcinoma, Basal Cell	0.39	0.9	2001	2019	1	0	CTD_human
3852	KRT5	0.512	0.731	C4721806	Carcinoma, Basal Cell	0.35	1	2002	2019	2	0	CTD_human
3872	KRT17	0.531	0.654	C4721806	Carcinoma, Basal Cell	0.30	1	2010	2010	1	0	CTD_human
4157	MC1R	0.524	0.808	C4721806	Carcinoma, Basal Cell	0.50	1	1999	2015	1	1	CTD_human
4613	MYCN	0.454	0.808	C4721806	Carcinoma, Basal Cell	0.34	1	2006	2019	1	0	CTD_human
5290	PIK3CA	0.292	0.923	C4721806	Carcinoma, Basal Cell	0.45	1	2009	2019	1	0	CTD_human
5537	PPP6C	0.729	0.231	C4721806	Carcinoma, Basal Cell	0.30	1	2016	2016	1	0	CTD_human
5727	PTCH1	0.398	0.885	C4721806	Carcinoma, Basal Cell	0.50	0.942	1994	2020	3	0	CTD_human
5784	PTPN14	0.638	0.615	C4721806	Carcinoma, Basal Cell	0.31	1	2016	2016	1	0	CTD_human
5921	RASA1	0.481	0.885	C4721806	Carcinoma, Basal Cell	0.61	1	2001	2001	0	0	CTD_human;UNIPROT
5925	RB1	0.444	0.885	C4721806	Carcinoma, Basal Cell	0.30	1	2016	2016	1	0	CTD_human
6608	SMO	0.489	0.731	C4721806	Carcinoma, Basal Cell	0.70	0.955	1998	2019	2	4	CTD_human;UNIPROT
7015	TERT	0.374	0.846	C4721806	Carcinoma, Basal Cell	0.32	1	2009	2015	1	0	CTD_human
7157	TP53	0.236	0.962	C4721806	Carcinoma, Basal Cell	0.50	0.938	1992	2019	3	1	CTD_human
7299	TYR	0.473	0.808	C4721806	Carcinoma, Basal Cell	0.42	1	2008	2011	1	0	CTD_human
7507	XPA	0.52	0.846	C4721806	Carcinoma, Basal Cell	0.42	1	2007	2018	1	2	CTD_human
7517	XRCC3	0.505	0.769	C4721806	Carcinoma, Basal Cell	0.35	0.8	2004	2014	1	0	CTD_human
8314	BAP1	0.454	0.731	C4721806	Carcinoma, Basal Cell	0.46	1	2015	2019	1	1	CTD_human
8643	PTCH2	0.563	0.692	C4721806	Carcinoma, Basal Cell	0.46	1	1999	2018	0	0	CTD_human
8859	STK19	0.691	0.5	C4721806	Carcinoma, Basal Cell	0.30	1	2016	2016	1	0	CTD_human
9113	LATS1	0.563	0.731	C4721806	Carcinoma, Basal Cell	0.32	1	2015	2016	1	0	CTD_human
51151	SLC45A2	0.626	0.538	C4721806	Carcinoma, Basal Cell	0.42	1	2009	2014	1	0	CTD_human
51684	SUFU	0.493	0.769	C4721806	Carcinoma, Basal Cell	0.44	0.75	2005	2018	1	0	CTD_human
55294	FBXW7	0.465	0.808	C4721806	Carcinoma, Basal Cell	0.30	1	2016	2016	1	0	CTD_human
81037	CLPTM1L	0.551	0.654	C4721806	Carcinoma, Basal Cell	0.43	1	2009	2015	1	1	CTD_human
139741	ACTRT1	0.711	0.308	C4721806	Carcinoma, Basal Cell	0.31	1	2017	2019	1	0	GENOMICS_ENGLAND
445	ASS1	0.523	0.731	C4721769	Citrullinemia Type 1	0.80	1	1982	2019	22	85	CLINGEN;CTD_human;GENOMICS_ENGLAND;UNIPROT
28	ABO	0.427	0.885	C4721610	Carcinoma, Ovarian Epithelial	0.35	1	2012	2019	1	0	CTD_human
177	AGER	0.42	0.885	C4721610	Carcinoma, Ovarian Epithelial	0.32	1	2013	2017	1	0	CTD_human
999	CDH1	0.401	0.808	C4721610	Carcinoma, Ovarian Epithelial	0.40	1	2004	2019	0	1	UNIPROT
1366	CLDN7	0.494	0.808	C4721610	Carcinoma, Ovarian Epithelial	0.34	1	2009	2016	1	0	CTD_human
2064	ERBB2	0.328	0.923	C4721610	Carcinoma, Ovarian Epithelial	0.40	0.961	1989	2019	1	0	CTD_human
2353	FOS	0.411	0.885	C4721610	Carcinoma, Ovarian Epithelial	0.33	1	2008	2017	1	0	CTD_human
3837	KPNB1	0.691	0.385	C4721610	Carcinoma, Ovarian Epithelial	0.31	1	2017	2017	1	0	CTD_human
4191	MDH2	0.595	0.731	C4721610	Carcinoma, Ovarian Epithelial	0.30	1	2017	2017	1	0	CTD_human
5530	PPP3CA	0.568	0.769	C4721610	Carcinoma, Ovarian Epithelial	0.30	1	2019	2019	1	0	CTD_human
5894	RAF1	0.418	0.885	C4721610	Carcinoma, Ovarian Epithelial	0.33	1	2000	2017	1	0	CTD_human
6794	STK11	0.435	0.808	C4721610	Carcinoma, Ovarian Epithelial	0.36	1	2007	2020	0	1	UNIPROT
7157	TP53	0.236	0.962	C4721610	Carcinoma, Ovarian Epithelial	0.50	0.967	1991	2020	1	0	CTD_human
8001	GLRA3	0.711	0.462	C4721610	Carcinoma, Ovarian Epithelial	0.30	1	2017	2017	1	0	CTD_human
10919	EHMT2	0.59	0.808	C4721610	Carcinoma, Ovarian Epithelial	0.30	1	2014	2014	1	0	CTD_human
22800	RRAS2	0.656	0.5	C4721610	Carcinoma, Ovarian Epithelial	0.30				0	0	GENOMICS_ENGLAND
30837	SOCS7	0.736	0.423	C4721610	Carcinoma, Ovarian Epithelial	0.30	1	2019	2019	1	0	CTD_human
51317	PHF21A	0.682	0.5	C4721610	Carcinoma, Ovarian Epithelial	0.30	1	2017	2017	1	0	CTD_human
54361	WNT4	0.552	0.731	C4721610	Carcinoma, Ovarian Epithelial	0.32	1	2015	2018	1	0	CTD_human
64419	MTMR14	0.674	0.615	C4721610	Carcinoma, Ovarian Epithelial	0.30	1	2019	2019	1	0	CTD_human
79915	ATAD5	0.711	0.385	C4721610	Carcinoma, Ovarian Epithelial	0.32	1	2015	2016	1	0	CTD_human
79991	STN1	0.604	0.769	C4721610	Carcinoma, Ovarian Epithelial	0.31	1	2017	2017	1	0	CTD_human
84669	USP32	0.861	0.192	C4721610	Carcinoma, Ovarian Epithelial	0.30	1	2017	2017	1	0	CTD_human
171024	SYNPO2	0.743	0.269	C4721610	Carcinoma, Ovarian Epithelial	0.32	1	2015	2017	1	0	CTD_human
196410	METTL7B	0.792	0.231	C4721610	Carcinoma, Ovarian Epithelial	0.30	1	2017	2017	1	0	CTD_human
257202	GPX6	0.769	0.385	C4721610	Carcinoma, Ovarian Epithelial	0.31	1	2015	2015	1	0	CTD_human
284654	RSPO1	0.593	0.731	C4721610	Carcinoma, Ovarian Epithelial	0.32	1	2015	2019	1	0	CTD_human
406937	MIR145	0.431	0.846	C4721610	Carcinoma, Ovarian Epithelial	0.40	1	2012	2020	1	0	CTD_human
406952	MIR17	0.459	0.846	C4721610	Carcinoma, Ovarian Epithelial	0.34	1	2015	2019	1	0	CTD_human
407054	MIR98	0.565	0.731	C4721610	Carcinoma, Ovarian Epithelial	0.32	1	2014	2019	1	0	CTD_human
442913	MIR376C	0.623	0.615	C4721610	Carcinoma, Ovarian Epithelial	0.31	1	2011	2011	1	0	CTD_human
726	CAPN5	0.663	0.615	C4721549	Autosomal dominant neovascular inflammatory vitreoretinopathy	0.39	1	2012	2019	1	0	ORPHANET
5189	PEX1	0.538	0.769	C4721541	PEROXISOME BIOGENESIS DISORDER 1A (ZELLWEGER)	0.60	1	1997	2017	9	96	GENOMICS_ENGLAND;UNIPROT
5190	PEX6	0.547	0.731	C4721541	PEROXISOME BIOGENESIS DISORDER 1A (ZELLWEGER)	0.40				0	1	GENOMICS_ENGLAND
5192	PEX10	0.584	0.654	C4721541	PEROXISOME BIOGENESIS DISORDER 1A (ZELLWEGER)	0.31	1	2000	2000	0	0	GENOMICS_ENGLAND
5193	PEX12	0.601	0.615	C4721541	PEROXISOME BIOGENESIS DISORDER 1A (ZELLWEGER)	0.30				0	0	GENOMICS_ENGLAND
5195	PEX14	0.592	0.692	C4721541	PEROXISOME BIOGENESIS DISORDER 1A (ZELLWEGER)	0.30				0	0	GENOMICS_ENGLAND
5824	PEX19	0.585	0.731	C4721541	PEROXISOME BIOGENESIS DISORDER 1A (ZELLWEGER)	0.30				0	0	GENOMICS_ENGLAND
5828	PEX2	0.582	0.654	C4721541	PEROXISOME BIOGENESIS DISORDER 1A (ZELLWEGER)	0.30				0	0	GENOMICS_ENGLAND
5830	PEX5	0.561	0.731	C4721541	PEROXISOME BIOGENESIS DISORDER 1A (ZELLWEGER)	0.30	1	1995	1995	1	0	GENOMICS_ENGLAND
8504	PEX3	0.595	0.731	C4721541	PEROXISOME BIOGENESIS DISORDER 1A (ZELLWEGER)	0.40				0	2	GENOMICS_ENGLAND
9409	PEX16	0.597	0.615	C4721541	PEROXISOME BIOGENESIS DISORDER 1A (ZELLWEGER)	0.30				0	0	GENOMICS_ENGLAND
55670	PEX26	0.584	0.615	C4721541	PEROXISOME BIOGENESIS DISORDER 1A (ZELLWEGER)	0.30				0	0	GENOMICS_ENGLAND
596	BCL2	0.291	0.885	C4721532	Lymphoma, Non-Hodgkin, Familial	0.40	1	1988	2019	2	0	CTD_human
604	BCL6	0.444	0.808	C4721532	Lymphoma, Non-Hodgkin, Familial	0.40	0.935	1994	2015	1	0	CTD_human
635	BHMT	0.595	0.731	C4721532	Lymphoma, Non-Hodgkin, Familial	0.30	1	2007	2007	1	0	CTD_human
673	BRAF	0.319	0.846	C4721532	Lymphoma, Non-Hodgkin, Familial	0.42	1	2003	2017	1	3	UNIPROT
843	CASP10	0.528	0.692	C4721532	Lymphoma, Non-Hodgkin, Familial	0.62	1	2002	2017	1	3	CTD_human;UNIPROT
875	CBS	0.465	0.885	C4721532	Lymphoma, Non-Hodgkin, Familial	0.30	1	2007	2007	1	0	CTD_human
1437	CSF2	0.33	0.962	C4721532	Lymphoma, Non-Hodgkin, Familial	0.30	1	1993	2001	3	0	CTD_human
1440	CSF3	0.377	0.885	C4721532	Lymphoma, Non-Hodgkin, Familial	0.39	1	1996	2020	1	0	CTD_human
1571	CYP2E1	0.459	0.885	C4721532	Lymphoma, Non-Hodgkin, Familial	0.32	1	2001	2009	1	0	CTD_human
2052	EPHX1	0.5	0.846	C4721532	Lymphoma, Non-Hodgkin, Familial	0.30	1	2001	2001	1	0	CTD_human
2356	FPGS	0.644	0.423	C4721532	Lymphoma, Non-Hodgkin, Familial	0.30	1	2007	2007	1	0	CTD_human
3123	HLA-DRB1	0.333	0.923	C4721532	Lymphoma, Non-Hodgkin, Familial	0.30	1	2011	2011	1	0	CTD_human
3440	IFNA2	0.442	0.885	C4721532	Lymphoma, Non-Hodgkin, Familial	0.30	1	1994	1994	1	0	CTD_human
4524	MTHFR	0.337	0.885	C4721532	Lymphoma, Non-Hodgkin, Familial	0.37	0.875	2006	2014	1	0	CTD_human
5551	PRF1	0.54	0.692	C4721532	Lymphoma, Non-Hodgkin, Familial	0.30				0	0	CTD_human
6470	SHMT1	0.566	0.654	C4721532	Lymphoma, Non-Hodgkin, Familial	0.31	1	2007	2015	1	0	CTD_human
7037	TFRC	0.437	0.885	C4721532	Lymphoma, Non-Hodgkin, Familial	0.31	1	1994	2006	1	0	CTD_human
7298	TYMS	0.425	0.846	C4721532	Lymphoma, Non-Hodgkin, Familial	0.32	1	2005	2012	1	0	CTD_human
8438	RAD54L	0.633	0.423	C4721532	Lymphoma, Non-Hodgkin, Familial	0.60				0	0	CTD_human;GENOMICS_ENGLAND
8915	BCL10	0.491	0.769	C4721532	Lymphoma, Non-Hodgkin, Familial	0.31	1	2002	2002	0	0	CTD_human
11200	CHEK2	0.46	0.808	C4721532	Lymphoma, Non-Hodgkin, Familial	0.31	1	2015	2015	1	0	CTD_human
25788	RAD54B	0.659	0.462	C4721532	Lymphoma, Non-Hodgkin, Familial	0.30				0	0	CTD_human
6774	STAT3	0.32	0.923	C4721531	HYPER-IgE RECURRENT INFECTION SYNDROME 1, AUTOSOMAL DOMINANT	0.63	1	2007	2018	7	14	GENOMICS_ENGLAND;UNIPROT
1832	DSP	0.514	0.808	C4721509	Usual Interstitial Pneumonia	0.30	1	2013	2013	1	0	CTD_human
2099	ESR1	0.324	0.962	C4721509	Usual Interstitial Pneumonia	0.31	0.5	2017	2018	1	0	CTD_human
2852	GPER1	0.505	0.731	C4721509	Usual Interstitial Pneumonia	0.30	1	2018	2018	1	0	CTD_human
3091	HIF1A	0.327	0.923	C4721509	Usual Interstitial Pneumonia	0.30	1	2017	2017	1	0	CTD_human
4314	MMP3	0.408	0.885	C4721509	Usual Interstitial Pneumonia	0.30	1	2017	2017	1	0	CTD_human
5073	PARN	0.575	0.769	C4721509	Usual Interstitial Pneumonia	0.30	1	2015	2015	1	0	CTD_human
5328	PLAU	0.425	0.923	C4721509	Usual Interstitial Pneumonia	0.30	1	2008	2008	1	0	CTD_human
6440	SFTPC	0.556	0.692	C4721509	Usual Interstitial Pneumonia	0.35	1	2002	2010	0	0	CTD_human
6774	STAT3	0.32	0.923	C4721509	Usual Interstitial Pneumonia	0.31	1	2016	2018	1	0	CTD_human
7012	TERC	0.471	0.846	C4721509	Usual Interstitial Pneumonia	0.30	1	2007	2013	3	0	CTD_human
7015	TERT	0.374	0.846	C4721509	Usual Interstitial Pneumonia	0.30	1	2007	2018	5	0	CTD_human
7474	WNT5A	0.443	0.808	C4721509	Usual Interstitial Pneumonia	0.33	1	2009	2019	1	0	CTD_human
10144	FAM13A	0.653	0.462	C4721509	Usual Interstitial Pneumonia	0.30	1	2013	2013	1	0	CTD_human
23250	ATP11A	0.682	0.462	C4721509	Usual Interstitial Pneumonia	0.30	1	2013	2013	1	0	CTD_human
51750	RTEL1	0.459	0.808	C4721509	Usual Interstitial Pneumonia	0.30	1	2015	2015	1	0	CTD_human
79991	STN1	0.604	0.769	C4721509	Usual Interstitial Pneumonia	0.30	1	2013	2013	1	0	CTD_human
91039	DPP9	0.659	0.577	C4721509	Usual Interstitial Pneumonia	0.30	1	2013	2013	1	0	CTD_human
727897	MUC5B	0.532	0.808	C4721509	Usual Interstitial Pneumonia	0.32	1	2013	2018	1	0	CTD_human
729238	SFTPA2	0.563	0.731	C4721509	Usual Interstitial Pneumonia	0.30				0	0	CTD_human
1832	DSP	0.514	0.808	C4721508	Hamman-Rich Disease	0.30	1	2013	2013	1	0	CTD_human
2099	ESR1	0.324	0.962	C4721508	Hamman-Rich Disease	0.30	1	2018	2018	1	0	CTD_human
2852	GPER1	0.505	0.731	C4721508	Hamman-Rich Disease	0.30	1	2018	2018	1	0	CTD_human
3091	HIF1A	0.327	0.923	C4721508	Hamman-Rich Disease	0.30	1	2017	2017	1	0	CTD_human
4314	MMP3	0.408	0.885	C4721508	Hamman-Rich Disease	0.30	1	2017	2017	1	0	CTD_human
5073	PARN	0.575	0.769	C4721508	Hamman-Rich Disease	0.30	1	2015	2015	1	0	CTD_human
5328	PLAU	0.425	0.923	C4721508	Hamman-Rich Disease	0.30	1	2008	2008	1	0	CTD_human
6440	SFTPC	0.556	0.692	C4721508	Hamman-Rich Disease	0.30				0	0	CTD_human
6774	STAT3	0.32	0.923	C4721508	Hamman-Rich Disease	0.30	1	2018	2018	1	0	CTD_human
7012	TERC	0.471	0.846	C4721508	Hamman-Rich Disease	0.30	1	2007	2013	3	0	CTD_human
7015	TERT	0.374	0.846	C4721508	Hamman-Rich Disease	0.30	1	2007	2018	5	0	CTD_human
7474	WNT5A	0.443	0.808	C4721508	Hamman-Rich Disease	0.30	1	2017	2017	1	0	CTD_human
10144	FAM13A	0.653	0.462	C4721508	Hamman-Rich Disease	0.30	1	2013	2013	1	0	CTD_human
23250	ATP11A	0.682	0.462	C4721508	Hamman-Rich Disease	0.30	1	2013	2013	1	0	CTD_human
51750	RTEL1	0.459	0.808	C4721508	Hamman-Rich Disease	0.30	1	2015	2015	1	0	CTD_human
79991	STN1	0.604	0.769	C4721508	Hamman-Rich Disease	0.30	1	2013	2013	1	0	CTD_human
91039	DPP9	0.659	0.577	C4721508	Hamman-Rich Disease	0.30	1	2013	2013	1	0	CTD_human
727897	MUC5B	0.532	0.808	C4721508	Hamman-Rich Disease	0.30	1	2013	2013	1	0	CTD_human
729238	SFTPA2	0.563	0.731	C4721508	Hamman-Rich Disease	0.30				0	0	CTD_human
21	ABCA3	0.592	0.615	C4721507	Alveolitis, Fibrosing	0.30	1	2016	2016	1	0	CTD_human
59	ACTA2	0.508	0.846	C4721507	Alveolitis, Fibrosing	0.30	1	2019	2019	1	0	CTD_human
142	PARP1	0.389	0.923	C4721507	Alveolitis, Fibrosing	0.30	1	2017	2017	1	0	CTD_human
183	AGT	0.367	0.923	C4721507	Alveolitis, Fibrosing	0.30	1	2018	2019	2	0	CTD_human
374	AREG	0.487	0.769	C4721507	Alveolitis, Fibrosing	0.30	1	2016	2016	1	0	CTD_human
655	BMP7	0.498	0.769	C4721507	Alveolitis, Fibrosing	0.30	1	2008	2008	1	0	CTD_human
796	CALCA	0.416	0.923	C4721507	Alveolitis, Fibrosing	0.30	1	2007	2007	1	0	CTD_human
847	CAT	0.359	0.962	C4721507	Alveolitis, Fibrosing	0.30	1	2009	2009	1	0	CTD_human
1050	CEBPA	0.496	0.692	C4721507	Alveolitis, Fibrosing	0.30	1	2017	2017	1	0	CTD_human
1051	CEBPB	0.508	0.731	C4721507	Alveolitis, Fibrosing	0.30	1	2007	2007	1	0	CTD_human
1215	CMA1	0.514	0.692	C4721507	Alveolitis, Fibrosing	0.30	1	2004	2004	1	0	CTD_human
1232	CCR3	0.527	0.808	C4721507	Alveolitis, Fibrosing	0.30	1	2005	2005	1	0	CTD_human
1281	COL3A1	0.477	0.808	C4721507	Alveolitis, Fibrosing	0.30	1	2016	2016	1	0	CTD_human
1437	CSF2	0.33	0.962	C4721507	Alveolitis, Fibrosing	0.30	1	2007	2007	1	0	CTD_human
1440	CSF3	0.377	0.885	C4721507	Alveolitis, Fibrosing	0.30	1	2007	2007	1	0	CTD_human
1490	CCN2	0.399	0.846	C4721507	Alveolitis, Fibrosing	0.30	1	2004	2016	4	0	CTD_human
1675	CFD	0.587	0.731	C4721507	Alveolitis, Fibrosing	0.30	1	2012	2012	1	0	CTD_human
1832	DSP	0.514	0.808	C4721507	Alveolitis, Fibrosing	0.30	1	2017	2017	1	0	CTD_human
1906	EDN1	0.38	0.846	C4721507	Alveolitis, Fibrosing	0.30	1	2007	2007	1	0	CTD_human
1950	EGF	0.357	0.923	C4721507	Alveolitis, Fibrosing	0.30	1	2007	2007	1	0	CTD_human
2006	ELN	0.415	0.885	C4721507	Alveolitis, Fibrosing	0.30	1	1999	2016	2	0	CTD_human
2246	FGF1	0.507	0.846	C4721507	Alveolitis, Fibrosing	0.30	1	2006	2006	1	0	CTD_human
2247	FGF2	0.383	0.923	C4721507	Alveolitis, Fibrosing	0.30	1	1996	1996	1	0	CTD_human
2252	FGF7	0.519	0.846	C4721507	Alveolitis, Fibrosing	0.30	1	2005	2005	1	0	CTD_human
2335	FN1	0.365	0.962	C4721507	Alveolitis, Fibrosing	0.31	1	1999	2016	1	0	CTD_human
2475	MTOR	0.343	0.885	C4721507	Alveolitis, Fibrosing	0.30	1	2017	2017	1	0	CTD_human
2534	FYN	0.556	0.731	C4721507	Alveolitis, Fibrosing	0.30	1	2019	2019	1	0	CTD_human
2920	CXCL2	0.513	0.885	C4721507	Alveolitis, Fibrosing	0.30	1	2006	2006	1	0	CTD_human
3082	HGF	0.374	0.885	C4721507	Alveolitis, Fibrosing	0.30	1	2006	2006	1	0	CTD_human
3146	HMGB1	0.368	0.923	C4721507	Alveolitis, Fibrosing	0.30	1	2016	2016	1	0	CTD_human
3162	HMOX1	0.381	0.923	C4721507	Alveolitis, Fibrosing	0.30	1	2005	2005	1	0	CTD_human
3479	IGF1	0.318	0.885	C4721507	Alveolitis, Fibrosing	0.30	1	2004	2004	1	0	CTD_human
3553	IL1B	0.276	0.962	C4721507	Alveolitis, Fibrosing	0.31	1	2000	2013	2	0	CTD_human
3557	IL1RN	0.373	0.923	C4721507	Alveolitis, Fibrosing	0.31	1	2000	2008	1	0	CTD_human
3565	IL4	0.332	0.962	C4721507	Alveolitis, Fibrosing	0.30	1	2003	2004	2	0	CTD_human
3567	IL5	0.437	0.846	C4721507	Alveolitis, Fibrosing	0.30	1	2007	2007	1	0	CTD_human
3569	IL6	0.248	0.962	C4721507	Alveolitis, Fibrosing	0.30	1	2007	2014	2	0	CTD_human
3576	CXCL8	0.31	0.962	C4721507	Alveolitis, Fibrosing	0.32	1	1995	2007	2	0	CTD_human
3593	IL12B	0.48	0.885	C4721507	Alveolitis, Fibrosing	0.30	1	2002	2002	1	0	CTD_human
3596	IL13	0.386	0.846	C4721507	Alveolitis, Fibrosing	0.30	1	2004	2004	1	0	CTD_human
3912	LAMB1	0.615	0.654	C4721507	Alveolitis, Fibrosing	0.30	1	2017	2017	1	0	CTD_human
4092	SMAD7	0.47	0.769	C4721507	Alveolitis, Fibrosing	0.30	1	2013	2013	1	0	CTD_human
4204	MECP2	0.414	0.846	C4721507	Alveolitis, Fibrosing	0.30	1	2011	2011	1	0	CTD_human
4313	MMP2	0.333	0.923	C4721507	Alveolitis, Fibrosing	0.30	1	2011	2011	1	0	CTD_human
4318	MMP9	0.305	0.923	C4721507	Alveolitis, Fibrosing	0.30	1	2011	2011	1	0	CTD_human
4780	NFE2L2	0.357	0.885	C4721507	Alveolitis, Fibrosing	0.30	1	2013	2013	1	0	CTD_human
5154	PDGFA	0.533	0.731	C4721507	Alveolitis, Fibrosing	0.30	1	2006	2006	1	0	CTD_human
5155	PDGFB	0.488	0.846	C4721507	Alveolitis, Fibrosing	0.30	1	2004	2004	1	0	CTD_human
5265	SERPINA1	0.41	0.923	C4721507	Alveolitis, Fibrosing	0.31	1	1977	1977	1	0	CTD_human
5806	PTX3	0.457	0.808	C4721507	Alveolitis, Fibrosing	0.30	1	2012	2012	1	0	CTD_human
6347	CCL2	0.321	0.962	C4721507	Alveolitis, Fibrosing	0.30	1	2006	2015	3	0	CTD_human
6348	CCL3	0.46	0.885	C4721507	Alveolitis, Fibrosing	0.30	1	2006	2007	2	0	CTD_human
6351	CCL4	0.466	0.923	C4721507	Alveolitis, Fibrosing	0.30	1	2007	2007	1	0	CTD_human
6352	CCL5	0.403	0.885	C4721507	Alveolitis, Fibrosing	0.30	1	2007	2007	1	0	CTD_human
6356	CCL11	0.473	0.885	C4721507	Alveolitis, Fibrosing	0.30	1	2005	2007	2	0	CTD_human
6498	SKIL	0.621	0.538	C4721507	Alveolitis, Fibrosing	0.30	1	2013	2013	1	0	CTD_human
6647	SOD1	0.379	0.962	C4721507	Alveolitis, Fibrosing	0.30	1	2016	2016	1	0	CTD_human
6649	SOD3	0.531	0.808	C4721507	Alveolitis, Fibrosing	0.30	1	2004	2004	1	0	CTD_human
6696	SPP1	0.353	0.885	C4721507	Alveolitis, Fibrosing	0.30	1	2014	2014	1	0	CTD_human
6774	STAT3	0.32	0.923	C4721507	Alveolitis, Fibrosing	0.30	1	2019	2019	1	0	CTD_human
6778	STAT6	0.475	0.808	C4721507	Alveolitis, Fibrosing	0.30	1	2016	2016	1	0	CTD_human
7039	TGFA	0.432	0.885	C4721507	Alveolitis, Fibrosing	0.30	1	2008	2008	1	0	CTD_human
7040	TGFB1	0.287	0.962	C4721507	Alveolitis, Fibrosing	0.30	1	2004	2016	7	0	CTD_human
7076	TIMP1	0.38	0.885	C4721507	Alveolitis, Fibrosing	0.30	1	2011	2011	1	0	CTD_human
7124	TNF	0.231	0.962	C4721507	Alveolitis, Fibrosing	0.31	1	2000	2014	5	0	CTD_human
9370	ADIPOQ	0.376	0.885	C4721507	Alveolitis, Fibrosing	0.30	1	2015	2015	1	0	CTD_human
10144	FAM13A	0.653	0.462	C4721507	Alveolitis, Fibrosing	0.30	1	2017	2017	1	0	CTD_human
26585	GREM1	0.508	0.808	C4721507	Alveolitis, Fibrosing	0.30	1	2008	2008	1	0	CTD_human
57105	CYSLTR2	0.633	0.538	C4721507	Alveolitis, Fibrosing	0.30	1	2004	2004	1	0	CTD_human
406893	MIR101-1	0.78	0.231	C4721507	Alveolitis, Fibrosing	0.30	1	2017	2017	1	0	CTD_human
406902	MIR10A	0.513	0.846	C4721507	Alveolitis, Fibrosing	0.30	1	2016	2016	1	0	CTD_human
406906	MIR122	0.468	0.808	C4721507	Alveolitis, Fibrosing	0.30	1	2016	2016	1	0	CTD_human
406910	MIR125A	0.48	0.769	C4721507	Alveolitis, Fibrosing	0.30	1	2019	2019	1	0	CTD_human
406932	MIR140	0.522	0.769	C4721507	Alveolitis, Fibrosing	0.30	1	2016	2016	1	0	CTD_human
406985	MIR200C	0.486	0.846	C4721507	Alveolitis, Fibrosing	0.30	1	2016	2018	2	0	CTD_human
407017	MIR26B	0.529	0.808	C4721507	Alveolitis, Fibrosing	0.30	1	2016	2016	1	0	CTD_human
407026	MIR29C	0.496	0.808	C4721507	Alveolitis, Fibrosing	0.30	1	2016	2016	1	0	CTD_human
407029	MIR30A	0.478	0.808	C4721507	Alveolitis, Fibrosing	0.30	1	2016	2016	1	0	CTD_human
442900	MIR326	0.56	0.731	C4721507	Alveolitis, Fibrosing	0.30	1	2016	2016	1	0	CTD_human
442910	MIR345	0.619	0.462	C4721507	Alveolitis, Fibrosing	0.30	1	2016	2016	1	0	CTD_human
494327	MIR378A	0.532	0.808	C4721507	Alveolitis, Fibrosing	0.30	1	2016	2016	1	0	CTD_human
494337	MIR425	0.581	0.654	C4721507	Alveolitis, Fibrosing	0.30	1	2016	2016	1	0	CTD_human
729230	CCR2	0.418	0.846	C4721507	Alveolitis, Fibrosing	0.30	1	2003	2003	1	0	CTD_human
5144	PDE4D	0.519	0.846	C4721502	Peripheral dysostosis	0.30				0	0	CTD_human
5573	PRKAR1A	0.401	0.846	C4721502	Peripheral dysostosis	0.30	1	2016	2016	1	0	CTD_human
19	ABCA1	0.467	0.846	C4721453	Peripheral Nervous System Diseases	0.30	1	2011	2011	1	0	CTD_human
239	ALOX12	0.558	0.692	C4721453	Peripheral Nervous System Diseases	0.30	1	2010	2010	1	0	CTD_human
467	ATF3	0.494	0.885	C4721453	Peripheral Nervous System Diseases	0.30	1	2007	2007	1	0	CTD_human
774	CACNA1B	0.65	0.577	C4721453	Peripheral Nervous System Diseases	0.30	1	2012	2012	1	0	CTD_human
842	CASP9	0.458	0.808	C4721453	Peripheral Nervous System Diseases	0.30	1	2010	2010	1	0	CTD_human
1029	CDKN2A	0.3	0.885	C4721453	Peripheral Nervous System Diseases	0.30	1	2013	2013	1	0	CTD_human
1130	LYST	0.621	0.692	C4721453	Peripheral Nervous System Diseases	0.40	1	2002	2014	3	0	GENOMICS_ENGLAND
1440	CSF3	0.377	0.885	C4721453	Peripheral Nervous System Diseases	0.31	1	1998	2019	1	0	CTD_human
1493	CTLA4	0.369	0.923	C4721453	Peripheral Nervous System Diseases	0.41	1	2011	2011	1	0	CTD_human
1558	CYP2C8	0.615	0.615	C4721453	Peripheral Nervous System Diseases	0.32	1	2014	2016	1	0	CTD_human
1612	DAPK1	0.472	0.808	C4721453	Peripheral Nervous System Diseases	0.30	1	2013	2013	1	0	CTD_human
1780	DYNC1I1	0.76	0.192	C4721453	Peripheral Nervous System Diseases	0.31	1	2011	2011	1	0	CTD_human
1806	DPYD	0.493	0.846	C4721453	Peripheral Nervous System Diseases	0.30	1	2010	2010	1	0	CTD_human
2067	ERCC1	0.445	0.846	C4721453	Peripheral Nervous System Diseases	0.40	1	2010	2010	1	0	CTD_human
2071	ERCC3	0.504	0.846	C4721453	Peripheral Nervous System Diseases	0.40	1	2010	2010	1	0	CTD_human
2072	ERCC4	0.468	0.846	C4721453	Peripheral Nervous System Diseases	0.40	1	2010	2010	1	0	CTD_human
2670	GFAP	0.421	0.885	C4721453	Peripheral Nervous System Diseases	0.32	1	1999	2019	1	0	CTD_human
2707	GJB3	0.621	0.462	C4721453	Peripheral Nervous System Diseases	0.54	1	1999	2009	2	0	CTD_human;GENOMICS_ENGLAND
2735	GLI1	0.431	0.846	C4721453	Peripheral Nervous System Diseases	0.30	1	2010	2010	1	0	CTD_human
2950	GSTP1	0.383	0.923	C4721453	Peripheral Nervous System Diseases	0.31	1	2009	2010	1	0	CTD_human
3383	ICAM1	0.364	0.962	C4721453	Peripheral Nervous System Diseases	0.30	1	2011	2011	1	0	CTD_human
3479	IGF1	0.318	0.885	C4721453	Peripheral Nervous System Diseases	0.32	1	1996	2019	2	0	CTD_human
3480	IGF1R	0.399	0.885	C4721453	Peripheral Nervous System Diseases	0.30	1	2010	2010	1	0	CTD_human
3569	IL6	0.248	0.962	C4721453	Peripheral Nervous System Diseases	0.33	0.75	2001	2019	1	0	CTD_human
3725	JUN	0.442	0.885	C4721453	Peripheral Nervous System Diseases	0.30	1	2007	2007	1	0	CTD_human
4153	MBL2	0.39	0.846	C4721453	Peripheral Nervous System Diseases	0.30	1	2010	2010	1	0	CTD_human
4288	MKI67	0.431	0.808	C4721453	Peripheral Nervous System Diseases	0.30	1	2010	2010	1	0	CTD_human
4314	MMP3	0.408	0.885	C4721453	Peripheral Nervous System Diseases	0.30	1	2008	2008	1	0	CTD_human
4363	ABCC1	0.445	0.808	C4721453	Peripheral Nervous System Diseases	0.30	1	2010	2010	1	0	CTD_human
4644	MYO5A	0.628	0.615	C4721453	Peripheral Nervous System Diseases	0.31	1	2010	2010	1	0	CTD_human
4744	NEFH	0.588	0.769	C4721453	Peripheral Nervous System Diseases	0.30	1	1999	1999	1	0	CTD_human
4803	NGF	0.391	0.885	C4721453	Peripheral Nervous System Diseases	0.34	1	1998	2019	1	0	CTD_human
4852	NPY	0.447	0.846	C4721453	Peripheral Nervous System Diseases	0.30	1	2007	2007	1	0	CTD_human
5055	SERPINB2	0.502	0.808	C4721453	Peripheral Nervous System Diseases	0.30	1	2011	2011	1	0	CTD_human
5243	ABCB1	0.344	0.885	C4721453	Peripheral Nervous System Diseases	0.34	1	1996	2017	1	0	CTD_human
5376	PMP22	0.471	0.885	C4721453	Peripheral Nervous System Diseases	0.50	1	1993	2018	2	0	CTD_human
5467	PPARD	0.513	0.846	C4721453	Peripheral Nervous System Diseases	0.30	1	2010	2011	2	0	CTD_human
5581	PRKCE	0.597	0.692	C4721453	Peripheral Nervous System Diseases	0.30	1	2010	2010	1	0	CTD_human
5689	PSMB1	0.78	0.269	C4721453	Peripheral Nervous System Diseases	0.31	1	2011	2011	1	0	CTD_human
6648	SOD2	0.379	0.923	C4721453	Peripheral Nervous System Diseases	0.30	1	2010	2010	1	0	CTD_human
6790	AURKA	0.475	0.731	C4721453	Peripheral Nervous System Diseases	0.30	1	2010	2010	1	0	CTD_human
6925	TCF4	0.464	0.846	C4721453	Peripheral Nervous System Diseases	0.31	1	2011	2011	1	0	CTD_human
7345	UCHL1	0.482	0.885	C4721453	Peripheral Nervous System Diseases	0.30	1	2006	2006	1	0	CTD_human
7504	XK	0.575	0.654	C4721453	Peripheral Nervous System Diseases	0.30	1	2001	2001	1	0	CTD_human
8139	GAN	0.674	0.5	C4721453	Peripheral Nervous System Diseases	0.30	1	2009	2009	1	0	CTD_human
8797	TNFRSF10A	0.521	0.731	C4721453	Peripheral Nervous System Diseases	0.30	1	2009	2009	1	0	CTD_human
8912	CACNA1H	0.628	0.423	C4721453	Peripheral Nervous System Diseases	0.30	1	2019	2019	1	0	CTD_human
9499	MYOT	0.695	0.385	C4721453	Peripheral Nervous System Diseases	0.41	1	2004	2004	1	0	CTD_human
9990	SLC12A6	0.603	0.5	C4721453	Peripheral Nervous System Diseases	0.34	1	2002	2019	1	0	CTD_human
10908	PNPLA6	0.533	0.769	C4721453	Peripheral Nervous System Diseases	0.30	1	2010	2010	1	0	CTD_human
23221	RHOBTB2	0.631	0.615	C4721453	Peripheral Nervous System Diseases	0.31	1	2010	2010	1	0	CTD_human
30812	SOX8	0.674	0.692	C4721453	Peripheral Nervous System Diseases	0.31	1	2010	2010	1	0	CTD_human
126129	CPT1C	0.691	0.5	C4721453	Peripheral Nervous System Diseases	0.31	1	2010	2010	1	0	CTD_human
100126572	GJE1	1	0.077	C4721453	Peripheral Nervous System Diseases	0.31	1	2011	2011	1	0	CTD_human
3399	ID3	0.615	0.692	C4721444	Burkitt Leukemia	0.30	1	2012	2012	2	0	CTD_human
4609	MYC	0.344	0.923	C4721444	Burkitt Leukemia	0.39	1	1990	2020	0	0	CTD_human
5087	PBX1	0.534	0.846	C4721444	Burkitt Leukemia	0.31	1	1990	2007	2	0	CTD_human
5091	PC	0.515	0.808	C4721444	Burkitt Leukemia	0.30	1	2012	2012	1	0	CTD_human
5295	PIK3R1	0.477	0.885	C4721444	Burkitt Leukemia	0.30	1	2012	2012	1	0	CTD_human
5979	RET	0.392	0.885	C4721444	Burkitt Leukemia	0.30	1	2012	2012	1	0	CTD_human
6597	SMARCA4	0.45	0.885	C4721444	Burkitt Leukemia	0.30	1	2012	2012	1	0	CTD_human
6929	TCF3	0.476	0.846	C4721444	Burkitt Leukemia	0.30	1	1990	2007	2	0	CTD_human
8289	ARID1A	0.455	0.846	C4721444	Burkitt Leukemia	0.30	1	2012	2012	1	0	CTD_human
10672	GNA13	0.656	0.538	C4721444	Burkitt Leukemia	0.30	1	2012	2012	1	0	CTD_human
10693	CCT6B	0.89	0.154	C4721444	Burkitt Leukemia	0.30	1	2012	2012	1	0	CTD_human
10841	FTCD	0.722	0.423	C4721444	Burkitt Leukemia	0.30	1	2012	2012	1	0	CTD_human
27113	BBC3	0.517	0.769	C4721444	Burkitt Leukemia	0.30	1	2008	2008	1	0	CTD_human
27164	SALL3	0.729	0.385	C4721444	Burkitt Leukemia	0.30	1	2012	2012	1	0	CTD_human
53947	A4GALT	0.751	0.346	C4721444	Burkitt Leukemia	0.30	1	2002	2002	1	0	CTD_human
1959	EGR2	0.547	0.769	C4721437	Charcot-Marie-Tooth disease, Type 4E	0.50	1	2005	2009	0	0	CTD_human
1959	EGR2	0.547	0.769	C4721436	NEUROPATHY, CONGENITAL HYPOMYELINATING, 1, AUTOSOMAL RECESSIVE	0.80	1	1998	2012	2	1	GENOMICS_ENGLAND;UNIPROT
4359	MPZ	0.503	0.846	C4721436	NEUROPATHY, CONGENITAL HYPOMYELINATING, 1, AUTOSOMAL RECESSIVE	0.40	1	2015	2015	1	3	GENOMICS_ENGLAND
7080	NKX2-1	0.457	0.808	C4721429	THYROID CANCER, NONMEDULLARY, 1	0.50	1	2009	2009	1	1	GENOMICS_ENGLAND;UNIPROT
3381	IBSP	0.653	0.538	C4721411	Osteolysis	0.30	1	2012	2012	1	0	CTD_human
4982	TNFRSF11B	0.422	0.808	C4721411	Osteolysis	0.30	1	2003	2003	1	0	CTD_human
5744	PTHLH	0.453	0.846	C4721411	Osteolysis	0.30	1	2000	2000	1	0	CTD_human
6696	SPP1	0.353	0.885	C4721411	Osteolysis	0.30	1	2012	2012	1	0	CTD_human
7124	TNF	0.231	0.962	C4721411	Osteolysis	0.30	1	2005	2005	1	0	CTD_human
8600	TNFSF11	0.453	0.846	C4721411	Osteolysis	0.30	1	2008	2008	1	0	CTD_human
118429	ANTXR2	0.568	0.808	C4721411	Osteolysis	0.40	1	2003	2003	1	0	CTD_human
71	ACTG1	0.477	0.846	C4708599	Coloboma of choroid and retina	0.30	1	2017	2017	1	0	ORPHANET
5080	PAX6	0.45	0.769	C4708599	Coloboma of choroid and retina	0.30	1	2003	2006	2	0	ORPHANET
6297	SALL2	0.674	0.423	C4708599	Coloboma of choroid and retina	0.30	1	2014	2014	1	0	ORPHANET
7855	FZD5	0.587	0.615	C4708599	Coloboma of choroid and retina	0.30	1	2016	2016	1	0	ORPHANET
10058	ABCB6	0.431	0.885	C4708599	Coloboma of choroid and retina	0.30	1	2012	2012	1	0	ORPHANET
9927	MFN2	0.471	0.846	C4707897	Severe early-onset axonal neuropathy due to mitofusin 2 deficiency	0.30				0	0	ORPHANET
2512	FTL	0.559	0.692	C4707880	Genetic hyperferritinemia without iron overload	0.30	1	2009	2009	1	0	ORPHANET
2077	ERF	0.572	0.654	C4707866	Familial lambdoid synostosis	0.30	1	2013	2013	1	0	ORPHANET
492	ATP2B3	0.631	0.692	C4707849	X-linked non progressive cerebellar ataxia	0.30				0	0	ORPHANET
80055	PGAP1	0.65	0.423	C4707829	Autosomal recessive spastic paraplegia type 67	0.30	1	2014	2014	1	0	ORPHANET
4774	NFIA	0.599	0.808	C4707828	1p31p32 microdeletion syndrome	0.30	1	2014	2014	1	0	ORPHANET
50945	TBX22	0.603	0.577	C4707825	X-linked cleft palate and ankyloglossia	0.54	1	2001	2011	3	0	ORPHANET
135	ADORA2A	0.526	0.769	C4707658	Acute encephalopathy with biphasic seizures and late reduced diffusion	0.32	1	2013	2015	1	0	ORPHANET
59	ACTA2	0.508	0.846	C4707243	Familial thoracic aortic aneurysm and aortic dissection	0.60	1	2000	2016	7	0	CLINGEN;GENOMICS_ENGLAND
94	ACVRL1	0.493	0.769	C4707243	Familial thoracic aortic aneurysm and aortic dissection	0.30				0	0	GENOMICS_ENGLAND
182	JAG1	0.429	0.808	C4707243	Familial thoracic aortic aneurysm and aortic dissection	0.30				0	0	GENOMICS_ENGLAND
633	BGN	0.484	0.808	C4707243	Familial thoracic aortic aneurysm and aortic dissection	0.50	1	2007	2017	2	0	CLINGEN;GENOMICS_ENGLAND
875	CBS	0.465	0.885	C4707243	Familial thoracic aortic aneurysm and aortic dissection	0.30				0	0	GENOMICS_ENGLAND
1277	COL1A1	0.43	0.808	C4707243	Familial thoracic aortic aneurysm and aortic dissection	0.40				0	1	GENOMICS_ENGLAND
1278	COL1A2	0.486	0.846	C4707243	Familial thoracic aortic aneurysm and aortic dissection	0.30				0	0	GENOMICS_ENGLAND
1281	COL3A1	0.477	0.808	C4707243	Familial thoracic aortic aneurysm and aortic dissection	0.60	1	1988	2015	10	4	CLINGEN;GENOMICS_ENGLAND
1282	COL4A1	0.484	0.731	C4707243	Familial thoracic aortic aneurysm and aortic dissection	0.30				0	0	GENOMICS_ENGLAND
1287	COL4A5	0.553	0.654	C4707243	Familial thoracic aortic aneurysm and aortic dissection	0.30				0	0	GENOMICS_ENGLAND
1289	COL5A1	0.536	0.769	C4707243	Familial thoracic aortic aneurysm and aortic dissection	0.40				0	1	GENOMICS_ENGLAND
1290	COL5A2	0.568	0.731	C4707243	Familial thoracic aortic aneurysm and aortic dissection	0.40				0	2	GENOMICS_ENGLAND
1297	COL9A1	0.566	0.731	C4707243	Familial thoracic aortic aneurysm and aortic dissection	0.30				0	0	GENOMICS_ENGLAND
1298	COL9A2	0.572	0.769	C4707243	Familial thoracic aortic aneurysm and aortic dissection	0.30				0	0	GENOMICS_ENGLAND
1301	COL11A1	0.495	0.846	C4707243	Familial thoracic aortic aneurysm and aortic dissection	0.30				0	0	GENOMICS_ENGLAND
1462	VCAN	0.497	0.808	C4707243	Familial thoracic aortic aneurysm and aortic dissection	0.30				0	0	GENOMICS_ENGLAND
1628	DBP	0.556	0.731	C4707243	Familial thoracic aortic aneurysm and aortic dissection	0.30				0	0	GENOMICS_ENGLAND
2006	ELN	0.415	0.885	C4707243	Familial thoracic aortic aneurysm and aortic dissection	0.50	1	2015	2015	1	0	GENOMICS_ENGLAND;ORPHANET
2022	ENG	0.446	0.846	C4707243	Familial thoracic aortic aneurysm and aortic dissection	0.30				0	0	GENOMICS_ENGLAND
2200	FBN1	0.417	0.846	C4707243	Familial thoracic aortic aneurysm and aortic dissection	0.60	1	1973	2019	6	361	CLINGEN;GENOMICS_ENGLAND
2201	FBN2	0.505	0.808	C4707243	Familial thoracic aortic aneurysm and aortic dissection	0.50	1	1994	2015	6	0	CLINGEN;GENOMICS_ENGLAND
2301	FOXE3	0.568	0.654	C4707243	Familial thoracic aortic aneurysm and aortic dissection	0.60	1	2016	2016	1	0	CLINGEN;GENOMICS_ENGLAND;ORPHANET
2316	FLNA	0.419	0.846	C4707243	Familial thoracic aortic aneurysm and aortic dissection	0.50	1	2006	2016	7	0	CLINGEN;GENOMICS_ENGLAND
4015	LOX	0.447	0.846	C4707243	Familial thoracic aortic aneurysm and aortic dissection	0.70	1	1990	2019	5	1	CLINGEN;GENOMICS_ENGLAND;ORPHANET
4087	SMAD2	0.456	0.808	C4707243	Familial thoracic aortic aneurysm and aortic dissection	0.50	1	1996	2015	6	0	CLINGEN;GENOMICS_ENGLAND
4088	SMAD3	0.415	0.923	C4707243	Familial thoracic aortic aneurysm and aortic dissection	0.60	1	1999	2019	5	22	CLINGEN;GENOMICS_ENGLAND
4089	SMAD4	0.401	0.808	C4707243	Familial thoracic aortic aneurysm and aortic dissection	0.50	1	2019	2019	1	0	GENOMICS_ENGLAND;ORPHANET
4091	SMAD6	0.579	0.731	C4707243	Familial thoracic aortic aneurysm and aortic dissection	0.30				0	0	GENOMICS_ENGLAND
4144	MAT2A	0.615	0.654	C4707243	Familial thoracic aortic aneurysm and aortic dissection	0.60	1	2015	2015	1	0	CLINGEN;GENOMICS_ENGLAND;ORPHANET
4629	MYH11	0.528	0.731	C4707243	Familial thoracic aortic aneurysm and aortic dissection	0.60	1	2005	2019	10	3	CLINGEN;GENOMICS_ENGLAND
4638	MYLK	0.51	0.846	C4707243	Familial thoracic aortic aneurysm and aortic dissection	0.60	1	2010	2016	6	1	CLINGEN;GENOMICS_ENGLAND
4851	NOTCH1	0.369	0.885	C4707243	Familial thoracic aortic aneurysm and aortic dissection	0.60	1	2005	2016	4	1	CLINGEN;GENOMICS_ENGLAND
5310	PKD1	0.493	0.769	C4707243	Familial thoracic aortic aneurysm and aortic dissection	0.30				0	0	GENOMICS_ENGLAND
5311	PKD2	0.552	0.731	C4707243	Familial thoracic aortic aneurysm and aortic dissection	0.30				0	0	GENOMICS_ENGLAND
5351	PLOD1	0.579	0.731	C4707243	Familial thoracic aortic aneurysm and aortic dissection	0.30				0	0	GENOMICS_ENGLAND
5592	PRKG1	0.603	0.769	C4707243	Familial thoracic aortic aneurysm and aortic dissection	0.60	1	1998	2016	3	0	CLINGEN;GENOMICS_ENGLAND;ORPHANET
6497	SKI	0.503	0.808	C4707243	Familial thoracic aortic aneurysm and aortic dissection	0.30				0	0	GENOMICS_ENGLAND
7042	TGFB2	0.433	0.885	C4707243	Familial thoracic aortic aneurysm and aortic dissection	0.60	1	2012	2014	3	0	CLINGEN;GENOMICS_ENGLAND;ORPHANET
7043	TGFB3	0.498	0.808	C4707243	Familial thoracic aortic aneurysm and aortic dissection	0.70	1	2006	2015	3	0	CLINGEN;GENOMICS_ENGLAND;ORPHANET
7046	TGFBR1	0.451	0.885	C4707243	Familial thoracic aortic aneurysm and aortic dissection	0.60	1	2005	2019	8	12	CLINGEN;GENOMICS_ENGLAND
7048	TGFBR2	0.413	0.846	C4707243	Familial thoracic aortic aneurysm and aortic dissection	0.60	1	2003	2019	14	20	CLINGEN;GENOMICS_ENGLAND
8076	MFAP5	0.59	0.615	C4707243	Familial thoracic aortic aneurysm and aortic dissection	0.60	1	1996	2014	7	0	CLINGEN;GENOMICS_ENGLAND;ORPHANET
8985	PLOD3	0.659	0.385	C4707243	Familial thoracic aortic aneurysm and aortic dissection	0.30				0	0	GENOMICS_ENGLAND
9968	MED12	0.476	0.769	C4707243	Familial thoracic aortic aneurysm and aortic dissection	0.30				0	0	GENOMICS_ENGLAND
10021	HCN4	0.617	0.269	C4707243	Familial thoracic aortic aneurysm and aortic dissection	0.50	1	2013	2016	2	0	CLINGEN;GENOMICS_ENGLAND
11117	EMILIN1	0.743	0.269	C4707243	Familial thoracic aortic aneurysm and aortic dissection	0.30				0	0	GENOMICS_ENGLAND
26229	B3GAT3	0.621	0.538	C4707243	Familial thoracic aortic aneurysm and aortic dissection	0.30				0	0	GENOMICS_ENGLAND
30008	EFEMP2	0.559	0.692	C4707243	Familial thoracic aortic aneurysm and aortic dissection	0.50	1	2006	2015	8	0	CLINGEN;GENOMICS_ENGLAND
65109	UPF3B	0.619	0.615	C4707243	Familial thoracic aortic aneurysm and aortic dissection	0.30				0	0	GENOMICS_ENGLAND
80781	COL18A1	0.449	0.808	C4707243	Familial thoracic aortic aneurysm and aortic dissection	0.30				0	0	GENOMICS_ENGLAND
81031	SLC2A10	0.55	0.615	C4707243	Familial thoracic aortic aneurysm and aortic dissection	0.60	1	2003	2010	2	1	CLINGEN;GENOMICS_ENGLAND
81794	ADAMTS10	0.641	0.5	C4707243	Familial thoracic aortic aneurysm and aortic dissection	0.30				0	0	GENOMICS_ENGLAND
140628	GATA5	0.578	0.615	C4707243	Familial thoracic aortic aneurysm and aortic dissection	0.30				0	0	GENOMICS_ENGLAND
1583	CYP11A1	0.547	0.731	C4707238	Inherited isolated adrenal insufficiency due to partial CYP11A1 deficiency	0.30	1	2011	2011	1	0	ORPHANET
1828	DSG1	0.606	0.538	C4707237	Striate palmoplantar keratoderma	0.40	0.909	1999	2019	2	0	ORPHANET
1832	DSP	0.514	0.808	C4707237	Striate palmoplantar keratoderma	0.35	1	1999	2009	1	0	ORPHANET
3848	KRT1	0.575	0.654	C4707237	Striate palmoplantar keratoderma	0.32	1	2002	2009	1	0	ORPHANET
1050	CEBPA	0.496	0.692	C4707228	Inherited acute myeloid leukemia	0.30	1	2012	2012	1	0	ORPHANET
2624	GATA2	0.496	0.654	C4707228	Inherited acute myeloid leukemia	0.30	1	2011	2015	2	0	ORPHANET
343641	TGM6	0.644	0.423	C4707228	Inherited acute myeloid leukemia	0.30	1	2015	2015	1	0	ORPHANET
375748	ERCC6L2	0.729	0.346	C4707228	Inherited acute myeloid leukemia	0.30	1	2019	2019	1	0	ORPHANET
1050	CEBPA	0.496	0.692	C4707178	Acute myeloid leukemia with CEBPA somatic mutations	0.30	1	2009	2012	2	0	ORPHANET
3798	KIF5A	0.593	0.731	C4707173	Autosomal dominant Charcot-Marie-Tooth disease type 2 due to KIF5A mutation	0.30	1	2012	2012	1	0	ORPHANET
23345	SYNE1	0.511	0.846	C4707155	Autosomal recessive myogenic arthrogryposis multiplex congenita	0.30	1	2009	2009	1	0	ORPHANET
7531	YWHAE	0.53	0.692	C4707092	Distal 17p13.3 microdeletion syndrome	0.30	1	2011	2011	1	0	ORPHANET
2250	FGF5	0.641	0.5	C4706941	Familial isolated trichomegaly	0.30	1	2014	2014	1	0	ORPHANET
340719	NANOS1	0.7	0.423	C4706677	Male infertility with teratozoospermia due to single gene mutation	0.30	1	2013	2013	1	0	ORPHANET
57591	MRTFA	0.572	0.615	C4706584	Megakaryoblastic acute myeloid leukemia with t(1;22)(p13;q13)	0.30	1	2009	2009	1	0	ORPHANET
64783	RBM15	0.736	0.154	C4706584	Megakaryoblastic acute myeloid leukemia with t(1;22)(p13;q13)	0.30	1	2009	2009	1	0	ORPHANET
3119	HLA-DQB1	0.407	0.885	C4706583	Limbic encephalitis with leucine-rich glioma-inactivated 1 antibodies	0.30	1	2017	2017	1	0	ORPHANET
3123	HLA-DRB1	0.333	0.923	C4706583	Limbic encephalitis with leucine-rich glioma-inactivated 1 antibodies	0.30	1	2017	2017	1	0	ORPHANET
55958	KLHL9	0.839	0.154	C4706574	KLHL9-related early-onset distal myopathy	0.30	1	2010	2010	1	0	ORPHANET
6092	ROBO2	0.633	0.462	C4706552	Familial vesicoureteral reflux	0.31	1	2007	2008	1	0	ORPHANET
7148	TNXB	0.572	0.731	C4706552	Familial vesicoureteral reflux	0.30	1	2013	2013	1	0	ORPHANET
64321	SOX17	0.555	0.615	C4706552	Familial vesicoureteral reflux	0.30	1	2010	2010	1	0	ORPHANET
1503	CTPS1	0.736	0.269	C4706524	Severe combined immunodeficiency due to CTPS1 deficiency	0.30	1	1998	1998	1	0	GENOMICS_ENGLAND
57465	TBC1D24	0.53	0.808	C4706413	Progressive myoclonic epilepsy with dystonia	0.30	1	2010	2013	2	0	ORPHANET
57704	GBA2	0.636	0.654	C4706412	Autosomal recessive cerebellar ataxia with late-onset spasticity	0.30	1	2013	2013	1	0	ORPHANET
6261	RYR1	0.489	0.808	C4706390	Congenital myopathy with myasthenic-like onset	0.30	1	2014	2014	1	0	ORPHANET
1376	CPT2	0.542	0.769	C4706387	Acute necrotizing encephalopathy of childhood	0.30	1	2011	2011	1	0	ORPHANET
5903	RANBP2	0.578	0.615	C4706387	Acute necrotizing encephalopathy of childhood	0.30	1	2010	2010	1	0	ORPHANET
23314	SATB2	0.503	0.769	C4706258	2q33.1 microdeletion syndrome	0.30	1	2009	2011	2	0	ORPHANET
335	APOA1	0.429	0.885	C4704956	Adolescent Overweight	0.30	1	2014	2014	1	0	CTD_human
1071	CETP	0.512	0.731	C4704956	Adolescent Overweight	0.30	1	2014	2014	1	0	CTD_human
79068	FTO	0.486	0.885	C4704956	Adolescent Overweight	0.30	1	2014	2014	1	0	CTD_human
116519	APOA5	0.587	0.615	C4704956	Adolescent Overweight	0.30	1	2014	2014	1	0	CTD_human
335	APOA1	0.429	0.885	C4704955	Infant Overweight	0.30	1	2014	2014	1	0	CTD_human
1071	CETP	0.512	0.731	C4704955	Infant Overweight	0.30	1	2014	2014	1	0	CTD_human
79068	FTO	0.486	0.885	C4704955	Infant Overweight	0.30	1	2014	2014	1	0	CTD_human
116519	APOA5	0.587	0.615	C4704955	Infant Overweight	0.30	1	2014	2014	1	0	CTD_human
2353	FOS	0.411	0.885	C4704885	Fibrocartilaginous Dysplasia of Bone	0.30	1	1995	1995	1	0	CTD_human
4591	TRIM37	0.61	0.654	C4704885	Fibrocartilaginous Dysplasia of Bone	0.30	1	2004	2004	1	0	CTD_human
2353	FOS	0.411	0.885	C4704884	Fibrocystic Dysplasia of Bone	0.30	1	1995	1995	1	0	CTD_human
4591	TRIM37	0.61	0.654	C4704884	Fibrocystic Dysplasia of Bone	0.30	1	2004	2004	1	0	CTD_human
4057	LTF	0.543	0.846	C4704876	Genital Vulvovaginal Candidiasis	0.30	1	2006	2006	1	0	CTD_human
10	NAT2	0.451	0.885	C4704874	Mammary Carcinoma	0.30	1	2009	2009	1	0	CTD_human
25	ABL1	0.432	0.923	C4704874	Mammary Carcinoma	0.30	1	2010	2010	1	0	CTD_human
43	ACHE	0.445	0.885	C4704874	Mammary Carcinoma	0.30	1	2013	2013	1	0	CTD_human
59	ACTA2	0.508	0.846	C4704874	Mammary Carcinoma	0.30	1	2014	2014	1	0	CTD_human
90	ACVR1	0.535	0.731	C4704874	Mammary Carcinoma	0.30	1	2013	2013	1	0	CTD_human
102	ADAM10	0.489	0.846	C4704874	Mammary Carcinoma	0.30	1	2006	2006	1	0	CTD_human
103	ADAR	0.501	0.808	C4704874	Mammary Carcinoma	0.30	1	2017	2017	1	0	CTD_human
142	PARP1	0.389	0.923	C4704874	Mammary Carcinoma	0.30	1	2011	2011	1	0	CTD_human
174	AFP	0.429	0.885	C4704874	Mammary Carcinoma	0.30	1	2008	2008	1	0	CTD_human
182	JAG1	0.429	0.808	C4704874	Mammary Carcinoma	0.30	1	2010	2010	1	0	CTD_human
196	AHR	0.41	0.923	C4704874	Mammary Carcinoma	0.30	1	2011	2011	2	0	CTD_human
207	AKT1	0.311	0.962	C4704874	Mammary Carcinoma	0.30	1	2010	2010	1	0	CTD_human
208	AKT2	0.474	0.769	C4704874	Mammary Carcinoma	0.30	1	2009	2009	1	0	CTD_human
226	ALDOA	0.631	0.615	C4704874	Mammary Carcinoma	0.30	1	2010	2010	1	0	CTD_human
238	ALK	0.396	0.846	C4704874	Mammary Carcinoma	0.30	1	2018	2018	1	0	CTD_human
318	NUDT2	0.78	0.154	C4704874	Mammary Carcinoma	0.30	1	2011	2011	1	0	CTD_human
329	BIRC2	0.535	0.731	C4704874	Mammary Carcinoma	0.30	1	2014	2014	1	0	CTD_human
332	BIRC5	0.495	0.731	C4704874	Mammary Carcinoma	0.30	1	2005	2006	2	0	CTD_human
353	APRT	0.423	0.846	C4704874	Mammary Carcinoma	0.30	1	2008	2008	1	0	CTD_human
367	AR	0.351	0.846	C4704874	Mammary Carcinoma	0.30	1	2011	2011	2	0	CTD_human
369	ARAF	0.619	0.654	C4704874	Mammary Carcinoma	0.30	1	2003	2003	1	0	CTD_human
374	AREG	0.487	0.769	C4704874	Mammary Carcinoma	0.30	1	2001	2001	1	0	CTD_human
375	ARF1	0.626	0.615	C4704874	Mammary Carcinoma	0.30	1	2016	2016	1	0	CTD_human
396	ARHGDIA	0.663	0.577	C4704874	Mammary Carcinoma	0.30	1	2010	2010	1	0	CTD_human
472	ATM	0.374	0.885	C4704874	Mammary Carcinoma	0.30				0	0	CTD_human
540	ATP7B	0.529	0.654	C4704874	Mammary Carcinoma	0.30	1	2002	2002	1	0	CTD_human
573	BAG1	0.538	0.769	C4704874	Mammary Carcinoma	0.30	1	2009	2009	1	0	CTD_human
580	BARD1	0.597	0.538	C4704874	Mammary Carcinoma	0.30				0	0	CTD_human
581	BAX	0.417	0.885	C4704874	Mammary Carcinoma	0.30	1	2013	2013	1	0	CTD_human
590	BCHE	0.447	0.923	C4704874	Mammary Carcinoma	0.30	1	2013	2013	1	0	CTD_human
595	CCND1	0.344	0.923	C4704874	Mammary Carcinoma	0.30	1	2003	2014	6	0	CTD_human
596	BCL2	0.291	0.885	C4704874	Mammary Carcinoma	0.30	1	2003	2013	3	0	CTD_human
597	BCL2A1	0.529	0.731	C4704874	Mammary Carcinoma	0.30	1	2005	2008	2	0	CTD_human
650	BMP2	0.432	0.846	C4704874	Mammary Carcinoma	0.30	1	2005	2005	1	0	CTD_human
652	BMP4	0.422	0.808	C4704874	Mammary Carcinoma	0.30	1	2013	2013	1	0	CTD_human
659	BMPR2	0.538	0.654	C4704874	Mammary Carcinoma	0.30	1	2013	2013	1	0	CTD_human
672	BRCA1	0.367	0.923	C4704874	Mammary Carcinoma	0.30	1	1994	2017	12	0	CTD_human
675	BRCA2	0.379	0.846	C4704874	Mammary Carcinoma	0.30	1	2010	2017	3	0	CTD_human
708	C1QBP	0.569	0.692	C4704874	Mammary Carcinoma	0.30	1	2011	2011	1	0	CTD_human
840	CASP7	0.581	0.654	C4704874	Mammary Carcinoma	0.30	1	2006	2006	1	0	CTD_human
841	CASP8	0.404	0.923	C4704874	Mammary Carcinoma	0.30	1	2004	2018	4	0	CTD_human
847	CAT	0.359	0.962	C4704874	Mammary Carcinoma	0.30	1	2014	2014	1	0	CTD_human
857	CAV1	0.388	0.885	C4704874	Mammary Carcinoma	0.30	1	2009	2011	4	0	CTD_human
898	CCNE1	0.538	0.731	C4704874	Mammary Carcinoma	0.30	1	2009	2013	2	0	CTD_human
902	CCNH	0.595	0.769	C4704874	Mammary Carcinoma	0.30	1	2019	2019	1	0	CTD_human
958	CD40	0.396	0.846	C4704874	Mammary Carcinoma	0.30	1	2006	2006	1	0	CTD_human
972	CD74	0.512	0.808	C4704874	Mammary Carcinoma	0.30	1	2009	2009	1	0	CTD_human
978	CDA	0.558	0.731	C4704874	Mammary Carcinoma	0.30	1	2000	2014	2	0	CTD_human
999	CDH1	0.401	0.808	C4704874	Mammary Carcinoma	0.30	1	2007	2013	4	0	CTD_human
1000	CDH2	0.535	0.731	C4704874	Mammary Carcinoma	0.30	1	2016	2016	1	0	CTD_human
1003	CDH5	0.561	0.692	C4704874	Mammary Carcinoma	0.30	1	2008	2008	1	0	CTD_human
1027	CDKN1B	0.409	0.769	C4704874	Mammary Carcinoma	0.30	1	2006	2006	1	0	CTD_human
1029	CDKN2A	0.3	0.885	C4704874	Mammary Carcinoma	0.30	1	2010	2010	1	0	CTD_human
1063	CENPF	0.601	0.654	C4704874	Mammary Carcinoma	0.30	1	2008	2008	1	0	CTD_human
1072	CFL1	0.529	0.769	C4704874	Mammary Carcinoma	0.30	1	2010	2010	1	0	CTD_human
1111	CHEK1	0.492	0.808	C4704874	Mammary Carcinoma	0.30	1	2015	2015	1	0	CTD_human
1192	CLIC1	0.601	0.5	C4704874	Mammary Carcinoma	0.30	1	2010	2010	1	0	CTD_human
1269	CNR2	0.509	0.846	C4704874	Mammary Carcinoma	0.30	1	2006	2006	1	0	CTD_human
1294	COL7A1	0.545	0.808	C4704874	Mammary Carcinoma	0.30	1	2008	2008	1	0	CTD_human
1312	COMT	0.4	0.923	C4704874	Mammary Carcinoma	0.30	1	1997	2005	3	0	CTD_human
1364	CLDN4	0.514	0.692	C4704874	Mammary Carcinoma	0.30	1	2009	2009	1	0	CTD_human
1374	CPT1A	0.555	0.808	C4704874	Mammary Carcinoma	0.30	1	2014	2014	1	0	CTD_human
1394	CRHR1	0.517	0.769	C4704874	Mammary Carcinoma	0.30	1	2018	2018	1	0	CTD_human
1435	CSF1	0.473	0.808	C4704874	Mammary Carcinoma	0.30	1	2006	2006	1	0	CTD_human
1436	CSF1R	0.448	0.808	C4704874	Mammary Carcinoma	0.30	1	2006	2006	1	0	CTD_human
1437	CSF2	0.33	0.962	C4704874	Mammary Carcinoma	0.30	1	2001	2001	1	0	CTD_human
1440	CSF3	0.377	0.885	C4704874	Mammary Carcinoma	0.30	1	1993	2006	8	0	CTD_human
1474	CST6	0.612	0.615	C4704874	Mammary Carcinoma	0.30	1	2006	2006	1	0	CTD_human
1499	CTNNB1	0.303	0.885	C4704874	Mammary Carcinoma	0.30	1	2002	2014	2	0	CTD_human
1543	CYP1A1	0.436	0.846	C4704874	Mammary Carcinoma	0.30	1	2006	2006	1	0	CTD_human
1545	CYP1B1	0.457	0.769	C4704874	Mammary Carcinoma	0.30	1	2005	2007	2	0	CTD_human
1565	CYP2D6	0.437	0.885	C4704874	Mammary Carcinoma	0.30	1	2009	2009	1	0	CTD_human
1576	CYP3A4	0.462	0.885	C4704874	Mammary Carcinoma	0.30	1	2004	2004	1	0	CTD_human
1586	CYP17A1	0.462	0.769	C4704874	Mammary Carcinoma	0.30	1	2010	2010	1	0	CTD_human
1588	CYP19A1	0.41	0.885	C4704874	Mammary Carcinoma	0.30	1	2001	2018	5	0	CTD_human
1591	CYP24A1	0.518	0.692	C4704874	Mammary Carcinoma	0.30	1	2005	2005	1	0	CTD_human
1649	DDIT3	0.467	0.846	C4704874	Mammary Carcinoma	0.31	1	2001	2004	1	0	CTD_human
1674	DES	0.46	0.846	C4704874	Mammary Carcinoma	0.30	1	2014	2014	1	0	CTD_human
1719	DHFR	0.513	0.808	C4704874	Mammary Carcinoma	0.30	1	2011	2017	2	0	CTD_human
1728	NQO1	0.434	0.885	C4704874	Mammary Carcinoma	0.30	1	2008	2008	1	0	CTD_human
1735	DIO3	0.593	0.731	C4704874	Mammary Carcinoma	0.30	1	2014	2014	1	0	CTD_human
1786	DNMT1	0.406	0.885	C4704874	Mammary Carcinoma	0.30	1	2012	2017	2	0	CTD_human
1788	DNMT3A	0.445	0.846	C4704874	Mammary Carcinoma	0.30	1	2012	2012	1	0	CTD_human
1789	DNMT3B	0.453	0.846	C4704874	Mammary Carcinoma	0.30	1	2008	2012	2	0	CTD_human
1806	DPYD	0.493	0.846	C4704874	Mammary Carcinoma	0.30	1	2008	2008	1	0	CTD_human
1825	DSC3	0.57	0.808	C4704874	Mammary Carcinoma	0.30	1	2007	2007	1	0	CTD_human
1869	E2F1	0.441	0.846	C4704874	Mammary Carcinoma	0.30	1	2003	2003	1	0	CTD_human
1902	LPAR1	0.534	0.808	C4704874	Mammary Carcinoma	0.30	1	2005	2005	1	0	CTD_human
1910	EDNRB	0.47	0.846	C4704874	Mammary Carcinoma	0.30	1	2005	2005	1	0	CTD_human
1933	EEF1B2	0.751	0.346	C4704874	Mammary Carcinoma	0.30	1	2010	2010	1	0	CTD_human
1938	EEF2	0.599	0.731	C4704874	Mammary Carcinoma	0.30	1	2010	2010	1	0	CTD_human
1942	EFNA1	0.61	0.5	C4704874	Mammary Carcinoma	0.30	1	2010	2010	1	0	CTD_human
1950	EGF	0.357	0.923	C4704874	Mammary Carcinoma	0.31	1	1986	2013	3	0	CTD_human
1956	EGFR	0.295	0.885	C4704874	Mammary Carcinoma	0.31	1	2001	2013	6	0	CTD_human
2004	ELK3	0.49	0.846	C4704874	Mammary Carcinoma	0.30	1	2006	2006	1	0	CTD_human
2023	ENO1	0.481	0.885	C4704874	Mammary Carcinoma	0.30	1	2010	2010	1	0	CTD_human
2033	EP300	0.459	0.846	C4704874	Mammary Carcinoma	0.30	1	2015	2015	1	0	CTD_human
2050	EPHB4	0.524	0.692	C4704874	Mammary Carcinoma	0.30	1	2013	2013	1	0	CTD_human
2057	EPOR	0.526	0.692	C4704874	Mammary Carcinoma	0.30	1	2009	2009	1	0	CTD_human
2063	NR2F6	0.682	0.346	C4704874	Mammary Carcinoma	0.30	1	2001	2001	1	0	CTD_human
2064	ERBB2	0.328	0.923	C4704874	Mammary Carcinoma	0.37	1	1988	2015	40	0	CTD_human
2065	ERBB3	0.448	0.808	C4704874	Mammary Carcinoma	0.30	1	2012	2017	2	0	CTD_human
2091	FBL	0.572	0.654	C4704874	Mammary Carcinoma	0.30	1	2011	2011	1	0	CTD_human
2099	ESR1	0.324	0.962	C4704874	Mammary Carcinoma	0.32	1	1982	2016	14	0	CTD_human
2100	ESR2	0.4	0.923	C4704874	Mammary Carcinoma	0.30	1	2006	2010	3	0	CTD_human
2101	ESRRA	0.548	0.654	C4704874	Mammary Carcinoma	0.30	1	2010	2010	1	0	CTD_human
2114	ETS2	0.548	0.808	C4704874	Mammary Carcinoma	0.30	1	2005	2005	1	0	CTD_human
2118	ETV4	0.545	0.5	C4704874	Mammary Carcinoma	0.30	1	2011	2011	1	0	CTD_human
2122	MECOM	0.513	0.731	C4704874	Mammary Carcinoma	0.30	1	2013	2013	1	0	CTD_human
2146	EZH2	0.376	0.885	C4704874	Mammary Carcinoma	0.30	1	2011	2011	1	0	CTD_human
2152	F3	0.415	0.846	C4704874	Mammary Carcinoma	0.30	1	2005	2005	1	0	CTD_human
2173	FABP7	0.584	0.577	C4704874	Mammary Carcinoma	0.30	1	2012	2012	1	0	CTD_human
2194	FASN	0.474	0.846	C4704874	Mammary Carcinoma	0.30	1	2006	2008	2	0	CTD_human
2202	EFEMP1	0.54	0.769	C4704874	Mammary Carcinoma	0.30	1	2009	2009	1	0	CTD_human
2248	FGF3	0.505	0.808	C4704874	Mammary Carcinoma	0.30	1	2011	2011	1	0	CTD_human
2249	FGF4	0.588	0.577	C4704874	Mammary Carcinoma	0.30	1	2011	2011	1	0	CTD_human
2255	FGF10	0.53	0.692	C4704874	Mammary Carcinoma	0.30	1	2008	2008	1	0	CTD_human
2260	FGFR1	0.362	0.885	C4704874	Mammary Carcinoma	0.30	1	2010	2011	2	0	CTD_human
2263	FGFR2	0.38	0.808	C4704874	Mammary Carcinoma	0.30	1	2007	2008	3	0	CTD_human
2274	FHL2	0.556	0.731	C4704874	Mammary Carcinoma	0.30	1	2007	2007	1	0	CTD_human
2305	FOXM1	0.441	0.769	C4704874	Mammary Carcinoma	0.30	1	2010	2010	1	0	CTD_human
2316	FLNA	0.419	0.846	C4704874	Mammary Carcinoma	0.30	1	2015	2015	1	0	CTD_human
2321	FLT1	0.419	0.846	C4704874	Mammary Carcinoma	0.30	1	2012	2015	2	0	CTD_human
2335	FN1	0.365	0.962	C4704874	Mammary Carcinoma	0.30	1	2013	2013	1	0	CTD_human
2353	FOS	0.411	0.885	C4704874	Mammary Carcinoma	0.30	1	2005	2005	1	0	CTD_human
2475	MTOR	0.343	0.885	C4704874	Mammary Carcinoma	0.30	1	2019	2019	1	0	CTD_human
2662	GDF10	0.628	0.654	C4704874	Mammary Carcinoma	0.30	1	2013	2013	1	0	CTD_human
2697	GJA1	0.393	0.885	C4704874	Mammary Carcinoma	0.30	1	2018	2018	1	0	CTD_human
2771	GNAI2	0.636	0.577	C4704874	Mammary Carcinoma	0.30	1	2009	2009	1	0	CTD_human
2821	GPI	0.491	0.769	C4704874	Mammary Carcinoma	0.30	1	2008	2008	1	0	CTD_human
2852	GPER1	0.505	0.731	C4704874	Mammary Carcinoma	0.30	1	2014	2014	1	0	CTD_human
2876	GPX1	0.458	0.923	C4704874	Mammary Carcinoma	0.30	1	2003	2003	1	0	CTD_human
2877	GPX2	0.619	0.5	C4704874	Mammary Carcinoma	0.30	1	2007	2007	1	0	CTD_human
2879	GPX4	0.516	0.808	C4704874	Mammary Carcinoma	0.30	1	2007	2007	1	0	CTD_human
2886	GRB7	0.603	0.462	C4704874	Mammary Carcinoma	0.30	1	2007	2009	2	0	CTD_human
2898	GRIK2	0.561	0.769	C4704874	Mammary Carcinoma	0.30	1	2019	2019	1	0	CTD_human
2920	CXCL2	0.513	0.885	C4704874	Mammary Carcinoma	0.30	1	2005	2005	1	0	CTD_human
2921	CXCL3	0.65	0.692	C4704874	Mammary Carcinoma	0.30	1	2005	2005	1	0	CTD_human
2950	GSTP1	0.383	0.923	C4704874	Mammary Carcinoma	0.30	1	2014	2014	1	0	CTD_human
2977	GUCY1A2	0.792	0.192	C4704874	Mammary Carcinoma	0.30	1	2008	2008	1	0	CTD_human
3002	GZMB	0.453	0.808	C4704874	Mammary Carcinoma	0.30	1	2009	2009	1	0	CTD_human
3006	H1-2	0.722	0.423	C4704874	Mammary Carcinoma	0.30	1	2008	2008	1	0	CTD_human
3014	H2AX	0.484	0.808	C4704874	Mammary Carcinoma	0.30	1	2009	2011	2	0	CTD_human
3032	HADHB	0.619	0.692	C4704874	Mammary Carcinoma	0.30	1	2011	2011	1	0	CTD_human
3084	NRG1	0.464	0.885	C4704874	Mammary Carcinoma	0.30	1	2011	2011	1	0	CTD_human
3087	HHEX	0.599	0.692	C4704874	Mammary Carcinoma	0.30	1	2006	2006	1	0	CTD_human
3090	HIC1	0.522	0.615	C4704874	Mammary Carcinoma	0.30	1	2010	2010	1	0	CTD_human
3091	HIF1A	0.327	0.923	C4704874	Mammary Carcinoma	0.30	1	2013	2013	1	0	CTD_human
3161	HMMR	0.544	0.615	C4704874	Mammary Carcinoma	0.30	1	2007	2007	1	0	CTD_human
3162	HMOX1	0.381	0.923	C4704874	Mammary Carcinoma	0.30	1	2005	2005	1	0	CTD_human
3169	FOXA1	0.522	0.731	C4704874	Mammary Carcinoma	0.30	1	2012	2012	1	0	CTD_human
3190	HNRNPK	0.539	0.846	C4704874	Mammary Carcinoma	0.30	1	2011	2011	1	0	CTD_human
3191	HNRNPL	0.663	0.5	C4704874	Mammary Carcinoma	0.30	1	2011	2011	1	0	CTD_human
3219	HOXB9	0.572	0.654	C4704874	Mammary Carcinoma	0.30	1	2016	2016	1	0	CTD_human
3237	HOXD11	0.67	0.462	C4704874	Mammary Carcinoma	0.30	1	2005	2005	1	0	CTD_human
3240	HP	0.412	0.885	C4704874	Mammary Carcinoma	0.30	1	2006	2006	1	0	CTD_human
3265	HRAS	0.378	0.885	C4704874	Mammary Carcinoma	0.30	1	2002	2009	4	0	CTD_human
3273	HRG	0.603	0.577	C4704874	Mammary Carcinoma	0.30	1	2009	2009	1	0	CTD_human
3280	HES1	0.468	0.885	C4704874	Mammary Carcinoma	0.30	1	2010	2010	2	0	CTD_human
3304	HSPA1B	0.474	0.808	C4704874	Mammary Carcinoma	0.30	1	2005	2005	1	0	CTD_human
3320	HSP90AA1	0.411	0.923	C4704874	Mammary Carcinoma	0.30	1	2010	2010	1	0	CTD_human
3381	IBSP	0.653	0.538	C4704874	Mammary Carcinoma	0.30	1	2014	2014	1	0	CTD_human
3456	IFNB1	0.421	0.846	C4704874	Mammary Carcinoma	0.30	1	2008	2008	1	0	CTD_human
3458	IFNG	0.288	0.962	C4704874	Mammary Carcinoma	0.30	1	2009	2009	1	0	CTD_human
3476	IGBP1	0.641	0.692	C4704874	Mammary Carcinoma	0.30	1	2011	2011	1	0	CTD_human
3479	IGF1	0.318	0.885	C4704874	Mammary Carcinoma	0.30	1	2007	2008	2	0	CTD_human
3480	IGF1R	0.399	0.885	C4704874	Mammary Carcinoma	0.30	1	2011	2011	1	0	CTD_human
3488	IGFBP5	0.544	0.692	C4704874	Mammary Carcinoma	0.30	1	2010	2010	1	0	CTD_human
3490	IGFBP7	0.476	0.769	C4704874	Mammary Carcinoma	0.30	1	2003	2003	1	0	CTD_human
3553	IL1B	0.276	0.962	C4704874	Mammary Carcinoma	0.30	1	2005	2017	3	0	CTD_human
3569	IL6	0.248	0.962	C4704874	Mammary Carcinoma	0.30	1	2005	2009	4	0	CTD_human
3576	CXCL8	0.31	0.962	C4704874	Mammary Carcinoma	0.30	1	2005	2007	2	0	CTD_human
3586	IL10	0.281	0.923	C4704874	Mammary Carcinoma	0.30	1	2018	2018	1	0	CTD_human
3620	IDO1	0.454	0.846	C4704874	Mammary Carcinoma	0.30	1	2009	2009	1	0	CTD_human
3692	EIF6	0.584	0.538	C4704874	Mammary Carcinoma	0.30	1	2014	2014	1	0	CTD_human
3714	JAG2	0.576	0.846	C4704874	Mammary Carcinoma	0.30	1	2010	2010	1	0	CTD_human
3725	JUN	0.442	0.885	C4704874	Mammary Carcinoma	0.30	1	2005	2005	1	0	CTD_human
3756	KCNH1	0.542	0.731	C4704874	Mammary Carcinoma	0.30	1	2007	2007	1	0	CTD_human
3791	KDR	0.378	0.885	C4704874	Mammary Carcinoma	0.30	1	2010	2010	1	0	CTD_human
3815	KIT	0.366	0.808	C4704874	Mammary Carcinoma	0.30	1	2011	2011	1	0	CTD_human
3845	KRAS	0.32	0.923	C4704874	Mammary Carcinoma	0.30				0	0	CTD_human
3852	KRT5	0.512	0.731	C4704874	Mammary Carcinoma	0.30	1	2014	2014	1	0	CTD_human
3856	KRT8	0.517	0.654	C4704874	Mammary Carcinoma	0.30	1	2010	2010	1	0	CTD_human
3861	KRT14	0.53	0.731	C4704874	Mammary Carcinoma	0.30	1	2014	2014	1	0	CTD_human
3875	KRT18	0.53	0.692	C4704874	Mammary Carcinoma	0.30	1	2010	2014	2	0	CTD_human
3925	STMN1	0.458	0.885	C4704874	Mammary Carcinoma	0.30	1	2008	2008	1	0	CTD_human
3945	LDHB	0.604	0.615	C4704874	Mammary Carcinoma	0.30	1	2013	2013	1	0	CTD_human
3952	LEP	0.349	0.846	C4704874	Mammary Carcinoma	0.30	1	2011	2011	1	0	CTD_human
3953	LEPR	0.433	0.808	C4704874	Mammary Carcinoma	0.30	1	2011	2011	1	0	CTD_human
3993	LLGL2	0.769	0.192	C4704874	Mammary Carcinoma	0.30	1	2017	2017	1	0	CTD_human
3996	LLGL1	0.636	0.423	C4704874	Mammary Carcinoma	0.30	1	2005	2005	1	0	CTD_human
4017	LOXL2	0.527	0.731	C4704874	Mammary Carcinoma	0.30	1	2009	2013	2	0	CTD_human
4046	LSP1	0.7	0.462	C4704874	Mammary Carcinoma	0.30	1	2007	2010	2	0	CTD_human
4118	MAL	0.57	0.577	C4704874	Mammary Carcinoma	0.30	1	2009	2009	1	0	CTD_human
4123	MAN2C1	0.751	0.269	C4704874	Mammary Carcinoma	0.30	1	2018	2018	1	0	CTD_human
4193	MDM2	0.362	0.846	C4704874	Mammary Carcinoma	0.30	1	2015	2015	1	0	CTD_human
4194	MDM4	0.461	0.808	C4704874	Mammary Carcinoma	0.30	1	2013	2013	1	0	CTD_human
4211	MEIS1	0.579	0.615	C4704874	Mammary Carcinoma	0.30	1	2009	2009	1	0	CTD_human
4214	MAP3K1	0.538	0.731	C4704874	Mammary Carcinoma	0.30	1	2007	2007	1	0	CTD_human
4240	MFGE8	0.548	0.808	C4704874	Mammary Carcinoma	0.30	1	2011	2011	1	0	CTD_human
4282	MIF	0.412	0.885	C4704874	Mammary Carcinoma	0.30	1	2009	2009	1	0	CTD_human
4283	CXCL9	0.462	0.808	C4704874	Mammary Carcinoma	0.30	1	2009	2009	1	0	CTD_human
4288	MKI67	0.431	0.808	C4704874	Mammary Carcinoma	0.30	1	2005	2009	3	0	CTD_human
4311	MME	0.407	0.808	C4704874	Mammary Carcinoma	0.30	1	2013	2013	1	0	CTD_human
4312	MMP1	0.385	0.885	C4704874	Mammary Carcinoma	0.50	1	2013	2014	1	0	CTD_human
4313	MMP2	0.333	0.923	C4704874	Mammary Carcinoma	0.31	1	2008	2009	2	0	CTD_human
4314	MMP3	0.408	0.885	C4704874	Mammary Carcinoma	0.30	1	2005	2005	1	0	CTD_human
4318	MMP9	0.305	0.923	C4704874	Mammary Carcinoma	0.30	1	2011	2011	1	0	CTD_human
4323	MMP14	0.447	0.769	C4704874	Mammary Carcinoma	0.30	1	2013	2013	1	0	CTD_human
4363	ABCC1	0.445	0.808	C4704874	Mammary Carcinoma	0.30	1	2014	2014	1	0	CTD_human
4485	MST1	0.465	0.885	C4704874	Mammary Carcinoma	0.30	1	2017	2017	1	0	CTD_human
4504	MT3	0.582	0.615	C4704874	Mammary Carcinoma	0.30	1	2010	2010	1	0	CTD_human
4524	MTHFR	0.337	0.885	C4704874	Mammary Carcinoma	0.30	1	2006	2007	2	0	CTD_human
4548	MTR	0.482	0.808	C4704874	Mammary Carcinoma	0.30	1	2007	2007	1	0	CTD_human
4627	MYH9	0.505	0.808	C4704874	Mammary Carcinoma	0.30	1	2017	2017	1	0	CTD_human
4660	PPP1R12B	0.769	0.269	C4704874	Mammary Carcinoma	0.30	1	2017	2017	1	0	CTD_human
4722	NDUFS3	0.581	0.769	C4704874	Mammary Carcinoma	0.30	1	2011	2011	1	0	CTD_human
4792	NFKBIA	0.487	0.885	C4704874	Mammary Carcinoma	0.30	1	2005	2005	1	0	CTD_human
4829	NMBR	0.711	0.423	C4704874	Mammary Carcinoma	0.30	1	2013	2013	1	0	CTD_human
4835	NQO2	0.628	0.5	C4704874	Mammary Carcinoma	0.30				0	0	CTD_human
4843	NOS2	0.364	0.923	C4704874	Mammary Carcinoma	0.30	1	2005	2005	1	0	CTD_human
4846	NOS3	0.378	0.885	C4704874	Mammary Carcinoma	0.30	1	2004	2009	2	0	CTD_human
4851	NOTCH1	0.369	0.885	C4704874	Mammary Carcinoma	0.30	1	2010	2011	2	0	CTD_human
4853	NOTCH2	0.441	0.808	C4704874	Mammary Carcinoma	0.30	1	2010	2010	1	0	CTD_human
4854	NOTCH3	0.435	0.808	C4704874	Mammary Carcinoma	0.30	1	2010	2010	1	0	CTD_human
4855	NOTCH4	0.534	0.731	C4704874	Mammary Carcinoma	0.30	1	2010	2011	2	0	CTD_human
4897	NRCAM	0.666	0.423	C4704874	Mammary Carcinoma	0.30	1	2008	2008	1	0	CTD_human
4904	YBX1	0.519	0.769	C4704874	Mammary Carcinoma	0.30	1	2005	2005	1	0	CTD_human
4919	ROR1	0.552	0.731	C4704874	Mammary Carcinoma	0.30	1	2017	2017	1	0	CTD_human
5002	SLC22A18	0.595	0.692	C4704874	Mammary Carcinoma	0.30				0	0	CTD_human
5047	PAEP	0.43	0.846	C4704874	Mammary Carcinoma	0.31	1	2011	2018	1	0	CTD_human
5055	SERPINB2	0.502	0.808	C4704874	Mammary Carcinoma	0.30	1	2005	2005	1	0	CTD_human
5058	PAK1	0.494	0.808	C4704874	Mammary Carcinoma	0.30	1	2010	2010	1	0	CTD_human
5138	PDE2A	0.666	0.577	C4704874	Mammary Carcinoma	0.30	1	2003	2003	1	0	CTD_human
5154	PDGFA	0.533	0.731	C4704874	Mammary Carcinoma	0.30	1	2005	2005	1	0	CTD_human
5170	PDPK1	0.588	0.808	C4704874	Mammary Carcinoma	0.30	1	2014	2014	1	0	CTD_human
5174	PDZK1	0.65	0.654	C4704874	Mammary Carcinoma	0.30	1	2015	2015	1	0	CTD_human
5241	PGR	0.426	0.885	C4704874	Mammary Carcinoma	0.30	1	2009	2011	2	0	CTD_human
5243	ABCB1	0.344	0.885	C4704874	Mammary Carcinoma	0.30	1	2012	2012	1	0	CTD_human
5245	PHB	0.511	0.846	C4704874	Mammary Carcinoma	0.30				0	0	CTD_human
5268	SERPINB5	0.582	0.577	C4704874	Mammary Carcinoma	0.30	1	2007	2007	1	0	CTD_human
5290	PIK3CA	0.292	0.923	C4704874	Mammary Carcinoma	0.30	1	2009	2015	8	0	CTD_human
5292	PIM1	0.482	0.769	C4704874	Mammary Carcinoma	0.30	1	2005	2005	1	0	CTD_human
5300	PIN1	0.488	0.769	C4704874	Mammary Carcinoma	0.30	1	2009	2009	2	0	CTD_human
5321	PLA2G4A	0.496	0.846	C4704874	Mammary Carcinoma	0.30	1	2011	2011	1	0	CTD_human
5609	MAP2K7	0.419	0.808	C4704874	Mammary Carcinoma	0.30	1	2011	2011	1	0	CTD_human
5655	KLK10	0.608	0.538	C4704874	Mammary Carcinoma	0.30	1	2006	2006	1	0	CTD_human
5728	PTEN	0.305	0.923	C4704874	Mammary Carcinoma	0.30	1	2008	2010	4	0	CTD_human
5742	PTGS1	0.46	0.885	C4704874	Mammary Carcinoma	0.30	1	2008	2008	1	0	CTD_human
5743	PTGS2	0.314	0.962	C4704874	Mammary Carcinoma	0.30	1	2005	2008	5	0	CTD_human
5744	PTHLH	0.453	0.846	C4704874	Mammary Carcinoma	0.30	1	2012	2012	1	0	CTD_human
5789	PTPRD	0.584	0.731	C4704874	Mammary Carcinoma	0.30	1	2008	2008	1	0	CTD_human
5819	NECTIN2	0.575	0.769	C4704874	Mammary Carcinoma	0.30	1	2013	2013	1	0	CTD_human
5888	RAD51	0.447	0.846	C4704874	Mammary Carcinoma	0.30				0	0	CTD_human
5889	RAD51C	0.533	0.692	C4704874	Mammary Carcinoma	0.30	1	2010	2017	2	0	CTD_human
5890	RAD51B	0.556	0.769	C4704874	Mammary Carcinoma	0.30	1	2009	2009	1	0	CTD_human
5894	RAF1	0.418	0.885	C4704874	Mammary Carcinoma	0.30	1	2003	2003	1	0	CTD_human
5914	RARA	0.47	0.846	C4704874	Mammary Carcinoma	0.30	1	2015	2015	1	0	CTD_human
5915	RARB	0.478	0.846	C4704874	Mammary Carcinoma	0.30	1	2005	2005	1	0	CTD_human
5925	RB1	0.444	0.885	C4704874	Mammary Carcinoma	0.30	1	2003	2010	3	0	CTD_human
5935	RBM3	0.595	0.654	C4704874	Mammary Carcinoma	0.30	1	2009	2009	1	0	CTD_human
5965	RECQL	0.615	0.615	C4704874	Mammary Carcinoma	0.30	1	2015	2015	1	0	CTD_human
5970	RELA	0.406	0.885	C4704874	Mammary Carcinoma	0.30	1	2010	2010	1	0	CTD_human
5997	RGS2	0.561	0.769	C4704874	Mammary Carcinoma	0.30	1	2005	2005	1	0	CTD_human
6147	RPL23A	0.78	0.308	C4704874	Mammary Carcinoma	0.30	1	2011	2011	1	0	CTD_human
6160	RPL31	0.78	0.308	C4704874	Mammary Carcinoma	0.30	1	2011	2011	1	0	CTD_human
6181	RPLP2	0.805	0.192	C4704874	Mammary Carcinoma	0.30	1	2018	2018	1	0	CTD_human
6191	RPS4X	0.711	0.5	C4704874	Mammary Carcinoma	0.30	1	2011	2011	1	0	CTD_human
6194	RPS6	0.547	0.692	C4704874	Mammary Carcinoma	0.30	1	2010	2010	1	0	CTD_human
6199	RPS6KB2	0.678	0.538	C4704874	Mammary Carcinoma	0.30	1	2011	2011	1	0	CTD_human
6201	RPS7	0.682	0.462	C4704874	Mammary Carcinoma	0.30	1	2011	2011	1	0	CTD_human
6202	RPS8	0.805	0.192	C4704874	Mammary Carcinoma	0.30	1	2011	2011	1	0	CTD_human
6236	RRAD	0.638	0.538	C4704874	Mammary Carcinoma	0.30	1	2007	2007	1	0	CTD_human
6257	RXRB	0.686	0.654	C4704874	Mammary Carcinoma	0.30	1	2012	2012	1	0	CTD_human
6364	CCL20	0.474	0.846	C4704874	Mammary Carcinoma	0.30	1	2005	2005	1	0	CTD_human
6387	CXCL12	0.379	0.846	C4704874	Mammary Carcinoma	0.31	1	2009	2019	1	0	CTD_human
6422	SFRP1	0.479	0.846	C4704874	Mammary Carcinoma	0.30	1	2008	2008	1	0	CTD_human
6423	SFRP2	0.544	0.731	C4704874	Mammary Carcinoma	0.30	1	2008	2008	1	0	CTD_human
6425	SFRP5	0.559	0.692	C4704874	Mammary Carcinoma	0.30	1	2008	2008	1	0	CTD_human
6470	SHMT1	0.566	0.654	C4704874	Mammary Carcinoma	0.30	1	2007	2007	1	0	CTD_human
6492	SIM1	0.626	0.654	C4704874	Mammary Carcinoma	0.30	1	2005	2005	1	0	CTD_human
6513	SLC2A1	0.388	0.808	C4704874	Mammary Carcinoma	0.30	1	2010	2010	1	0	CTD_human
6514	SLC2A2	0.572	0.692	C4704874	Mammary Carcinoma	0.30	1	2009	2009	1	0	CTD_human
6518	SLC2A5	0.647	0.5	C4704874	Mammary Carcinoma	0.30	1	2004	2004	1	0	CTD_human
6528	SLC5A5	0.499	0.769	C4704874	Mammary Carcinoma	0.30	1	2003	2003	1	0	CTD_human
6591	SNAI2	0.505	0.692	C4704874	Mammary Carcinoma	0.30	1	2001	2001	1	0	CTD_human
6615	SNAI1	0.474	0.808	C4704874	Mammary Carcinoma	0.30	1	2001	2013	2	0	CTD_human
6623	SNCG	0.55	0.615	C4704874	Mammary Carcinoma	0.30	1	2010	2010	1	0	CTD_human
6648	SOD2	0.379	0.923	C4704874	Mammary Carcinoma	0.30	1	2008	2010	4	0	CTD_human
6696	SPP1	0.353	0.885	C4704874	Mammary Carcinoma	0.30	1	2009	2012	2	0	CTD_human
6714	SRC	0.467	0.885	C4704874	Mammary Carcinoma	0.30	1	2011	2011	1	0	CTD_human
6721	SREBF2	0.566	0.577	C4704874	Mammary Carcinoma	0.30	1	2019	2019	1	0	CTD_human
6774	STAT3	0.32	0.923	C4704874	Mammary Carcinoma	0.30	1	2004	2004	1	0	CTD_human
6776	STAT5A	0.445	0.808	C4704874	Mammary Carcinoma	0.30	1	2004	2004	1	0	CTD_human
6790	AURKA	0.475	0.731	C4704874	Mammary Carcinoma	0.30	1	2008	2008	1	0	CTD_human
6817	SULT1A1	0.554	0.769	C4704874	Mammary Carcinoma	0.30	1	2018	2018	1	0	CTD_human
6926	TBX3	0.525	0.769	C4704874	Mammary Carcinoma	0.30	1	2010	2010	1	0	CTD_human
6935	ZEB1	0.442	0.808	C4704874	Mammary Carcinoma	0.30	1	2010	2011	2	0	CTD_human
7015	TERT	0.374	0.846	C4704874	Mammary Carcinoma	0.30	1	2013	2013	1	0	CTD_human
7020	TFAP2A	0.488	0.769	C4704874	Mammary Carcinoma	0.30	1	2005	2005	1	0	CTD_human
7025	NR2F1	0.656	0.654	C4704874	Mammary Carcinoma	0.30	1	2001	2001	1	0	CTD_human
7037	TFRC	0.437	0.885	C4704874	Mammary Carcinoma	0.30	1	2006	2010	2	0	CTD_human
7052	TGM2	0.445	0.808	C4704874	Mammary Carcinoma	0.30	1	2009	2009	1	0	CTD_human
7057	THBS1	0.407	0.885	C4704874	Mammary Carcinoma	0.30	1	1997	1997	1	0	CTD_human
7087	ICAM5	0.716	0.346	C4704874	Mammary Carcinoma	0.30	1	2008	2008	1	0	CTD_human
7090	TLE3	0.674	0.462	C4704874	Mammary Carcinoma	0.30	1	2009	2009	1	0	CTD_human
7124	TNF	0.231	0.962	C4704874	Mammary Carcinoma	0.30	1	2005	2009	3	0	CTD_human
7153	TOP2A	0.497	0.731	C4704874	Mammary Carcinoma	0.30	1	2001	2012	4	0	CTD_human
7157	TP53	0.236	0.962	C4704874	Mammary Carcinoma	0.51	1	1999	2018	6	0	CTD_human
7158	TP53BP1	0.52	0.731	C4704874	Mammary Carcinoma	0.30	1	2019	2019	1	0	CTD_human
7159	TP53BP2	0.604	0.577	C4704874	Mammary Carcinoma	0.30	1	2017	2017	1	0	CTD_human
7161	TP73	0.449	0.808	C4704874	Mammary Carcinoma	0.30	1	2017	2017	1	0	CTD_human
7295	TXN	0.447	0.885	C4704874	Mammary Carcinoma	0.30	1	2018	2018	1	0	CTD_human
7298	TYMS	0.425	0.846	C4704874	Mammary Carcinoma	0.30	1	2006	2011	3	0	CTD_human
7348	UPK1B	0.729	0.346	C4704874	Mammary Carcinoma	0.30	1	2014	2014	1	0	CTD_human
7372	UMPS	0.584	0.615	C4704874	Mammary Carcinoma	0.30	1	2008	2009	2	0	CTD_human
7421	VDR	0.352	0.885	C4704874	Mammary Carcinoma	0.30	1	2005	2012	2	0	CTD_human
7423	VEGFB	0.592	0.615	C4704874	Mammary Carcinoma	0.30	1	2012	2012	1	0	CTD_human
7424	VEGFC	0.459	0.769	C4704874	Mammary Carcinoma	0.30	1	2008	2015	2	0	CTD_human
7431	VIM	0.372	0.846	C4704874	Mammary Carcinoma	0.30	1	2011	2016	4	0	CTD_human
7468	NSD2	0.507	0.769	C4704874	Mammary Carcinoma	0.30	1	2014	2014	1	0	CTD_human
7480	WNT10B	0.576	0.654	C4704874	Mammary Carcinoma	0.30	1	2002	2002	1	0	CTD_human
7490	WT1	0.422	0.808	C4704874	Mammary Carcinoma	0.30	1	2004	2004	1	0	CTD_human
7516	XRCC2	0.512	0.731	C4704874	Mammary Carcinoma	0.30	1	2002	2002	1	0	CTD_human
7517	XRCC3	0.505	0.769	C4704874	Mammary Carcinoma	0.30	1	2002	2002	1	0	CTD_human
7818	DAP3	0.686	0.385	C4704874	Mammary Carcinoma	0.30	1	2011	2011	1	0	CTD_human
7852	CXCR4	0.362	0.923	C4704874	Mammary Carcinoma	0.30	1	2015	2015	1	0	CTD_human
7913	DEK	0.542	0.769	C4704874	Mammary Carcinoma	0.30	1	2016	2016	1	0	CTD_human
7980	TFPI2	0.521	0.769	C4704874	Mammary Carcinoma	0.30	1	2005	2005	1	0	CTD_human
8065	CUL5	0.691	0.577	C4704874	Mammary Carcinoma	0.30	1	2011	2011	1	0	CTD_human
8085	KMT2D	0.465	0.808	C4704874	Mammary Carcinoma	0.30	1	2015	2015	1	0	CTD_human
8202	NCOA3	0.522	0.654	C4704874	Mammary Carcinoma	0.30	1	2010	2010	1	0	CTD_human
8204	NRIP1	0.592	0.654	C4704874	Mammary Carcinoma	0.30	1	2012	2012	1	0	CTD_human
8314	BAP1	0.454	0.731	C4704874	Mammary Carcinoma	0.30	1	2015	2016	2	0	CTD_human
8347	H2BC4	0.76	0.269	C4704874	Mammary Carcinoma	0.30	1	2008	2008	1	0	CTD_human
8412	BCAR3	0.695	0.654	C4704874	Mammary Carcinoma	0.30	1	2009	2009	1	0	CTD_human
8438	RAD54L	0.633	0.423	C4704874	Mammary Carcinoma	0.30				0	0	CTD_human
8493	PPM1D	0.513	0.808	C4704874	Mammary Carcinoma	0.30				0	0	CTD_human
8518	ELP1	0.579	0.769	C4704874	Mammary Carcinoma	0.30	1	2016	2016	1	0	CTD_human
8614	STC2	0.573	0.692	C4704874	Mammary Carcinoma	0.30	1	2008	2008	1	0	CTD_human
8648	NCOA1	0.563	0.731	C4704874	Mammary Carcinoma	0.30	1	2010	2010	1	0	CTD_human
8743	TNFSF10	0.413	0.885	C4704874	Mammary Carcinoma	0.30	1	2008	2008	1	0	CTD_human
8863	PER3	0.559	0.731	C4704874	Mammary Carcinoma	0.30	1	2010	2010	1	0	CTD_human
8871	SYNJ2	0.691	0.577	C4704874	Mammary Carcinoma	0.30	1	2005	2005	1	0	CTD_human
8894	EIF2S2	0.621	0.577	C4704874	Mammary Carcinoma	0.30	1	2014	2014	1	0	CTD_human
9048	ARTN	0.48	0.846	C4704874	Mammary Carcinoma	0.31	1	2010	2010	1	0	CTD_human
9055	PRC1	0.599	0.692	C4704874	Mammary Carcinoma	0.30	1	2014	2014	1	0	CTD_human
9076	CLDN1	0.481	0.808	C4704874	Mammary Carcinoma	0.30	1	2009	2013	2	0	CTD_human
9123	SLC16A3	0.542	0.731	C4704874	Mammary Carcinoma	0.30	1	2012	2012	1	0	CTD_human
9154	SLC28A1	0.686	0.538	C4704874	Mammary Carcinoma	0.30	1	2006	2006	1	0	CTD_human
9156	EXO1	0.578	0.692	C4704874	Mammary Carcinoma	0.30	1	2015	2015	1	0	CTD_human
9185	REPS2	0.751	0.192	C4704874	Mammary Carcinoma	0.30	1	2009	2009	1	0	CTD_human
9429	ABCG2	0.419	0.885	C4704874	Mammary Carcinoma	0.30	1	2000	2000	1	0	CTD_human
9473	THEMIS2	0.743	0.192	C4704874	Mammary Carcinoma	0.30	1	2010	2010	1	0	CTD_human
9510	ADAMTS1	0.555	0.654	C4704874	Mammary Carcinoma	0.30	1	2013	2013	1	0	CTD_human
9563	H6PD	0.619	0.654	C4704874	Mammary Carcinoma	0.30	1	2018	2018	1	0	CTD_human
9582	APOBEC3B	0.547	0.731	C4704874	Mammary Carcinoma	0.30	1	2013	2016	4	0	CTD_human
9590	AKAP12	0.566	0.615	C4704874	Mammary Carcinoma	0.30	1	2005	2005	1	0	CTD_human
9611	NCOR1	0.597	0.731	C4704874	Mammary Carcinoma	0.30	1	2009	2009	1	0	CTD_human
9623	TCL1B	0.561	0.5	C4704874	Mammary Carcinoma	0.30	1	2010	2010	1	0	CTD_human
9668	ZNF432	0.805	0.192	C4704874	Mammary Carcinoma	0.30	1	2008	2008	1	0	CTD_human
9754	STARD8	0.743	0.346	C4704874	Mammary Carcinoma	0.30	1	2008	2008	1	0	CTD_human
9801	MRPL19	0.792	0.231	C4704874	Mammary Carcinoma	0.30	1	2011	2011	1	0	CTD_human
9821	RB1CC1	0.653	0.538	C4704874	Mammary Carcinoma	0.30	1	2011	2011	1	0	CTD_human
9839	ZEB2	0.471	0.808	C4704874	Mammary Carcinoma	0.30	1	2010	2010	1	0	CTD_human
9877	ZC3H11A	0.821	0.154	C4704874	Mammary Carcinoma	0.30	1	2014	2014	1	0	CTD_human
9884	LRRC37A	0.805	0.192	C4704874	Mammary Carcinoma	0.30	1	2018	2018	1	0	CTD_human
9968	MED12	0.476	0.769	C4704874	Mammary Carcinoma	0.30	1	2014	2015	2	0	CTD_human
10010	TANK	0.678	0.5	C4704874	Mammary Carcinoma	0.30	1	2005	2005	1	0	CTD_human
10236	HNRNPR	0.722	0.308	C4704874	Mammary Carcinoma	0.30	1	2011	2011	1	0	CTD_human
10297	APC2	0.582	0.654	C4704874	Mammary Carcinoma	0.30	1	2008	2008	1	0	CTD_human
10318	TNIP1	0.564	0.769	C4704874	Mammary Carcinoma	0.30	1	2005	2005	1	0	CTD_human
10381	TUBB3	0.486	0.808	C4704874	Mammary Carcinoma	0.30	1	2011	2011	1	0	CTD_human
10397	NDRG1	0.488	0.731	C4704874	Mammary Carcinoma	0.30	1	2004	2004	1	0	CTD_human
10413	YAP1	0.432	0.808	C4704874	Mammary Carcinoma	0.30	1	2017	2017	1	0	CTD_human
10457	GPNMB	0.566	0.692	C4704874	Mammary Carcinoma	0.30	1	2008	2008	1	0	CTD_human
10468	FST	0.513	0.731	C4704874	Mammary Carcinoma	0.30	1	2005	2005	1	0	CTD_human
10481	HOXB13	0.573	0.462	C4704874	Mammary Carcinoma	0.30	1	2014	2014	1	0	CTD_human
10499	NCOA2	0.575	0.615	C4704874	Mammary Carcinoma	0.30	1	2010	2010	1	0	CTD_human
10537	UBD	0.597	0.692	C4704874	Mammary Carcinoma	0.30	1	2018	2018	1	0	CTD_human
10542	LAMTOR5	0.67	0.5	C4704874	Mammary Carcinoma	0.30	1	2015	2015	1	0	CTD_human
10551	AGR2	0.556	0.692	C4704874	Mammary Carcinoma	0.30	1	2010	2010	1	0	CTD_human
10599	SLCO1B1	0.538	0.731	C4704874	Mammary Carcinoma	0.30	1	2011	2011	1	0	CTD_human
10660	LBX1	0.736	0.462	C4704874	Mammary Carcinoma	0.30	1	2009	2009	1	0	CTD_human
10855	HPSE	0.425	0.808	C4704874	Mammary Carcinoma	0.31	1	2006	2009	1	0	CTD_human
11009	IL24	0.498	0.769	C4704874	Mammary Carcinoma	0.30	1	2005	2012	2	0	CTD_human
11041	B4GAT1	0.59	0.538	C4704874	Mammary Carcinoma	0.30	1	2018	2018	1	0	CTD_human
11065	UBE2C	0.558	0.615	C4704874	Mammary Carcinoma	0.30	1	2008	2008	1	0	CTD_human
11067	DEPP1	0.695	0.308	C4704874	Mammary Carcinoma	0.30	1	2005	2005	1	0	CTD_human
11118	BTN3A2	0.716	0.462	C4704874	Mammary Carcinoma	0.30	1	2018	2018	1	0	CTD_human
11188	NISCH	0.656	0.577	C4704874	Mammary Carcinoma	0.30	1	2018	2018	1	0	CTD_human
11200	CHEK2	0.46	0.808	C4704874	Mammary Carcinoma	0.30	1	2002	2009	4	0	CTD_human
22891	ZNF365	0.641	0.654	C4704874	Mammary Carcinoma	0.30	1	2011	2011	1	0	CTD_human
22943	DKK1	0.439	0.885	C4704874	Mammary Carcinoma	0.30	1	2008	2008	1	0	CTD_human
22948	CCT5	0.663	0.462	C4704874	Mammary Carcinoma	0.30	1	2008	2008	1	0	CTD_human
23008	KLHDC10	0.861	0.077	C4704874	Mammary Carcinoma	0.30	1	2018	2018	1	0	CTD_human
23136	EPB41L3	0.619	0.615	C4704874	Mammary Carcinoma	0.30	1	2007	2007	1	0	CTD_human
23210	JMJD6	0.615	0.654	C4704874	Mammary Carcinoma	0.30	1	2018	2018	1	0	CTD_human
23339	VPS39	0.736	0.577	C4704874	Mammary Carcinoma	0.30	1	2011	2011	1	0	CTD_human
23345	SYNE1	0.511	0.846	C4704874	Mammary Carcinoma	0.30	1	2008	2008	1	0	CTD_human
23406	COTL1	0.615	0.538	C4704874	Mammary Carcinoma	0.30	1	2010	2010	1	0	CTD_human
23411	SIRT1	0.378	0.885	C4704874	Mammary Carcinoma	0.30	1	2010	2010	1	0	CTD_human
23462	HEY1	0.551	0.692	C4704874	Mammary Carcinoma	0.30	1	2010	2010	1	0	CTD_human
23493	HEY2	0.572	0.731	C4704874	Mammary Carcinoma	0.30	1	2010	2010	1	0	CTD_human
23705	CADM1	0.491	0.769	C4704874	Mammary Carcinoma	0.30	1	2007	2007	1	0	CTD_human
25800	SLC39A6	0.656	0.462	C4704874	Mammary Carcinoma	0.30	1	2003	2003	1	0	CTD_human
26040	SETBP1	0.503	0.808	C4704874	Mammary Carcinoma	0.30	1	2015	2015	1	0	CTD_human
26150	RIBC2	0.839	0.115	C4704874	Mammary Carcinoma	0.30	1	2011	2011	1	0	CTD_human
26227	PHGDH	0.484	0.885	C4704874	Mammary Carcinoma	0.30	1	2011	2011	1	0	CTD_human
26508	HEYL	0.736	0.423	C4704874	Mammary Carcinoma	0.30	1	2010	2010	1	0	CTD_human
26986	PABPC1	0.621	0.654	C4704874	Mammary Carcinoma	0.30	1	2011	2011	1	0	CTD_human
27098	CLUL1	0.821	0.192	C4704874	Mammary Carcinoma	0.30	1	2011	2011	1	0	CTD_human
27246	RNF115	0.792	0.269	C4704874	Mammary Carcinoma	0.30	1	2015	2015	1	0	CTD_human
27324	TOX3	0.636	0.538	C4704874	Mammary Carcinoma	0.30	1	2007	2007	1	0	CTD_human
28514	DLL1	0.492	0.808	C4704874	Mammary Carcinoma	0.30	1	2010	2010	1	0	CTD_human
28957	MRPS28	0.839	0.077	C4704874	Mammary Carcinoma	0.30	1	2011	2011	1	0	CTD_human
28998	MRPL13	0.792	0.154	C4704874	Mammary Carcinoma	0.30	1	2011	2011	1	0	CTD_human
29072	SETD2	0.424	0.846	C4704874	Mammary Carcinoma	0.30	1	2015	2015	1	0	CTD_human
50618	ITSN2	0.711	0.423	C4704874	Mammary Carcinoma	0.30	1	2009	2009	1	0	CTD_human
50943	FOXP3	0.368	0.846	C4704874	Mammary Carcinoma	0.30	1	2007	2007	1	0	CTD_human
51081	MRPS7	0.722	0.5	C4704874	Mammary Carcinoma	0.30	1	2011	2011	1	0	CTD_human
51129	ANGPTL4	0.498	0.731	C4704874	Mammary Carcinoma	0.30	1	2011	2011	1	0	CTD_human
51176	LEF1	0.486	0.769	C4704874	Mammary Carcinoma	0.30	1	2016	2016	1	0	CTD_human
51466	EVL	0.729	0.308	C4704874	Mammary Carcinoma	0.30	1	2008	2008	1	0	CTD_human
51649	MRPS23	0.839	0.115	C4704874	Mammary Carcinoma	0.30	1	2014	2014	1	0	CTD_human
51741	WWOX	0.453	0.808	C4704874	Mammary Carcinoma	0.30	1	2007	2007	1	0	CTD_human
54567	DLL4	0.494	0.769	C4704874	Mammary Carcinoma	0.30	1	2010	2010	1	0	CTD_human
55005	RMND1	0.674	0.462	C4704874	Mammary Carcinoma	0.30	1	2018	2018	1	0	CTD_human
55140	ELP3	0.751	0.231	C4704874	Mammary Carcinoma	0.30	1	2016	2016	1	0	CTD_human
55294	FBXW7	0.465	0.808	C4704874	Mammary Carcinoma	0.30	1	2008	2008	1	0	CTD_human
55809	TRERF1	0.729	0.346	C4704874	Mammary Carcinoma	0.30	1	2009	2009	1	0	CTD_human
56100	PCDHGB6	0.78	0.115	C4704874	Mammary Carcinoma	0.30	1	2005	2005	1	0	CTD_human
56942	CMC2	0.792	0.192	C4704874	Mammary Carcinoma	0.30	1	2008	2008	1	0	CTD_human
56945	MRPS22	0.638	0.5	C4704874	Mammary Carcinoma	0.30	1	2011	2011	1	0	CTD_human
56946	EMSY	0.628	0.423	C4704874	Mammary Carcinoma	0.30	1	2010	2010	1	0	CTD_human
57452	GALNT16	0.821	0.115	C4704874	Mammary Carcinoma	0.30	1	2018	2018	1	0	CTD_human
57561	ARRDC3	0.711	0.308	C4704874	Mammary Carcinoma	0.30	1	2014	2014	1	0	CTD_human
57643	ZSWIM5	0.76	0.154	C4704874	Mammary Carcinoma	0.30	1	2018	2018	1	0	CTD_human
59352	LGR6	0.502	0.923	C4704874	Mammary Carcinoma	0.30	1	2008	2013	2	0	CTD_human
60487	TRMT11	0.729	0.269	C4704874	Mammary Carcinoma	0.30	1	2019	2019	1	0	CTD_human
60626	RIC8A	0.792	0.192	C4704874	Mammary Carcinoma	0.30	1	2018	2018	1	0	CTD_human
63943	FKBPL	0.736	0.346	C4704874	Mammary Carcinoma	0.30	1	2010	2010	1	0	CTD_human
65005	MRPL9	0.861	0.077	C4704874	Mammary Carcinoma	0.30	1	2011	2011	1	0	CTD_human
79068	FTO	0.486	0.885	C4704874	Mammary Carcinoma	0.30	1	2013	2013	1	0	CTD_human
79659	DYNC2H1	0.555	0.731	C4704874	Mammary Carcinoma	0.30	1	2014	2014	1	0	CTD_human
79728	PALB2	0.485	0.769	C4704874	Mammary Carcinoma	0.30	1	2017	2017	1	0	CTD_human
80306	MED28	0.78	0.192	C4704874	Mammary Carcinoma	0.30	1	2011	2011	1	0	CTD_human
80332	ADAM33	0.636	0.423	C4704874	Mammary Carcinoma	0.30	1	2018	2018	1	0	CTD_human
80774	LIMD2	0.705	0.308	C4704874	Mammary Carcinoma	0.30	1	2009	2009	1	0	CTD_human
81031	SLC2A10	0.55	0.615	C4704874	Mammary Carcinoma	0.30	1	2014	2014	1	0	CTD_human
83734	ATG10	0.653	0.577	C4704874	Mammary Carcinoma	0.30	1	2018	2018	1	0	CTD_human
83990	BRIP1	0.507	0.731	C4704874	Mammary Carcinoma	0.30				0	0	CTD_human
84456	L3MBTL3	0.7	0.423	C4704874	Mammary Carcinoma	0.30	1	2018	2018	1	0	CTD_human
84866	TMEM25	0.805	0.154	C4704874	Mammary Carcinoma	0.30	1	2009	2009	1	0	CTD_human
84870	RSPO3	0.653	0.423	C4704874	Mammary Carcinoma	0.30	1	2007	2007	1	0	CTD_human
85236	H2BC12	0.743	0.308	C4704874	Mammary Carcinoma	0.30	1	2008	2008	1	0	CTD_human
90353	CTU1	0.769	0.192	C4704874	Mammary Carcinoma	0.30	1	2016	2016	1	0	CTD_human
90355	MACIR	0.691	0.462	C4704874	Mammary Carcinoma	0.30	1	2019	2019	1	0	CTD_human
91433	RCCD1	0.729	0.231	C4704874	Mammary Carcinoma	0.30	1	2018	2018	1	0	CTD_human
91801	ALKBH8	0.716	0.423	C4704874	Mammary Carcinoma	0.30	1	2016	2016	1	0	CTD_human
92140	MTDH	0.491	0.769	C4704874	Mammary Carcinoma	0.30	1	2009	2009	1	0	CTD_human
92270	ATP6AP1L	0.839	0.115	C4704874	Mammary Carcinoma	0.30	1	2018	2018	1	0	CTD_human
92483	LDHAL6B	0.861	0.077	C4704874	Mammary Carcinoma	0.30	1	2010	2010	1	0	CTD_human
94234	FOXQ1	0.61	0.615	C4704874	Mammary Carcinoma	0.30	1	2016	2016	1	0	CTD_human
116135	LRRC3B	0.695	0.308	C4704874	Mammary Carcinoma	0.30	1	2018	2018	1	0	CTD_human
127707	KLHDC7A	0.821	0.231	C4704874	Mammary Carcinoma	0.30	1	2018	2018	1	0	CTD_human
130540	FLACC1	0.729	0.269	C4704874	Mammary Carcinoma	0.30	1	2018	2018	1	0	CTD_human
131965	METTL6	0.861	0.077	C4704874	Mammary Carcinoma	0.30	1	2014	2014	1	0	CTD_human
132671	SPATA18	0.805	0.115	C4704874	Mammary Carcinoma	0.30	1	2018	2018	1	0	CTD_human
133522	PPARGC1B	0.569	0.731	C4704874	Mammary Carcinoma	0.30	1	2010	2010	1	0	CTD_human
134510	UBLCP1	0.861	0.077	C4704874	Mammary Carcinoma	0.30	1	2018	2018	1	0	CTD_human
135228	CD109	0.595	0.654	C4704874	Mammary Carcinoma	0.30	1	2008	2008	1	0	CTD_human
138046	RALYL	0.769	0.231	C4704874	Mammary Carcinoma	0.30	1	2011	2011	1	0	CTD_human
151647	TAFA4	0.743	0.192	C4704874	Mammary Carcinoma	0.30	1	2005	2005	1	0	CTD_human
152273	FGD5	0.78	0.346	C4704874	Mammary Carcinoma	0.30	1	2014	2014	1	0	CTD_human
161424	NOP9	0.839	0.077	C4704874	Mammary Carcinoma	0.30	1	2008	2008	1	0	CTD_human
167465	ZNF366	0.729	0.423	C4704874	Mammary Carcinoma	0.50	1	2010	2010	1	0	CTD_human
196403	DTX3	0.839	0.115	C4704874	Mammary Carcinoma	0.30	1	2014	2014	1	0	CTD_human
200035	NUDT17	0.805	0.269	C4704874	Mammary Carcinoma	0.30	1	2018	2018	1	0	CTD_human
200315	APOBEC3A	0.612	0.692	C4704874	Mammary Carcinoma	0.30	1	2014	2014	1	0	CTD_human
221078	NSUN6	0.805	0.154	C4704874	Mammary Carcinoma	0.30	1	2017	2017	1	0	CTD_human
221687	RNF182	0.839	0.115	C4704874	Mammary Carcinoma	0.30	1	2008	2008	1	0	CTD_human
252983	STXBP4	0.76	0.231	C4704874	Mammary Carcinoma	0.30	1	2018	2018	1	0	CTD_human
254122	SNX32	0.861	0.077	C4704874	Mammary Carcinoma	0.30	1	2018	2018	1	0	CTD_human
283120	H19	0.494	0.923	C4704874	Mammary Carcinoma	0.30	1	2017	2017	1	0	CTD_human
284615	ANKRD34A	0.861	0.077	C4704874	Mammary Carcinoma	0.30	1	2018	2018	1	0	CTD_human
342908	ZNF404	0.861	0.077	C4704874	Mammary Carcinoma	0.30	1	2018	2018	1	0	CTD_human
345274	SLC10A6	0.839	0.115	C4704874	Mammary Carcinoma	0.30	1	2018	2018	1	0	CTD_human
348180	CTU2	0.695	0.423	C4704874	Mammary Carcinoma	0.30	1	2016	2016	1	0	CTD_human
378938	MALAT1	0.435	0.846	C4704874	Mammary Carcinoma	0.30	1	2018	2018	2	0	CTD_human
388387	LINC00671	0.861	0.077	C4704874	Mammary Carcinoma	0.30	1	2018	2018	1	0	CTD_human
400224	PLEKHD1	0.861	0.077	C4704874	Mammary Carcinoma	0.30	1	2018	2018	1	0	CTD_human
400500	BCAR4	0.653	0.346	C4704874	Mammary Carcinoma	0.30	1	2010	2011	2	0	CTD_human
404037	HAPLN4	0.805	0.154	C4704874	Mammary Carcinoma	0.30	1	2018	2018	1	0	CTD_human
406894	MIR101-2	0.821	0.154	C4704874	Mammary Carcinoma	0.30	1	2014	2014	1	0	CTD_human
406902	MIR10A	0.513	0.846	C4704874	Mammary Carcinoma	0.30	1	2010	2010	1	0	CTD_human
406903	MIR10B	0.509	0.808	C4704874	Mammary Carcinoma	0.30	1	2010	2010	1	0	CTD_human
406913	MIR126	0.447	0.846	C4704874	Mammary Carcinoma	0.30	1	2010	2010	1	0	CTD_human
406914	MIR127	0.553	0.692	C4704874	Mammary Carcinoma	0.30	1	2010	2010	1	0	CTD_human
406921	MIR132	0.485	0.846	C4704874	Mammary Carcinoma	0.30	1	2010	2010	1	0	CTD_human
406933	MIR141	0.497	0.808	C4704874	Mammary Carcinoma	0.30	1	2010	2010	1	0	CTD_human
406937	MIR145	0.431	0.846	C4704874	Mammary Carcinoma	0.30	1	2011	2011	1	0	CTD_human
406938	MIR146A	0.398	0.885	C4704874	Mammary Carcinoma	0.30	1	2010	2010	1	0	CTD_human
406943	MIR152	0.521	0.769	C4704874	Mammary Carcinoma	0.30	1	2017	2017	1	0	CTD_human
406984	MIR200B	0.5	0.769	C4704874	Mammary Carcinoma	0.30	1	2010	2010	2	0	CTD_human
406985	MIR200C	0.486	0.846	C4704874	Mammary Carcinoma	0.30	1	2010	2010	2	0	CTD_human
406988	MIR205	0.482	0.846	C4704874	Mammary Carcinoma	0.30	1	2010	2010	1	0	CTD_human
406989	MIR206	0.477	0.846	C4704874	Mammary Carcinoma	0.30	1	2010	2010	1	0	CTD_human
406996	MIR214	0.48	0.808	C4704874	Mammary Carcinoma	0.30	1	2010	2010	1	0	CTD_human
407006	MIR221	0.449	0.846	C4704874	Mammary Carcinoma	0.30	1	2010	2010	1	0	CTD_human
407007	MIR222	0.486	0.808	C4704874	Mammary Carcinoma	0.30	1	2010	2010	1	0	CTD_human
407013	MIR24-2	0.711	0.192	C4704874	Mammary Carcinoma	0.30	1	2011	2011	1	0	CTD_human
407021	MIR29A	0.459	0.808	C4704874	Mammary Carcinoma	0.30	1	2010	2010	1	0	CTD_human
407027	MIR301A	0.558	0.808	C4704874	Mammary Carcinoma	0.30	1	2018	2018	1	0	CTD_human
442909	MIR342	0.547	0.769	C4704874	Mammary Carcinoma	0.30	1	2010	2010	1	0	CTD_human
442910	MIR345	0.619	0.462	C4704874	Mammary Carcinoma	0.30	1	2010	2010	1	0	CTD_human
474170	LRRC37A2	0.839	0.154	C4704874	Mammary Carcinoma	0.30	1	2018	2018	1	0	CTD_human
554202	MIR31HG	0.65	0.462	C4704874	Mammary Carcinoma	0.30	1	2018	2018	1	0	CTD_human
554210	MIR429	0.544	0.731	C4704874	Mammary Carcinoma	0.30	1	2010	2010	1	0	CTD_human
574442	MIR489	0.647	0.423	C4704874	Mammary Carcinoma	0.30	1	2010	2010	1	0	CTD_human
644246	KANSL1-AS1	0.839	0.154	C4704874	Mammary Carcinoma	0.30	1	2018	2018	1	0	CTD_human
645249	MNX1-AS1	0.615	0.346	C4704874	Mammary Carcinoma	0.30	1	2017	2017	1	0	CTD_human
647979	NORAD	0.631	0.462	C4704874	Mammary Carcinoma	0.30	1	2016	2016	1	0	CTD_human
100128252	ZNF667-AS1	0.691	0.308	C4704874	Mammary Carcinoma	0.30	1	2017	2017	1	0	CTD_human
100506658	OCLN	0.507	0.846	C4704874	Mammary Carcinoma	0.30	1	2007	2013	2	0	CTD_human
55	ACP3	0.525	0.731	C4704862	Rheumatoid factor positive polyarticular juvenile	0.30	1	2009	2009	1	0	CTD_human
113	ADCY7	0.656	0.462	C4704862	Rheumatoid factor positive polyarticular juvenile	0.30	1	2009	2009	1	0	CTD_human
239	ALOX12	0.558	0.692	C4704862	Rheumatoid factor positive polyarticular juvenile	0.30	1	2009	2009	1	0	CTD_human
366	AQP9	0.565	0.808	C4704862	Rheumatoid factor positive polyarticular juvenile	0.30	1	2009	2009	1	0	CTD_human
374	AREG	0.487	0.769	C4704862	Rheumatoid factor positive polyarticular juvenile	0.30	1	2009	2009	1	0	CTD_human
473	RERE	0.526	0.846	C4704862	Rheumatoid factor positive polyarticular juvenile	0.30	1	2009	2009	1	0	CTD_human
694	BTG1	0.564	0.692	C4704862	Rheumatoid factor positive polyarticular juvenile	0.30	1	2009	2009	1	0	CTD_human
732	C8B	0.76	0.269	C4704862	Rheumatoid factor positive polyarticular juvenile	0.30	1	1994	1994	1	0	CTD_human
800	CALD1	0.578	0.692	C4704862	Rheumatoid factor positive polyarticular juvenile	0.30	1	2009	2009	1	0	CTD_human
926	CD8B	0.674	0.462	C4704862	Rheumatoid factor positive polyarticular juvenile	0.30	1	2009	2009	1	0	CTD_human
929	CD14	0.392	0.885	C4704862	Rheumatoid factor positive polyarticular juvenile	0.30	1	2009	2009	1	0	CTD_human
1191	CLU	0.426	0.885	C4704862	Rheumatoid factor positive polyarticular juvenile	0.30	1	2009	2009	1	0	CTD_human
1390	CREM	0.575	0.692	C4704862	Rheumatoid factor positive polyarticular juvenile	0.30	1	2009	2009	1	0	CTD_human
1493	CTLA4	0.369	0.923	C4704862	Rheumatoid factor positive polyarticular juvenile	0.30	1	2009	2009	1	0	CTD_human
1612	DAPK1	0.472	0.808	C4704862	Rheumatoid factor positive polyarticular juvenile	0.30	1	2009	2009	1	0	CTD_human
1647	GADD45A	0.526	0.769	C4704862	Rheumatoid factor positive polyarticular juvenile	0.30	1	2009	2009	1	0	CTD_human
1649	DDIT3	0.467	0.846	C4704862	Rheumatoid factor positive polyarticular juvenile	0.30	1	2009	2009	1	0	CTD_human
1839	HBEGF	0.52	0.769	C4704862	Rheumatoid factor positive polyarticular juvenile	0.30	1	2009	2009	1	0	CTD_human
1843	DUSP1	0.491	0.808	C4704862	Rheumatoid factor positive polyarticular juvenile	0.30	1	2009	2009	1	0	CTD_human
1844	DUSP2	0.558	0.769	C4704862	Rheumatoid factor positive polyarticular juvenile	0.30	1	2009	2009	1	0	CTD_human
1846	DUSP4	0.603	0.654	C4704862	Rheumatoid factor positive polyarticular juvenile	0.30	1	2009	2009	1	0	CTD_human
1950	EGF	0.357	0.923	C4704862	Rheumatoid factor positive polyarticular juvenile	0.30	1	2009	2009	1	0	CTD_human
1958	EGR1	0.433	0.923	C4704862	Rheumatoid factor positive polyarticular juvenile	0.30	1	2009	2009	1	0	CTD_human
1998	ELF2	0.743	0.308	C4704862	Rheumatoid factor positive polyarticular juvenile	0.30	1	2009	2009	1	0	CTD_human
2017	CTTN	0.546	0.769	C4704862	Rheumatoid factor positive polyarticular juvenile	0.30	1	2009	2009	1	0	CTD_human
2120	ETV6	0.477	0.731	C4704862	Rheumatoid factor positive polyarticular juvenile	0.30	1	2009	2009	1	0	CTD_human
2209	FCGR1A	0.532	0.731	C4704862	Rheumatoid factor positive polyarticular juvenile	0.30	1	2009	2009	1	0	CTD_human
2353	FOS	0.411	0.885	C4704862	Rheumatoid factor positive polyarticular juvenile	0.30	1	2009	2009	1	0	CTD_human
2354	FOSB	0.463	0.846	C4704862	Rheumatoid factor positive polyarticular juvenile	0.30	1	2009	2009	1	0	CTD_human
2355	FOSL2	0.595	0.692	C4704862	Rheumatoid factor positive polyarticular juvenile	0.30	1	2009	2009	1	0	CTD_human
2766	GMPR	0.792	0.231	C4704862	Rheumatoid factor positive polyarticular juvenile	0.30	1	2009	2009	1	0	CTD_human
2791	GNG11	0.76	0.231	C4704862	Rheumatoid factor positive polyarticular juvenile	0.30	1	2009	2009	1	0	CTD_human
2812	GP1BB	0.524	0.769	C4704862	Rheumatoid factor positive polyarticular juvenile	0.30	1	2009	2009	1	0	CTD_human
2919	CXCL1	0.449	0.923	C4704862	Rheumatoid factor positive polyarticular juvenile	0.30	1	2009	2009	1	0	CTD_human
3012	H2AC8	0.839	0.115	C4704862	Rheumatoid factor positive polyarticular juvenile	0.30	1	2009	2009	1	0	CTD_human
3084	NRG1	0.464	0.885	C4704862	Rheumatoid factor positive polyarticular juvenile	0.30	1	2009	2009	1	0	CTD_human
3310	HSPA6	0.743	0.423	C4704862	Rheumatoid factor positive polyarticular juvenile	0.30	1	2009	2009	1	0	CTD_human
3480	IGF1R	0.399	0.885	C4704862	Rheumatoid factor positive polyarticular juvenile	0.30	1	2009	2009	1	0	CTD_human
3557	IL1RN	0.373	0.923	C4704862	Rheumatoid factor positive polyarticular juvenile	0.30	1	2009	2009	1	0	CTD_human
3579	CXCR2	0.445	0.923	C4704862	Rheumatoid factor positive polyarticular juvenile	0.30	1	2009	2009	1	0	CTD_human
3674	ITGA2B	0.493	0.692	C4704862	Rheumatoid factor positive polyarticular juvenile	0.30	1	2009	2009	1	0	CTD_human
3693	ITGB5	0.656	0.577	C4704862	Rheumatoid factor positive polyarticular juvenile	0.30	1	2009	2009	1	0	CTD_human
3725	JUN	0.442	0.885	C4704862	Rheumatoid factor positive polyarticular juvenile	0.30	1	2009	2009	1	0	CTD_human
3772	KCNJ15	0.769	0.308	C4704862	Rheumatoid factor positive polyarticular juvenile	0.30	1	2009	2009	1	0	CTD_human
3845	KRAS	0.32	0.923	C4704862	Rheumatoid factor positive polyarticular juvenile	0.30	1	2009	2009	1	0	CTD_human
4026	LPP	0.543	0.769	C4704862	Rheumatoid factor positive polyarticular juvenile	0.30	1	2009	2009	1	0	CTD_human
4088	SMAD3	0.415	0.923	C4704862	Rheumatoid factor positive polyarticular juvenile	0.30	1	2009	2009	1	0	CTD_human
4133	MAP2	0.537	0.692	C4704862	Rheumatoid factor positive polyarticular juvenile	0.30	1	2009	2009	1	0	CTD_human
4478	MSN	0.534	0.769	C4704862	Rheumatoid factor positive polyarticular juvenile	0.30	1	2009	2009	1	0	CTD_human
4929	NR4A2	0.529	0.846	C4704862	Rheumatoid factor positive polyarticular juvenile	0.30	1	2009	2009	1	0	CTD_human
4973	OLR1	0.544	0.769	C4704862	Rheumatoid factor positive polyarticular juvenile	0.30	1	2009	2009	1	0	CTD_human
5008	OSM	0.505	0.769	C4704862	Rheumatoid factor positive polyarticular juvenile	0.30	1	2009	2009	1	0	CTD_human
5187	PER1	0.556	0.731	C4704862	Rheumatoid factor positive polyarticular juvenile	0.30	1	2009	2009	1	0	CTD_human
5239	PGM5	0.751	0.269	C4704862	Rheumatoid factor positive polyarticular juvenile	0.30	1	2009	2009	1	0	CTD_human
5329	PLAUR	0.536	0.731	C4704862	Rheumatoid factor positive polyarticular juvenile	0.30	1	2009	2009	1	0	CTD_human
5352	PLOD2	0.559	0.654	C4704862	Rheumatoid factor positive polyarticular juvenile	0.30	1	2009	2009	1	0	CTD_human
5594	MAPK1	0.33	0.923	C4704862	Rheumatoid factor positive polyarticular juvenile	0.30	1	2009	2009	1	0	CTD_human
5627	PROS1	0.467	0.846	C4704862	Rheumatoid factor positive polyarticular juvenile	0.30	1	2009	2009	1	0	CTD_human
6515	SLC2A3	0.534	0.769	C4704862	Rheumatoid factor positive polyarticular juvenile	0.30	1	2009	2009	1	0	CTD_human
6556	SLC11A1	0.525	0.846	C4704862	Rheumatoid factor positive polyarticular juvenile	0.30	1	2006	2006	1	0	CTD_human
6774	STAT3	0.32	0.923	C4704862	Rheumatoid factor positive polyarticular juvenile	0.30	1	2009	2009	1	0	CTD_human
6786	STIM1	0.501	0.808	C4704862	Rheumatoid factor positive polyarticular juvenile	0.30	1	2009	2009	1	0	CTD_human
6934	TCF7L2	0.485	0.846	C4704862	Rheumatoid factor positive polyarticular juvenile	0.30	1	2009	2009	1	0	CTD_human
7027	TFDP1	0.623	0.692	C4704862	Rheumatoid factor positive polyarticular juvenile	0.30	1	2009	2009	1	0	CTD_human
7035	TFPI	0.486	0.808	C4704862	Rheumatoid factor positive polyarticular juvenile	0.30	1	2009	2009	1	0	CTD_human
7057	THBS1	0.407	0.885	C4704862	Rheumatoid factor positive polyarticular juvenile	0.30	1	2009	2009	1	0	CTD_human
7130	TNFAIP6	0.582	0.731	C4704862	Rheumatoid factor positive polyarticular juvenile	0.30	1	2009	2009	1	0	CTD_human
7280	TUBB2A	0.678	0.538	C4704862	Rheumatoid factor positive polyarticular juvenile	0.30	1	2009	2009	1	0	CTD_human
7324	UBE2E1	0.743	0.269	C4704862	Rheumatoid factor positive polyarticular juvenile	0.30	1	2009	2009	1	0	CTD_human
7844	RNF103	0.821	0.154	C4704862	Rheumatoid factor positive polyarticular juvenile	0.30	1	2009	2009	1	0	CTD_human
7852	CXCR4	0.362	0.923	C4704862	Rheumatoid factor positive polyarticular juvenile	0.30	1	2009	2015	2	0	CTD_human
8013	NR4A3	0.502	0.808	C4704862	Rheumatoid factor positive polyarticular juvenile	0.30	1	2009	2009	1	0	CTD_human
8291	DYSF	0.582	0.692	C4704862	Rheumatoid factor positive polyarticular juvenile	0.30	1	2009	2009	1	0	CTD_human
8339	H2BC8	0.769	0.231	C4704862	Rheumatoid factor positive polyarticular juvenile	0.30	1	2009	2009	1	0	CTD_human
8379	MAD1L1	0.57	0.731	C4704862	Rheumatoid factor positive polyarticular juvenile	0.30	1	2009	2009	1	0	CTD_human
8794	TNFRSF10C	0.578	0.731	C4704862	Rheumatoid factor positive polyarticular juvenile	0.30	1	2009	2009	1	0	CTD_human
9308	CD83	0.566	0.731	C4704862	Rheumatoid factor positive polyarticular juvenile	0.30	1	2009	2009	1	0	CTD_human
9314	KLF4	0.449	0.769	C4704862	Rheumatoid factor positive polyarticular juvenile	0.30	1	2009	2009	1	0	CTD_human
9334	B4GALT5	0.76	0.308	C4704862	Rheumatoid factor positive polyarticular juvenile	0.30	1	2009	2009	1	0	CTD_human
9468	PCYT1B	0.641	0.731	C4704862	Rheumatoid factor positive polyarticular juvenile	0.30	1	2009	2009	1	0	CTD_human
9690	UBE3C	0.722	0.577	C4704862	Rheumatoid factor positive polyarticular juvenile	0.30	1	2009	2009	1	0	CTD_human
9788	MTSS1	0.581	0.654	C4704862	Rheumatoid factor positive polyarticular juvenile	0.30	1	2009	2009	1	0	CTD_human
9873	FCHSD2	0.743	0.346	C4704862	Rheumatoid factor positive polyarticular juvenile	0.30	1	2009	2009	1	0	CTD_human
9886	RHOBTB1	0.722	0.308	C4704862	Rheumatoid factor positive polyarticular juvenile	0.30	1	2009	2009	1	0	CTD_human
10769	PLK2	0.575	0.808	C4704862	Rheumatoid factor positive polyarticular juvenile	0.30	1	2009	2009	1	0	CTD_human
10810	WASF3	0.595	0.769	C4704862	Rheumatoid factor positive polyarticular juvenile	0.30	1	2009	2009	1	0	CTD_human
10826	FAXDC2	0.839	0.115	C4704862	Rheumatoid factor positive polyarticular juvenile	0.30	1	2009	2009	1	0	CTD_human
10950	BTG3	0.528	0.808	C4704862	Rheumatoid factor positive polyarticular juvenile	0.30	1	2009	2009	1	0	CTD_human
11252	PACSIN2	0.751	0.385	C4704862	Rheumatoid factor positive polyarticular juvenile	0.30	1	2009	2009	1	0	CTD_human
22864	R3HDM2	0.76	0.346	C4704862	Rheumatoid factor positive polyarticular juvenile	0.30	1	2009	2009	1	0	CTD_human
23043	TNIK	0.612	0.615	C4704862	Rheumatoid factor positive polyarticular juvenile	0.30	1	2009	2009	1	0	CTD_human
23074	UHRF1BP1L	0.821	0.154	C4704862	Rheumatoid factor positive polyarticular juvenile	0.30	1	2009	2009	1	0	CTD_human
23080	AVL9	0.792	0.231	C4704862	Rheumatoid factor positive polyarticular juvenile	0.30	1	2009	2009	1	0	CTD_human
23093	TTLL5	0.686	0.5	C4704862	Rheumatoid factor positive polyarticular juvenile	0.30	1	2009	2009	1	0	CTD_human
23166	STAB1	0.619	0.692	C4704862	Rheumatoid factor positive polyarticular juvenile	0.30	1	2009	2009	1	0	CTD_human
23522	KAT6B	0.525	0.731	C4704862	Rheumatoid factor positive polyarticular juvenile	0.30	1	2009	2009	1	0	CTD_human
23764	MAFF	0.751	0.346	C4704862	Rheumatoid factor positive polyarticular juvenile	0.30	1	2009	2009	1	0	CTD_human
25816	TNFAIP8	0.601	0.5	C4704862	Rheumatoid factor positive polyarticular juvenile	0.30	1	2009	2009	1	0	CTD_human
26037	SIPA1L1	0.805	0.192	C4704862	Rheumatoid factor positive polyarticular juvenile	0.30	1	2009	2009	1	0	CTD_human
27086	FOXP1	0.46	0.808	C4704862	Rheumatoid factor positive polyarticular juvenile	0.30	1	2009	2009	1	0	CTD_human
50807	ASAP1	0.556	0.808	C4704862	Rheumatoid factor positive polyarticular juvenile	0.30	1	2009	2009	1	0	CTD_human
51320	MEX3C	0.751	0.346	C4704862	Rheumatoid factor positive polyarticular juvenile	0.30	1	2009	2009	1	0	CTD_human
51338	MS4A4A	0.722	0.308	C4704862	Rheumatoid factor positive polyarticular juvenile	0.30	1	2009	2009	1	0	CTD_human
51741	WWOX	0.453	0.808	C4704862	Rheumatoid factor positive polyarticular juvenile	0.30	1	2009	2009	1	0	CTD_human
54502	RBM47	0.729	0.308	C4704862	Rheumatoid factor positive polyarticular juvenile	0.30	1	2009	2009	1	0	CTD_human
54757	FAM20A	0.7	0.346	C4704862	Rheumatoid factor positive polyarticular juvenile	0.30	1	2009	2009	1	0	CTD_human
55500	ETNK1	0.716	0.385	C4704862	Rheumatoid factor positive polyarticular juvenile	0.30	1	2009	2009	1	0	CTD_human
60685	ZFAND3	0.792	0.192	C4704862	Rheumatoid factor positive polyarticular juvenile	0.30	1	2009	2009	1	0	CTD_human
64224	HERPUD2	0.839	0.115	C4704862	Rheumatoid factor positive polyarticular juvenile	0.30	1	2009	2009	1	0	CTD_human
81565	NDEL1	0.666	0.462	C4704862	Rheumatoid factor positive polyarticular juvenile	0.30	1	2009	2009	1	0	CTD_human
83699	SH3BGRL2	0.839	0.115	C4704862	Rheumatoid factor positive polyarticular juvenile	0.30	1	2009	2009	1	0	CTD_human
84281	C2orf88	0.821	0.192	C4704862	Rheumatoid factor positive polyarticular juvenile	0.30	1	2009	2009	1	0	CTD_human
84441	MAML2	0.592	0.577	C4704862	Rheumatoid factor positive polyarticular juvenile	0.30	1	2009	2009	1	0	CTD_human
84519	ACRBP	0.705	0.308	C4704862	Rheumatoid factor positive polyarticular juvenile	0.30	1	2009	2009	1	0	CTD_human
84909	AOPEP	0.729	0.423	C4704862	Rheumatoid factor positive polyarticular juvenile	0.30	1	2009	2009	1	0	CTD_human
84981	MIR22HG	0.659	0.423	C4704862	Rheumatoid factor positive polyarticular juvenile	0.30	1	2009	2009	1	0	CTD_human
85413	SLC22A16	0.626	0.5	C4704862	Rheumatoid factor positive polyarticular juvenile	0.30	1	2009	2009	1	0	CTD_human
122416	ANKRD9	0.805	0.192	C4704862	Rheumatoid factor positive polyarticular juvenile	0.30	1	2009	2009	1	0	CTD_human
139105	BEND2	0.839	0.115	C4704862	Rheumatoid factor positive polyarticular juvenile	0.30	1	2009	2009	1	0	CTD_human
146225	CMTM2	0.78	0.231	C4704862	Rheumatoid factor positive polyarticular juvenile	0.30	1	2009	2009	1	0	CTD_human
150094	SIK1	0.544	0.731	C4704862	Rheumatoid factor positive polyarticular juvenile	0.30	1	2009	2009	1	0	CTD_human
153020	RASGEF1B	0.821	0.154	C4704862	Rheumatoid factor positive polyarticular juvenile	0.30	1	2009	2009	1	0	CTD_human
157922	CAMSAP1	0.821	0.231	C4704862	Rheumatoid factor positive polyarticular juvenile	0.30	1	2009	2009	1	0	CTD_human
196441	ZFC3H1	0.839	0.115	C4704862	Rheumatoid factor positive polyarticular juvenile	0.30	1	2009	2009	1	0	CTD_human
200315	APOBEC3A	0.612	0.692	C4704862	Rheumatoid factor positive polyarticular juvenile	0.30	1	2009	2009	1	0	CTD_human
203228	C9orf72	0.496	0.769	C4704862	Rheumatoid factor positive polyarticular juvenile	0.30	1	2009	2009	1	0	CTD_human
221037	JMJD1C	0.517	0.769	C4704862	Rheumatoid factor positive polyarticular juvenile	0.30	1	2009	2009	1	0	CTD_human
283131	NEAT1	0.502	0.769	C4704862	Rheumatoid factor positive polyarticular juvenile	0.30	1	2009	2009	1	0	CTD_human
340205	TREML1	0.743	0.346	C4704862	Rheumatoid factor positive polyarticular juvenile	0.30	1	2009	2009	1	0	CTD_human
353514	LILRA5	0.839	0.115	C4704862	Rheumatoid factor positive polyarticular juvenile	0.30	1	2009	2009	1	0	CTD_human
100820829	MYZAP	0.769	0.308	C4704862	Rheumatoid factor positive polyarticular juvenile	0.30	1	2009	2009	1	0	CTD_human
25974	MMACHC	0.644	0.615	C4693974	METHYLMALONIC ACIDURIA AND HOMOCYSTINURIA, cblC TYPE, DIGENIC	0.80	1	2006	2018	11	3	CLINGEN;ORPHANET
1558	CYP2C8	0.615	0.615	C4693948	DRUG METABOLISM, ALTERED, CYP2C8-RELATED	0.40	1	2015	2016	2	1	ORPHANET
10845	CLPX	0.931	0.154	C4693947	PROTOPORPHYRIA, ERYTHROPOIETIC, 2	0.60	1	2015	2017	2	1	GENOMICS_ENGLAND;UNIPROT
2661	GDF9	0.644	0.385	C4693941	PREMATURE OVARIAN FAILURE 14	0.30	1	2006	2018	7	5	UNIPROT
54845	ESRP1	0.628	0.5	C4693935	DEAFNESS, AUTOSOMAL RECESSIVE 109	0.60	1	2017	2017	1	1	GENOMICS_ENGLAND;UNIPROT
523	ATP6V1A	0.579	0.615	C4693934	EPILEPTIC ENCEPHALOPATHY, INFANTILE OR EARLY CHILDHOOD, 3	0.60	1	2017	2018	2	5	GENOMICS_ENGLAND;UNIPROT
84896	ATAD1	0.545	0.692	C4693933	HYPEREKPLEXIA 4	0.60	1	2017	2018	3	3	GENOMICS_ENGLAND;UNIPROT
26999	CYFIP2	0.633	0.731	C4693925	EPILEPTIC ENCEPHALOPATHY, EARLY INFANTILE, 65	0.60	1	2018	2019	3	2	GENOMICS_ENGLAND;UNIPROT
7965	AIMP2	0.393	0.923	C4693912	LEUKODYSTROPHY, HYPOMYELINATING, 17	0.40	1	2016	2018	2	1	GENOMICS_ENGLAND
2530	FUT8	0.603	0.692	C4693905	CONGENITAL DISORDER OF GLYCOSYLATION WITH DEFECTIVE FUCOSYLATION	0.61	1	2005	2019	3	4	GENOMICS_ENGLAND;UNIPROT
23221	RHOBTB2	0.631	0.615	C4693899	EPILEPTIC ENCEPHALOPATHY, EARLY INFANTILE, 64	0.60	1	2016	2018	3	6	GENOMICS_ENGLAND;UNIPROT
79955	PDZD7	0.659	0.385	C4693893	DEAFNESS, AUTOSOMAL RECESSIVE 57	0.40	1	2009	2018	4	9	UNIPROT
165	AEBP1	0.631	0.654	C4693870	EHLERS-DANLOS SYNDROME, CLASSIC-LIKE, 2	0.40	1	2018	2019	1	5	ORPHANET
9365	KL	0.448	0.769	C4693864	TUMORAL CALCINOSIS, HYPERPHOSPHATEMIC, FAMILIAL, 3	0.60	1	2007	2007	1	1	GENOMICS_ENGLAND;UNIPROT
8074	FGF23	0.46	0.731	C4693863	TUMORAL CALCINOSIS, HYPERPHOSPHATEMIC, FAMILIAL, 2	0.60	1	2005	2014	4	4	GENOMICS_ENGLAND;UNIPROT
55023	PHIP	0.595	0.769	C4693860	DEVELOPMENTAL DELAY, INTELLECTUAL DISABILITY, OBESITY, AND DYSMORPHIC FEATURES	0.60	1	2012	2018	3	16	GENOMICS_ENGLAND;UNIPROT
54676	GTPBP2	0.736	0.423	C4693848	JABERI-ELAHI SYNDROME	0.40	1	2014	2014	1	4	GENOMICS_ENGLAND
23397	NCAPH	0.76	0.385	C4693843	Autosomal recessive primary microcephaly	0.30	1	2016	2016	1	1	UNIPROT
23310	NCAPD3	0.722	0.423	C4693834	MICROCEPHALY 22, PRIMARY, AUTOSOMAL RECESSIVE	0.40	1	2016	2016	1	3	UNIPROT
9918	NCAPD2	0.76	0.346	C4693831	MICROCEPHALY 21, PRIMARY, AUTOSOMAL RECESSIVE	0.30	1	2016	2017	2	0	UNIPROT
54870	QRICH1	0.716	0.423	C4693824	VERVERI-BRADY SYNDROME	0.40	1	2015	2015	1	5	GENOMICS_ENGLAND
56270	WDR45B	0.76	0.269	C4693816	NEURODEVELOPMENTAL DISORDER WITH SPASTIC QUADRIPLEGIA AND BRAIN ABNORMALITIES WITH OR WITHOUT SEIZURES	0.40	1	2018	2018	1	0	GENOMICS_ENGLAND
10815	CPLX1	0.576	0.654	C4693810	EPILEPTIC ENCEPHALOPATHY, EARLY INFANTILE, 63	0.60	1	2015	2017	2	3	GENOMICS_ENGLAND;UNIPROT
55325	UFSP2	0.736	0.192	C4693799	SPONDYLOEPIMETAPHYSEAL DYSPLASIA, DI ROCCO TYPE	0.40	1	2011	2018	1	1	UNIPROT
122481	AK7	0.839	0.231	C4693784	SPERMATOGENIC FAILURE 27	0.40	1	2018	2018	1	1	UNIPROT
54664	TMEM106B	0.59	0.462	C4693779	LEUKODYSTROPHY, HYPOMYELINATING, 16	0.60	1	2017	2018	2	1	GENOMICS_ENGLAND;UNIPROT
9512	PMPCB	0.769	0.192	C4693741	MULTIPLE MITOCHONDRIAL DYSFUNCTIONS SYNDROME 6	0.60	1	2018	2018	1	5	GENOMICS_ENGLAND;UNIPROT
55603	TENT5A	0.695	0.577	C4693736	OSTEOGENESIS IMPERFECTA, TYPE XVIII	0.60	1	2018	2018	1	3	GENOMICS_ENGLAND;UNIPROT
2058	EPRS1	0.644	0.538	C4693733	LEUKODYSTROPHY, HYPOMYELINATING, 15	0.40	1	2018	2018	1	5	UNIPROT
51116	MRPS2	0.839	0.154	C4693722	COMBINED OXIDATIVE PHOSPHORYLATION DEFICIENCY 36	0.60	1	2018	2018	1	3	GENOMICS_ENGLAND;UNIPROT
79631	EFL1	0.638	0.577	C4693704	SHWACHMAN-DIAMOND SYNDROME 2	0.60	1	2017	2018	2	2	GENOMICS_ENGLAND;UNIPROT
6328	SCN3A	0.617	0.538	C4693699	EPILEPTIC ENCEPHALOPATHY, EARLY INFANTILE, 62	0.60	1	2017	2018	2	5	GENOMICS_ENGLAND;UNIPROT
6328	SCN3A	0.617	0.538	C4693694	EPILEPSY, FAMILIAL FOCAL, WITH VARIABLE FOCI 4	0.60	1	2014	2017	2	4	GENOMICS_ENGLAND;UNIPROT
53616	ADAM22	0.678	0.615	C4693688	EPILEPTIC ENCEPHALOPATHY, EARLY INFANTILE, 61	0.60	1	2016	2019	2	2	GENOMICS_ENGLAND;UNIPROT
9698	PUM1	0.653	0.654	C4693672	SPINOCEREBELLAR ATAXIA 47	0.60	1	2018	2018	1	3	GENOMICS_ENGLAND;UNIPROT
10695	CNPY3	0.805	0.269	C4693663	EPILEPTIC ENCEPHALOPATHY, EARLY INFANTILE, 60	0.60	1	2018	2018	1	3	GENOMICS_ENGLAND;UNIPROT
55081	IFT57	0.716	0.308	C4693651	OROFACIODIGITAL SYNDROME XVIII	0.40				0	1	GENOMICS_ENGLAND
27152	INTU	0.555	0.769	C4693640	OROFACIODIGITAL SYNDROME XVII	0.30				0	0	GENOMICS_ENGLAND
27152	INTU	0.555	0.769	C4693616	SHORT-RIB THORACIC DYSPLASIA 20 WITH POLYDACTYLY	0.60	1	2016	2018	2	3	GENOMICS_ENGLAND;UNIPROT
22858	CILK1	0.545	0.808	C4693613	EPILEPSY, JUVENILE MYOCLONIC, SUSCEPTIBILITY TO, 10	0.40	1	2018	2018	1	5	UNIPROT
3798	KIF5A	0.593	0.731	C4693609	AMYOTROPHIC LATERAL SCLEROSIS, SUSCEPTIBILITY TO, 25	0.60	1	2018	2018	3	8	GENOMICS_ENGLAND;UNIPROT
1384	CRAT	0.656	0.577	C4693587	NEURODEGENERATION WITH BRAIN IRON ACCUMULATION 8	0.60	1	2018	2018	1	1	GENOMICS_ENGLAND;UNIPROT
85021	REPS1	0.769	0.269	C4693583	NEURODEGENERATION WITH BRAIN IRON ACCUMULATION 7	0.40	1	2018	2018	1	2	UNIPROT
1487	CTBP1	0.559	0.692	C4693578	HYPOTONIA, ATAXIA, DEVELOPMENTAL DELAY, AND TOOTH ENAMEL DEFECT SYNDROME	0.60	1	2016	2019	3	0	GENOMICS_ENGLAND;UNIPROT
9928	KIF14	0.578	0.654	C4693572	MICROCEPHALY 20, PRIMARY, AUTOSOMAL RECESSIVE	0.60	1	2017	2019	3	8	GENOMICS_ENGLAND;UNIPROT
50628	GEMIN4	0.565	0.808	C4693567	NEURODEVELOPMENTAL DISORDER WITH MICROCEPHALY, CATARACTS, AND RENAL ABNORMALITIES	0.60	1	2015	2019	3	1	GENOMICS_ENGLAND;UNIPROT
140628	GATA5	0.578	0.615	C4693563	CONGENITAL HEART DEFECTS, MULTIPLE TYPES, 5	0.60	1	2012	2015	10	6	GENOMICS_ENGLAND;UNIPROT
2056	EPO	0.381	0.885	C4693556	DIAMOND-BLACKFAN ANEMIA-LIKE	0.50	1	2017	2017	1	1	GENOMICS_ENGLAND;UNIPROT
2056	EPO	0.381	0.885	C4693552	ERYTHROCYTOSIS, FAMILIAL, 5	0.60	1	2016	2018	3	6	GENOMICS_ENGLAND;UNIPROT
9568	GABBR2	0.65	0.538	C4693550	EPILEPTIC ENCEPHALOPATHY, EARLY INFANTILE, 59	0.60	1	2017	2018	3	3	GENOMICS_ENGLAND;UNIPROT
9568	GABBR2	0.65	0.538	C4693546	NEURODEVELOPMENTAL DISORDER WITH POOR LANGUAGE AND LOSS OF HAND SKILLS	0.60	1	2016	2018	4	2	GENOMICS_ENGLAND;UNIPROT
29110	TBK1	0.513	0.846	C4693542	ENCEPHALOPATHY, ACUTE, INFECTION-INDUCED (HERPES-SPECIFIC), SUSCEPTIBILITY TO, 8	0.60	1	2012	2015	2	3	GENOMICS_ENGLAND;UNIPROT
51569	UFM1	0.722	0.385	C4693535	LEUKODYSTROPHY, HYPOMYELINATING, 14	0.60	1	2017	2019	3	1	GENOMICS_ENGLAND;UNIPROT
392255	GDF6	0.587	0.5	C4693531	MULTIPLE SYNOSTOSES SYNDROME 4	0.61	1	2008	2018	3	2	GENOMICS_ENGLAND;UNIPROT
28981	IFT81	0.7	0.385	C4693524	SHORT-RIB THORACIC DYSPLASIA 19 WITH OR WITHOUT POLYDACTYLY	0.60	1	2015	2018	3	3	GENOMICS_ENGLAND;UNIPROT
4750	NEK1	0.575	0.769	C4693523	AMYOTROPHIC LATERAL SCLEROSIS, SUSCEPTIBILITY TO, 24	0.60	1	2016	2018	3	4	GENOMICS_ENGLAND;UNIPROT
4747	NEFL	0.488	0.769	C4693509	CHARCOT-MARIE-TOOTH DISEASE, DOMINANT INTERMEDIATE G	0.60	1	2000	2016	6	2	GENOMICS_ENGLAND;UNIPROT
10383	TUBB4B	0.65	0.654	C4693498	LEBER CONGENITAL AMAUROSIS WITH EARLY-ONSET DEAFNESS	0.60	1	2017	2017	1	2	CLINGEN;UNIPROT
650	BMP2	0.432	0.846	C4693481	SHORT STATURE, FACIAL DYSMORPHISM, AND SKELETAL ANOMALIES WITH OR WITHOUT CARDIAC ANOMALIES	0.40	1	2013	2018	3	3	GENOMICS_ENGLAND
4041	LRP5	0.485	0.846	C4693479	POLYCYSTIC LIVER DISEASE 4 WITH OR WITHOUT KIDNEY CYSTS	0.60	1	2014	2017	3	7	GENOMICS_ENGLAND;UNIPROT
79053	ALG8	0.659	0.577	C4693472	POLYCYSTIC LIVER DISEASE 3 WITH OR WITHOUT KIDNEY CYSTS	0.30	1	2004	2004	1	0	GENOMICS_ENGLAND
54802	TRIT1	0.621	0.692	C4693466	COMBINED OXIDATIVE PHOSPHORYLATION DEFICIENCY 35	0.60	1	2014	2017	2	5	GENOMICS_ENGLAND;UNIPROT
51081	MRPS7	0.722	0.5	C4693450	COMBINED OXIDATIVE PHOSPHORYLATION DEFICIENCY 34	0.70	1	2015	2015	1	1	GENOMICS_ENGLAND;ORPHANET;UNIPROT
112752	IFT43	0.617	0.577	C4693443	RETINITIS PIGMENTOSA 81	0.40	1	2017	2017	1	1	UNIPROT
112752	IFT43	0.617	0.577	C4693420	SHORT-RIB THORACIC DYSPLASIA 18 WITH POLYDACTYLY	0.60	1	2011	2018	5	2	GENOMICS_ENGLAND;UNIPROT
57688	ZSWIM6	0.626	0.577	C4693405	NEURODEVELOPMENTAL DISORDER WITH MOVEMENT ABNORMALITIES, ABNORMAL GAIT, AND AUTISTIC FEATURES	0.40	1	2014	2014	1	1	GENOMICS_ENGLAND
2893	GRIA4	0.631	0.615	C4693391	NEURODEVELOPMENTAL DISORDER WITH OR WITHOUT SEIZURES AND GAIT ABNORMALITIES	0.50	1	2008	2017	2	4	GENOMICS_ENGLAND;UNIPROT
122553	TRAPPC6B	0.751	0.308	C4693390	NEURODEVELOPMENTAL DISORDER WITH MICROCEPHALY, EPILEPSY, AND BRAIN ATROPHY	0.40	1	1990	2018	2	2	GENOMICS_ENGLAND
1213	CLTC	0.558	0.769	C4693389	MENTAL RETARDATION, AUTOSOMAL DOMINANT 56	0.60	1	2016	2017	2	1	GENOMICS_ENGLAND;UNIPROT
311	ANXA11	0.65	0.692	C4693381	AMYOTROPHIC LATERAL SCLEROSIS 23	0.60	1	2017	2018	2	6	GENOMICS_ENGLAND;UNIPROT
79947	DHDDS	0.468	0.885	C4693376	DEVELOPMENTAL DELAY AND SEIZURES WITH OR WITHOUT MOVEMENT ABNORMALITIES	0.60	1	2016	2017	2	3	GENOMICS_ENGLAND;UNIPROT
116150	NUS1	0.619	0.615	C4693371	MENTAL RETARDATION, AUTOSOMAL DOMINANT 55, WITH SEIZURES	0.40	1	2018	2018	1	2	GENOMICS_ENGLAND
4915	NTRK2	0.479	0.808	C4693367	EPILEPTIC ENCEPHALOPATHY, EARLY INFANTILE, 58	0.60	1	2004	2017	3	1	GENOMICS_ENGLAND;UNIPROT
2561	GABRB2	0.619	0.5	C4693362	EPILEPTIC ENCEPHALOPATHY, INFANTILE OR EARLY CHILDHOOD, 2	0.50	1	2014	2017	3	0	GENOMICS_ENGLAND;UNIPROT
9837	GINS1	0.691	0.346	C4693357	NK cell deficiency	0.30	1	2017	2017	1	0	GENOMICS_ENGLAND
9837	GINS1	0.691	0.346	C4693356	IMMUNODEFICIENCY 55	0.70	1	2017	2017	1	3	GENOMICS_ENGLAND;ORPHANET;UNIPROT
84162	KIAA1109	0.603	0.654	C4693347	ALKURAYA-KUCINSKAS SYNDROME	0.60	1	2015	2019	4	8	GENOMICS_ENGLAND;UNIPROT
2902	GRIN1	0.561	0.692	C4693325	NEURODEVELOPMENTAL DISORDER WITH OR WITHOUT HYPERKINETIC MOVEMENTS AND SEIZURES, AUTOSOMAL RECESSIVE	0.60	1	2013	2017	3	2	GENOMICS_ENGLAND;UNIPROT
1816	DRD5	0.603	0.423	C4692845	BLEPHAROSPASM, BENIGN ESSENTIAL, SUSCEPTIBILITY TO	0.30	1	2007	2007	1	0	GENOMICS_ENGLAND
63932	CXorf56	0.705	0.385	C4692652	MENTAL RETARDATION, X-LINKED 107	0.30	1	2020	2020	1	0	GENOMICS_ENGLAND
51119	SBDS	0.601	0.692	C4692625	SHWACHMAN-DIAMOND SYNDROME 1	0.60	1	2003	2015	4	9	GENOMICS_ENGLAND;UNIPROT
2591	GALNT3	0.603	0.769	C4692564	TUMORAL CALCINOSIS, HYPERPHOSPHATEMIC, FAMILIAL, 1	0.80	1	2004	2016	3	14	GENOMICS_ENGLAND;ORPHANET
8074	FGF23	0.46	0.731	C4692564	TUMORAL CALCINOSIS, HYPERPHOSPHATEMIC, FAMILIAL, 1	0.60	1	2005	2011	3	3	GENOMICS_ENGLAND;ORPHANET
9365	KL	0.448	0.769	C4692564	TUMORAL CALCINOSIS, HYPERPHOSPHATEMIC, FAMILIAL, 1	0.60	1	2007	2015	2	1	ORPHANET
2235	FECH	0.585	0.577	C4692546	PROTOPORPHYRIA, ERYTHROPOIETIC, 1	0.60	1	1991	2017	16	25	GENOMICS_ENGLAND;UNIPROT
10457	GPNMB	0.566	0.692	C4554601	Amyloidosis cutis dyschromia	0.31	1	2018	2018	1	0	ORPHANET
10457	GPNMB	0.566	0.692	C4554421	AMYLOIDOSIS, PRIMARY LOCALIZED CUTANEOUS, 3	0.60	1	2018	2018	1	6	GENOMICS_ENGLAND;ORPHANET
672	BRCA1	0.367	0.923	C4554406	FANCONI ANEMIA, COMPLEMENTATION GROUP S	0.70	1	2013	2019	7	28	CLINGEN;GENOMICS_ENGLAND;UNIPROT
1756	DMD	0.423	0.923	C4554215	Duchenne or Becker muscular dystrophy	0.40	0.967	1986	2018	0	0	GENOMICS_ENGLAND
1181	CLCN2	0.626	0.462	C4554120	Leukoencephalopathy with mild cerebellar ataxia and white matter edema	0.32	1	2015	2019	1	0	GENOMICS_ENGLAND
847	CAT	0.359	0.962	C4554117	Diabetes Mellitus, Sudden-Onset	0.30	1	2004	2004	1	0	CTD_human
969	CD69	0.488	0.923	C4554117	Diabetes Mellitus, Sudden-Onset	0.30	1	2009	2009	1	0	CTD_human
1129	CHRM2	0.585	0.615	C4554117	Diabetes Mellitus, Sudden-Onset	0.30	1	2008	2008	1	0	CTD_human
1356	CP	0.466	0.846	C4554117	Diabetes Mellitus, Sudden-Onset	0.30	1	2010	2010	1	0	CTD_human
1401	CRP	0.299	0.962	C4554117	Diabetes Mellitus, Sudden-Onset	0.30	1	2010	2010	1	0	CTD_human
1512	CTSH	0.626	0.654	C4554117	Diabetes Mellitus, Sudden-Onset	0.30	1	2008	2008	1	0	CTD_human
1649	DDIT3	0.467	0.846	C4554117	Diabetes Mellitus, Sudden-Onset	0.30	1	2013	2013	1	0	CTD_human
3117	HLA-DQA1	0.416	0.846	C4554117	Diabetes Mellitus, Sudden-Onset	0.30	1	2015	2015	1	0	CTD_human
3119	HLA-DQB1	0.407	0.885	C4554117	Diabetes Mellitus, Sudden-Onset	0.30	1	2015	2015	1	0	CTD_human
3123	HLA-DRB1	0.333	0.923	C4554117	Diabetes Mellitus, Sudden-Onset	0.30	1	2015	2015	1	0	CTD_human
3240	HP	0.412	0.885	C4554117	Diabetes Mellitus, Sudden-Onset	0.30	1	2006	2006	1	0	CTD_human
3291	HSD11B2	0.532	0.808	C4554117	Diabetes Mellitus, Sudden-Onset	0.30	1	2006	2006	1	0	CTD_human
3458	IFNG	0.288	0.962	C4554117	Diabetes Mellitus, Sudden-Onset	0.30	1	2011	2011	1	0	CTD_human
3479	IGF1	0.318	0.885	C4554117	Diabetes Mellitus, Sudden-Onset	0.30	1	2014	2014	1	0	CTD_human
3559	IL2RA	0.389	0.885	C4554117	Diabetes Mellitus, Sudden-Onset	0.30	1	2007	2018	4	0	CTD_human
3569	IL6	0.248	0.962	C4554117	Diabetes Mellitus, Sudden-Onset	0.30				0	0	CTD_human
3586	IL10	0.281	0.923	C4554117	Diabetes Mellitus, Sudden-Onset	0.30	1	2009	2009	1	0	CTD_human
3630	INS	0.445	0.923	C4554117	Diabetes Mellitus, Sudden-Onset	0.50	1	2007	2018	1	0	CTD_human
3710	ITPR3	0.555	0.808	C4554117	Diabetes Mellitus, Sudden-Onset	0.30				0	0	CTD_human
3767	KCNJ11	0.529	0.615	C4554117	Diabetes Mellitus, Sudden-Onset	0.30	1	2007	2007	1	0	CTD_human
4842	NOS1	0.408	0.885	C4554117	Diabetes Mellitus, Sudden-Onset	0.30	1	2011	2011	1	0	CTD_human
4846	NOS3	0.378	0.885	C4554117	Diabetes Mellitus, Sudden-Onset	0.30	1	2011	2011	1	0	CTD_human
5078	PAX4	0.644	0.423	C4554117	Diabetes Mellitus, Sudden-Onset	0.30				0	0	CTD_human
5588	PRKCQ	0.636	0.654	C4554117	Diabetes Mellitus, Sudden-Onset	0.30	1	2008	2008	1	0	CTD_human
6364	CCL20	0.474	0.846	C4554117	Diabetes Mellitus, Sudden-Onset	0.30	1	2011	2011	1	0	CTD_human
6556	SLC11A1	0.525	0.846	C4554117	Diabetes Mellitus, Sudden-Onset	0.30	1	2006	2006	1	0	CTD_human
6774	STAT3	0.32	0.923	C4554117	Diabetes Mellitus, Sudden-Onset	0.30	1	2014	2014	1	0	CTD_human
6833	ABCC8	0.474	0.846	C4554117	Diabetes Mellitus, Sudden-Onset	0.30	1	2007	2007	1	0	CTD_human
6927	HNF1A	0.478	0.846	C4554117	Diabetes Mellitus, Sudden-Onset	0.30				0	0	CTD_human
7124	TNF	0.231	0.962	C4554117	Diabetes Mellitus, Sudden-Onset	0.30	1	2013	2013	1	0	CTD_human
7297	TYK2	0.505	0.769	C4554117	Diabetes Mellitus, Sudden-Onset	0.30	1	2018	2018	1	0	CTD_human
9131	AIFM1	0.527	0.769	C4554117	Diabetes Mellitus, Sudden-Onset	0.30	1	2013	2013	1	0	CTD_human
10019	SH2B3	0.527	0.692	C4554117	Diabetes Mellitus, Sudden-Onset	0.30	1	2018	2018	1	0	CTD_human
23274	CLEC16A	0.612	0.654	C4554117	Diabetes Mellitus, Sudden-Onset	0.30	1	2007	2009	2	0	CTD_human
26191	PTPN22	0.438	0.846	C4554117	Diabetes Mellitus, Sudden-Onset	0.30	1	2011	2018	2	0	CTD_human
26291	FGF21	0.485	0.769	C4554117	Diabetes Mellitus, Sudden-Onset	0.30	1	2013	2013	1	0	CTD_human
29949	IL19	0.558	0.769	C4554117	Diabetes Mellitus, Sudden-Onset	0.30	1	2009	2009	1	0	CTD_human
50604	IL20	0.556	0.769	C4554117	Diabetes Mellitus, Sudden-Onset	0.30	1	2009	2009	1	0	CTD_human
55315	SLC29A3	0.578	0.769	C4554117	Diabetes Mellitus, Sudden-Onset	0.30	1	2009	2010	2	0	CTD_human
60468	BACH2	0.539	0.731	C4554117	Diabetes Mellitus, Sudden-Onset	0.30	1	2008	2008	1	0	CTD_human
114904	C1QTNF6	0.682	0.577	C4554117	Diabetes Mellitus, Sudden-Onset	0.30	1	2008	2008	1	0	CTD_human
169792	GLIS3	0.59	0.654	C4554117	Diabetes Mellitus, Sudden-Onset	0.30	1	2009	2009	1	0	CTD_human
246778	IL27	0.457	0.808	C4554117	Diabetes Mellitus, Sudden-Onset	0.30	1	2009	2009	1	0	CTD_human
100506742	CASP12	0.638	0.808	C4554117	Diabetes Mellitus, Sudden-Onset	0.30	1	2013	2013	1	0	CTD_human
4935	GPR143	0.659	0.385	C4554036	Nystagmus, CTCAE 5.0	0.40	1	2009	2009	1	0	GENOMICS_ENGLAND
5917	RARS1	0.604	0.538	C4554036	Nystagmus, CTCAE 5.0	0.40	1	2014	2014	1	0	GENOMICS_ENGLAND
26090	ABHD12	0.666	0.385	C4554036	Nystagmus, CTCAE 5.0	0.40	1	2014	2014	1	0	GENOMICS_ENGLAND
60	ACTB	0.325	0.923	C4554007	Uveoretinal Coloboma	0.30	1	2012	2012	1	0	CTD_human
71	ACTG1	0.477	0.846	C4554007	Uveoretinal Coloboma	0.30	1	2012	2012	1	0	CTD_human
501	ALDH7A1	0.551	0.769	C4554007	Uveoretinal Coloboma	0.30	1	2014	2014	1	0	CTD_human
3912	LAMB1	0.615	0.654	C4554007	Uveoretinal Coloboma	0.30	1	2008	2008	1	0	CTD_human
5080	PAX6	0.45	0.769	C4554007	Uveoretinal Coloboma	0.30				0	0	CTD_human
6297	SALL2	0.674	0.423	C4554007	Uveoretinal Coloboma	0.30				0	0	CTD_human
7884	SLBP	0.653	0.654	C4554007	Uveoretinal Coloboma	0.30	1	2019	2019	1	0	CTD_human
6683	SPAST	0.579	0.577	C4553743	Spasticity, CTCAE	0.30	1	2017	2017	1	0	GENOMICS_ENGLAND
8893	EIF2B5	0.615	0.769	C4553743	Spasticity, CTCAE	0.40	1	1977	1977	1	0	GENOMICS_ENGLAND
10084	PQBP1	0.57	0.654	C4553743	Spasticity, CTCAE	0.40	1	2018	2018	1	0	GENOMICS_ENGLAND
51412	ACTL6B	0.656	0.462	C4553743	Spasticity, CTCAE	0.40	1	2019	2019	1	0	GENOMICS_ENGLAND
773	CACNA1A	0.489	0.769	C4553705	Absence Seizure Disorder	0.30	1	2007	2007	1	0	CTD_human
2562	GABRB3	0.546	0.615	C4553705	Absence Seizure Disorder	0.30	1	2008	2008	1	0	CTD_human
8629	JRK	0.612	0.5	C4553705	Absence Seizure Disorder	0.30	1	2001	2001	1	0	CTD_human
8912	CACNA1H	0.628	0.423	C4553705	Absence Seizure Disorder	0.30				0	0	CTD_human
9254	CACNA2D2	0.626	0.615	C4553705	Absence Seizure Disorder	0.30	1	2004	2004	1	0	CTD_human
51305	KCNK9	0.615	0.577	C4553705	Absence Seizure Disorder	0.30	1	2005	2005	1	0	CTD_human
114327	EFHC1	0.659	0.231	C4553705	Absence Seizure Disorder	0.30				0	0	CTD_human
7547	ZIC3	0.587	0.423	C4553656	Rectal Stenosis, CTCAE	0.30				0	0	GENOMICS_ENGLAND
335	APOA1	0.429	0.885	C4553478	Infantile Obesity	0.30	1	2014	2014	1	0	CTD_human
1071	CETP	0.512	0.731	C4553478	Infantile Obesity	0.30	1	2014	2014	1	0	CTD_human
79068	FTO	0.486	0.885	C4553478	Infantile Obesity	0.30	1	2014	2014	1	0	CTD_human
116519	APOA5	0.587	0.615	C4553478	Infantile Obesity	0.30	1	2014	2014	1	0	CTD_human
785	CACNB4	0.653	0.231	C4553298	Impulsive Petit Mal Epilepsy	0.30	1	2000	2000	1	0	CTD_human
2554	GABRA1	0.563	0.577	C4553298	Impulsive Petit Mal Epilepsy	0.30				0	0	CTD_human
8629	JRK	0.612	0.5	C4553298	Impulsive Petit Mal Epilepsy	0.30	1	2001	2001	1	0	CTD_human
114327	EFHC1	0.659	0.231	C4553298	Impulsive Petit Mal Epilepsy	0.30				0	0	CTD_human
213	ALB	0.317	0.962	C4553297	Cystic Echinocccosis	0.30	1	2014	2014	1	0	CTD_human
3043	HBB	0.494	0.808	C4553297	Cystic Echinocccosis	0.30	1	2014	2014	1	0	CTD_human
7018	TF	0.527	0.846	C4553297	Cystic Echinocccosis	0.30	1	2014	2014	1	0	CTD_human
785	CACNB4	0.653	0.231	C4553087	Myoclonic Epilepsy, Juvenile, 1	0.30	1	2000	2000	1	0	CTD_human
2554	GABRA1	0.563	0.577	C4553087	Myoclonic Epilepsy, Juvenile, 1	0.30				0	0	CTD_human
8629	JRK	0.612	0.5	C4553087	Myoclonic Epilepsy, Juvenile, 1	0.30	1	2001	2001	1	0	CTD_human
114327	EFHC1	0.659	0.231	C4553087	Myoclonic Epilepsy, Juvenile, 1	0.30				0	0	CTD_human
476	ATP1A1	0.601	0.808	C4552839	Hypomagnesemia, CTCAE	0.40	1	2018	2018	1	0	GENOMICS_ENGLAND
59341	TRPV4	0.457	0.808	C4552810	Irritability, CTCAE	0.30	1	2012	2012	1	0	GENOMICS_ENGLAND
785	CACNB4	0.653	0.231	C4552768	Myoclonic Epilepsy, Adolescent	0.30	1	2000	2000	1	0	CTD_human
2554	GABRA1	0.563	0.577	C4552768	Myoclonic Epilepsy, Adolescent	0.30				0	0	CTD_human
8629	JRK	0.612	0.5	C4552768	Myoclonic Epilepsy, Adolescent	0.30	1	2001	2001	1	0	CTD_human
114327	EFHC1	0.659	0.231	C4552768	Myoclonic Epilepsy, Adolescent	0.30				0	0	CTD_human
185	AGTR1	0.423	0.846	C4552766	Miscarriage	0.30	1	2008	2008	1	0	CTD_human
196	AHR	0.41	0.923	C4552766	Miscarriage	0.31	1	2016	2017	1	0	CTD_human
251	ALPG	0.691	0.269	C4552766	Miscarriage	0.30	1	2008	2008	1	0	CTD_human
348	APOE	0.338	0.962	C4552766	Miscarriage	0.32	0.333	2012	2018	1	0	CTD_human
405	ARNT	0.575	0.692	C4552766	Miscarriage	0.31	1	2006	2008	1	0	CTD_human
634	CEACAM1	0.525	0.731	C4552766	Miscarriage	0.30	1	2008	2008	1	0	CTD_human
924	CD7	0.722	0.385	C4552766	Miscarriage	0.30	1	2008	2008	1	0	CTD_human
925	CD8A	0.587	0.769	C4552766	Miscarriage	0.30	1	2008	2008	1	0	CTD_human
968	CD68	0.408	0.808	C4552766	Miscarriage	0.30	1	2008	2008	1	0	CTD_human
969	CD69	0.488	0.923	C4552766	Miscarriage	0.31	1	2008	2017	1	0	CTD_human
1048	CEACAM5	0.42	0.846	C4552766	Miscarriage	0.30	1	2008	2008	1	0	CTD_human
1277	COL1A1	0.43	0.808	C4552766	Miscarriage	0.30	1	2008	2008	1	0	CTD_human
1278	COL1A2	0.486	0.846	C4552766	Miscarriage	0.30	1	2008	2008	1	0	CTD_human
1288	COL4A6	0.686	0.423	C4552766	Miscarriage	0.30	1	2008	2008	1	0	CTD_human
1289	COL5A1	0.536	0.769	C4552766	Miscarriage	0.30	1	2008	2008	1	0	CTD_human
1290	COL5A2	0.568	0.731	C4552766	Miscarriage	0.30	1	2008	2008	1	0	CTD_human
1291	COL6A1	0.587	0.731	C4552766	Miscarriage	0.30	1	2008	2008	1	0	CTD_human
1293	COL6A3	0.563	0.769	C4552766	Miscarriage	0.30	1	2008	2008	1	0	CTD_human
1298	COL9A2	0.572	0.769	C4552766	Miscarriage	0.30	1	2008	2008	1	0	CTD_human
1305	COL13A1	0.608	0.654	C4552766	Miscarriage	0.30	1	2008	2008	1	0	CTD_human
1440	CSF3	0.377	0.885	C4552766	Miscarriage	0.35	1	2008	2020	1	0	CTD_human
1543	CYP1A1	0.436	0.846	C4552766	Miscarriage	0.33	1	2004	2016	2	0	CTD_human
1591	CYP24A1	0.518	0.692	C4552766	Miscarriage	0.30	1	2008	2008	1	0	CTD_human
1719	DHFR	0.513	0.808	C4552766	Miscarriage	0.30	1	2008	2008	1	0	CTD_human
1842	ECM2	0.931	0.038	C4552766	Miscarriage	0.30	1	2008	2008	1	0	CTD_human
1893	ECM1	0.576	0.731	C4552766	Miscarriage	0.30	1	2008	2008	1	0	CTD_human
2012	EMP1	0.56	0.769	C4552766	Miscarriage	0.30	1	2008	2008	1	0	CTD_human
2252	FGF7	0.519	0.846	C4552766	Miscarriage	0.31	1	2008	2017	1	0	CTD_human
2335	FN1	0.365	0.962	C4552766	Miscarriage	0.30	1	2008	2008	1	0	CTD_human
2537	IFI6	0.711	0.5	C4552766	Miscarriage	0.30	1	2008	2008	1	0	CTD_human
2744	GLS	0.489	0.808	C4552766	Miscarriage	0.30	1	2008	2008	1	0	CTD_human
3026	HABP2	0.593	0.615	C4552766	Miscarriage	0.31	0.5	2008	2018	1	0	CTD_human
3292	HSD17B1	0.61	0.615	C4552766	Miscarriage	0.30	1	2008	2008	1	0	CTD_human
3430	IFI35	0.76	0.462	C4552766	Miscarriage	0.30	1	2008	2008	1	0	CTD_human
3446	IFNA10	0.89	0.115	C4552766	Miscarriage	0.30	1	2008	2008	1	0	CTD_human
3479	IGF1	0.318	0.885	C4552766	Miscarriage	0.30	1	2008	2008	1	0	CTD_human
3481	IGF2	0.39	0.885	C4552766	Miscarriage	0.30	1	2008	2008	1	0	CTD_human
3484	IGFBP1	0.502	0.808	C4552766	Miscarriage	0.31	1	2008	2011	1	0	CTD_human
3486	IGFBP3	0.439	0.808	C4552766	Miscarriage	0.30	1	2008	2008	1	0	CTD_human
3489	IGFBP6	0.601	0.692	C4552766	Miscarriage	0.30	1	2008	2008	1	0	CTD_human
3553	IL1B	0.276	0.962	C4552766	Miscarriage	0.34	0.8	2001	2017	1	0	CTD_human
3568	IL5RA	0.647	0.654	C4552766	Miscarriage	0.30	1	2008	2008	1	0	CTD_human
3569	IL6	0.248	0.962	C4552766	Miscarriage	0.38	1	2000	2017	1	0	CTD_human
3578	IL9	0.461	0.846	C4552766	Miscarriage	0.30	1	2008	2008	1	0	CTD_human
3589	IL11	0.481	0.808	C4552766	Miscarriage	0.30	1	2008	2008	1	0	CTD_human
3593	IL12B	0.48	0.885	C4552766	Miscarriage	0.30	1	2008	2008	1	0	CTD_human
3603	IL16	0.501	0.846	C4552766	Miscarriage	0.30	1	2008	2008	1	0	CTD_human
3623	INHA	0.578	0.615	C4552766	Miscarriage	0.31	1	2004	2008	1	0	CTD_human
3627	CXCL10	0.378	0.885	C4552766	Miscarriage	0.30	1	2008	2008	1	0	CTD_human
3691	ITGB4	0.525	0.731	C4552766	Miscarriage	0.30	1	2008	2008	1	0	CTD_human
3694	ITGB6	0.597	0.692	C4552766	Miscarriage	0.30	1	2008	2008	1	0	CTD_human
3717	JAK2	0.385	0.885	C4552766	Miscarriage	0.32	1	2007	2013	1	0	CTD_human
3732	CD82	0.507	0.731	C4552766	Miscarriage	0.30	1	2010	2010	1	0	CTD_human
3910	LAMA4	0.682	0.577	C4552766	Miscarriage	0.30	1	2008	2008	1	0	CTD_human
3958	LGALS3	0.392	0.846	C4552766	Miscarriage	0.30	1	2008	2008	1	0	CTD_human
3976	LIF	0.483	0.769	C4552766	Miscarriage	0.30	1	2008	2008	1	0	CTD_human
4133	MAP2	0.537	0.692	C4552766	Miscarriage	0.30	1	2008	2008	1	0	CTD_human
4247	MGAT2	0.65	0.577	C4552766	Miscarriage	0.30	1	2008	2008	1	0	CTD_human
4256	MGP	0.539	0.846	C4552766	Miscarriage	0.30	1	2008	2008	1	0	CTD_human
4316	MMP7	0.446	0.885	C4552766	Miscarriage	0.30	1	2008	2008	1	0	CTD_human
4320	MMP11	0.542	0.692	C4552766	Miscarriage	0.30	1	2008	2008	1	0	CTD_human
4321	MMP12	0.484	0.885	C4552766	Miscarriage	0.30	1	2008	2008	1	0	CTD_human
4324	MMP15	0.644	0.5	C4552766	Miscarriage	0.30	1	2008	2008	1	0	CTD_human
4327	MMP19	0.623	0.615	C4552766	Miscarriage	0.30	1	2008	2008	1	0	CTD_human
4585	MUC4	0.506	0.769	C4552766	Miscarriage	0.30	1	2008	2008	1	0	CTD_human
4680	CEACAM6	0.561	0.731	C4552766	Miscarriage	0.30	1	2008	2008	1	0	CTD_human
4684	NCAM1	0.415	0.885	C4552766	Miscarriage	0.34	1	2002	2019	1	0	CTD_human
5047	PAEP	0.43	0.846	C4552766	Miscarriage	0.31	1	2008	2020	1	0	CTD_human
5228	PGF	0.46	0.846	C4552766	Miscarriage	0.33	1	2008	2019	1	0	CTD_human
5618	PRLR	0.572	0.692	C4552766	Miscarriage	0.31	1	2008	2010	1	0	CTD_human
5655	KLK10	0.608	0.538	C4552766	Miscarriage	0.30	1	2008	2008	1	0	CTD_human
5740	PTGIS	0.617	0.654	C4552766	Miscarriage	0.31	1	2008	2017	1	0	CTD_human
5744	PTHLH	0.453	0.846	C4552766	Miscarriage	0.30	1	2008	2008	1	0	CTD_human
5950	RBP4	0.493	0.808	C4552766	Miscarriage	0.30	1	2008	2008	1	0	CTD_human
6317	SERPINB3	0.565	0.615	C4552766	Miscarriage	0.30	1	2008	2008	1	0	CTD_human
6318	SERPINB4	0.623	0.423	C4552766	Miscarriage	0.30	1	2008	2008	1	0	CTD_human
6750	SST	0.399	0.885	C4552766	Miscarriage	0.30	1	2008	2008	1	0	CTD_human
7037	TFRC	0.437	0.885	C4552766	Miscarriage	0.30	1	2008	2008	1	0	CTD_human
7040	TGFB1	0.287	0.962	C4552766	Miscarriage	0.30	1	2008	2008	1	0	CTD_human
7045	TGFBI	0.484	0.769	C4552766	Miscarriage	0.30	1	2008	2008	1	0	CTD_human
7046	TGFBR1	0.451	0.885	C4552766	Miscarriage	0.30	1	2008	2008	1	0	CTD_human
7077	TIMP2	0.425	0.846	C4552766	Miscarriage	0.30	1	2008	2008	1	0	CTD_human
7078	TIMP3	0.445	0.923	C4552766	Miscarriage	0.31	1	2002	2008	1	0	CTD_human
7143	TNR	0.686	0.346	C4552766	Miscarriage	0.30	1	2008	2008	1	0	CTD_human
7185	TRAF1	0.554	0.731	C4552766	Miscarriage	0.30	1	2008	2008	1	0	CTD_human
8741	TNFSF13	0.499	0.769	C4552766	Miscarriage	0.30	1	2008	2008	1	0	CTD_human
8743	TNFSF10	0.413	0.885	C4552766	Miscarriage	0.31	1	2008	2013	1	0	CTD_human
8763	CD164	0.674	0.462	C4552766	Miscarriage	0.30	1	2008	2008	1	0	CTD_human
8832	CD84	0.76	0.308	C4552766	Miscarriage	0.30	1	2008	2008	1	0	CTD_human
9332	CD163	0.427	0.846	C4552766	Miscarriage	0.30	1	2008	2008	1	0	CTD_human
10321	CRISP3	0.716	0.577	C4552766	Miscarriage	0.30	1	2008	2008	1	0	CTD_human
10468	FST	0.513	0.731	C4552766	Miscarriage	0.32	1	2004	2017	1	0	CTD_human
10561	IFI44	0.678	0.538	C4552766	Miscarriage	0.30	1	2008	2008	1	0	CTD_human
10615	SPAG5	0.674	0.385	C4552766	Miscarriage	0.30	1	2008	2008	1	0	CTD_human
10666	CD226	0.548	0.769	C4552766	Miscarriage	0.30	1	2008	2008	1	0	CTD_human
10824	DIAPH2-AS1	1	0.038	C4552766	Miscarriage	0.30	1	2008	2008	1	0	CTD_human
11009	IL24	0.498	0.769	C4552766	Miscarriage	0.30	1	2008	2008	1	0	CTD_human
22924	MAPRE3	0.78	0.231	C4552766	Miscarriage	0.30	1	2008	2008	1	0	CTD_human
23753	SDF2L1	0.805	0.385	C4552766	Miscarriage	0.30	1	2008	2008	1	0	CTD_human
23767	FLRT3	0.659	0.615	C4552766	Miscarriage	0.30	1	2008	2008	1	0	CTD_human
26998	FETUB	0.686	0.308	C4552766	Miscarriage	0.30	1	2008	2008	1	0	CTD_human
27159	CHIA	0.682	0.538	C4552766	Miscarriage	0.30	1	2008	2008	1	0	CTD_human
51554	ACKR4	0.751	0.346	C4552766	Miscarriage	0.30	1	2008	2008	1	0	CTD_human
53832	IL20RA	0.716	0.346	C4552766	Miscarriage	0.30	1	2008	2008	1	0	CTD_human
56145	PCDHA3	0.861	0.192	C4552766	Miscarriage	0.30	1	2008	2008	1	0	CTD_human
56547	MMP26	0.65	0.615	C4552766	Miscarriage	0.30	1	2008	2008	1	0	CTD_human
56891	LGALS14	0.695	0.423	C4552766	Miscarriage	0.31	1	2008	2019	1	0	CTD_human
59272	ACE2	0.477	0.769	C4552766	Miscarriage	0.31	1	2008	2013	1	0	CTD_human
80034	CSRNP3	0.805	0.192	C4552766	Miscarriage	0.30	1	2008	2008	1	0	CTD_human
773	CACNA1A	0.489	0.769	C4552765	Epilepsy, Minor	0.30	1	2007	2007	1	0	CTD_human
2562	GABRB3	0.546	0.615	C4552765	Epilepsy, Minor	0.30	1	2008	2008	1	0	CTD_human
8629	JRK	0.612	0.5	C4552765	Epilepsy, Minor	0.30	1	2001	2001	1	0	CTD_human
8912	CACNA1H	0.628	0.423	C4552765	Epilepsy, Minor	0.30				0	0	CTD_human
9254	CACNA2D2	0.626	0.615	C4552765	Epilepsy, Minor	0.30	1	2004	2004	1	0	CTD_human
51305	KCNK9	0.615	0.577	C4552765	Epilepsy, Minor	0.30	1	2005	2005	1	0	CTD_human
114327	EFHC1	0.659	0.231	C4552765	Epilepsy, Minor	0.30				0	0	CTD_human
345895	RSPH4A	0.666	0.538	C4552662	Rhinorrhea, CTCAE	0.30	1	2015	2015	1	0	GENOMICS_ENGLAND
1277	COL1A1	0.43	0.808	C4552122	EHLERS-DANLOS SYNDROME, CLASSIC TYPE, 1	0.50	1	1991	2007	4	1	GENOMICS_ENGLAND;UNIPROT
1289	COL5A1	0.536	0.769	C4552122	EHLERS-DANLOS SYNDROME, CLASSIC TYPE, 1	0.60	1	1993	2018	7	38	GENOMICS_ENGLAND;UNIPROT
1290	COL5A2	0.568	0.731	C4552122	EHLERS-DANLOS SYNDROME, CLASSIC TYPE, 1	0.40	1	1998	2018	3	3	GENOMICS_ENGLAND
324	APC	0.373	0.962	C4552100	Lynch Syndrome	0.40	1	1995	2018	1	0	CTD_human
960	CD44	0.363	0.962	C4552100	Lynch Syndrome	0.30	1	2017	2017	1	0	CTD_human
2956	MSH6	0.462	0.731	C4552100	Lynch Syndrome	0.70	0.977	1988	2020	14	0	CLINGEN;CTD_human;GENOMICS_ENGLAND
4072	EPCAM	0.451	0.885	C4552100	Lynch Syndrome	0.60	1	2009	2019	1	0	CTD_human;GENOMICS_ENGLAND
4292	MLH1	0.399	0.808	C4552100	Lynch Syndrome	0.60	0.968	1993	2020	6	0	CTD_human;GENOMICS_ENGLAND
4436	MSH2	0.406	0.808	C4552100	Lynch Syndrome	0.70	0.981	1993	2020	10	0	CLINGEN;CTD_human;GENOMICS_ENGLAND
5395	PMS2	0.484	0.808	C4552100	Lynch Syndrome	0.70	0.973	1994	2020	13	0	CLINGEN;CTD_human;GENOMICS_ENGLAND
7048	TGFBR2	0.413	0.846	C4552100	Lynch Syndrome	0.32	1	1998	2018	1	0	CTD_human
27030	MLH3	0.582	0.538	C4552100	Lynch Syndrome	0.37	0.875	2003	2019	1	0	CTD_human
3265	HRAS	0.378	0.885	C4552097	Nevus Sebaceus of Jadassohn	0.72	1	2012	2017	1	4	CTD_human;GENOMICS_ENGLAND;UNIPROT
3845	KRAS	0.32	0.923	C4552097	Nevus Sebaceus of Jadassohn	0.62	1	2012	2017	1	2	CTD_human;GENOMICS_ENGLAND
4893	NRAS	0.39	0.808	C4552097	Nevus Sebaceus of Jadassohn	0.60				0	1	CTD_human;GENOMICS_ENGLAND
102	ADAM10	0.489	0.846	C4552092	Dowling-Degos disease 1	0.30				0	0	CTD_human
3852	KRT5	0.512	0.731	C4552092	Dowling-Degos disease 1	0.60	1	2006	2006	1	3	CTD_human;GENOMICS_ENGLAND
23509	POFUT1	0.65	0.538	C4552092	Dowling-Degos disease 1	0.30				0	0	CTD_human
56983	POGLUT1	0.691	0.385	C4552092	Dowling-Degos disease 1	0.30				0	0	CTD_human
55	ACP3	0.525	0.731	C4552091	Polyarthritis, Juvenile, Rheumatoid Factor Negative	0.30	1	2009	2009	1	0	CTD_human
113	ADCY7	0.656	0.462	C4552091	Polyarthritis, Juvenile, Rheumatoid Factor Negative	0.30	1	2009	2009	1	0	CTD_human
239	ALOX12	0.558	0.692	C4552091	Polyarthritis, Juvenile, Rheumatoid Factor Negative	0.30	1	2009	2009	1	0	CTD_human
366	AQP9	0.565	0.808	C4552091	Polyarthritis, Juvenile, Rheumatoid Factor Negative	0.30	1	2009	2009	1	0	CTD_human
374	AREG	0.487	0.769	C4552091	Polyarthritis, Juvenile, Rheumatoid Factor Negative	0.30	1	2009	2009	1	0	CTD_human
473	RERE	0.526	0.846	C4552091	Polyarthritis, Juvenile, Rheumatoid Factor Negative	0.30	1	2009	2009	1	0	CTD_human
694	BTG1	0.564	0.692	C4552091	Polyarthritis, Juvenile, Rheumatoid Factor Negative	0.30	1	2009	2009	1	0	CTD_human
732	C8B	0.76	0.269	C4552091	Polyarthritis, Juvenile, Rheumatoid Factor Negative	0.30	1	1994	1994	1	0	CTD_human
800	CALD1	0.578	0.692	C4552091	Polyarthritis, Juvenile, Rheumatoid Factor Negative	0.30	1	2009	2009	1	0	CTD_human
926	CD8B	0.674	0.462	C4552091	Polyarthritis, Juvenile, Rheumatoid Factor Negative	0.30	1	2009	2009	1	0	CTD_human
929	CD14	0.392	0.885	C4552091	Polyarthritis, Juvenile, Rheumatoid Factor Negative	0.30	1	2009	2009	1	0	CTD_human
1191	CLU	0.426	0.885	C4552091	Polyarthritis, Juvenile, Rheumatoid Factor Negative	0.30	1	2009	2009	1	0	CTD_human
1390	CREM	0.575	0.692	C4552091	Polyarthritis, Juvenile, Rheumatoid Factor Negative	0.30	1	2009	2009	1	0	CTD_human
1493	CTLA4	0.369	0.923	C4552091	Polyarthritis, Juvenile, Rheumatoid Factor Negative	0.30	1	2009	2009	1	0	CTD_human
1612	DAPK1	0.472	0.808	C4552091	Polyarthritis, Juvenile, Rheumatoid Factor Negative	0.30	1	2009	2009	1	0	CTD_human
1647	GADD45A	0.526	0.769	C4552091	Polyarthritis, Juvenile, Rheumatoid Factor Negative	0.30	1	2009	2009	1	0	CTD_human
1649	DDIT3	0.467	0.846	C4552091	Polyarthritis, Juvenile, Rheumatoid Factor Negative	0.30	1	2009	2009	1	0	CTD_human
1839	HBEGF	0.52	0.769	C4552091	Polyarthritis, Juvenile, Rheumatoid Factor Negative	0.30	1	2009	2009	1	0	CTD_human
1843	DUSP1	0.491	0.808	C4552091	Polyarthritis, Juvenile, Rheumatoid Factor Negative	0.30	1	2009	2009	1	0	CTD_human
1844	DUSP2	0.558	0.769	C4552091	Polyarthritis, Juvenile, Rheumatoid Factor Negative	0.30	1	2009	2009	1	0	CTD_human
1846	DUSP4	0.603	0.654	C4552091	Polyarthritis, Juvenile, Rheumatoid Factor Negative	0.30	1	2009	2009	1	0	CTD_human
1950	EGF	0.357	0.923	C4552091	Polyarthritis, Juvenile, Rheumatoid Factor Negative	0.30	1	2009	2009	1	0	CTD_human
1958	EGR1	0.433	0.923	C4552091	Polyarthritis, Juvenile, Rheumatoid Factor Negative	0.30	1	2009	2009	1	0	CTD_human
1998	ELF2	0.743	0.308	C4552091	Polyarthritis, Juvenile, Rheumatoid Factor Negative	0.30	1	2009	2009	1	0	CTD_human
2017	CTTN	0.546	0.769	C4552091	Polyarthritis, Juvenile, Rheumatoid Factor Negative	0.30	1	2009	2009	1	0	CTD_human
2120	ETV6	0.477	0.731	C4552091	Polyarthritis, Juvenile, Rheumatoid Factor Negative	0.30	1	2009	2009	1	0	CTD_human
2209	FCGR1A	0.532	0.731	C4552091	Polyarthritis, Juvenile, Rheumatoid Factor Negative	0.30	1	2009	2009	1	0	CTD_human
2353	FOS	0.411	0.885	C4552091	Polyarthritis, Juvenile, Rheumatoid Factor Negative	0.30	1	2009	2009	1	0	CTD_human
2354	FOSB	0.463	0.846	C4552091	Polyarthritis, Juvenile, Rheumatoid Factor Negative	0.30	1	2009	2009	1	0	CTD_human
2355	FOSL2	0.595	0.692	C4552091	Polyarthritis, Juvenile, Rheumatoid Factor Negative	0.30	1	2009	2009	1	0	CTD_human
2766	GMPR	0.792	0.231	C4552091	Polyarthritis, Juvenile, Rheumatoid Factor Negative	0.30	1	2009	2009	1	0	CTD_human
2791	GNG11	0.76	0.231	C4552091	Polyarthritis, Juvenile, Rheumatoid Factor Negative	0.30	1	2009	2009	1	0	CTD_human
2812	GP1BB	0.524	0.769	C4552091	Polyarthritis, Juvenile, Rheumatoid Factor Negative	0.30	1	2009	2009	1	0	CTD_human
2919	CXCL1	0.449	0.923	C4552091	Polyarthritis, Juvenile, Rheumatoid Factor Negative	0.30	1	2009	2009	1	0	CTD_human
3012	H2AC8	0.839	0.115	C4552091	Polyarthritis, Juvenile, Rheumatoid Factor Negative	0.30	1	2009	2009	1	0	CTD_human
3084	NRG1	0.464	0.885	C4552091	Polyarthritis, Juvenile, Rheumatoid Factor Negative	0.30	1	2009	2009	1	0	CTD_human
3310	HSPA6	0.743	0.423	C4552091	Polyarthritis, Juvenile, Rheumatoid Factor Negative	0.30	1	2009	2009	1	0	CTD_human
3480	IGF1R	0.399	0.885	C4552091	Polyarthritis, Juvenile, Rheumatoid Factor Negative	0.30	1	2009	2009	1	0	CTD_human
3557	IL1RN	0.373	0.923	C4552091	Polyarthritis, Juvenile, Rheumatoid Factor Negative	0.30	1	2009	2009	1	0	CTD_human
3579	CXCR2	0.445	0.923	C4552091	Polyarthritis, Juvenile, Rheumatoid Factor Negative	0.30	1	2009	2009	1	0	CTD_human
3674	ITGA2B	0.493	0.692	C4552091	Polyarthritis, Juvenile, Rheumatoid Factor Negative	0.30	1	2009	2009	1	0	CTD_human
3693	ITGB5	0.656	0.577	C4552091	Polyarthritis, Juvenile, Rheumatoid Factor Negative	0.30	1	2009	2009	1	0	CTD_human
3725	JUN	0.442	0.885	C4552091	Polyarthritis, Juvenile, Rheumatoid Factor Negative	0.30	1	2009	2009	1	0	CTD_human
3772	KCNJ15	0.769	0.308	C4552091	Polyarthritis, Juvenile, Rheumatoid Factor Negative	0.30	1	2009	2009	1	0	CTD_human
3845	KRAS	0.32	0.923	C4552091	Polyarthritis, Juvenile, Rheumatoid Factor Negative	0.30	1	2009	2009	1	0	CTD_human
4026	LPP	0.543	0.769	C4552091	Polyarthritis, Juvenile, Rheumatoid Factor Negative	0.30	1	2009	2009	1	0	CTD_human
4088	SMAD3	0.415	0.923	C4552091	Polyarthritis, Juvenile, Rheumatoid Factor Negative	0.30	1	2009	2009	1	0	CTD_human
4133	MAP2	0.537	0.692	C4552091	Polyarthritis, Juvenile, Rheumatoid Factor Negative	0.30	1	2009	2009	1	0	CTD_human
4478	MSN	0.534	0.769	C4552091	Polyarthritis, Juvenile, Rheumatoid Factor Negative	0.30	1	2009	2009	1	0	CTD_human
4929	NR4A2	0.529	0.846	C4552091	Polyarthritis, Juvenile, Rheumatoid Factor Negative	0.30	1	2009	2009	1	0	CTD_human
4973	OLR1	0.544	0.769	C4552091	Polyarthritis, Juvenile, Rheumatoid Factor Negative	0.30	1	2009	2009	1	0	CTD_human
5008	OSM	0.505	0.769	C4552091	Polyarthritis, Juvenile, Rheumatoid Factor Negative	0.30	1	2009	2009	1	0	CTD_human
5187	PER1	0.556	0.731	C4552091	Polyarthritis, Juvenile, Rheumatoid Factor Negative	0.30	1	2009	2009	1	0	CTD_human
5239	PGM5	0.751	0.269	C4552091	Polyarthritis, Juvenile, Rheumatoid Factor Negative	0.30	1	2009	2009	1	0	CTD_human
5329	PLAUR	0.536	0.731	C4552091	Polyarthritis, Juvenile, Rheumatoid Factor Negative	0.30	1	2009	2009	1	0	CTD_human
5352	PLOD2	0.559	0.654	C4552091	Polyarthritis, Juvenile, Rheumatoid Factor Negative	0.30	1	2009	2009	1	0	CTD_human
5594	MAPK1	0.33	0.923	C4552091	Polyarthritis, Juvenile, Rheumatoid Factor Negative	0.30	1	2009	2009	1	0	CTD_human
5627	PROS1	0.467	0.846	C4552091	Polyarthritis, Juvenile, Rheumatoid Factor Negative	0.30	1	2009	2009	1	0	CTD_human
6515	SLC2A3	0.534	0.769	C4552091	Polyarthritis, Juvenile, Rheumatoid Factor Negative	0.30	1	2009	2009	1	0	CTD_human
6556	SLC11A1	0.525	0.846	C4552091	Polyarthritis, Juvenile, Rheumatoid Factor Negative	0.30	1	2006	2006	1	0	CTD_human
6774	STAT3	0.32	0.923	C4552091	Polyarthritis, Juvenile, Rheumatoid Factor Negative	0.30	1	2009	2009	1	0	CTD_human
6786	STIM1	0.501	0.808	C4552091	Polyarthritis, Juvenile, Rheumatoid Factor Negative	0.30	1	2009	2009	1	0	CTD_human
6934	TCF7L2	0.485	0.846	C4552091	Polyarthritis, Juvenile, Rheumatoid Factor Negative	0.30	1	2009	2009	1	0	CTD_human
7027	TFDP1	0.623	0.692	C4552091	Polyarthritis, Juvenile, Rheumatoid Factor Negative	0.30	1	2009	2009	1	0	CTD_human
7035	TFPI	0.486	0.808	C4552091	Polyarthritis, Juvenile, Rheumatoid Factor Negative	0.30	1	2009	2009	1	0	CTD_human
7057	THBS1	0.407	0.885	C4552091	Polyarthritis, Juvenile, Rheumatoid Factor Negative	0.30	1	2009	2009	1	0	CTD_human
7130	TNFAIP6	0.582	0.731	C4552091	Polyarthritis, Juvenile, Rheumatoid Factor Negative	0.30	1	2009	2009	1	0	CTD_human
7280	TUBB2A	0.678	0.538	C4552091	Polyarthritis, Juvenile, Rheumatoid Factor Negative	0.30	1	2009	2009	1	0	CTD_human
7324	UBE2E1	0.743	0.269	C4552091	Polyarthritis, Juvenile, Rheumatoid Factor Negative	0.30	1	2009	2009	1	0	CTD_human
7844	RNF103	0.821	0.154	C4552091	Polyarthritis, Juvenile, Rheumatoid Factor Negative	0.30	1	2009	2009	1	0	CTD_human
7852	CXCR4	0.362	0.923	C4552091	Polyarthritis, Juvenile, Rheumatoid Factor Negative	0.30	1	2009	2015	2	0	CTD_human
8013	NR4A3	0.502	0.808	C4552091	Polyarthritis, Juvenile, Rheumatoid Factor Negative	0.30	1	2009	2009	1	0	CTD_human
8291	DYSF	0.582	0.692	C4552091	Polyarthritis, Juvenile, Rheumatoid Factor Negative	0.30	1	2009	2009	1	0	CTD_human
8339	H2BC8	0.769	0.231	C4552091	Polyarthritis, Juvenile, Rheumatoid Factor Negative	0.30	1	2009	2009	1	0	CTD_human
8379	MAD1L1	0.57	0.731	C4552091	Polyarthritis, Juvenile, Rheumatoid Factor Negative	0.30	1	2009	2009	1	0	CTD_human
8794	TNFRSF10C	0.578	0.731	C4552091	Polyarthritis, Juvenile, Rheumatoid Factor Negative	0.30	1	2009	2009	1	0	CTD_human
9308	CD83	0.566	0.731	C4552091	Polyarthritis, Juvenile, Rheumatoid Factor Negative	0.30	1	2009	2009	1	0	CTD_human
9314	KLF4	0.449	0.769	C4552091	Polyarthritis, Juvenile, Rheumatoid Factor Negative	0.30	1	2009	2009	1	0	CTD_human
9334	B4GALT5	0.76	0.308	C4552091	Polyarthritis, Juvenile, Rheumatoid Factor Negative	0.30	1	2009	2009	1	0	CTD_human
9468	PCYT1B	0.641	0.731	C4552091	Polyarthritis, Juvenile, Rheumatoid Factor Negative	0.30	1	2009	2009	1	0	CTD_human
9690	UBE3C	0.722	0.577	C4552091	Polyarthritis, Juvenile, Rheumatoid Factor Negative	0.30	1	2009	2009	1	0	CTD_human
9788	MTSS1	0.581	0.654	C4552091	Polyarthritis, Juvenile, Rheumatoid Factor Negative	0.30	1	2009	2009	1	0	CTD_human
9873	FCHSD2	0.743	0.346	C4552091	Polyarthritis, Juvenile, Rheumatoid Factor Negative	0.30	1	2009	2009	1	0	CTD_human
9886	RHOBTB1	0.722	0.308	C4552091	Polyarthritis, Juvenile, Rheumatoid Factor Negative	0.30	1	2009	2009	1	0	CTD_human
10769	PLK2	0.575	0.808	C4552091	Polyarthritis, Juvenile, Rheumatoid Factor Negative	0.30	1	2009	2009	1	0	CTD_human
10810	WASF3	0.595	0.769	C4552091	Polyarthritis, Juvenile, Rheumatoid Factor Negative	0.30	1	2009	2009	1	0	CTD_human
10826	FAXDC2	0.839	0.115	C4552091	Polyarthritis, Juvenile, Rheumatoid Factor Negative	0.30	1	2009	2009	1	0	CTD_human
10950	BTG3	0.528	0.808	C4552091	Polyarthritis, Juvenile, Rheumatoid Factor Negative	0.30	1	2009	2009	1	0	CTD_human
11252	PACSIN2	0.751	0.385	C4552091	Polyarthritis, Juvenile, Rheumatoid Factor Negative	0.30	1	2009	2009	1	0	CTD_human
22864	R3HDM2	0.76	0.346	C4552091	Polyarthritis, Juvenile, Rheumatoid Factor Negative	0.30	1	2009	2009	1	0	CTD_human
23043	TNIK	0.612	0.615	C4552091	Polyarthritis, Juvenile, Rheumatoid Factor Negative	0.30	1	2009	2009	1	0	CTD_human
23074	UHRF1BP1L	0.821	0.154	C4552091	Polyarthritis, Juvenile, Rheumatoid Factor Negative	0.30	1	2009	2009	1	0	CTD_human
23080	AVL9	0.792	0.231	C4552091	Polyarthritis, Juvenile, Rheumatoid Factor Negative	0.30	1	2009	2009	1	0	CTD_human
23093	TTLL5	0.686	0.5	C4552091	Polyarthritis, Juvenile, Rheumatoid Factor Negative	0.30	1	2009	2009	1	0	CTD_human
23166	STAB1	0.619	0.692	C4552091	Polyarthritis, Juvenile, Rheumatoid Factor Negative	0.30	1	2009	2009	1	0	CTD_human
23522	KAT6B	0.525	0.731	C4552091	Polyarthritis, Juvenile, Rheumatoid Factor Negative	0.30	1	2009	2009	1	0	CTD_human
23764	MAFF	0.751	0.346	C4552091	Polyarthritis, Juvenile, Rheumatoid Factor Negative	0.30	1	2009	2009	1	0	CTD_human
25816	TNFAIP8	0.601	0.5	C4552091	Polyarthritis, Juvenile, Rheumatoid Factor Negative	0.30	1	2009	2009	1	0	CTD_human
26037	SIPA1L1	0.805	0.192	C4552091	Polyarthritis, Juvenile, Rheumatoid Factor Negative	0.30	1	2009	2009	1	0	CTD_human
27086	FOXP1	0.46	0.808	C4552091	Polyarthritis, Juvenile, Rheumatoid Factor Negative	0.30	1	2009	2009	1	0	CTD_human
50807	ASAP1	0.556	0.808	C4552091	Polyarthritis, Juvenile, Rheumatoid Factor Negative	0.30	1	2009	2009	1	0	CTD_human
51320	MEX3C	0.751	0.346	C4552091	Polyarthritis, Juvenile, Rheumatoid Factor Negative	0.30	1	2009	2009	1	0	CTD_human
51338	MS4A4A	0.722	0.308	C4552091	Polyarthritis, Juvenile, Rheumatoid Factor Negative	0.30	1	2009	2009	1	0	CTD_human
51741	WWOX	0.453	0.808	C4552091	Polyarthritis, Juvenile, Rheumatoid Factor Negative	0.30	1	2009	2009	1	0	CTD_human
54502	RBM47	0.729	0.308	C4552091	Polyarthritis, Juvenile, Rheumatoid Factor Negative	0.30	1	2009	2009	1	0	CTD_human
54757	FAM20A	0.7	0.346	C4552091	Polyarthritis, Juvenile, Rheumatoid Factor Negative	0.30	1	2009	2009	1	0	CTD_human
55500	ETNK1	0.716	0.385	C4552091	Polyarthritis, Juvenile, Rheumatoid Factor Negative	0.30	1	2009	2009	1	0	CTD_human
60685	ZFAND3	0.792	0.192	C4552091	Polyarthritis, Juvenile, Rheumatoid Factor Negative	0.30	1	2009	2009	1	0	CTD_human
64224	HERPUD2	0.839	0.115	C4552091	Polyarthritis, Juvenile, Rheumatoid Factor Negative	0.30	1	2009	2009	1	0	CTD_human
81565	NDEL1	0.666	0.462	C4552091	Polyarthritis, Juvenile, Rheumatoid Factor Negative	0.30	1	2009	2009	1	0	CTD_human
83699	SH3BGRL2	0.839	0.115	C4552091	Polyarthritis, Juvenile, Rheumatoid Factor Negative	0.30	1	2009	2009	1	0	CTD_human
84281	C2orf88	0.821	0.192	C4552091	Polyarthritis, Juvenile, Rheumatoid Factor Negative	0.30	1	2009	2009	1	0	CTD_human
84441	MAML2	0.592	0.577	C4552091	Polyarthritis, Juvenile, Rheumatoid Factor Negative	0.30	1	2009	2009	1	0	CTD_human
84519	ACRBP	0.705	0.308	C4552091	Polyarthritis, Juvenile, Rheumatoid Factor Negative	0.30	1	2009	2009	1	0	CTD_human
84909	AOPEP	0.729	0.423	C4552091	Polyarthritis, Juvenile, Rheumatoid Factor Negative	0.30	1	2009	2009	1	0	CTD_human
84981	MIR22HG	0.659	0.423	C4552091	Polyarthritis, Juvenile, Rheumatoid Factor Negative	0.30	1	2009	2009	1	0	CTD_human
85413	SLC22A16	0.626	0.5	C4552091	Polyarthritis, Juvenile, Rheumatoid Factor Negative	0.30	1	2009	2009	1	0	CTD_human
122416	ANKRD9	0.805	0.192	C4552091	Polyarthritis, Juvenile, Rheumatoid Factor Negative	0.30	1	2009	2009	1	0	CTD_human
139105	BEND2	0.839	0.115	C4552091	Polyarthritis, Juvenile, Rheumatoid Factor Negative	0.30	1	2009	2009	1	0	CTD_human
146225	CMTM2	0.78	0.231	C4552091	Polyarthritis, Juvenile, Rheumatoid Factor Negative	0.30	1	2009	2009	1	0	CTD_human
150094	SIK1	0.544	0.731	C4552091	Polyarthritis, Juvenile, Rheumatoid Factor Negative	0.30	1	2009	2009	1	0	CTD_human
153020	RASGEF1B	0.821	0.154	C4552091	Polyarthritis, Juvenile, Rheumatoid Factor Negative	0.30	1	2009	2009	1	0	CTD_human
157922	CAMSAP1	0.821	0.231	C4552091	Polyarthritis, Juvenile, Rheumatoid Factor Negative	0.30	1	2009	2009	1	0	CTD_human
196441	ZFC3H1	0.839	0.115	C4552091	Polyarthritis, Juvenile, Rheumatoid Factor Negative	0.30	1	2009	2009	1	0	CTD_human
200315	APOBEC3A	0.612	0.692	C4552091	Polyarthritis, Juvenile, Rheumatoid Factor Negative	0.30	1	2009	2009	1	0	CTD_human
203228	C9orf72	0.496	0.769	C4552091	Polyarthritis, Juvenile, Rheumatoid Factor Negative	0.30	1	2009	2009	1	0	CTD_human
221037	JMJD1C	0.517	0.769	C4552091	Polyarthritis, Juvenile, Rheumatoid Factor Negative	0.30	1	2009	2009	1	0	CTD_human
283131	NEAT1	0.502	0.769	C4552091	Polyarthritis, Juvenile, Rheumatoid Factor Negative	0.30	1	2009	2009	1	0	CTD_human
340205	TREML1	0.743	0.346	C4552091	Polyarthritis, Juvenile, Rheumatoid Factor Negative	0.30	1	2009	2009	1	0	CTD_human
353514	LILRA5	0.839	0.115	C4552091	Polyarthritis, Juvenile, Rheumatoid Factor Negative	0.30	1	2009	2009	1	0	CTD_human
100820829	MYZAP	0.769	0.308	C4552091	Polyarthritis, Juvenile, Rheumatoid Factor Negative	0.30	1	2009	2009	1	0	CTD_human
846	CASR	0.41	0.846	C4552089	HYPOCALCEMIA, AUTOSOMAL DOMINANT 1, WITH BARTTER SYNDROME	0.50	1	1999	2012	3	0	ORPHANET
2767	GNA11	0.563	0.731	C4552089	HYPOCALCEMIA, AUTOSOMAL DOMINANT 1, WITH BARTTER SYNDROME	0.30	1	2013	2013	1	0	ORPHANET
1557	CYP2C19	0.467	0.846	C4552079	Premature Ovarian Failure 1	0.30	1	2004	2004	1	0	CTD_human
2332	FMR1	0.473	0.769	C4552079	Premature Ovarian Failure 1	0.60	1	2003	2019	1	0	CTD_human;GENOMICS_ENGLAND
2516	NR5A1	0.479	0.731	C4552079	Premature Ovarian Failure 1	0.30	1	2009	2009	1	0	CTD_human
4780	NFE2L2	0.357	0.885	C4552079	Premature Ovarian Failure 1	0.30	1	2015	2015	1	0	CTD_human
7490	WT1	0.422	0.808	C4552079	Premature Ovarian Failure 1	0.30	1	2015	2015	1	0	CTD_human
7512	XPNPEP2	0.716	0.346	C4552079	Premature Ovarian Failure 1	0.30	1	2015	2015	1	0	CTD_human
100506658	OCLN	0.507	0.846	C4552078	PSEUDO-TORCH SYNDROME 1	0.70	1	2010	2013	2	5	CTD_human;GENOMICS_ENGLAND;UNIPROT
818	CAMK2G	0.67	0.462	C4552072	X-linked infantile spasms	0.30	1	2017	2017	1	0	GENOMICS_ENGLAND
1759	DNM1	0.595	0.692	C4552072	X-linked infantile spasms	0.30	1	1993	2016	10	0	CLINGEN
2775	GNAO1	0.523	0.808	C4552072	X-linked infantile spasms	0.43	1	1997	2019	13	2	CLINGEN
6323	SCN1A	0.477	0.808	C4552072	X-linked infantile spasms	0.42	1	2001	2019	2	0	CLINGEN
9091	PIGQ	0.61	0.577	C4552072	X-linked infantile spasms	0.30	1	2019	2019	1	0	GENOMICS_ENGLAND
150094	SIK1	0.544	0.731	C4552072	X-linked infantile spasms	0.30	1	2015	2017	2	0	CLINGEN
170302	ARX	0.516	0.654	C4552072	X-linked infantile spasms	0.70	0.96	2002	2018	9	0	CLINGEN;CTD_human;ORPHANET
348980	HCN1	0.564	0.654	C4552072	X-linked infantile spasms	0.32	1	2014	2018	1	0	CTD_human
659	BMPR2	0.538	0.654	C4552070	Pulmonary Hypertension, Primary, 1	0.70	1	2000	2018	12	308	CTD_human;GENOMICS_ENGLAND;UNIPROT
857	CAV1	0.388	0.885	C4552070	Pulmonary Hypertension, Primary, 1	0.30				0	0	CTD_human
3065	HDAC1	0.46	0.846	C4552070	Pulmonary Hypertension, Primary, 1	0.30	1	2012	2012	1	0	CTD_human
3777	KCNK3	0.584	0.654	C4552070	Pulmonary Hypertension, Primary, 1	0.40				0	1	CTD_human
4093	SMAD9	0.666	0.308	C4552070	Pulmonary Hypertension, Primary, 1	0.30				0	0	CTD_human
9759	HDAC4	0.484	0.885	C4552070	Pulmonary Hypertension, Primary, 1	0.30	1	2012	2012	1	0	CTD_human
10014	HDAC5	0.552	0.769	C4552070	Pulmonary Hypertension, Primary, 1	0.30	1	2012	2012	1	0	CTD_human
3868	KRT16	0.565	0.769	C4552049	PALMOPLANTAR KERATODERMA, NONEPIDERMOLYTIC, FOCAL 1	0.70	1	1995	2011	3	3	CTD_human;GENOMICS_ENGLAND;UNIPROT
4547	MTTP	0.505	0.846	C4552048	ABDOMINAL OBESITY-METABOLIC SYNDROME 1	0.30				0	0	CTD_human
26047	CNTNAP2	0.53	0.846	C4552043	Cortical dysplasia with focal epilepsy syndrome	0.81	1	2006	2018	1	0	CTD_human;GENOMICS_ENGLAND;ORPHANET
8701	DNAH11	0.587	0.692	C4552030	Ciliary Dyskinesia, Primary, 7, With Or Without Situs Inversus	0.70	1	1999	1999	0	0	CTD_human;GENOMICS_ENGLAND
80169	CTC1	0.601	0.538	C4552029	CEREBRORETINAL MICROANGIOPATHY WITH CALCIFICATIONS AND CYSTS 1	0.60	1	2012	2018	4	18	GENOMICS_ENGLAND;UNIPROT
4625	MYH7	0.516	0.692	C4552004	Distal Myopathy 1	0.80	1	1999	2018	4	35	CTD_human;GENOMICS_ENGLAND;UNIPROT
7273	TTN	0.47	0.885	C4552004	Distal Myopathy 1	0.30	1	2002	2002	1	0	CTD_human
11285	B4GALT7	0.628	0.654	C4552003	EHLERS-DANLOS SYNDROME, SPONDYLODYSPLASTIC TYPE, 1	0.73	1	1987	2017	7	7	CTD_human;GENOMICS_ENGLAND;UNIPROT
126792	B3GALT6	0.631	0.615	C4552003	EHLERS-DANLOS SYNDROME, SPONDYLODYSPLASTIC TYPE, 1	0.50	1	2013	2013	1	0	CTD_human;GENOMICS_ENGLAND
81794	ADAMTS10	0.641	0.5	C4552002	WEILL-MARCHESANI SYNDROME 1	0.61	1	2004	2018	3	7	GENOMICS_ENGLAND;UNIPROT
4998	ORC1	0.595	0.654	C4552001	MEIER-GORLIN SYNDROME 1	0.60	1	1996	2015	5	7	GENOMICS_ENGLAND;UNIPROT
112476	PRRT2	0.448	0.808	C4552000	Episodic Kinesigenic Dyskinesia 1	0.80	0.966	2008	2020	8	15	CTD_human;GENOMICS_ENGLAND;UNIPROT
5961	PRPH2	0.551	0.5	C4551999	MACULAR DYSTROPHY, PATTERNED, 1	0.60	1	1993	2016	4	16	GENOMICS_ENGLAND;UNIPROT
1282	COL4A1	0.484	0.731	C4551998	Porencephaly, Type 1, Autosomal Dominant	0.90	1	1977	2018	18	15	CTD_human;GENOMICS_ENGLAND;UNIPROT
1284	COL4A2	0.563	0.654	C4551998	Porencephaly, Type 1, Autosomal Dominant	0.30				0	0	CTD_human
1906	EDN1	0.38	0.846	C4551996	Auriculocondylar syndrome 1	0.61	1	2013	2018	1	0	CTD_human;GENOMICS_ENGLAND
2773	GNAI3	0.653	0.615	C4551996	Auriculocondylar syndrome 1	0.70	1	1994	2016	4	2	CTD_human;GENOMICS_ENGLAND;UNIPROT
5332	PLCB4	0.61	0.731	C4551996	Auriculocondylar syndrome 1	0.60	1	2012	2012	0	5	CTD_human;GENOMICS_ENGLAND
1890	TYMP	0.495	0.769	C4551995	Mitochondrial DNA Depletion Syndrome 1	0.70	1	1999	2015	5	43	CTD_human;GENOMICS_ENGLAND;UNIPROT
5428	POLG	0.457	0.846	C4551995	Mitochondrial DNA Depletion Syndrome 1	0.40				0	7	CTD_human
331	XIAP	0.447	0.808	C4551993	Amyotrophic Lateral Sclerosis, Familial	0.30	1	2002	2002	1	0	CTD_human
598	BCL2L1	0.493	0.885	C4551993	Amyotrophic Lateral Sclerosis, Familial	0.30	1	2002	2002	1	0	CTD_human
682	BSG	0.458	0.769	C4551993	Amyotrophic Lateral Sclerosis, Familial	0.30	1	2002	2002	1	0	CTD_human
794	CALB2	0.545	0.692	C4551993	Amyotrophic Lateral Sclerosis, Familial	0.30	1	2002	2002	1	0	CTD_human
834	CASP1	0.413	0.885	C4551993	Amyotrophic Lateral Sclerosis, Familial	0.31	1	2002	2004	1	0	CTD_human
924	CD7	0.722	0.385	C4551993	Amyotrophic Lateral Sclerosis, Familial	0.30	1	2002	2002	1	0	CTD_human
968	CD68	0.408	0.808	C4551993	Amyotrophic Lateral Sclerosis, Familial	0.30	1	2002	2002	1	0	CTD_human
1191	CLU	0.426	0.885	C4551993	Amyotrophic Lateral Sclerosis, Familial	0.30	1	2002	2002	1	0	CTD_human
1270	CNTF	0.561	0.615	C4551993	Amyotrophic Lateral Sclerosis, Familial	0.32	1	1995	2002	1	0	CTD_human
1387	CREBBP	0.428	0.808	C4551993	Amyotrophic Lateral Sclerosis, Familial	0.30	1	2002	2002	1	0	CTD_human
1471	CST3	0.436	0.808	C4551993	Amyotrophic Lateral Sclerosis, Familial	0.30	1	2002	2002	1	0	CTD_human
1509	CTSD	0.478	0.846	C4551993	Amyotrophic Lateral Sclerosis, Familial	0.30	1	2002	2002	1	0	CTD_human
1639	DCTN1	0.597	0.5	C4551993	Amyotrophic Lateral Sclerosis, Familial	0.30				0	0	CTD_human
2251	FGF6	0.729	0.308	C4551993	Amyotrophic Lateral Sclerosis, Familial	0.30	1	2002	2002	1	0	CTD_human
2326	FMO1	0.805	0.269	C4551993	Amyotrophic Lateral Sclerosis, Familial	0.30	1	2006	2006	1	0	CTD_human
2353	FOS	0.411	0.885	C4551993	Amyotrophic Lateral Sclerosis, Familial	0.30	1	2002	2002	1	0	CTD_human
2554	GABRA1	0.563	0.577	C4551993	Amyotrophic Lateral Sclerosis, Familial	0.30	1	2002	2002	1	0	CTD_human
2637	GBX2	0.751	0.385	C4551993	Amyotrophic Lateral Sclerosis, Familial	0.30	1	2002	2002	1	0	CTD_human
2664	GDI1	0.572	0.654	C4551993	Amyotrophic Lateral Sclerosis, Familial	0.30	1	2002	2002	1	0	CTD_human
2670	GFAP	0.421	0.885	C4551993	Amyotrophic Lateral Sclerosis, Familial	0.30	1	2002	2002	1	0	CTD_human
2892	GRIA3	0.566	0.692	C4551993	Amyotrophic Lateral Sclerosis, Familial	0.30	1	2004	2004	1	0	CTD_human
3297	HSF1	0.507	0.769	C4551993	Amyotrophic Lateral Sclerosis, Familial	0.31	1	2006	2013	1	0	CTD_human
3718	JAK3	0.505	0.731	C4551993	Amyotrophic Lateral Sclerosis, Familial	0.30	1	2002	2002	1	0	CTD_human
3727	JUND	0.475	0.808	C4551993	Amyotrophic Lateral Sclerosis, Familial	0.30	1	2002	2002	1	0	CTD_human
3797	KIF3C	0.76	0.231	C4551993	Amyotrophic Lateral Sclerosis, Familial	0.30	1	2002	2002	1	0	CTD_human
3949	LDLR	0.449	0.885	C4551993	Amyotrophic Lateral Sclerosis, Familial	0.30	1	2002	2002	1	0	CTD_human
4744	NEFH	0.588	0.769	C4551993	Amyotrophic Lateral Sclerosis, Familial	0.31	1	1996	1996	0	0	CTD_human
5154	PDGFA	0.533	0.731	C4551993	Amyotrophic Lateral Sclerosis, Familial	0.30	1	2002	2002	1	0	CTD_human
5179	PENK	0.56	0.808	C4551993	Amyotrophic Lateral Sclerosis, Familial	0.30	1	2002	2002	1	0	CTD_human
5444	PON1	0.409	0.885	C4551993	Amyotrophic Lateral Sclerosis, Familial	0.30	1	2007	2007	1	0	CTD_human
5630	PRPH	0.623	0.462	C4551993	Amyotrophic Lateral Sclerosis, Familial	0.30				0	0	CTD_human
6256	RXRA	0.543	0.769	C4551993	Amyotrophic Lateral Sclerosis, Familial	0.30	1	2002	2002	1	0	CTD_human
6404	SELPLG	0.564	0.692	C4551993	Amyotrophic Lateral Sclerosis, Familial	0.30	1	2002	2002	1	0	CTD_human
6464	SHC1	0.597	0.538	C4551993	Amyotrophic Lateral Sclerosis, Familial	0.30	1	2002	2002	1	0	CTD_human
6615	SNAI1	0.474	0.808	C4551993	Amyotrophic Lateral Sclerosis, Familial	0.30	1	2002	2002	1	0	CTD_human
6647	SOD1	0.379	0.962	C4551993	Amyotrophic Lateral Sclerosis, Familial	0.40	1	1989	2020	19	0	CTD_human
7074	TIAM1	0.579	0.731	C4551993	Amyotrophic Lateral Sclerosis, Familial	0.30	1	2002	2002	1	0	CTD_human
7090	TLE3	0.674	0.462	C4551993	Amyotrophic Lateral Sclerosis, Familial	0.30	1	2002	2002	1	0	CTD_human
7114	TMSB4X	0.541	0.692	C4551993	Amyotrophic Lateral Sclerosis, Familial	0.30	1	2002	2002	1	0	CTD_human
7124	TNF	0.231	0.962	C4551993	Amyotrophic Lateral Sclerosis, Familial	0.30	1	2002	2002	1	0	CTD_human
7431	VIM	0.372	0.846	C4551993	Amyotrophic Lateral Sclerosis, Familial	0.30	1	2002	2002	1	0	CTD_human
7476	WNT7A	0.531	0.692	C4551993	Amyotrophic Lateral Sclerosis, Familial	0.30	1	2002	2002	1	0	CTD_human
9118	INA	0.633	0.5	C4551993	Amyotrophic Lateral Sclerosis, Familial	0.30	1	2002	2002	1	0	CTD_human
10736	SIX2	0.604	0.654	C4551993	Amyotrophic Lateral Sclerosis, Familial	0.30	1	2002	2002	1	0	CTD_human
27040	LAT	0.548	0.731	C4551993	Amyotrophic Lateral Sclerosis, Familial	0.30	1	2002	2002	1	0	CTD_human
120237	DBX1	0.89	0.077	C4551993	Amyotrophic Lateral Sclerosis, Familial	0.30	1	2002	2002	1	0	CTD_human
170825	GSX2	0.861	0.154	C4551993	Amyotrophic Lateral Sclerosis, Familial	0.30	1	2002	2002	1	0	CTD_human
340990	OTOG	0.805	0.231	C4551993	Amyotrophic Lateral Sclerosis, Familial	0.30	1	2002	2002	1	0	CTD_human
2301	FOXE3	0.568	0.654	C4551992	ANTERIOR SEGMENT DYSGENESIS 1	0.50	1	1986	2014	3	0	GENOMICS_ENGLAND;ORPHANET
5309	PITX3	0.585	0.692	C4551992	ANTERIOR SEGMENT DYSGENESIS 1	0.60	1	2004	2014	2	1	GENOMICS_ENGLAND
338	APOB	0.453	0.808	C4551990	Acanthocytosis With Hypobetalipoproteinemia	0.71	1	1989	2018	5	17	CTD_human;GENOMICS_ENGLAND;UNIPROT
999	CDH1	0.401	0.808	C4551988	BLEPHAROCHEILODONTIC SYNDROME 1	0.60	1	2016	2017	2	6	GENOMICS_ENGLAND;UNIPROT
197	AHSG	0.506	0.846	C4551986	AMR Syndrome	0.31	1	2017	2017	0	0	CTD_human
5167	ENPP1	0.498	0.808	C4551985	ARTERIAL CALCIFICATION, GENERALIZED, OF INFANCY, 1	0.60	1	2003	2016	7	28	GENOMICS_ENGLAND;UNIPROT
9681	DEPDC5	0.631	0.538	C4551983	EPILEPSY, FAMILIAL FOCAL, WITH VARIABLE FOCI 1	0.60	1	1999	2016	8	67	GENOMICS_ENGLAND;UNIPROT
9652	TTC37	0.626	0.654	C4551982	TRICHOHEPATOENTERIC SYNDROME 1	0.60	1	2010	2017	3	10	GENOMICS_ENGLAND;UNIPROT
3998	LMAN1	0.716	0.423	C4551981	Familial Multiple Coagulation Factor Deficiency I	0.70	1	1998	2011	9	5	CLINGEN;CTD_human;GENOMICS_ENGLAND;UNIPROT
90411	MCFD2	0.716	0.269	C4551981	Familial Multiple Coagulation Factor Deficiency I	0.40	1	2006	2019	1	1	GENOMICS_ENGLAND
5189	PEX1	0.538	0.769	C4551980	HEIMLER SYNDROME 1	0.60	1	1997	2017	3	12	GENOMICS_ENGLAND;UNIPROT
4867	NPHP1	0.572	0.731	C4551979	Nephronophthisis 1	0.80	0.952	1977	2016	5	6	CTD_human;GENOMICS_ENGLAND;UNIPROT
9657	IQCB1	0.641	0.654	C4551979	Nephronophthisis 1	0.30				0	0	GENOMICS_ENGLAND
220	ALDH1A3	0.578	0.654	C4551977	Microphthalmos, Autosomal Recessive	0.30	1	2013	2013	1	0	ORPHANET
4990	SIX6	0.588	0.654	C4551977	Microphthalmos, Autosomal Recessive	0.30				0	0	ORPHANET
5015	OTX2	0.514	0.808	C4551977	Microphthalmos, Autosomal Recessive	0.30	1	2014	2014	1	0	ORPHANET
6657	SOX2	0.405	0.808	C4551977	Microphthalmos, Autosomal Recessive	0.30	1	2014	2014	1	0	ORPHANET
9573	GDF3	0.595	0.5	C4551977	Microphthalmos, Autosomal Recessive	0.30	1	2010	2010	1	0	ORPHANET
30062	RAX	0.729	0.346	C4551977	Microphthalmos, Autosomal Recessive	0.30	1	2014	2014	1	0	ORPHANET
338917	VSX2	0.695	0.462	C4551977	Microphthalmos, Autosomal Recessive	0.30	1	2000	2000	1	0	ORPHANET
147495	APCDD1	0.644	0.538	C4551976	HYPOTRICHOSIS 1	0.60	1	2010	2012	2	1	GENOMICS_ENGLAND;UNIPROT
3207	HOXA11	0.568	0.692	C4551975	RADIOULNAR SYNOSTOSIS WITH AMEGAKARYOCYTIC THROMBOCYTOPENIA 1	0.40	1	2000	2000	1	1	GENOMICS_ENGLAND
7012	TERC	0.471	0.846	C4551974	DYSKERATOSIS CONGENITA, AUTOSOMAL DOMINANT 1	0.40	1	2001	2012	4	6	GENOMICS_ENGLAND
8291	DYSF	0.582	0.692	C4551973	Miyoshi Muscular Dystrophy 1	0.70	0.974	1996	2019	19	24	CTD_human;GENOMICS_ENGLAND;UNIPROT
10312	TCIRG1	0.565	0.692	C4551971	Albers-Schonberg Disease, Autosomal Recessive	0.50	1	1985	2015	0	0	CTD_human
2316	FLNA	0.419	0.846	C4551969	Bilateral Periventricular Nodular Heterotopia	0.40	1	1998	2015	2	0	CTD_human
23327	NEDD4L	0.573	0.731	C4551969	Bilateral Periventricular Nodular Heterotopia	0.31	1	2016	2018	1	0	CTD_human
55780	ERMARD	0.647	0.538	C4551969	Bilateral Periventricular Nodular Heterotopia	0.30				0	0	CTD_human
1641	DCX	0.511	0.769	C4551968	Lissencephaly, X-Linked, 1	0.73	1	1998	2018	15	30	CTD_human;GENOMICS_ENGLAND;UNIPROT
4335	MNT	0.663	0.615	C4551968	Lissencephaly, X-Linked, 1	0.30	1	2004	2004	1	0	CTD_human
84433	CARD11	0.582	0.615	C4551967	B-CELL EXPANSION WITH NFKB AND T-CELL ANERGY	0.71	1	2012	2017	5	2	CTD_human;GENOMICS_ENGLAND;ORPHANET;UNIPROT
6513	SLC2A1	0.388	0.808	C4551966	GLUT1 DEFICIENCY SYNDROME 1	0.70	1	1989	2018	25	35	CLINGEN;GENOMICS_ENGLAND;UNIPROT
6023	RMRP	0.519	0.731	C4551965	ANAUXETIC DYSPLASIA 1	0.40				0	3	GENOMICS_ENGLAND
1630	DCC	0.471	0.808	C4551964	GAZE PALSY, FAMILIAL HORIZONTAL, WITH PROGRESSIVE SCOLIOSIS, 1	0.30	1	2017	2017	1	0	CTD_human
64221	ROBO3	0.52	0.808	C4551964	GAZE PALSY, FAMILIAL HORIZONTAL, WITH PROGRESSIVE SCOLIOSIS, 1	0.80	1	2004	2015	2	11	CTD_human;GENOMICS_ENGLAND;UNIPROT
23385	NCSTN	0.666	0.462	C4551962	ACNE INVERSA, FAMILIAL, 1	0.60	1	2010	2012	5	6	GENOMICS_ENGLAND;UNIPROT
846	CASR	0.41	0.846	C4551961	Familial Isolated Hyperparathyroidism	0.35	1	2004	2019	1	0	GENOMICS_ENGLAND
4221	MEN1	0.444	0.808	C4551961	Familial Isolated Hyperparathyroidism	0.60	0.955	1993	2019	4	0	GENOMICS_ENGLAND;ORPHANET
[truncated: 82,039 more rows]
