# Supplementary material for: DrugRepo: a novel approach to repurposing drugs based on chemical and genomic features
Source: Sci Rep. 2022 Dec 7;12:21116. doi: 10.1038/s41598-022-24980-2 (PMC9729186; doi:10.1038/s41598-022-24980-2)
Supplement: Supplementary file 3 — Supplementary Information 3. [file 41598_2022_24980_MOESM3_ESM.txt]

ChemicalName,ChemicalID,CasRN,DiseaseName,DiseaseID-type,DiseaseID,InferenceGeneSymbol,InferenceScore,OmimIDs,PubMedIDs,disease_ctd,name,cid,canonical_smiles,molecular_formula,inchikey,inchi,iupac_name
10074-G5,C534883,,Adenocarcinoma,MESH,D000230,MYC,4.08,,26432044,C0001418,10074-G5,2836600,C1=CC=C(C=C1)C2=CC=CC=C2NC3=CC=C(C4=NON=C34)[N+](=O)[O-],C18H12N4O3,KMJPYSQOCBYMCF-UHFFFAOYSA-N,"InChI=1S/C18H12N4O3/c23-22(24)16-11-10-15(17-18(16)21-25-20-17)19-14-9-5-4-8-13(14)12-6-2-1-3-7-12/h1-11,19H","4-nitro-N-(2-phenylphenyl)-2,1,3-benzoxadiazol-7-amine"
10074-G5,C534883,,Adenocarcinoma of Lung,MESH,D000077192,MYC,4.32,,26656844|27602772,C0152013,10074-G5,2836600,C1=CC=C(C=C1)C2=CC=CC=C2NC3=CC=C(C4=NON=C34)[N+](=O)[O-],C18H12N4O3,KMJPYSQOCBYMCF-UHFFFAOYSA-N,"InChI=1S/C18H12N4O3/c23-22(24)16-11-10-15(17-18(16)21-25-20-17)19-14-9-5-4-8-13(14)12-6-2-1-3-7-12/h1-11,19H","4-nitro-N-(2-phenylphenyl)-2,1,3-benzoxadiazol-7-amine"
10074-G5,C534883,,Alopecia,MESH,D000505,AR,4.51,,15902657,C0162311,10074-G5,2836600,C1=CC=C(C=C1)C2=CC=CC=C2NC3=CC=C(C4=NON=C34)[N+](=O)[O-],C18H12N4O3,KMJPYSQOCBYMCF-UHFFFAOYSA-N,"InChI=1S/C18H12N4O3/c23-22(24)16-11-10-15(17-18(16)21-25-20-17)19-14-9-5-4-8-13(14)12-6-2-1-3-7-12/h1-11,19H","4-nitro-N-(2-phenylphenyl)-2,1,3-benzoxadiazol-7-amine"
10074-G5,C534883,,Alopecia,MESH,D000505,AR,4.51,,15902657,C0002170,10074-G5,2836600,C1=CC=C(C=C1)C2=CC=CC=C2NC3=CC=C(C4=NON=C34)[N+](=O)[O-],C18H12N4O3,KMJPYSQOCBYMCF-UHFFFAOYSA-N,"InChI=1S/C18H12N4O3/c23-22(24)16-11-10-15(17-18(16)21-25-20-17)19-14-9-5-4-8-13(14)12-6-2-1-3-7-12/h1-11,19H","4-nitro-N-(2-phenylphenyl)-2,1,3-benzoxadiazol-7-amine"
10074-G5,C534883,,Astrocytoma,MESH,D001254,AR,4.95,,24680642,C0334579,10074-G5,2836600,C1=CC=C(C=C1)C2=CC=CC=C2NC3=CC=C(C4=NON=C34)[N+](=O)[O-],C18H12N4O3,KMJPYSQOCBYMCF-UHFFFAOYSA-N,"InChI=1S/C18H12N4O3/c23-22(24)16-11-10-15(17-18(16)21-25-20-17)19-14-9-5-4-8-13(14)12-6-2-1-3-7-12/h1-11,19H","4-nitro-N-(2-phenylphenyl)-2,1,3-benzoxadiazol-7-amine"
10074-G5,C534883,,Astrocytoma,MESH,D001254,AR,4.95,,24680642,C0205768,10074-G5,2836600,C1=CC=C(C=C1)C2=CC=CC=C2NC3=CC=C(C4=NON=C34)[N+](=O)[O-],C18H12N4O3,KMJPYSQOCBYMCF-UHFFFAOYSA-N,"InChI=1S/C18H12N4O3/c23-22(24)16-11-10-15(17-18(16)21-25-20-17)19-14-9-5-4-8-13(14)12-6-2-1-3-7-12/h1-11,19H","4-nitro-N-(2-phenylphenyl)-2,1,3-benzoxadiazol-7-amine"
10074-G5,C534883,,Astrocytoma,MESH,D001254,AR,4.95,,24680642,C0004114,10074-G5,2836600,C1=CC=C(C=C1)C2=CC=CC=C2NC3=CC=C(C4=NON=C34)[N+](=O)[O-],C18H12N4O3,KMJPYSQOCBYMCF-UHFFFAOYSA-N,"InChI=1S/C18H12N4O3/c23-22(24)16-11-10-15(17-18(16)21-25-20-17)19-14-9-5-4-8-13(14)12-6-2-1-3-7-12/h1-11,19H","4-nitro-N-(2-phenylphenyl)-2,1,3-benzoxadiazol-7-amine"
10074-G5,C534883,,Autistic Disorder,MESH,D001321,AR,3.93,,19167832,C0004352,10074-G5,2836600,C1=CC=C(C=C1)C2=CC=CC=C2NC3=CC=C(C4=NON=C34)[N+](=O)[O-],C18H12N4O3,KMJPYSQOCBYMCF-UHFFFAOYSA-N,"InChI=1S/C18H12N4O3/c23-22(24)16-11-10-15(17-18(16)21-25-20-17)19-14-9-5-4-8-13(14)12-6-2-1-3-7-12/h1-11,19H","4-nitro-N-(2-phenylphenyl)-2,1,3-benzoxadiazol-7-amine"
10074-G5,C534883,,Breast Neoplasms,MESH,D001943,AR,3.42,,21633166|22174584,C0678222,10074-G5,2836600,C1=CC=C(C=C1)C2=CC=CC=C2NC3=CC=C(C4=NON=C34)[N+](=O)[O-],C18H12N4O3,KMJPYSQOCBYMCF-UHFFFAOYSA-N,"InChI=1S/C18H12N4O3/c23-22(24)16-11-10-15(17-18(16)21-25-20-17)19-14-9-5-4-8-13(14)12-6-2-1-3-7-12/h1-11,19H","4-nitro-N-(2-phenylphenyl)-2,1,3-benzoxadiazol-7-amine"
10074-G5,C534883,,Breast Neoplasms,MESH,D001943,AR,3.42,,21633166|22174584,C0006142,10074-G5,2836600,C1=CC=C(C=C1)C2=CC=CC=C2NC3=CC=C(C4=NON=C34)[N+](=O)[O-],C18H12N4O3,KMJPYSQOCBYMCF-UHFFFAOYSA-N,"InChI=1S/C18H12N4O3/c23-22(24)16-11-10-15(17-18(16)21-25-20-17)19-14-9-5-4-8-13(14)12-6-2-1-3-7-12/h1-11,19H","4-nitro-N-(2-phenylphenyl)-2,1,3-benzoxadiazol-7-amine"
10074-G5,C534883,,Burkitt Lymphoma,MESH,D002051,MYC,5.13,113970,,C0006413,10074-G5,2836600,C1=CC=C(C=C1)C2=CC=CC=C2NC3=CC=C(C4=NON=C34)[N+](=O)[O-],C18H12N4O3,KMJPYSQOCBYMCF-UHFFFAOYSA-N,"InChI=1S/C18H12N4O3/c23-22(24)16-11-10-15(17-18(16)21-25-20-17)19-14-9-5-4-8-13(14)12-6-2-1-3-7-12/h1-11,19H","4-nitro-N-(2-phenylphenyl)-2,1,3-benzoxadiazol-7-amine"
10074-G5,C534883,,Carcinoma,MESH,D002277,MYC,4.09,,2228319,C0007097,10074-G5,2836600,C1=CC=C(C=C1)C2=CC=CC=C2NC3=CC=C(C4=NON=C34)[N+](=O)[O-],C18H12N4O3,KMJPYSQOCBYMCF-UHFFFAOYSA-N,"InChI=1S/C18H12N4O3/c23-22(24)16-11-10-15(17-18(16)21-25-20-17)19-14-9-5-4-8-13(14)12-6-2-1-3-7-12/h1-11,19H","4-nitro-N-(2-phenylphenyl)-2,1,3-benzoxadiazol-7-amine"
10074-G5,C534883,,"Carcinoma, Hepatocellular",MESH,D006528,AR,7.48,,18639551,C2239176,10074-G5,2836600,C1=CC=C(C=C1)C2=CC=CC=C2NC3=CC=C(C4=NON=C34)[N+](=O)[O-],C18H12N4O3,KMJPYSQOCBYMCF-UHFFFAOYSA-N,"InChI=1S/C18H12N4O3/c23-22(24)16-11-10-15(17-18(16)21-25-20-17)19-14-9-5-4-8-13(14)12-6-2-1-3-7-12/h1-11,19H","4-nitro-N-(2-phenylphenyl)-2,1,3-benzoxadiazol-7-amine"
10074-G5,C534883,,"Carcinoma, Non-Small-Cell Lung",MESH,D002289,MYC,4.23,,24688052,C0007131,10074-G5,2836600,C1=CC=C(C=C1)C2=CC=CC=C2NC3=CC=C(C4=NON=C34)[N+](=O)[O-],C18H12N4O3,KMJPYSQOCBYMCF-UHFFFAOYSA-N,"InChI=1S/C18H12N4O3/c23-22(24)16-11-10-15(17-18(16)21-25-20-17)19-14-9-5-4-8-13(14)12-6-2-1-3-7-12/h1-11,19H","4-nitro-N-(2-phenylphenyl)-2,1,3-benzoxadiazol-7-amine"
10074-G5,C534883,,"Cardiomyopathy, Hypertrophic",MESH,D002312,MYC,4.77,,22000973,C0007194,10074-G5,2836600,C1=CC=C(C=C1)C2=CC=CC=C2NC3=CC=C(C4=NON=C34)[N+](=O)[O-],C18H12N4O3,KMJPYSQOCBYMCF-UHFFFAOYSA-N,"InChI=1S/C18H12N4O3/c23-22(24)16-11-10-15(17-18(16)21-25-20-17)19-14-9-5-4-8-13(14)12-6-2-1-3-7-12/h1-11,19H","4-nitro-N-(2-phenylphenyl)-2,1,3-benzoxadiazol-7-amine"
10074-G5,C534883,,Colonic Neoplasms,MESH,D003110,MYC,4.01,,12189186|15059925|18283038|21081470,C0009375,10074-G5,2836600,C1=CC=C(C=C1)C2=CC=CC=C2NC3=CC=C(C4=NON=C34)[N+](=O)[O-],C18H12N4O3,KMJPYSQOCBYMCF-UHFFFAOYSA-N,"InChI=1S/C18H12N4O3/c23-22(24)16-11-10-15(17-18(16)21-25-20-17)19-14-9-5-4-8-13(14)12-6-2-1-3-7-12/h1-11,19H","4-nitro-N-(2-phenylphenyl)-2,1,3-benzoxadiazol-7-amine"
10074-G5,C534883,,Colorectal Neoplasms,MESH,D015179,MYC,3.96,,30510241,C0009404,10074-G5,2836600,C1=CC=C(C=C1)C2=CC=CC=C2NC3=CC=C(C4=NON=C34)[N+](=O)[O-],C18H12N4O3,KMJPYSQOCBYMCF-UHFFFAOYSA-N,"InChI=1S/C18H12N4O3/c23-22(24)16-11-10-15(17-18(16)21-25-20-17)19-14-9-5-4-8-13(14)12-6-2-1-3-7-12/h1-11,19H","4-nitro-N-(2-phenylphenyl)-2,1,3-benzoxadiazol-7-amine"
10074-G5,C534883,,Colorectal Neoplasms,MESH,D015179,MYC,3.96,,30510241,C0009402,10074-G5,2836600,C1=CC=C(C=C1)C2=CC=CC=C2NC3=CC=C(C4=NON=C34)[N+](=O)[O-],C18H12N4O3,KMJPYSQOCBYMCF-UHFFFAOYSA-N,"InChI=1S/C18H12N4O3/c23-22(24)16-11-10-15(17-18(16)21-25-20-17)19-14-9-5-4-8-13(14)12-6-2-1-3-7-12/h1-11,19H","4-nitro-N-(2-phenylphenyl)-2,1,3-benzoxadiazol-7-amine"
10074-G5,C534883,,"Diabetes, Gestational",MESH,D016640,AR,5.17,,20421132,C0085207,10074-G5,2836600,C1=CC=C(C=C1)C2=CC=CC=C2NC3=CC=C(C4=NON=C34)[N+](=O)[O-],C18H12N4O3,KMJPYSQOCBYMCF-UHFFFAOYSA-N,"InChI=1S/C18H12N4O3/c23-22(24)16-11-10-15(17-18(16)21-25-20-17)19-14-9-5-4-8-13(14)12-6-2-1-3-7-12/h1-11,19H","4-nitro-N-(2-phenylphenyl)-2,1,3-benzoxadiazol-7-amine"
10074-G5,C534883,,Endometrial Neoplasms,MESH,D016889,MYC,4.57,,26656844,C0476089,10074-G5,2836600,C1=CC=C(C=C1)C2=CC=CC=C2NC3=CC=C(C4=NON=C34)[N+](=O)[O-],C18H12N4O3,KMJPYSQOCBYMCF-UHFFFAOYSA-N,"InChI=1S/C18H12N4O3/c23-22(24)16-11-10-15(17-18(16)21-25-20-17)19-14-9-5-4-8-13(14)12-6-2-1-3-7-12/h1-11,19H","4-nitro-N-(2-phenylphenyl)-2,1,3-benzoxadiazol-7-amine"
10074-G5,C534883,,Fatty Liver,MESH,D005234,MYC,3.93,,24210820,C0015695,10074-G5,2836600,C1=CC=C(C=C1)C2=CC=CC=C2NC3=CC=C(C4=NON=C34)[N+](=O)[O-],C18H12N4O3,KMJPYSQOCBYMCF-UHFFFAOYSA-N,"InChI=1S/C18H12N4O3/c23-22(24)16-11-10-15(17-18(16)21-25-20-17)19-14-9-5-4-8-13(14)12-6-2-1-3-7-12/h1-11,19H","4-nitro-N-(2-phenylphenyl)-2,1,3-benzoxadiazol-7-amine"
10074-G5,C534883,,Glioblastoma,MESH,D005909,MYC,4.43,,21127729,C0017636,10074-G5,2836600,C1=CC=C(C=C1)C2=CC=CC=C2NC3=CC=C(C4=NON=C34)[N+](=O)[O-],C18H12N4O3,KMJPYSQOCBYMCF-UHFFFAOYSA-N,"InChI=1S/C18H12N4O3/c23-22(24)16-11-10-15(17-18(16)21-25-20-17)19-14-9-5-4-8-13(14)12-6-2-1-3-7-12/h1-11,19H","4-nitro-N-(2-phenylphenyl)-2,1,3-benzoxadiazol-7-amine"
10074-G5,C534883,,Glioblastoma,MESH,D005909,MYC,4.43,,21127729,C0334588,10074-G5,2836600,C1=CC=C(C=C1)C2=CC=CC=C2NC3=CC=C(C4=NON=C34)[N+](=O)[O-],C18H12N4O3,KMJPYSQOCBYMCF-UHFFFAOYSA-N,"InChI=1S/C18H12N4O3/c23-22(24)16-11-10-15(17-18(16)21-25-20-17)19-14-9-5-4-8-13(14)12-6-2-1-3-7-12/h1-11,19H","4-nitro-N-(2-phenylphenyl)-2,1,3-benzoxadiazol-7-amine"
10074-G5,C534883,,Glioblastoma,MESH,D005909,MYC,4.43,,21127729,C1621958,10074-G5,2836600,C1=CC=C(C=C1)C2=CC=CC=C2NC3=CC=C(C4=NON=C34)[N+](=O)[O-],C18H12N4O3,KMJPYSQOCBYMCF-UHFFFAOYSA-N,"InChI=1S/C18H12N4O3/c23-22(24)16-11-10-15(17-18(16)21-25-20-17)19-14-9-5-4-8-13(14)12-6-2-1-3-7-12/h1-11,19H","4-nitro-N-(2-phenylphenyl)-2,1,3-benzoxadiazol-7-amine"
10074-G5,C534883,,"Hypertrophy, Left Ventricular",MESH,D017379,MYC,4.51,,21472269,C0149721,10074-G5,2836600,C1=CC=C(C=C1)C2=CC=CC=C2NC3=CC=C(C4=NON=C34)[N+](=O)[O-],C18H12N4O3,KMJPYSQOCBYMCF-UHFFFAOYSA-N,"InChI=1S/C18H12N4O3/c23-22(24)16-11-10-15(17-18(16)21-25-20-17)19-14-9-5-4-8-13(14)12-6-2-1-3-7-12/h1-11,19H","4-nitro-N-(2-phenylphenyl)-2,1,3-benzoxadiazol-7-amine"
10074-G5,C534883,,"Infertility, Male",MESH,D007248,AR,4.31,,12220434|18554162|20164437,C0021364,10074-G5,2836600,C1=CC=C(C=C1)C2=CC=CC=C2NC3=CC=C(C4=NON=C34)[N+](=O)[O-],C18H12N4O3,KMJPYSQOCBYMCF-UHFFFAOYSA-N,"InChI=1S/C18H12N4O3/c23-22(24)16-11-10-15(17-18(16)21-25-20-17)19-14-9-5-4-8-13(14)12-6-2-1-3-7-12/h1-11,19H","4-nitro-N-(2-phenylphenyl)-2,1,3-benzoxadiazol-7-amine"
10074-G5,C534883,,Insulin Resistance,MESH,D007333,AR,3.97,,21444647,C0021655,10074-G5,2836600,C1=CC=C(C=C1)C2=CC=CC=C2NC3=CC=C(C4=NON=C34)[N+](=O)[O-],C18H12N4O3,KMJPYSQOCBYMCF-UHFFFAOYSA-N,"InChI=1S/C18H12N4O3/c23-22(24)16-11-10-15(17-18(16)21-25-20-17)19-14-9-5-4-8-13(14)12-6-2-1-3-7-12/h1-11,19H","4-nitro-N-(2-phenylphenyl)-2,1,3-benzoxadiazol-7-amine"
10074-G5,C534883,,Insulin Resistance,MESH,D007333,AR,3.97,,21444647,C0920563,10074-G5,2836600,C1=CC=C(C=C1)C2=CC=CC=C2NC3=CC=C(C4=NON=C34)[N+](=O)[O-],C18H12N4O3,KMJPYSQOCBYMCF-UHFFFAOYSA-N,"InChI=1S/C18H12N4O3/c23-22(24)16-11-10-15(17-18(16)21-25-20-17)19-14-9-5-4-8-13(14)12-6-2-1-3-7-12/h1-11,19H","4-nitro-N-(2-phenylphenyl)-2,1,3-benzoxadiazol-7-amine"
10074-G5,C534883,,Leukemia,MESH,D007938,AR,4.32,,19235587,C0023418,10074-G5,2836600,C1=CC=C(C=C1)C2=CC=CC=C2NC3=CC=C(C4=NON=C34)[N+](=O)[O-],C18H12N4O3,KMJPYSQOCBYMCF-UHFFFAOYSA-N,"InChI=1S/C18H12N4O3/c23-22(24)16-11-10-15(17-18(16)21-25-20-17)19-14-9-5-4-8-13(14)12-6-2-1-3-7-12/h1-11,19H","4-nitro-N-(2-phenylphenyl)-2,1,3-benzoxadiazol-7-amine"
10074-G5,C534883,,"Leukemia, Myeloid, Acute",MESH,D015470,MYC,4.2,,25956709,C0026998,10074-G5,2836600,C1=CC=C(C=C1)C2=CC=CC=C2NC3=CC=C(C4=NON=C34)[N+](=O)[O-],C18H12N4O3,KMJPYSQOCBYMCF-UHFFFAOYSA-N,"InChI=1S/C18H12N4O3/c23-22(24)16-11-10-15(17-18(16)21-25-20-17)19-14-9-5-4-8-13(14)12-6-2-1-3-7-12/h1-11,19H","4-nitro-N-(2-phenylphenyl)-2,1,3-benzoxadiazol-7-amine"
10074-G5,C534883,,"Leukemia, Myeloid, Acute",MESH,D015470,MYC,4.2,,25956709,C0023467,10074-G5,2836600,C1=CC=C(C=C1)C2=CC=CC=C2NC3=CC=C(C4=NON=C34)[N+](=O)[O-],C18H12N4O3,KMJPYSQOCBYMCF-UHFFFAOYSA-N,"InChI=1S/C18H12N4O3/c23-22(24)16-11-10-15(17-18(16)21-25-20-17)19-14-9-5-4-8-13(14)12-6-2-1-3-7-12/h1-11,19H","4-nitro-N-(2-phenylphenyl)-2,1,3-benzoxadiazol-7-amine"
10074-G5,C534883,,Liver Neoplasms,MESH,D008113,MYC,3.85,,11532874|8807143,C0023903,10074-G5,2836600,C1=CC=C(C=C1)C2=CC=CC=C2NC3=CC=C(C4=NON=C34)[N+](=O)[O-],C18H12N4O3,KMJPYSQOCBYMCF-UHFFFAOYSA-N,"InChI=1S/C18H12N4O3/c23-22(24)16-11-10-15(17-18(16)21-25-20-17)19-14-9-5-4-8-13(14)12-6-2-1-3-7-12/h1-11,19H","4-nitro-N-(2-phenylphenyl)-2,1,3-benzoxadiazol-7-amine"
10074-G5,C534883,,Lung Neoplasms,MESH,D008175,AR,7.9,,30008631,C0024121,10074-G5,2836600,C1=CC=C(C=C1)C2=CC=CC=C2NC3=CC=C(C4=NON=C34)[N+](=O)[O-],C18H12N4O3,KMJPYSQOCBYMCF-UHFFFAOYSA-N,"InChI=1S/C18H12N4O3/c23-22(24)16-11-10-15(17-18(16)21-25-20-17)19-14-9-5-4-8-13(14)12-6-2-1-3-7-12/h1-11,19H","4-nitro-N-(2-phenylphenyl)-2,1,3-benzoxadiazol-7-amine"
10074-G5,C534883,,"Lymphoma, Large B-Cell, Diffuse",MESH,D016403,MYC,4.82,,27356265,C0079744,10074-G5,2836600,C1=CC=C(C=C1)C2=CC=CC=C2NC3=CC=C(C4=NON=C34)[N+](=O)[O-],C18H12N4O3,KMJPYSQOCBYMCF-UHFFFAOYSA-N,"InChI=1S/C18H12N4O3/c23-22(24)16-11-10-15(17-18(16)21-25-20-17)19-14-9-5-4-8-13(14)12-6-2-1-3-7-12/h1-11,19H","4-nitro-N-(2-phenylphenyl)-2,1,3-benzoxadiazol-7-amine"
10074-G5,C534883,,Myelodysplastic Syndromes,MESH,D009190,MYC,4.84,,10914558,C3463824,10074-G5,2836600,C1=CC=C(C=C1)C2=CC=CC=C2NC3=CC=C(C4=NON=C34)[N+](=O)[O-],C18H12N4O3,KMJPYSQOCBYMCF-UHFFFAOYSA-N,"InChI=1S/C18H12N4O3/c23-22(24)16-11-10-15(17-18(16)21-25-20-17)19-14-9-5-4-8-13(14)12-6-2-1-3-7-12/h1-11,19H","4-nitro-N-(2-phenylphenyl)-2,1,3-benzoxadiazol-7-amine"
10074-G5,C534883,,Neoplasm Metastasis,MESH,D009362,MYC,3.91,,22321834,C0027627,10074-G5,2836600,C1=CC=C(C=C1)C2=CC=CC=C2NC3=CC=C(C4=NON=C34)[N+](=O)[O-],C18H12N4O3,KMJPYSQOCBYMCF-UHFFFAOYSA-N,"InChI=1S/C18H12N4O3/c23-22(24)16-11-10-15(17-18(16)21-25-20-17)19-14-9-5-4-8-13(14)12-6-2-1-3-7-12/h1-11,19H","4-nitro-N-(2-phenylphenyl)-2,1,3-benzoxadiazol-7-amine"
10074-G5,C534883,,Neoplasms,MESH,D009369,MYC,3.88,,11559025,C0027651,10074-G5,2836600,C1=CC=C(C=C1)C2=CC=CC=C2NC3=CC=C(C4=NON=C34)[N+](=O)[O-],C18H12N4O3,KMJPYSQOCBYMCF-UHFFFAOYSA-N,"InChI=1S/C18H12N4O3/c23-22(24)16-11-10-15(17-18(16)21-25-20-17)19-14-9-5-4-8-13(14)12-6-2-1-3-7-12/h1-11,19H","4-nitro-N-(2-phenylphenyl)-2,1,3-benzoxadiazol-7-amine"
10074-G5,C534883,,Neuroblastoma,MESH,D009447,MYC,4.67,,8761367,C0027819,10074-G5,2836600,C1=CC=C(C=C1)C2=CC=CC=C2NC3=CC=C(C4=NON=C34)[N+](=O)[O-],C18H12N4O3,KMJPYSQOCBYMCF-UHFFFAOYSA-N,"InChI=1S/C18H12N4O3/c23-22(24)16-11-10-15(17-18(16)21-25-20-17)19-14-9-5-4-8-13(14)12-6-2-1-3-7-12/h1-11,19H","4-nitro-N-(2-phenylphenyl)-2,1,3-benzoxadiazol-7-amine"
10074-G5,C534883,,Ovarian Neoplasms,MESH,D010051,MYC,4.19,,20852632,C0919267,10074-G5,2836600,C1=CC=C(C=C1)C2=CC=CC=C2NC3=CC=C(C4=NON=C34)[N+](=O)[O-],C18H12N4O3,KMJPYSQOCBYMCF-UHFFFAOYSA-N,"InChI=1S/C18H12N4O3/c23-22(24)16-11-10-15(17-18(16)21-25-20-17)19-14-9-5-4-8-13(14)12-6-2-1-3-7-12/h1-11,19H","4-nitro-N-(2-phenylphenyl)-2,1,3-benzoxadiazol-7-amine"
10074-G5,C534883,,Pancreatic Neoplasms,MESH,D010190,MYC,4.22,,25961927,C0030297,10074-G5,2836600,C1=CC=C(C=C1)C2=CC=CC=C2NC3=CC=C(C4=NON=C34)[N+](=O)[O-],C18H12N4O3,KMJPYSQOCBYMCF-UHFFFAOYSA-N,"InChI=1S/C18H12N4O3/c23-22(24)16-11-10-15(17-18(16)21-25-20-17)19-14-9-5-4-8-13(14)12-6-2-1-3-7-12/h1-11,19H","4-nitro-N-(2-phenylphenyl)-2,1,3-benzoxadiazol-7-amine"
10074-G5,C534883,,Pheochromocytoma,MESH,D010673,MAX,6.21,171300,21685915,C0031511,10074-G5,2836600,C1=CC=C(C=C1)C2=CC=CC=C2NC3=CC=C(C4=NON=C34)[N+](=O)[O-],C18H12N4O3,KMJPYSQOCBYMCF-UHFFFAOYSA-N,"InChI=1S/C18H12N4O3/c23-22(24)16-11-10-15(17-18(16)21-25-20-17)19-14-9-5-4-8-13(14)12-6-2-1-3-7-12/h1-11,19H","4-nitro-N-(2-phenylphenyl)-2,1,3-benzoxadiazol-7-amine"
10074-G5,C534883,,"Polycystic Kidney, Autosomal Dominant",MESH,D016891,MYC,5.85,,25877301,C0887850,10074-G5,2836600,C1=CC=C(C=C1)C2=CC=CC=C2NC3=CC=C(C4=NON=C34)[N+](=O)[O-],C18H12N4O3,KMJPYSQOCBYMCF-UHFFFAOYSA-N,"InChI=1S/C18H12N4O3/c23-22(24)16-11-10-15(17-18(16)21-25-20-17)19-14-9-5-4-8-13(14)12-6-2-1-3-7-12/h1-11,19H","4-nitro-N-(2-phenylphenyl)-2,1,3-benzoxadiazol-7-amine"
10074-G5,C534883,,Prostatic Neoplasms,MESH,D011471,AR,7.24,176807,11742035|12237244|15389811|15790600|16266977|16877366|16934689|16998812|17003774|17141945|18829485|19011039|20729295|22610119|22666205|23704919|25062956|25735316|25908785|25970160|29610475,C0376358,10074-G5,2836600,C1=CC=C(C=C1)C2=CC=CC=C2NC3=CC=C(C4=NON=C34)[N+](=O)[O-],C18H12N4O3,KMJPYSQOCBYMCF-UHFFFAOYSA-N,"InChI=1S/C18H12N4O3/c23-22(24)16-11-10-15(17-18(16)21-25-20-17)19-14-9-5-4-8-13(14)12-6-2-1-3-7-12/h1-11,19H","4-nitro-N-(2-phenylphenyl)-2,1,3-benzoxadiazol-7-amine"
10074-G5,C534883,,"Prostatic Neoplasms, Castration-Resistant",MESH,D064129,AR,5.19,,18985049|24740322|28500234|28757136,C3658267,10074-G5,2836600,C1=CC=C(C=C1)C2=CC=CC=C2NC3=CC=C(C4=NON=C34)[N+](=O)[O-],C18H12N4O3,KMJPYSQOCBYMCF-UHFFFAOYSA-N,"InChI=1S/C18H12N4O3/c23-22(24)16-11-10-15(17-18(16)21-25-20-17)19-14-9-5-4-8-13(14)12-6-2-1-3-7-12/h1-11,19H","4-nitro-N-(2-phenylphenyl)-2,1,3-benzoxadiazol-7-amine"
10074-G5,C534883,,Stomach Neoplasms,MESH,D013274,MYC,3.9,,17171786|21173787,C0038356,10074-G5,2836600,C1=CC=C(C=C1)C2=CC=CC=C2NC3=CC=C(C4=NON=C34)[N+](=O)[O-],C18H12N4O3,KMJPYSQOCBYMCF-UHFFFAOYSA-N,"InChI=1S/C18H12N4O3/c23-22(24)16-11-10-15(17-18(16)21-25-20-17)19-14-9-5-4-8-13(14)12-6-2-1-3-7-12/h1-11,19H","4-nitro-N-(2-phenylphenyl)-2,1,3-benzoxadiazol-7-amine"
10074-G5,C534883,,Urinary Bladder Neoplasms,MESH,D001749,MYC,4.05,,2228319,C0005695,10074-G5,2836600,C1=CC=C(C=C1)C2=CC=CC=C2NC3=CC=C(C4=NON=C34)[N+](=O)[O-],C18H12N4O3,KMJPYSQOCBYMCF-UHFFFAOYSA-N,"InChI=1S/C18H12N4O3/c23-22(24)16-11-10-15(17-18(16)21-25-20-17)19-14-9-5-4-8-13(14)12-6-2-1-3-7-12/h1-11,19H","4-nitro-N-(2-phenylphenyl)-2,1,3-benzoxadiazol-7-amine"
10074-G5,C534883,,Urinary Bladder Neoplasms,MESH,D001749,MYC,4.05,,2228319,C0005684,10074-G5,2836600,C1=CC=C(C=C1)C2=CC=CC=C2NC3=CC=C(C4=NON=C34)[N+](=O)[O-],C18H12N4O3,KMJPYSQOCBYMCF-UHFFFAOYSA-N,"InChI=1S/C18H12N4O3/c23-22(24)16-11-10-15(17-18(16)21-25-20-17)19-14-9-5-4-8-13(14)12-6-2-1-3-7-12/h1-11,19H","4-nitro-N-(2-phenylphenyl)-2,1,3-benzoxadiazol-7-amine"
10074-G5,C534883,,Uterine Cervical Neoplasms,MESH,D002583,MYC,4.76,,26432044,C4048328,10074-G5,2836600,C1=CC=C(C=C1)C2=CC=CC=C2NC3=CC=C(C4=NON=C34)[N+](=O)[O-],C18H12N4O3,KMJPYSQOCBYMCF-UHFFFAOYSA-N,"InChI=1S/C18H12N4O3/c23-22(24)16-11-10-15(17-18(16)21-25-20-17)19-14-9-5-4-8-13(14)12-6-2-1-3-7-12/h1-11,19H","4-nitro-N-(2-phenylphenyl)-2,1,3-benzoxadiazol-7-amine"
"10,10-bis(4-pyridinylmethyl)-9(10H)-anthracenone",C112297,,Adenocarcinoma,MESH,D000230,KCNQ1,4.73,,23975432,C0001418,"10,10-bis(4-pyridinylmethyl)-9(10H)-anthracenone",656732,C1=CC=C2C(=C1)C(=O)C3=CC=CC=C3C2(CC4=CC=NC=C4)CC5=CC=NC=C5,C26H20N2O,KHJFBUUFMUBONL-UHFFFAOYSA-N,"InChI=1S/C26H20N2O/c29-25-21-5-1-3-7-23(21)26(17-19-9-13-27-14-10-19,18-20-11-15-28-16-12-20)24-8-4-2-6-22(24)25/h1-16H,17-18H2","10,10-bis(pyridin-4-ylmethyl)anthracen-9-one"
"10,10-bis(4-pyridinylmethyl)-9(10H)-anthracenone",C112297,,Anxiety Disorders,MESH,D001008,FOS,3.77,,16488545,C0003469,"10,10-bis(4-pyridinylmethyl)-9(10H)-anthracenone",656732,C1=CC=C2C(=C1)C(=O)C3=CC=CC=C3C2(CC4=CC=NC=C4)CC5=CC=NC=C5,C26H20N2O,KHJFBUUFMUBONL-UHFFFAOYSA-N,"InChI=1S/C26H20N2O/c29-25-21-5-1-3-7-23(21)26(17-19-9-13-27-14-10-19,18-20-11-15-28-16-12-20)24-8-4-2-6-22(24)25/h1-16H,17-18H2","10,10-bis(pyridin-4-ylmethyl)anthracen-9-one"
"10,10-bis(4-pyridinylmethyl)-9(10H)-anthracenone",C112297,,Anxiety Disorders,MESH,D001008,FOS,3.77,,16488545,C0376280,"10,10-bis(4-pyridinylmethyl)-9(10H)-anthracenone",656732,C1=CC=C2C(=C1)C(=O)C3=CC=CC=C3C2(CC4=CC=NC=C4)CC5=CC=NC=C5,C26H20N2O,KHJFBUUFMUBONL-UHFFFAOYSA-N,"InChI=1S/C26H20N2O/c29-25-21-5-1-3-7-23(21)26(17-19-9-13-27-14-10-19,18-20-11-15-28-16-12-20)24-8-4-2-6-22(24)25/h1-16H,17-18H2","10,10-bis(pyridin-4-ylmethyl)anthracen-9-one"
"10,10-bis(4-pyridinylmethyl)-9(10H)-anthracenone",C112297,,Brain Diseases,MESH,D001927,KCNQ2,4.92,,27602407,C0006111,"10,10-bis(4-pyridinylmethyl)-9(10H)-anthracenone",656732,C1=CC=C2C(=C1)C(=O)C3=CC=CC=C3C2(CC4=CC=NC=C4)CC5=CC=NC=C5,C26H20N2O,KHJFBUUFMUBONL-UHFFFAOYSA-N,"InChI=1S/C26H20N2O/c29-25-21-5-1-3-7-23(21)26(17-19-9-13-27-14-10-19,18-20-11-15-28-16-12-20)24-8-4-2-6-22(24)25/h1-16H,17-18H2","10,10-bis(pyridin-4-ylmethyl)anthracen-9-one"
"10,10-bis(4-pyridinylmethyl)-9(10H)-anthracenone",C112297,,Breast Neoplasms,MESH,D001943,FOS,3.18,,16298037,C0678222,"10,10-bis(4-pyridinylmethyl)-9(10H)-anthracenone",656732,C1=CC=C2C(=C1)C(=O)C3=CC=CC=C3C2(CC4=CC=NC=C4)CC5=CC=NC=C5,C26H20N2O,KHJFBUUFMUBONL-UHFFFAOYSA-N,"InChI=1S/C26H20N2O/c29-25-21-5-1-3-7-23(21)26(17-19-9-13-27-14-10-19,18-20-11-15-28-16-12-20)24-8-4-2-6-22(24)25/h1-16H,17-18H2","10,10-bis(pyridin-4-ylmethyl)anthracen-9-one"
"10,10-bis(4-pyridinylmethyl)-9(10H)-anthracenone",C112297,,Breast Neoplasms,MESH,D001943,FOS,3.18,,16298037,C0006142,"10,10-bis(4-pyridinylmethyl)-9(10H)-anthracenone",656732,C1=CC=C2C(=C1)C(=O)C3=CC=CC=C3C2(CC4=CC=NC=C4)CC5=CC=NC=C5,C26H20N2O,KHJFBUUFMUBONL-UHFFFAOYSA-N,"InChI=1S/C26H20N2O/c29-25-21-5-1-3-7-23(21)26(17-19-9-13-27-14-10-19,18-20-11-15-28-16-12-20)24-8-4-2-6-22(24)25/h1-16H,17-18H2","10,10-bis(pyridin-4-ylmethyl)anthracen-9-one"
"10,10-bis(4-pyridinylmethyl)-9(10H)-anthracenone",C112297,,"Carcinoma, Hepatocellular",MESH,D006528,FOS,3.3,,28284560|9029167,C2239176,"10,10-bis(4-pyridinylmethyl)-9(10H)-anthracenone",656732,C1=CC=C2C(=C1)C(=O)C3=CC=CC=C3C2(CC4=CC=NC=C4)CC5=CC=NC=C5,C26H20N2O,KHJFBUUFMUBONL-UHFFFAOYSA-N,"InChI=1S/C26H20N2O/c29-25-21-5-1-3-7-23(21)26(17-19-9-13-27-14-10-19,18-20-11-15-28-16-12-20)24-8-4-2-6-22(24)25/h1-16H,17-18H2","10,10-bis(pyridin-4-ylmethyl)anthracen-9-one"
"10,10-bis(4-pyridinylmethyl)-9(10H)-anthracenone",C112297,,Cocaine-Related Disorders,MESH,D019970,FOS,3.56,,17276011|18311559|19533625,C0600427,"10,10-bis(4-pyridinylmethyl)-9(10H)-anthracenone",656732,C1=CC=C2C(=C1)C(=O)C3=CC=CC=C3C2(CC4=CC=NC=C4)CC5=CC=NC=C5,C26H20N2O,KHJFBUUFMUBONL-UHFFFAOYSA-N,"InChI=1S/C26H20N2O/c29-25-21-5-1-3-7-23(21)26(17-19-9-13-27-14-10-19,18-20-11-15-28-16-12-20)24-8-4-2-6-22(24)25/h1-16H,17-18H2","10,10-bis(pyridin-4-ylmethyl)anthracen-9-one"
"10,10-bis(4-pyridinylmethyl)-9(10H)-anthracenone",C112297,,Cocaine-Related Disorders,MESH,D019970,FOS,3.56,,17276011|18311559|19533625,C0009171,"10,10-bis(4-pyridinylmethyl)-9(10H)-anthracenone",656732,C1=CC=C2C(=C1)C(=O)C3=CC=CC=C3C2(CC4=CC=NC=C4)CC5=CC=NC=C5,C26H20N2O,KHJFBUUFMUBONL-UHFFFAOYSA-N,"InChI=1S/C26H20N2O/c29-25-21-5-1-3-7-23(21)26(17-19-9-13-27-14-10-19,18-20-11-15-28-16-12-20)24-8-4-2-6-22(24)25/h1-16H,17-18H2","10,10-bis(pyridin-4-ylmethyl)anthracen-9-one"
"10,10-bis(4-pyridinylmethyl)-9(10H)-anthracenone",C112297,,Cocaine-Related Disorders,MESH,D019970,FOS,3.56,,17276011|18311559|19533625,C0236736,"10,10-bis(4-pyridinylmethyl)-9(10H)-anthracenone",656732,C1=CC=C2C(=C1)C(=O)C3=CC=CC=C3C2(CC4=CC=NC=C4)CC5=CC=NC=C5,C26H20N2O,KHJFBUUFMUBONL-UHFFFAOYSA-N,"InChI=1S/C26H20N2O/c29-25-21-5-1-3-7-23(21)26(17-19-9-13-27-14-10-19,18-20-11-15-28-16-12-20)24-8-4-2-6-22(24)25/h1-16H,17-18H2","10,10-bis(pyridin-4-ylmethyl)anthracen-9-one"
"10,10-bis(4-pyridinylmethyl)-9(10H)-anthracenone",C112297,,Developmental Disabilities,MESH,D002658,KCNQ2,5.53,,20805988|27602407,C0008073,"10,10-bis(4-pyridinylmethyl)-9(10H)-anthracenone",656732,C1=CC=C2C(=C1)C(=O)C3=CC=CC=C3C2(CC4=CC=NC=C4)CC5=CC=NC=C5,C26H20N2O,KHJFBUUFMUBONL-UHFFFAOYSA-N,"InChI=1S/C26H20N2O/c29-25-21-5-1-3-7-23(21)26(17-19-9-13-27-14-10-19,18-20-11-15-28-16-12-20)24-8-4-2-6-22(24)25/h1-16H,17-18H2","10,10-bis(pyridin-4-ylmethyl)anthracen-9-one"
"10,10-bis(4-pyridinylmethyl)-9(10H)-anthracenone",C112297,,"Diabetes Mellitus, Type 2",MESH,D003924,KCNQ1,4.64,,18711366|18711367|26551672,C0011860,"10,10-bis(4-pyridinylmethyl)-9(10H)-anthracenone",656732,C1=CC=C2C(=C1)C(=O)C3=CC=CC=C3C2(CC4=CC=NC=C4)CC5=CC=NC=C5,C26H20N2O,KHJFBUUFMUBONL-UHFFFAOYSA-N,"InChI=1S/C26H20N2O/c29-25-21-5-1-3-7-23(21)26(17-19-9-13-27-14-10-19,18-20-11-15-28-16-12-20)24-8-4-2-6-22(24)25/h1-16H,17-18H2","10,10-bis(pyridin-4-ylmethyl)anthracen-9-one"
"10,10-bis(4-pyridinylmethyl)-9(10H)-anthracenone",C112297,,Endometriosis,MESH,D004715,FOS,3.97,,23284138,C0014175,"10,10-bis(4-pyridinylmethyl)-9(10H)-anthracenone",656732,C1=CC=C2C(=C1)C(=O)C3=CC=CC=C3C2(CC4=CC=NC=C4)CC5=CC=NC=C5,C26H20N2O,KHJFBUUFMUBONL-UHFFFAOYSA-N,"InChI=1S/C26H20N2O/c29-25-21-5-1-3-7-23(21)26(17-19-9-13-27-14-10-19,18-20-11-15-28-16-12-20)24-8-4-2-6-22(24)25/h1-16H,17-18H2","10,10-bis(pyridin-4-ylmethyl)anthracen-9-one"
"10,10-bis(4-pyridinylmethyl)-9(10H)-anthracenone",C112297,,Epilepsy,MESH,D004827,FOS,9.03,,15973680,C0014544,"10,10-bis(4-pyridinylmethyl)-9(10H)-anthracenone",656732,C1=CC=C2C(=C1)C(=O)C3=CC=CC=C3C2(CC4=CC=NC=C4)CC5=CC=NC=C5,C26H20N2O,KHJFBUUFMUBONL-UHFFFAOYSA-N,"InChI=1S/C26H20N2O/c29-25-21-5-1-3-7-23(21)26(17-19-9-13-27-14-10-19,18-20-11-15-28-16-12-20)24-8-4-2-6-22(24)25/h1-16H,17-18H2","10,10-bis(pyridin-4-ylmethyl)anthracen-9-one"
"10,10-bis(4-pyridinylmethyl)-9(10H)-anthracenone",C112297,,Hemorrhage,MESH,D006470,FOS,3.71,,7844257,C0019080,"10,10-bis(4-pyridinylmethyl)-9(10H)-anthracenone",656732,C1=CC=C2C(=C1)C(=O)C3=CC=CC=C3C2(CC4=CC=NC=C4)CC5=CC=NC=C5,C26H20N2O,KHJFBUUFMUBONL-UHFFFAOYSA-N,"InChI=1S/C26H20N2O/c29-25-21-5-1-3-7-23(21)26(17-19-9-13-27-14-10-19,18-20-11-15-28-16-12-20)24-8-4-2-6-22(24)25/h1-16H,17-18H2","10,10-bis(pyridin-4-ylmethyl)anthracen-9-one"
"10,10-bis(4-pyridinylmethyl)-9(10H)-anthracenone",C112297,,Intestinal Neoplasms,MESH,D007414,KCNQ1,5.51,,23975432,C0021841,"10,10-bis(4-pyridinylmethyl)-9(10H)-anthracenone",656732,C1=CC=C2C(=C1)C(=O)C3=CC=CC=C3C2(CC4=CC=NC=C4)CC5=CC=NC=C5,C26H20N2O,KHJFBUUFMUBONL-UHFFFAOYSA-N,"InChI=1S/C26H20N2O/c29-25-21-5-1-3-7-23(21)26(17-19-9-13-27-14-10-19,18-20-11-15-28-16-12-20)24-8-4-2-6-22(24)25/h1-16H,17-18H2","10,10-bis(pyridin-4-ylmethyl)anthracen-9-one"
"10,10-bis(4-pyridinylmethyl)-9(10H)-anthracenone",C112297,,Lung Neoplasms,MESH,D008175,FOS,3.43,,16289808,C0024121,"10,10-bis(4-pyridinylmethyl)-9(10H)-anthracenone",656732,C1=CC=C2C(=C1)C(=O)C3=CC=CC=C3C2(CC4=CC=NC=C4)CC5=CC=NC=C5,C26H20N2O,KHJFBUUFMUBONL-UHFFFAOYSA-N,"InChI=1S/C26H20N2O/c29-25-21-5-1-3-7-23(21)26(17-19-9-13-27-14-10-19,18-20-11-15-28-16-12-20)24-8-4-2-6-22(24)25/h1-16H,17-18H2","10,10-bis(pyridin-4-ylmethyl)anthracen-9-one"
"10,10-bis(4-pyridinylmethyl)-9(10H)-anthracenone",C112297,,Neurotoxicity Syndromes,MESH,D020258,FOS,3.79,,19220411,C0235032,"10,10-bis(4-pyridinylmethyl)-9(10H)-anthracenone",656732,C1=CC=C2C(=C1)C(=O)C3=CC=CC=C3C2(CC4=CC=NC=C4)CC5=CC=NC=C5,C26H20N2O,KHJFBUUFMUBONL-UHFFFAOYSA-N,"InChI=1S/C26H20N2O/c29-25-21-5-1-3-7-23(21)26(17-19-9-13-27-14-10-19,18-20-11-15-28-16-12-20)24-8-4-2-6-22(24)25/h1-16H,17-18H2","10,10-bis(pyridin-4-ylmethyl)anthracen-9-one"
"10,10-bis(4-pyridinylmethyl)-9(10H)-anthracenone",C112297,,Seizures,MESH,D012640,,,,26348896,C0036572,"10,10-bis(4-pyridinylmethyl)-9(10H)-anthracenone",656732,C1=CC=C2C(=C1)C(=O)C3=CC=CC=C3C2(CC4=CC=NC=C4)CC5=CC=NC=C5,C26H20N2O,KHJFBUUFMUBONL-UHFFFAOYSA-N,"InChI=1S/C26H20N2O/c29-25-21-5-1-3-7-23(21)26(17-19-9-13-27-14-10-19,18-20-11-15-28-16-12-20)24-8-4-2-6-22(24)25/h1-16H,17-18H2","10,10-bis(pyridin-4-ylmethyl)anthracen-9-one"
"10,10-bis(4-pyridinylmethyl)-9(10H)-anthracenone",C112297,,Seizures,MESH,D012640,,,,26348896,C0149958,"10,10-bis(4-pyridinylmethyl)-9(10H)-anthracenone",656732,C1=CC=C2C(=C1)C(=O)C3=CC=CC=C3C2(CC4=CC=NC=C4)CC5=CC=NC=C5,C26H20N2O,KHJFBUUFMUBONL-UHFFFAOYSA-N,"InChI=1S/C26H20N2O/c29-25-21-5-1-3-7-23(21)26(17-19-9-13-27-14-10-19,18-20-11-15-28-16-12-20)24-8-4-2-6-22(24)25/h1-16H,17-18H2","10,10-bis(pyridin-4-ylmethyl)anthracen-9-one"
"10,10-bis(4-pyridinylmethyl)-9(10H)-anthracenone",C112297,,Status Epilepticus,MESH,D013226,FOS,3.83,,16696126|18587450|18988310|7984056,C0038220,"10,10-bis(4-pyridinylmethyl)-9(10H)-anthracenone",656732,C1=CC=C2C(=C1)C(=O)C3=CC=CC=C3C2(CC4=CC=NC=C4)CC5=CC=NC=C5,C26H20N2O,KHJFBUUFMUBONL-UHFFFAOYSA-N,"InChI=1S/C26H20N2O/c29-25-21-5-1-3-7-23(21)26(17-19-9-13-27-14-10-19,18-20-11-15-28-16-12-20)24-8-4-2-6-22(24)25/h1-16H,17-18H2","10,10-bis(pyridin-4-ylmethyl)anthracen-9-one"
"10,10-bis(4-pyridinylmethyl)-9(10H)-anthracenone",C112297,,Substance Withdrawal Syndrome,MESH,D013375,FOS,3.58,,15196791|15196794|18485423,C0038587,"10,10-bis(4-pyridinylmethyl)-9(10H)-anthracenone",656732,C1=CC=C2C(=C1)C(=O)C3=CC=CC=C3C2(CC4=CC=NC=C4)CC5=CC=NC=C5,C26H20N2O,KHJFBUUFMUBONL-UHFFFAOYSA-N,"InChI=1S/C26H20N2O/c29-25-21-5-1-3-7-23(21)26(17-19-9-13-27-14-10-19,18-20-11-15-28-16-12-20)24-8-4-2-6-22(24)25/h1-16H,17-18H2","10,10-bis(pyridin-4-ylmethyl)anthracen-9-one"
"10,10-bis(4-pyridinylmethyl)-9(10H)-anthracenone",C112297,,Substance Withdrawal Syndrome,MESH,D013375,FOS,3.58,,15196791|15196794|18485423,C0087169,"10,10-bis(4-pyridinylmethyl)-9(10H)-anthracenone",656732,C1=CC=C2C(=C1)C(=O)C3=CC=CC=C3C2(CC4=CC=NC=C4)CC5=CC=NC=C5,C26H20N2O,KHJFBUUFMUBONL-UHFFFAOYSA-N,"InChI=1S/C26H20N2O/c29-25-21-5-1-3-7-23(21)26(17-19-9-13-27-14-10-19,18-20-11-15-28-16-12-20)24-8-4-2-6-22(24)25/h1-16H,17-18H2","10,10-bis(pyridin-4-ylmethyl)anthracen-9-one"
"10,11-dihydro-10,11-dihydroxy-5H-dibenzazepine-5-carboxamide",C004822,35079-97-1,Carcinoma,MESH,D002277,EPHX1,5.06,,12376462,C0007097,"10,11-dihydro-10,11-dihydroxy-5H-dibenzazepine-5-carboxamide",83852,C1=CC=C2C(=C1)C(C(C3=CC=CC=C3N2C(=O)N)O)O,C15H14N2O3,PRGQOPPDPVELEG-UHFFFAOYSA-N,"InChI=1S/C15H14N2O3/c16-15(20)17-11-7-3-1-5-9(11)13(18)14(19)10-6-2-4-8-12(10)17/h1-8,13-14,18-19H,(H2,16,20)","5,6-dihydroxy-5,6-dihydrobenzo[b][1]benzazepine-11-carboxamide"
"10,11-dihydro-10,11-dihydroxy-5H-dibenzazepine-5-carboxamide",C004822,35079-97-1,"Carcinoma, Hepatocellular",MESH,D006528,EPHX1,4.59,,7892276,C2239176,"10,11-dihydro-10,11-dihydroxy-5H-dibenzazepine-5-carboxamide",83852,C1=CC=C2C(=C1)C(C(C3=CC=CC=C3N2C(=O)N)O)O,C15H14N2O3,PRGQOPPDPVELEG-UHFFFAOYSA-N,"InChI=1S/C15H14N2O3/c16-15(20)17-11-7-3-1-5-9(11)13(18)14(19)10-6-2-4-8-12(10)17/h1-8,13-14,18-19H,(H2,16,20)","5,6-dihydroxy-5,6-dihydrobenzo[b][1]benzazepine-11-carboxamide"
"10,11-dihydro-10,11-dihydroxy-5H-dibenzazepine-5-carboxamide",C004822,35079-97-1,Fever,MESH,D005334,EPHX1,4.91,,31422080,C0015967,"10,11-dihydro-10,11-dihydroxy-5H-dibenzazepine-5-carboxamide",83852,C1=CC=C2C(=C1)C(C(C3=CC=CC=C3N2C(=O)N)O)O,C15H14N2O3,PRGQOPPDPVELEG-UHFFFAOYSA-N,"InChI=1S/C15H14N2O3/c16-15(20)17-11-7-3-1-5-9(11)13(18)14(19)10-6-2-4-8-12(10)17/h1-8,13-14,18-19H,(H2,16,20)","5,6-dihydroxy-5,6-dihydrobenzo[b][1]benzazepine-11-carboxamide"
"10,11-dihydro-10,11-dihydroxy-5H-dibenzazepine-5-carboxamide",C004822,35079-97-1,"Leukemia, Myeloid, Acute",MESH,D015470,EPHX1,5.16,,29605894,C0026998,"10,11-dihydro-10,11-dihydroxy-5H-dibenzazepine-5-carboxamide",83852,C1=CC=C2C(=C1)C(C(C3=CC=CC=C3N2C(=O)N)O)O,C15H14N2O3,PRGQOPPDPVELEG-UHFFFAOYSA-N,"InChI=1S/C15H14N2O3/c16-15(20)17-11-7-3-1-5-9(11)13(18)14(19)10-6-2-4-8-12(10)17/h1-8,13-14,18-19H,(H2,16,20)","5,6-dihydroxy-5,6-dihydrobenzo[b][1]benzazepine-11-carboxamide"
"10,11-dihydro-10,11-dihydroxy-5H-dibenzazepine-5-carboxamide",C004822,35079-97-1,"Leukemia, Myeloid, Acute",MESH,D015470,EPHX1,5.16,,29605894,C0023467,"10,11-dihydro-10,11-dihydroxy-5H-dibenzazepine-5-carboxamide",83852,C1=CC=C2C(=C1)C(C(C3=CC=CC=C3N2C(=O)N)O)O,C15H14N2O3,PRGQOPPDPVELEG-UHFFFAOYSA-N,"InChI=1S/C15H14N2O3/c16-15(20)17-11-7-3-1-5-9(11)13(18)14(19)10-6-2-4-8-12(10)17/h1-8,13-14,18-19H,(H2,16,20)","5,6-dihydroxy-5,6-dihydrobenzo[b][1]benzazepine-11-carboxamide"
"10,11-dihydro-10,11-dihydroxy-5H-dibenzazepine-5-carboxamide",C004822,35079-97-1,Lung Neoplasms,MESH,D008175,EPHX1,4.72,,17114358|17311802,C0024121,"10,11-dihydro-10,11-dihydroxy-5H-dibenzazepine-5-carboxamide",83852,C1=CC=C2C(=C1)C(C(C3=CC=CC=C3N2C(=O)N)O)O,C15H14N2O3,PRGQOPPDPVELEG-UHFFFAOYSA-N,"InChI=1S/C15H14N2O3/c16-15(20)17-11-7-3-1-5-9(11)13(18)14(19)10-6-2-4-8-12(10)17/h1-8,13-14,18-19H,(H2,16,20)","5,6-dihydroxy-5,6-dihydrobenzo[b][1]benzazepine-11-carboxamide"
"10,11-dihydro-10,11-dihydroxy-5H-dibenzazepine-5-carboxamide",C004822,35079-97-1,Lymphoma,MESH,D008223,EPHX1,5.58,,11406608,C0024299,"10,11-dihydro-10,11-dihydroxy-5H-dibenzazepine-5-carboxamide",83852,C1=CC=C2C(=C1)C(C(C3=CC=CC=C3N2C(=O)N)O)O,C15H14N2O3,PRGQOPPDPVELEG-UHFFFAOYSA-N,"InChI=1S/C15H14N2O3/c16-15(20)17-11-7-3-1-5-9(11)13(18)14(19)10-6-2-4-8-12(10)17/h1-8,13-14,18-19H,(H2,16,20)","5,6-dihydroxy-5,6-dihydrobenzo[b][1]benzazepine-11-carboxamide"
"10,11-dihydro-10,11-dihydroxy-5H-dibenzazepine-5-carboxamide",C004822,35079-97-1,"Lymphoma, Non-Hodgkin",MESH,D008228,EPHX1,5.43,,11406608,C0079740,"10,11-dihydro-10,11-dihydroxy-5H-dibenzazepine-5-carboxamide",83852,C1=CC=C2C(=C1)C(C(C3=CC=CC=C3N2C(=O)N)O)O,C15H14N2O3,PRGQOPPDPVELEG-UHFFFAOYSA-N,"InChI=1S/C15H14N2O3/c16-15(20)17-11-7-3-1-5-9(11)13(18)14(19)10-6-2-4-8-12(10)17/h1-8,13-14,18-19H,(H2,16,20)","5,6-dihydroxy-5,6-dihydrobenzo[b][1]benzazepine-11-carboxamide"
"10,11-dihydro-10,11-dihydroxy-5H-dibenzazepine-5-carboxamide",C004822,35079-97-1,"Lymphoma, Non-Hodgkin",MESH,D008228,EPHX1,5.43,,11406608,C0024305,"10,11-dihydro-10,11-dihydroxy-5H-dibenzazepine-5-carboxamide",83852,C1=CC=C2C(=C1)C(C(C3=CC=CC=C3N2C(=O)N)O)O,C15H14N2O3,PRGQOPPDPVELEG-UHFFFAOYSA-N,"InChI=1S/C15H14N2O3/c16-15(20)17-11-7-3-1-5-9(11)13(18)14(19)10-6-2-4-8-12(10)17/h1-8,13-14,18-19H,(H2,16,20)","5,6-dihydroxy-5,6-dihydrobenzo[b][1]benzazepine-11-carboxamide"
"10,11-dihydro-10,11-dihydroxy-5H-dibenzazepine-5-carboxamide",C004822,35079-97-1,"Mesothelioma, Malignant",MESH,C562839,EPHX1,5.52,,16697254,C0345967,"10,11-dihydro-10,11-dihydroxy-5H-dibenzazepine-5-carboxamide",83852,C1=CC=C2C(=C1)C(C(C3=CC=CC=C3N2C(=O)N)O)O,C15H14N2O3,PRGQOPPDPVELEG-UHFFFAOYSA-N,"InChI=1S/C15H14N2O3/c16-15(20)17-11-7-3-1-5-9(11)13(18)14(19)10-6-2-4-8-12(10)17/h1-8,13-14,18-19H,(H2,16,20)","5,6-dihydroxy-5,6-dihydrobenzo[b][1]benzazepine-11-carboxamide"
"10,11-dihydro-10,11-dihydroxy-5H-dibenzazepine-5-carboxamide",C004822,35079-97-1,Multiple Myeloma,MESH,D009101,EPHX1,5.43,,16949155,C0026764,"10,11-dihydro-10,11-dihydroxy-5H-dibenzazepine-5-carboxamide",83852,C1=CC=C2C(=C1)C(C(C3=CC=CC=C3N2C(=O)N)O)O,C15H14N2O3,PRGQOPPDPVELEG-UHFFFAOYSA-N,"InChI=1S/C15H14N2O3/c16-15(20)17-11-7-3-1-5-9(11)13(18)14(19)10-6-2-4-8-12(10)17/h1-8,13-14,18-19H,(H2,16,20)","5,6-dihydroxy-5,6-dihydrobenzo[b][1]benzazepine-11-carboxamide"
"10,11-dihydro-10,11-dihydroxy-5H-dibenzazepine-5-carboxamide",C004822,35079-97-1,Myocardial Ischemia,MESH,D017202,EPHX1,4.93,,29298899,C0151744,"10,11-dihydro-10,11-dihydroxy-5H-dibenzazepine-5-carboxamide",83852,C1=CC=C2C(=C1)C(C(C3=CC=CC=C3N2C(=O)N)O)O,C15H14N2O3,PRGQOPPDPVELEG-UHFFFAOYSA-N,"InChI=1S/C15H14N2O3/c16-15(20)17-11-7-3-1-5-9(11)13(18)14(19)10-6-2-4-8-12(10)17/h1-8,13-14,18-19H,(H2,16,20)","5,6-dihydroxy-5,6-dihydrobenzo[b][1]benzazepine-11-carboxamide"
"10,11-dihydro-10,11-dihydroxy-5H-dibenzazepine-5-carboxamide",C004822,35079-97-1,Precursor Cell Lymphoblastic Leukemia-Lymphoma,MESH,D054198,EPHX1,5.41,,21983886,C0023452,"10,11-dihydro-10,11-dihydroxy-5H-dibenzazepine-5-carboxamide",83852,C1=CC=C2C(=C1)C(C(C3=CC=CC=C3N2C(=O)N)O)O,C15H14N2O3,PRGQOPPDPVELEG-UHFFFAOYSA-N,"InChI=1S/C15H14N2O3/c16-15(20)17-11-7-3-1-5-9(11)13(18)14(19)10-6-2-4-8-12(10)17/h1-8,13-14,18-19H,(H2,16,20)","5,6-dihydroxy-5,6-dihydrobenzo[b][1]benzazepine-11-carboxamide"
"10,11-dihydro-10,11-dihydroxy-5H-dibenzazepine-5-carboxamide",C004822,35079-97-1,Precursor Cell Lymphoblastic Leukemia-Lymphoma,MESH,D054198,EPHX1,5.41,,21983886,C0023453,"10,11-dihydro-10,11-dihydroxy-5H-dibenzazepine-5-carboxamide",83852,C1=CC=C2C(=C1)C(C(C3=CC=CC=C3N2C(=O)N)O)O,C15H14N2O3,PRGQOPPDPVELEG-UHFFFAOYSA-N,"InChI=1S/C15H14N2O3/c16-15(20)17-11-7-3-1-5-9(11)13(18)14(19)10-6-2-4-8-12(10)17/h1-8,13-14,18-19H,(H2,16,20)","5,6-dihydroxy-5,6-dihydrobenzo[b][1]benzazepine-11-carboxamide"
"10,11-dihydro-10,11-dihydroxy-5H-dibenzazepine-5-carboxamide",C004822,35079-97-1,Pre-Eclampsia,MESH,D011225,EPHX1,5.87,,11283205|12173035,C0032914,"10,11-dihydro-10,11-dihydroxy-5H-dibenzazepine-5-carboxamide",83852,C1=CC=C2C(=C1)C(C(C3=CC=CC=C3N2C(=O)N)O)O,C15H14N2O3,PRGQOPPDPVELEG-UHFFFAOYSA-N,"InChI=1S/C15H14N2O3/c16-15(20)17-11-7-3-1-5-9(11)13(18)14(19)10-6-2-4-8-12(10)17/h1-8,13-14,18-19H,(H2,16,20)","5,6-dihydroxy-5,6-dihydrobenzo[b][1]benzazepine-11-carboxamide"
"10,11-dihydro-10,11-dihydroxy-5H-dibenzazepine-5-carboxamide",C004822,35079-97-1,Prostatic Neoplasms,MESH,D011471,EPHX1,4.51,,17919073|21716162|24763052,C0376358,"10,11-dihydro-10,11-dihydroxy-5H-dibenzazepine-5-carboxamide",83852,C1=CC=C2C(=C1)C(C(C3=CC=CC=C3N2C(=O)N)O)O,C15H14N2O3,PRGQOPPDPVELEG-UHFFFAOYSA-N,"InChI=1S/C15H14N2O3/c16-15(20)17-11-7-3-1-5-9(11)13(18)14(19)10-6-2-4-8-12(10)17/h1-8,13-14,18-19H,(H2,16,20)","5,6-dihydroxy-5,6-dihydrobenzo[b][1]benzazepine-11-carboxamide"
"10,11-dihydro-10,11-dihydroxy-5H-dibenzazepine-5-carboxamide",C004822,35079-97-1,"Pulmonary Disease, Chronic Obstructive",MESH,D029424,EPHX1,5.59,,9288046,C0024117,"10,11-dihydro-10,11-dihydroxy-5H-dibenzazepine-5-carboxamide",83852,C1=CC=C2C(=C1)C(C(C3=CC=CC=C3N2C(=O)N)O)O,C15H14N2O3,PRGQOPPDPVELEG-UHFFFAOYSA-N,"InChI=1S/C15H14N2O3/c16-15(20)17-11-7-3-1-5-9(11)13(18)14(19)10-6-2-4-8-12(10)17/h1-8,13-14,18-19H,(H2,16,20)","5,6-dihydroxy-5,6-dihydrobenzo[b][1]benzazepine-11-carboxamide"
"10,11-dihydro-10,11-dihydroxy-5H-dibenzazepine-5-carboxamide",C004822,35079-97-1,Pulmonary Emphysema,MESH,D011656,EPHX1,6.35,,9288046,C2350878,"10,11-dihydro-10,11-dihydroxy-5H-dibenzazepine-5-carboxamide",83852,C1=CC=C2C(=C1)C(C(C3=CC=CC=C3N2C(=O)N)O)O,C15H14N2O3,PRGQOPPDPVELEG-UHFFFAOYSA-N,"InChI=1S/C15H14N2O3/c16-15(20)17-11-7-3-1-5-9(11)13(18)14(19)10-6-2-4-8-12(10)17/h1-8,13-14,18-19H,(H2,16,20)","5,6-dihydroxy-5,6-dihydrobenzo[b][1]benzazepine-11-carboxamide"
"10,11-dihydro-10-hydroxycarbamazepine",C039775,,Acute Kidney Injury,MESH,D058186,CYP2C19,4.12,,19814645,C2609414,"10,11-dihydro-10-hydroxycarbamazepine",114709,C1C(C2=CC=CC=C2N(C3=CC=CC=C31)C(=O)N)O,C15H14N2O2,BMPDWHIDQYTSHX-UHFFFAOYSA-N,"InChI=1S/C15H14N2O2/c16-15(19)17-12-7-3-1-5-10(12)9-14(18)11-6-2-4-8-13(11)17/h1-8,14,18H,9H2,(H2,16,19)","5-hydroxy-5,6-dihydrobenzo[b][1]benzazepine-11-carboxamide"
"10,11-dihydro-10-hydroxycarbamazepine",C039775,,Acute Kidney Injury,MESH,D058186,CYP2C19,4.12,,19814645,C0022660,"10,11-dihydro-10-hydroxycarbamazepine",114709,C1C(C2=CC=CC=C2N(C3=CC=CC=C31)C(=O)N)O,C15H14N2O2,BMPDWHIDQYTSHX-UHFFFAOYSA-N,"InChI=1S/C15H14N2O2/c16-15(19)17-12-7-3-1-5-10(12)9-14(18)11-6-2-4-8-13(11)17/h1-8,14,18H,9H2,(H2,16,19)","5-hydroxy-5,6-dihydrobenzo[b][1]benzazepine-11-carboxamide"
"10,11-dihydro-10-hydroxycarbamazepine",C039775,,"Arthritis, Rheumatoid",MESH,D001172,ABCB1,4.26,,20080907|22104130,C0003873,"10,11-dihydro-10-hydroxycarbamazepine",114709,C1C(C2=CC=CC=C2N(C3=CC=CC=C31)C(=O)N)O,C15H14N2O2,BMPDWHIDQYTSHX-UHFFFAOYSA-N,"InChI=1S/C15H14N2O2/c16-15(19)17-12-7-3-1-5-10(12)9-14(18)11-6-2-4-8-13(11)17/h1-8,14,18H,9H2,(H2,16,19)","5-hydroxy-5,6-dihydrobenzo[b][1]benzazepine-11-carboxamide"
"10,11-dihydro-10-hydroxycarbamazepine",C039775,,Atrial Fibrillation,MESH,D001281,CYP2C19,4.5,,27356304,C0004238,"10,11-dihydro-10-hydroxycarbamazepine",114709,C1C(C2=CC=CC=C2N(C3=CC=CC=C31)C(=O)N)O,C15H14N2O2,BMPDWHIDQYTSHX-UHFFFAOYSA-N,"InChI=1S/C15H14N2O2/c16-15(19)17-12-7-3-1-5-10(12)9-14(18)11-6-2-4-8-13(11)17/h1-8,14,18H,9H2,(H2,16,19)","5-hydroxy-5,6-dihydrobenzo[b][1]benzazepine-11-carboxamide"
"10,11-dihydro-10-hydroxycarbamazepine",C039775,,Breast Neoplasms,MESH,D001943,ABCB1,3.65,,22311042,C0678222,"10,11-dihydro-10-hydroxycarbamazepine",114709,C1C(C2=CC=CC=C2N(C3=CC=CC=C31)C(=O)N)O,C15H14N2O2,BMPDWHIDQYTSHX-UHFFFAOYSA-N,"InChI=1S/C15H14N2O2/c16-15(19)17-12-7-3-1-5-10(12)9-14(18)11-6-2-4-8-13(11)17/h1-8,14,18H,9H2,(H2,16,19)","5-hydroxy-5,6-dihydrobenzo[b][1]benzazepine-11-carboxamide"
"10,11-dihydro-10-hydroxycarbamazepine",C039775,,Breast Neoplasms,MESH,D001943,ABCB1,3.65,,22311042,C0006142,"10,11-dihydro-10-hydroxycarbamazepine",114709,C1C(C2=CC=CC=C2N(C3=CC=CC=C31)C(=O)N)O,C15H14N2O2,BMPDWHIDQYTSHX-UHFFFAOYSA-N,"InChI=1S/C15H14N2O2/c16-15(19)17-12-7-3-1-5-10(12)9-14(18)11-6-2-4-8-13(11)17/h1-8,14,18H,9H2,(H2,16,19)","5-hydroxy-5,6-dihydrobenzo[b][1]benzazepine-11-carboxamide"
"10,11-dihydro-10-hydroxycarbamazepine",C039775,,Carcinoma,MESH,D002277,ABCB1,4.23,,21332314,C0007097,"10,11-dihydro-10-hydroxycarbamazepine",114709,C1C(C2=CC=CC=C2N(C3=CC=CC=C31)C(=O)N)O,C15H14N2O2,BMPDWHIDQYTSHX-UHFFFAOYSA-N,"InChI=1S/C15H14N2O2/c16-15(19)17-12-7-3-1-5-10(12)9-14(18)11-6-2-4-8-13(11)17/h1-8,14,18H,9H2,(H2,16,19)","5-hydroxy-5,6-dihydrobenzo[b][1]benzazepine-11-carboxamide"
"10,11-dihydro-10-hydroxycarbamazepine",C039775,,"Carcinoma, Hepatocellular",MESH,D006528,ABCB1,3.77,,17510421,C2239176,"10,11-dihydro-10-hydroxycarbamazepine",114709,C1C(C2=CC=CC=C2N(C3=CC=CC=C31)C(=O)N)O,C15H14N2O2,BMPDWHIDQYTSHX-UHFFFAOYSA-N,"InChI=1S/C15H14N2O2/c16-15(19)17-12-7-3-1-5-10(12)9-14(18)11-6-2-4-8-13(11)17/h1-8,14,18H,9H2,(H2,16,19)","5-hydroxy-5,6-dihydrobenzo[b][1]benzazepine-11-carboxamide"
"10,11-dihydro-10-hydroxycarbamazepine",C039775,,"Carcinoma, Non-Small-Cell Lung",MESH,D002289,ABCB1,4.37,,20627363,C0007131,"10,11-dihydro-10-hydroxycarbamazepine",114709,C1C(C2=CC=CC=C2N(C3=CC=CC=C31)C(=O)N)O,C15H14N2O2,BMPDWHIDQYTSHX-UHFFFAOYSA-N,"InChI=1S/C15H14N2O2/c16-15(19)17-12-7-3-1-5-10(12)9-14(18)11-6-2-4-8-13(11)17/h1-8,14,18H,9H2,(H2,16,19)","5-hydroxy-5,6-dihydrobenzo[b][1]benzazepine-11-carboxamide"
"10,11-dihydro-10-hydroxycarbamazepine",C039775,,Cardiovascular Diseases,MESH,D002318,CYP2C19,4.54,,20978260,C0007222,"10,11-dihydro-10-hydroxycarbamazepine",114709,C1C(C2=CC=CC=C2N(C3=CC=CC=C31)C(=O)N)O,C15H14N2O2,BMPDWHIDQYTSHX-UHFFFAOYSA-N,"InChI=1S/C15H14N2O2/c16-15(19)17-12-7-3-1-5-10(12)9-14(18)11-6-2-4-8-13(11)17/h1-8,14,18H,9H2,(H2,16,19)","5-hydroxy-5,6-dihydrobenzo[b][1]benzazepine-11-carboxamide"
"10,11-dihydro-10-hydroxycarbamazepine",C039775,,Colorectal Neoplasms,MESH,D015179,ABCB1,4.09,,22294766|23977225,C0009404,"10,11-dihydro-10-hydroxycarbamazepine",114709,C1C(C2=CC=CC=C2N(C3=CC=CC=C31)C(=O)N)O,C15H14N2O2,BMPDWHIDQYTSHX-UHFFFAOYSA-N,"InChI=1S/C15H14N2O2/c16-15(19)17-12-7-3-1-5-10(12)9-14(18)11-6-2-4-8-13(11)17/h1-8,14,18H,9H2,(H2,16,19)","5-hydroxy-5,6-dihydrobenzo[b][1]benzazepine-11-carboxamide"
"10,11-dihydro-10-hydroxycarbamazepine",C039775,,Colorectal Neoplasms,MESH,D015179,ABCB1,4.09,,22294766|23977225,C0009402,"10,11-dihydro-10-hydroxycarbamazepine",114709,C1C(C2=CC=CC=C2N(C3=CC=CC=C31)C(=O)N)O,C15H14N2O2,BMPDWHIDQYTSHX-UHFFFAOYSA-N,"InChI=1S/C15H14N2O2/c16-15(19)17-12-7-3-1-5-10(12)9-14(18)11-6-2-4-8-13(11)17/h1-8,14,18H,9H2,(H2,16,19)","5-hydroxy-5,6-dihydrobenzo[b][1]benzazepine-11-carboxamide"
"10,11-dihydro-10-hydroxycarbamazepine",C039775,,Epilepsy,MESH,D004827,,,,17516704,C0014544,"10,11-dihydro-10-hydroxycarbamazepine",114709,C1C(C2=CC=CC=C2N(C3=CC=CC=C31)C(=O)N)O,C15H14N2O2,BMPDWHIDQYTSHX-UHFFFAOYSA-N,"InChI=1S/C15H14N2O2/c16-15(19)17-12-7-3-1-5-10(12)9-14(18)11-6-2-4-8-13(11)17/h1-8,14,18H,9H2,(H2,16,19)","5-hydroxy-5,6-dihydrobenzo[b][1]benzazepine-11-carboxamide"
"10,11-dihydro-10-hydroxycarbamazepine",C039775,,Kidney Neoplasms,MESH,D007680,ABCB1,4.55,,22311042,C0022665,"10,11-dihydro-10-hydroxycarbamazepine",114709,C1C(C2=CC=CC=C2N(C3=CC=CC=C31)C(=O)N)O,C15H14N2O2,BMPDWHIDQYTSHX-UHFFFAOYSA-N,"InChI=1S/C15H14N2O2/c16-15(19)17-12-7-3-1-5-10(12)9-14(18)11-6-2-4-8-13(11)17/h1-8,14,18H,9H2,(H2,16,19)","5-hydroxy-5,6-dihydrobenzo[b][1]benzazepine-11-carboxamide"
"10,11-dihydro-10-hydroxycarbamazepine",C039775,,"Lymphoma, Large B-Cell, Diffuse",MESH,D016403,ABCB1,4.96,,21325069,C0079744,"10,11-dihydro-10-hydroxycarbamazepine",114709,C1C(C2=CC=CC=C2N(C3=CC=CC=C31)C(=O)N)O,C15H14N2O2,BMPDWHIDQYTSHX-UHFFFAOYSA-N,"InChI=1S/C15H14N2O2/c16-15(19)17-12-7-3-1-5-10(12)9-14(18)11-6-2-4-8-13(11)17/h1-8,14,18H,9H2,(H2,16,19)","5-hydroxy-5,6-dihydrobenzo[b][1]benzazepine-11-carboxamide"
"10,11-dihydro-10-hydroxycarbamazepine",C039775,,Marijuana Abuse,MESH,D002189,ABCB1,5.7,,19625010,C0006870,"10,11-dihydro-10-hydroxycarbamazepine",114709,C1C(C2=CC=CC=C2N(C3=CC=CC=C31)C(=O)N)O,C15H14N2O2,BMPDWHIDQYTSHX-UHFFFAOYSA-N,"InChI=1S/C15H14N2O2/c16-15(19)17-12-7-3-1-5-10(12)9-14(18)11-6-2-4-8-13(11)17/h1-8,14,18H,9H2,(H2,16,19)","5-hydroxy-5,6-dihydrobenzo[b][1]benzazepine-11-carboxamide"
"10,11-dihydro-10-hydroxycarbamazepine",C039775,,Mental Disorders,MESH,D001523,ABCB1,4.49,,17015054,C0004936,"10,11-dihydro-10-hydroxycarbamazepine",114709,C1C(C2=CC=CC=C2N(C3=CC=CC=C31)C(=O)N)O,C15H14N2O2,BMPDWHIDQYTSHX-UHFFFAOYSA-N,"InChI=1S/C15H14N2O2/c16-15(19)17-12-7-3-1-5-10(12)9-14(18)11-6-2-4-8-13(11)17/h1-8,14,18H,9H2,(H2,16,19)","5-hydroxy-5,6-dihydrobenzo[b][1]benzazepine-11-carboxamide"
"10,11-dihydro-10-hydroxycarbamazepine",C039775,,Nausea,MESH,D009325,ABCB1,3.96,,21840870,C0027497,"10,11-dihydro-10-hydroxycarbamazepine",114709,C1C(C2=CC=CC=C2N(C3=CC=CC=C31)C(=O)N)O,C15H14N2O2,BMPDWHIDQYTSHX-UHFFFAOYSA-N,"InChI=1S/C15H14N2O2/c16-15(19)17-12-7-3-1-5-10(12)9-14(18)11-6-2-4-8-13(11)17/h1-8,14,18H,9H2,(H2,16,19)","5-hydroxy-5,6-dihydrobenzo[b][1]benzazepine-11-carboxamide"
"10,11-dihydro-10-hydroxycarbamazepine",C039775,,Neoplasm Metastasis,MESH,D009362,ABCB1,4.05,,12015757,C0027627,"10,11-dihydro-10-hydroxycarbamazepine",114709,C1C(C2=CC=CC=C2N(C3=CC=CC=C31)C(=O)N)O,C15H14N2O2,BMPDWHIDQYTSHX-UHFFFAOYSA-N,"InChI=1S/C15H14N2O2/c16-15(19)17-12-7-3-1-5-10(12)9-14(18)11-6-2-4-8-13(11)17/h1-8,14,18H,9H2,(H2,16,19)","5-hydroxy-5,6-dihydrobenzo[b][1]benzazepine-11-carboxamide"
"10,11-dihydro-10-hydroxycarbamazepine",C039775,,Neoplasms,MESH,D009369,ABCB1,4.02,,22269388,C0027651,"10,11-dihydro-10-hydroxycarbamazepine",114709,C1C(C2=CC=CC=C2N(C3=CC=CC=C31)C(=O)N)O,C15H14N2O2,BMPDWHIDQYTSHX-UHFFFAOYSA-N,"InChI=1S/C15H14N2O2/c16-15(19)17-12-7-3-1-5-10(12)9-14(18)11-6-2-4-8-13(11)17/h1-8,14,18H,9H2,(H2,16,19)","5-hydroxy-5,6-dihydrobenzo[b][1]benzazepine-11-carboxamide"
"10,11-dihydro-10-hydroxycarbamazepine",C039775,,Neuroblastoma,MESH,D009447,ABCB1,4.81,,8761367,C0027819,"10,11-dihydro-10-hydroxycarbamazepine",114709,C1C(C2=CC=CC=C2N(C3=CC=CC=C31)C(=O)N)O,C15H14N2O2,BMPDWHIDQYTSHX-UHFFFAOYSA-N,"InChI=1S/C15H14N2O2/c16-15(19)17-12-7-3-1-5-10(12)9-14(18)11-6-2-4-8-13(11)17/h1-8,14,18H,9H2,(H2,16,19)","5-hydroxy-5,6-dihydrobenzo[b][1]benzazepine-11-carboxamide"
"10,11-dihydro-10-hydroxycarbamazepine",C039775,,Neurotoxicity Syndromes,MESH,D020258,ABCB1,4.27,,12352921,C0235032,"10,11-dihydro-10-hydroxycarbamazepine",114709,C1C(C2=CC=CC=C2N(C3=CC=CC=C31)C(=O)N)O,C15H14N2O2,BMPDWHIDQYTSHX-UHFFFAOYSA-N,"InChI=1S/C15H14N2O2/c16-15(19)17-12-7-3-1-5-10(12)9-14(18)11-6-2-4-8-13(11)17/h1-8,14,18H,9H2,(H2,16,19)","5-hydroxy-5,6-dihydrobenzo[b][1]benzazepine-11-carboxamide"
"10,11-dihydro-10-hydroxycarbamazepine",C039775,,Neutropenia,MESH,D009503,ABCB1,4.37,,16950614|25007187,C0027947,"10,11-dihydro-10-hydroxycarbamazepine",114709,C1C(C2=CC=CC=C2N(C3=CC=CC=C31)C(=O)N)O,C15H14N2O2,BMPDWHIDQYTSHX-UHFFFAOYSA-N,"InChI=1S/C15H14N2O2/c16-15(19)17-12-7-3-1-5-10(12)9-14(18)11-6-2-4-8-13(11)17/h1-8,14,18H,9H2,(H2,16,19)","5-hydroxy-5,6-dihydrobenzo[b][1]benzazepine-11-carboxamide"
"10,11-dihydro-10-hydroxycarbamazepine",C039775,,Parkinson Disease,MESH,D010300,ABCB1,4.27,,20558393,C0030567,"10,11-dihydro-10-hydroxycarbamazepine",114709,C1C(C2=CC=CC=C2N(C3=CC=CC=C31)C(=O)N)O,C15H14N2O2,BMPDWHIDQYTSHX-UHFFFAOYSA-N,"InChI=1S/C15H14N2O2/c16-15(19)17-12-7-3-1-5-10(12)9-14(18)11-6-2-4-8-13(11)17/h1-8,14,18H,9H2,(H2,16,19)","5-hydroxy-5,6-dihydrobenzo[b][1]benzazepine-11-carboxamide"
"10,11-dihydro-10-hydroxycarbamazepine",C039775,,"Parkinson Disease, Secondary",MESH,D010302,ABCB1,4.57,,26457621,C0030569,"10,11-dihydro-10-hydroxycarbamazepine",114709,C1C(C2=CC=CC=C2N(C3=CC=CC=C31)C(=O)N)O,C15H14N2O2,BMPDWHIDQYTSHX-UHFFFAOYSA-N,"InChI=1S/C15H14N2O2/c16-15(19)17-12-7-3-1-5-10(12)9-14(18)11-6-2-4-8-13(11)17/h1-8,14,18H,9H2,(H2,16,19)","5-hydroxy-5,6-dihydrobenzo[b][1]benzazepine-11-carboxamide"
"10,11-dihydro-10-hydroxycarbamazepine",C039775,,Precursor Cell Lymphoblastic Leukemia-Lymphoma,MESH,D054198,ABCB1,4.59,,22674224,C0023452,"10,11-dihydro-10-hydroxycarbamazepine",114709,C1C(C2=CC=CC=C2N(C3=CC=CC=C31)C(=O)N)O,C15H14N2O2,BMPDWHIDQYTSHX-UHFFFAOYSA-N,"InChI=1S/C15H14N2O2/c16-15(19)17-12-7-3-1-5-10(12)9-14(18)11-6-2-4-8-13(11)17/h1-8,14,18H,9H2,(H2,16,19)","5-hydroxy-5,6-dihydrobenzo[b][1]benzazepine-11-carboxamide"
"10,11-dihydro-10-hydroxycarbamazepine",C039775,,Precursor Cell Lymphoblastic Leukemia-Lymphoma,MESH,D054198,ABCB1,4.59,,22674224,C0023453,"10,11-dihydro-10-hydroxycarbamazepine",114709,C1C(C2=CC=CC=C2N(C3=CC=CC=C31)C(=O)N)O,C15H14N2O2,BMPDWHIDQYTSHX-UHFFFAOYSA-N,"InChI=1S/C15H14N2O2/c16-15(19)17-12-7-3-1-5-10(12)9-14(18)11-6-2-4-8-13(11)17/h1-8,14,18H,9H2,(H2,16,19)","5-hydroxy-5,6-dihydrobenzo[b][1]benzazepine-11-carboxamide"
"10,11-dihydro-10-hydroxycarbamazepine",C039775,,Prostatic Neoplasms,MESH,D011471,CYP2C19,3.99,,21716162,C0376358,"10,11-dihydro-10-hydroxycarbamazepine",114709,C1C(C2=CC=CC=C2N(C3=CC=CC=C31)C(=O)N)O,C15H14N2O2,BMPDWHIDQYTSHX-UHFFFAOYSA-N,"InChI=1S/C15H14N2O2/c16-15(19)17-12-7-3-1-5-10(12)9-14(18)11-6-2-4-8-13(11)17/h1-8,14,18H,9H2,(H2,16,19)","5-hydroxy-5,6-dihydrobenzo[b][1]benzazepine-11-carboxamide"
"10,11-dihydro-10-hydroxycarbamazepine",C039775,,Squamous Cell Carcinoma of Head and Neck,MESH,D000077195,ABCB1,4.96,,25275603,C1168401,"10,11-dihydro-10-hydroxycarbamazepine",114709,C1C(C2=CC=CC=C2N(C3=CC=CC=C31)C(=O)N)O,C15H14N2O2,BMPDWHIDQYTSHX-UHFFFAOYSA-N,"InChI=1S/C15H14N2O2/c16-15(19)17-12-7-3-1-5-10(12)9-14(18)11-6-2-4-8-13(11)17/h1-8,14,18H,9H2,(H2,16,19)","5-hydroxy-5,6-dihydrobenzo[b][1]benzazepine-11-carboxamide"
"10,11-dihydro-10-hydroxycarbamazepine",C039775,,Thrombosis,MESH,D013927,CYP2C19,4.61,,20978260,C0040053,"10,11-dihydro-10-hydroxycarbamazepine",114709,C1C(C2=CC=CC=C2N(C3=CC=CC=C31)C(=O)N)O,C15H14N2O2,BMPDWHIDQYTSHX-UHFFFAOYSA-N,"InChI=1S/C15H14N2O2/c16-15(19)17-12-7-3-1-5-10(12)9-14(18)11-6-2-4-8-13(11)17/h1-8,14,18H,9H2,(H2,16,19)","5-hydroxy-5,6-dihydrobenzo[b][1]benzazepine-11-carboxamide"
"10,11-dihydro-10-hydroxycarbamazepine",C039775,,Vomiting,MESH,D014839,ABCB1,4,,21840870,C0042963,"10,11-dihydro-10-hydroxycarbamazepine",114709,C1C(C2=CC=CC=C2N(C3=CC=CC=C31)C(=O)N)O,C15H14N2O2,BMPDWHIDQYTSHX-UHFFFAOYSA-N,"InChI=1S/C15H14N2O2/c16-15(19)17-12-7-3-1-5-10(12)9-14(18)11-6-2-4-8-13(11)17/h1-8,14,18H,9H2,(H2,16,19)","5-hydroxy-5,6-dihydrobenzo[b][1]benzazepine-11-carboxamide"
"10,11-dihydro-5H-dibenzo(a,d)cycloheptene",C515697,,Alopecia,MESH,D000505,AR,5.2,,15902657,C0162311,"10,11-dihydro-5H-dibenzo(a,d)cycloheptene",70029,C1CC2=CC=CC=C2CC3=CC=CC=C31,C15H14,PJQCANLCUDUPRF-UHFFFAOYSA-N,"InChI=1S/C15H14/c1-3-7-14-11-15-8-4-2-6-13(15)10-9-12(14)5-1/h1-8H,9-11H2","tricyclo[9.4.0.03,8]pentadeca-1(15),3,5,7,11,13-hexaene"
"10,11-dihydro-5H-dibenzo(a,d)cycloheptene",C515697,,Alopecia,MESH,D000505,AR,5.2,,15902657,C0002170,"10,11-dihydro-5H-dibenzo(a,d)cycloheptene",70029,C1CC2=CC=CC=C2CC3=CC=CC=C31,C15H14,PJQCANLCUDUPRF-UHFFFAOYSA-N,"InChI=1S/C15H14/c1-3-7-14-11-15-8-4-2-6-13(15)10-9-12(14)5-1/h1-8H,9-11H2","tricyclo[9.4.0.03,8]pentadeca-1(15),3,5,7,11,13-hexaene"
"10,11-dihydro-5H-dibenzo(a,d)cycloheptene",C515697,,Astrocytoma,MESH,D001254,AR,5.65,,24680642,C0334579,"10,11-dihydro-5H-dibenzo(a,d)cycloheptene",70029,C1CC2=CC=CC=C2CC3=CC=CC=C31,C15H14,PJQCANLCUDUPRF-UHFFFAOYSA-N,"InChI=1S/C15H14/c1-3-7-14-11-15-8-4-2-6-13(15)10-9-12(14)5-1/h1-8H,9-11H2","tricyclo[9.4.0.03,8]pentadeca-1(15),3,5,7,11,13-hexaene"
"10,11-dihydro-5H-dibenzo(a,d)cycloheptene",C515697,,Astrocytoma,MESH,D001254,AR,5.65,,24680642,C0205768,"10,11-dihydro-5H-dibenzo(a,d)cycloheptene",70029,C1CC2=CC=CC=C2CC3=CC=CC=C31,C15H14,PJQCANLCUDUPRF-UHFFFAOYSA-N,"InChI=1S/C15H14/c1-3-7-14-11-15-8-4-2-6-13(15)10-9-12(14)5-1/h1-8H,9-11H2","tricyclo[9.4.0.03,8]pentadeca-1(15),3,5,7,11,13-hexaene"
"10,11-dihydro-5H-dibenzo(a,d)cycloheptene",C515697,,Astrocytoma,MESH,D001254,AR,5.65,,24680642,C0004114,"10,11-dihydro-5H-dibenzo(a,d)cycloheptene",70029,C1CC2=CC=CC=C2CC3=CC=CC=C31,C15H14,PJQCANLCUDUPRF-UHFFFAOYSA-N,"InChI=1S/C15H14/c1-3-7-14-11-15-8-4-2-6-13(15)10-9-12(14)5-1/h1-8H,9-11H2","tricyclo[9.4.0.03,8]pentadeca-1(15),3,5,7,11,13-hexaene"
"10,11-dihydro-5H-dibenzo(a,d)cycloheptene",C515697,,Autistic Disorder,MESH,D001321,AR,4.62,,19167832,C0004352,"10,11-dihydro-5H-dibenzo(a,d)cycloheptene",70029,C1CC2=CC=CC=C2CC3=CC=CC=C31,C15H14,PJQCANLCUDUPRF-UHFFFAOYSA-N,"InChI=1S/C15H14/c1-3-7-14-11-15-8-4-2-6-13(15)10-9-12(14)5-1/h1-8H,9-11H2","tricyclo[9.4.0.03,8]pentadeca-1(15),3,5,7,11,13-hexaene"
"10,11-dihydro-5H-dibenzo(a,d)cycloheptene",C515697,,Breast Neoplasms,MESH,D001943,AR,4.1,,21633166|22174584,C0678222,"10,11-dihydro-5H-dibenzo(a,d)cycloheptene",70029,C1CC2=CC=CC=C2CC3=CC=CC=C31,C15H14,PJQCANLCUDUPRF-UHFFFAOYSA-N,"InChI=1S/C15H14/c1-3-7-14-11-15-8-4-2-6-13(15)10-9-12(14)5-1/h1-8H,9-11H2","tricyclo[9.4.0.03,8]pentadeca-1(15),3,5,7,11,13-hexaene"
"10,11-dihydro-5H-dibenzo(a,d)cycloheptene",C515697,,Breast Neoplasms,MESH,D001943,AR,4.1,,21633166|22174584,C0006142,"10,11-dihydro-5H-dibenzo(a,d)cycloheptene",70029,C1CC2=CC=CC=C2CC3=CC=CC=C31,C15H14,PJQCANLCUDUPRF-UHFFFAOYSA-N,"InChI=1S/C15H14/c1-3-7-14-11-15-8-4-2-6-13(15)10-9-12(14)5-1/h1-8H,9-11H2","tricyclo[9.4.0.03,8]pentadeca-1(15),3,5,7,11,13-hexaene"
"10,11-dihydro-5H-dibenzo(a,d)cycloheptene",C515697,,"Carcinoma, Hepatocellular",MESH,D006528,AR,4.22,,18639551,C2239176,"10,11-dihydro-5H-dibenzo(a,d)cycloheptene",70029,C1CC2=CC=CC=C2CC3=CC=CC=C31,C15H14,PJQCANLCUDUPRF-UHFFFAOYSA-N,"InChI=1S/C15H14/c1-3-7-14-11-15-8-4-2-6-13(15)10-9-12(14)5-1/h1-8H,9-11H2","tricyclo[9.4.0.03,8]pentadeca-1(15),3,5,7,11,13-hexaene"
"10,11-dihydro-5H-dibenzo(a,d)cycloheptene",C515697,,"Diabetes, Gestational",MESH,D016640,AR,5.87,,20421132,C0085207,"10,11-dihydro-5H-dibenzo(a,d)cycloheptene",70029,C1CC2=CC=CC=C2CC3=CC=CC=C31,C15H14,PJQCANLCUDUPRF-UHFFFAOYSA-N,"InChI=1S/C15H14/c1-3-7-14-11-15-8-4-2-6-13(15)10-9-12(14)5-1/h1-8H,9-11H2","tricyclo[9.4.0.03,8]pentadeca-1(15),3,5,7,11,13-hexaene"
"10,11-dihydro-5H-dibenzo(a,d)cycloheptene",C515697,,"Infertility, Male",MESH,D007248,AR,5,,12220434|18554162|20164437,C0021364,"10,11-dihydro-5H-dibenzo(a,d)cycloheptene",70029,C1CC2=CC=CC=C2CC3=CC=CC=C31,C15H14,PJQCANLCUDUPRF-UHFFFAOYSA-N,"InChI=1S/C15H14/c1-3-7-14-11-15-8-4-2-6-13(15)10-9-12(14)5-1/h1-8H,9-11H2","tricyclo[9.4.0.03,8]pentadeca-1(15),3,5,7,11,13-hexaene"
"10,11-dihydro-5H-dibenzo(a,d)cycloheptene",C515697,,Insulin Resistance,MESH,D007333,AR,4.66,,21444647,C0021655,"10,11-dihydro-5H-dibenzo(a,d)cycloheptene",70029,C1CC2=CC=CC=C2CC3=CC=CC=C31,C15H14,PJQCANLCUDUPRF-UHFFFAOYSA-N,"InChI=1S/C15H14/c1-3-7-14-11-15-8-4-2-6-13(15)10-9-12(14)5-1/h1-8H,9-11H2","tricyclo[9.4.0.03,8]pentadeca-1(15),3,5,7,11,13-hexaene"
"10,11-dihydro-5H-dibenzo(a,d)cycloheptene",C515697,,Insulin Resistance,MESH,D007333,AR,4.66,,21444647,C0920563,"10,11-dihydro-5H-dibenzo(a,d)cycloheptene",70029,C1CC2=CC=CC=C2CC3=CC=CC=C31,C15H14,PJQCANLCUDUPRF-UHFFFAOYSA-N,"InChI=1S/C15H14/c1-3-7-14-11-15-8-4-2-6-13(15)10-9-12(14)5-1/h1-8H,9-11H2","tricyclo[9.4.0.03,8]pentadeca-1(15),3,5,7,11,13-hexaene"
"10,11-dihydro-5H-dibenzo(a,d)cycloheptene",C515697,,Leukemia,MESH,D007938,AR,5.01,,19235587,C0023418,"10,11-dihydro-5H-dibenzo(a,d)cycloheptene",70029,C1CC2=CC=CC=C2CC3=CC=CC=C31,C15H14,PJQCANLCUDUPRF-UHFFFAOYSA-N,"InChI=1S/C15H14/c1-3-7-14-11-15-8-4-2-6-13(15)10-9-12(14)5-1/h1-8H,9-11H2","tricyclo[9.4.0.03,8]pentadeca-1(15),3,5,7,11,13-hexaene"
"10,11-dihydro-5H-dibenzo(a,d)cycloheptene",C515697,,Lung Neoplasms,MESH,D008175,AR,4.35,,30008631,C0024121,"10,11-dihydro-5H-dibenzo(a,d)cycloheptene",70029,C1CC2=CC=CC=C2CC3=CC=CC=C31,C15H14,PJQCANLCUDUPRF-UHFFFAOYSA-N,"InChI=1S/C15H14/c1-3-7-14-11-15-8-4-2-6-13(15)10-9-12(14)5-1/h1-8H,9-11H2","tricyclo[9.4.0.03,8]pentadeca-1(15),3,5,7,11,13-hexaene"
"10,11-dihydro-5H-dibenzo(a,d)cycloheptene",C515697,,Prostatic Neoplasms,MESH,D011471,AR,4.15,176807,11742035|12237244|15389811|15790600|16266977|16877366|16934689|16998812|17003774|17141945|18829485|19011039|20729295|22610119|22666205|23704919|25062956|25735316|25908785|25970160|29610475,C0376358,"10,11-dihydro-5H-dibenzo(a,d)cycloheptene",70029,C1CC2=CC=CC=C2CC3=CC=CC=C31,C15H14,PJQCANLCUDUPRF-UHFFFAOYSA-N,"InChI=1S/C15H14/c1-3-7-14-11-15-8-4-2-6-13(15)10-9-12(14)5-1/h1-8H,9-11H2","tricyclo[9.4.0.03,8]pentadeca-1(15),3,5,7,11,13-hexaene"
"10,11-dihydro-5H-dibenzo(a,d)cycloheptene",C515697,,"Prostatic Neoplasms, Castration-Resistant",MESH,D064129,AR,5.88,,18985049|24740322|28500234|28757136,C3658267,"10,11-dihydro-5H-dibenzo(a,d)cycloheptene",70029,C1CC2=CC=CC=C2CC3=CC=CC=C31,C15H14,PJQCANLCUDUPRF-UHFFFAOYSA-N,"InChI=1S/C15H14/c1-3-7-14-11-15-8-4-2-6-13(15)10-9-12(14)5-1/h1-8H,9-11H2","tricyclo[9.4.0.03,8]pentadeca-1(15),3,5,7,11,13-hexaene"
"10,12-octadecadienoic acid",C094849,,Acute Kidney Injury,MESH,D058186,PPARG,3.73,,20623750|24011919|24433871,C2609414,"10,12-octadecadienoic acid",5282801,CCCCCC=CC=CCCCCCCCCC(=O)O,C18H32O2,GKJZMAHZJGSBKD-BLHCBFLLSA-N,"InChI=1S/C18H32O2/c1-2-3-4-5-6-7-8-9-10-11-12-13-14-15-16-17-18(19)20/h6-9H,2-5,10-17H2,1H3,(H,19,20)/b7-6+,9-8+","(10E,12E)-octadeca-10,12-dienoic acid"
"10,12-octadecadienoic acid",C094849,,Acute Kidney Injury,MESH,D058186,PPARG,3.73,,20623750|24011919|24433871,C0022660,"10,12-octadecadienoic acid",5282801,CCCCCC=CC=CCCCCCCCCC(=O)O,C18H32O2,GKJZMAHZJGSBKD-BLHCBFLLSA-N,"InChI=1S/C18H32O2/c1-2-3-4-5-6-7-8-9-10-11-12-13-14-15-16-17-18(19)20/h6-9H,2-5,10-17H2,1H3,(H,19,20)/b7-6+,9-8+","(10E,12E)-octadeca-10,12-dienoic acid"
"10,12-octadecadienoic acid",C094849,,Adenocarcinoma,MESH,D000230,PPARG,4.12,,11034103,C0001418,"10,12-octadecadienoic acid",5282801,CCCCCC=CC=CCCCCCCCCC(=O)O,C18H32O2,GKJZMAHZJGSBKD-BLHCBFLLSA-N,"InChI=1S/C18H32O2/c1-2-3-4-5-6-7-8-9-10-11-12-13-14-15-16-17-18(19)20/h6-9H,2-5,10-17H2,1H3,(H,19,20)/b7-6+,9-8+","(10E,12E)-octadeca-10,12-dienoic acid"
"10,12-octadecadienoic acid",C094849,,Alzheimer Disease,MESH,D000544,CASP3,9.9,,18077176,C0750901,"10,12-octadecadienoic acid",5282801,CCCCCC=CC=CCCCCCCCCC(=O)O,C18H32O2,GKJZMAHZJGSBKD-BLHCBFLLSA-N,"InChI=1S/C18H32O2/c1-2-3-4-5-6-7-8-9-10-11-12-13-14-15-16-17-18(19)20/h6-9H,2-5,10-17H2,1H3,(H,19,20)/b7-6+,9-8+","(10E,12E)-octadeca-10,12-dienoic acid"
"10,12-octadecadienoic acid",C094849,,Atherosclerosis,MESH,D050197,PPARG,4.23,,18269830,C0004153,"10,12-octadecadienoic acid",5282801,CCCCCC=CC=CCCCCCCCCC(=O)O,C18H32O2,GKJZMAHZJGSBKD-BLHCBFLLSA-N,"InChI=1S/C18H32O2/c1-2-3-4-5-6-7-8-9-10-11-12-13-14-15-16-17-18(19)20/h6-9H,2-5,10-17H2,1H3,(H,19,20)/b7-6+,9-8+","(10E,12E)-octadeca-10,12-dienoic acid"
"10,12-octadecadienoic acid",C094849,,"Carcinoma, Hepatocellular",MESH,D006528,PPARG,3.67,,16374840,C2239176,"10,12-octadecadienoic acid",5282801,CCCCCC=CC=CCCCCCCCCC(=O)O,C18H32O2,GKJZMAHZJGSBKD-BLHCBFLLSA-N,"InChI=1S/C18H32O2/c1-2-3-4-5-6-7-8-9-10-11-12-13-14-15-16-17-18(19)20/h6-9H,2-5,10-17H2,1H3,(H,19,20)/b7-6+,9-8+","(10E,12E)-octadeca-10,12-dienoic acid"
"10,12-octadecadienoic acid",C094849,,"Colitis, Ulcerative",MESH,D003093,CASP3,4.18,,24055189,C0009324,"10,12-octadecadienoic acid",5282801,CCCCCC=CC=CCCCCCCCCC(=O)O,C18H32O2,GKJZMAHZJGSBKD-BLHCBFLLSA-N,"InChI=1S/C18H32O2/c1-2-3-4-5-6-7-8-9-10-11-12-13-14-15-16-17-18(19)20/h6-9H,2-5,10-17H2,1H3,(H,19,20)/b7-6+,9-8+","(10E,12E)-octadeca-10,12-dienoic acid"
"10,12-octadecadienoic acid",C094849,,Colonic Neoplasms,MESH,D003110,PPARG,4.05,,20540935,C0009375,"10,12-octadecadienoic acid",5282801,CCCCCC=CC=CCCCCCCCCC(=O)O,C18H32O2,GKJZMAHZJGSBKD-BLHCBFLLSA-N,"InChI=1S/C18H32O2/c1-2-3-4-5-6-7-8-9-10-11-12-13-14-15-16-17-18(19)20/h6-9H,2-5,10-17H2,1H3,(H,19,20)/b7-6+,9-8+","(10E,12E)-octadeca-10,12-dienoic acid"
"10,12-octadecadienoic acid",C094849,,Colorectal Neoplasms,MESH,D015179,PPARG,4,,16489531,C0009404,"10,12-octadecadienoic acid",5282801,CCCCCC=CC=CCCCCCCCCC(=O)O,C18H32O2,GKJZMAHZJGSBKD-BLHCBFLLSA-N,"InChI=1S/C18H32O2/c1-2-3-4-5-6-7-8-9-10-11-12-13-14-15-16-17-18(19)20/h6-9H,2-5,10-17H2,1H3,(H,19,20)/b7-6+,9-8+","(10E,12E)-octadeca-10,12-dienoic acid"
"10,12-octadecadienoic acid",C094849,,Colorectal Neoplasms,MESH,D015179,PPARG,4,,16489531,C0009402,"10,12-octadecadienoic acid",5282801,CCCCCC=CC=CCCCCCCCCC(=O)O,C18H32O2,GKJZMAHZJGSBKD-BLHCBFLLSA-N,"InChI=1S/C18H32O2/c1-2-3-4-5-6-7-8-9-10-11-12-13-14-15-16-17-18(19)20/h6-9H,2-5,10-17H2,1H3,(H,19,20)/b7-6+,9-8+","(10E,12E)-octadeca-10,12-dienoic acid"
"10,12-octadecadienoic acid",C094849,,Crohn Disease,MESH,D003424,PPARG,4.87,,21829567,C0010346,"10,12-octadecadienoic acid",5282801,CCCCCC=CC=CCCCCCCCCC(=O)O,C18H32O2,GKJZMAHZJGSBKD-BLHCBFLLSA-N,"InChI=1S/C18H32O2/c1-2-3-4-5-6-7-8-9-10-11-12-13-14-15-16-17-18(19)20/h6-9H,2-5,10-17H2,1H3,(H,19,20)/b7-6+,9-8+","(10E,12E)-octadeca-10,12-dienoic acid"
"10,12-octadecadienoic acid",C094849,,"Diabetes Mellitus, Type 2",MESH,D003924,CASP3,9.03,,15531508,C0011860,"10,12-octadecadienoic acid",5282801,CCCCCC=CC=CCCCCCCCCC(=O)O,C18H32O2,GKJZMAHZJGSBKD-BLHCBFLLSA-N,"InChI=1S/C18H32O2/c1-2-3-4-5-6-7-8-9-10-11-12-13-14-15-16-17-18(19)20/h6-9H,2-5,10-17H2,1H3,(H,19,20)/b7-6+,9-8+","(10E,12E)-octadeca-10,12-dienoic acid"
"10,12-octadecadienoic acid",C094849,,Diabetic Nephropathies,MESH,D003928,PPARG,4.49,,28182703,C0011881,"10,12-octadecadienoic acid",5282801,CCCCCC=CC=CCCCCCCCCC(=O)O,C18H32O2,GKJZMAHZJGSBKD-BLHCBFLLSA-N,"InChI=1S/C18H32O2/c1-2-3-4-5-6-7-8-9-10-11-12-13-14-15-16-17-18(19)20/h6-9H,2-5,10-17H2,1H3,(H,19,20)/b7-6+,9-8+","(10E,12E)-octadeca-10,12-dienoic acid"
"10,12-octadecadienoic acid",C094849,,Diabetic Neuropathies,MESH,D003929,CASP3,4.5,,12502508,C0271680,"10,12-octadecadienoic acid",5282801,CCCCCC=CC=CCCCCCCCCC(=O)O,C18H32O2,GKJZMAHZJGSBKD-BLHCBFLLSA-N,"InChI=1S/C18H32O2/c1-2-3-4-5-6-7-8-9-10-11-12-13-14-15-16-17-18(19)20/h6-9H,2-5,10-17H2,1H3,(H,19,20)/b7-6+,9-8+","(10E,12E)-octadeca-10,12-dienoic acid"
"10,12-octadecadienoic acid",C094849,,Diabetic Retinopathy,MESH,D003930,CASP3,4.72,,20654064,C0011884,"10,12-octadecadienoic acid",5282801,CCCCCC=CC=CCCCCCCCCC(=O)O,C18H32O2,GKJZMAHZJGSBKD-BLHCBFLLSA-N,"InChI=1S/C18H32O2/c1-2-3-4-5-6-7-8-9-10-11-12-13-14-15-16-17-18(19)20/h6-9H,2-5,10-17H2,1H3,(H,19,20)/b7-6+,9-8+","(10E,12E)-octadeca-10,12-dienoic acid"
"10,12-octadecadienoic acid",C094849,,Dyslipidemias,MESH,D050171,PPARG,4.48,,16168052,C0242339,"10,12-octadecadienoic acid",5282801,CCCCCC=CC=CCCCCCCCCC(=O)O,C18H32O2,GKJZMAHZJGSBKD-BLHCBFLLSA-N,"InChI=1S/C18H32O2/c1-2-3-4-5-6-7-8-9-10-11-12-13-14-15-16-17-18(19)20/h6-9H,2-5,10-17H2,1H3,(H,19,20)/b7-6+,9-8+","(10E,12E)-octadeca-10,12-dienoic acid"
"10,12-octadecadienoic acid",C094849,,Glomerulonephritis,MESH,D005921,PPARG,4.53,,11318962,C0017658,"10,12-octadecadienoic acid",5282801,CCCCCC=CC=CCCCCCCCCC(=O)O,C18H32O2,GKJZMAHZJGSBKD-BLHCBFLLSA-N,"InChI=1S/C18H32O2/c1-2-3-4-5-6-7-8-9-10-11-12-13-14-15-16-17-18(19)20/h6-9H,2-5,10-17H2,1H3,(H,19,20)/b7-6+,9-8+","(10E,12E)-octadeca-10,12-dienoic acid"
"10,12-octadecadienoic acid",C094849,,Heart Failure,MESH,D006333,PPARG,3.92,,26670611,C0018801,"10,12-octadecadienoic acid",5282801,CCCCCC=CC=CCCCCCCCCC(=O)O,C18H32O2,GKJZMAHZJGSBKD-BLHCBFLLSA-N,"InChI=1S/C18H32O2/c1-2-3-4-5-6-7-8-9-10-11-12-13-14-15-16-17-18(19)20/h6-9H,2-5,10-17H2,1H3,(H,19,20)/b7-6+,9-8+","(10E,12E)-octadeca-10,12-dienoic acid"
"10,12-octadecadienoic acid",C094849,,Heart Failure,MESH,D006333,PPARG,3.92,,26670611,C0018802,"10,12-octadecadienoic acid",5282801,CCCCCC=CC=CCCCCCCCCC(=O)O,C18H32O2,GKJZMAHZJGSBKD-BLHCBFLLSA-N,"InChI=1S/C18H32O2/c1-2-3-4-5-6-7-8-9-10-11-12-13-14-15-16-17-18(19)20/h6-9H,2-5,10-17H2,1H3,(H,19,20)/b7-6+,9-8+","(10E,12E)-octadeca-10,12-dienoic acid"
"10,12-octadecadienoic acid",C094849,,Heart Valve Diseases,MESH,D006349,CASP3,4.54,,21335463,C0018824,"10,12-octadecadienoic acid",5282801,CCCCCC=CC=CCCCCCCCCC(=O)O,C18H32O2,GKJZMAHZJGSBKD-BLHCBFLLSA-N,"InChI=1S/C18H32O2/c1-2-3-4-5-6-7-8-9-10-11-12-13-14-15-16-17-18(19)20/h6-9H,2-5,10-17H2,1H3,(H,19,20)/b7-6+,9-8+","(10E,12E)-octadeca-10,12-dienoic acid"
"10,12-octadecadienoic acid",C094849,,Inflammation,MESH,D007249,PPARG,3.64,,19926821|21354099,C0021368,"10,12-octadecadienoic acid",5282801,CCCCCC=CC=CCCCCCCCCC(=O)O,C18H32O2,GKJZMAHZJGSBKD-BLHCBFLLSA-N,"InChI=1S/C18H32O2/c1-2-3-4-5-6-7-8-9-10-11-12-13-14-15-16-17-18(19)20/h6-9H,2-5,10-17H2,1H3,(H,19,20)/b7-6+,9-8+","(10E,12E)-octadeca-10,12-dienoic acid"
"10,12-octadecadienoic acid",C094849,,Insulin Resistance,MESH,D007333,PPARG,4.1,,16168052|21354099|21484566,C0021655,"10,12-octadecadienoic acid",5282801,CCCCCC=CC=CCCCCCCCCC(=O)O,C18H32O2,GKJZMAHZJGSBKD-BLHCBFLLSA-N,"InChI=1S/C18H32O2/c1-2-3-4-5-6-7-8-9-10-11-12-13-14-15-16-17-18(19)20/h6-9H,2-5,10-17H2,1H3,(H,19,20)/b7-6+,9-8+","(10E,12E)-octadeca-10,12-dienoic acid"
"10,12-octadecadienoic acid",C094849,,Insulin Resistance,MESH,D007333,PPARG,4.1,,16168052|21354099|21484566,C0920563,"10,12-octadecadienoic acid",5282801,CCCCCC=CC=CCCCCCCCCC(=O)O,C18H32O2,GKJZMAHZJGSBKD-BLHCBFLLSA-N,"InChI=1S/C18H32O2/c1-2-3-4-5-6-7-8-9-10-11-12-13-14-15-16-17-18(19)20/h6-9H,2-5,10-17H2,1H3,(H,19,20)/b7-6+,9-8+","(10E,12E)-octadeca-10,12-dienoic acid"
"10,12-octadecadienoic acid",C094849,,Ischemia,MESH,D007511,PPARG,4.49,,12468449|24433871,C0022116,"10,12-octadecadienoic acid",5282801,CCCCCC=CC=CCCCCCCCCC(=O)O,C18H32O2,GKJZMAHZJGSBKD-BLHCBFLLSA-N,"InChI=1S/C18H32O2/c1-2-3-4-5-6-7-8-9-10-11-12-13-14-15-16-17-18(19)20/h6-9H,2-5,10-17H2,1H3,(H,19,20)/b7-6+,9-8+","(10E,12E)-octadeca-10,12-dienoic acid"
"10,12-octadecadienoic acid",C094849,,Liver Neoplasms,MESH,D008113,PPARG,3.89,,20143881,C0023903,"10,12-octadecadienoic acid",5282801,CCCCCC=CC=CCCCCCCCCC(=O)O,C18H32O2,GKJZMAHZJGSBKD-BLHCBFLLSA-N,"InChI=1S/C18H32O2/c1-2-3-4-5-6-7-8-9-10-11-12-13-14-15-16-17-18(19)20/h6-9H,2-5,10-17H2,1H3,(H,19,20)/b7-6+,9-8+","(10E,12E)-octadeca-10,12-dienoic acid"
"10,12-octadecadienoic acid",C094849,,Melanoma,MESH,D008545,PPARG,4.03,,14512786|28962521,C0025202,"10,12-octadecadienoic acid",5282801,CCCCCC=CC=CCCCCCCCCC(=O)O,C18H32O2,GKJZMAHZJGSBKD-BLHCBFLLSA-N,"InChI=1S/C18H32O2/c1-2-3-4-5-6-7-8-9-10-11-12-13-14-15-16-17-18(19)20/h6-9H,2-5,10-17H2,1H3,(H,19,20)/b7-6+,9-8+","(10E,12E)-octadeca-10,12-dienoic acid"
"10,12-octadecadienoic acid",C094849,,Metabolic Diseases,MESH,D008659,PPARG,5.21,,19589179,C0025517,"10,12-octadecadienoic acid",5282801,CCCCCC=CC=CCCCCCCCCC(=O)O,C18H32O2,GKJZMAHZJGSBKD-BLHCBFLLSA-N,"InChI=1S/C18H32O2/c1-2-3-4-5-6-7-8-9-10-11-12-13-14-15-16-17-18(19)20/h6-9H,2-5,10-17H2,1H3,(H,19,20)/b7-6+,9-8+","(10E,12E)-octadeca-10,12-dienoic acid"
"10,12-octadecadienoic acid",C094849,,Myocardial Infarction,MESH,D009203,CASP3,3.46,,25450231,C0027051,"10,12-octadecadienoic acid",5282801,CCCCCC=CC=CCCCCCCCCC(=O)O,C18H32O2,GKJZMAHZJGSBKD-BLHCBFLLSA-N,"InChI=1S/C18H32O2/c1-2-3-4-5-6-7-8-9-10-11-12-13-14-15-16-17-18(19)20/h6-9H,2-5,10-17H2,1H3,(H,19,20)/b7-6+,9-8+","(10E,12E)-octadeca-10,12-dienoic acid"
"10,12-octadecadienoic acid",C094849,,Myocardial Reperfusion Injury,MESH,D015428,CASP3,3.95,,14998631,C0027055,"10,12-octadecadienoic acid",5282801,CCCCCC=CC=CCCCCCCCCC(=O)O,C18H32O2,GKJZMAHZJGSBKD-BLHCBFLLSA-N,"InChI=1S/C18H32O2/c1-2-3-4-5-6-7-8-9-10-11-12-13-14-15-16-17-18(19)20/h6-9H,2-5,10-17H2,1H3,(H,19,20)/b7-6+,9-8+","(10E,12E)-octadeca-10,12-dienoic acid"
"10,12-octadecadienoic acid",C094849,,Neurotoxicity Syndromes,MESH,D020258,CASP3,3.73,,21972528,C0235032,"10,12-octadecadienoic acid",5282801,CCCCCC=CC=CCCCCCCCCC(=O)O,C18H32O2,GKJZMAHZJGSBKD-BLHCBFLLSA-N,"InChI=1S/C18H32O2/c1-2-3-4-5-6-7-8-9-10-11-12-13-14-15-16-17-18(19)20/h6-9H,2-5,10-17H2,1H3,(H,19,20)/b7-6+,9-8+","(10E,12E)-octadeca-10,12-dienoic acid"
"10,12-octadecadienoic acid",C094849,,Obesity,MESH,D009765,PPARG,4.05,601665,11089532|28242765,C0028754,"10,12-octadecadienoic acid",5282801,CCCCCC=CC=CCCCCCCCCC(=O)O,C18H32O2,GKJZMAHZJGSBKD-BLHCBFLLSA-N,"InChI=1S/C18H32O2/c1-2-3-4-5-6-7-8-9-10-11-12-13-14-15-16-17-18(19)20/h6-9H,2-5,10-17H2,1H3,(H,19,20)/b7-6+,9-8+","(10E,12E)-octadeca-10,12-dienoic acid"
"10,12-octadecadienoic acid",C094849,,Pancreatic Neoplasms,MESH,D010190,PPARG,4.26,,11034103|11741176,C0030297,"10,12-octadecadienoic acid",5282801,CCCCCC=CC=CCCCCCCCCC(=O)O,C18H32O2,GKJZMAHZJGSBKD-BLHCBFLLSA-N,"InChI=1S/C18H32O2/c1-2-3-4-5-6-7-8-9-10-11-12-13-14-15-16-17-18(19)20/h6-9H,2-5,10-17H2,1H3,(H,19,20)/b7-6+,9-8+","(10E,12E)-octadeca-10,12-dienoic acid"
"10,12-octadecadienoic acid",C094849,,"Polycystic Kidney, Autosomal Dominant",MESH,D016891,PPARG,5.89,,20210794,C0887850,"10,12-octadecadienoic acid",5282801,CCCCCC=CC=CCCCCCCCCC(=O)O,C18H32O2,GKJZMAHZJGSBKD-BLHCBFLLSA-N,"InChI=1S/C18H32O2/c1-2-3-4-5-6-7-8-9-10-11-12-13-14-15-16-17-18(19)20/h6-9H,2-5,10-17H2,1H3,(H,19,20)/b7-6+,9-8+","(10E,12E)-octadeca-10,12-dienoic acid"
"10,12-octadecadienoic acid",C094849,,Psoriasis,MESH,D011565,PPARG,4.55,,10815854,C0033860,"10,12-octadecadienoic acid",5282801,CCCCCC=CC=CCCCCCCCCC(=O)O,C18H32O2,GKJZMAHZJGSBKD-BLHCBFLLSA-N,"InChI=1S/C18H32O2/c1-2-3-4-5-6-7-8-9-10-11-12-13-14-15-16-17-18(19)20/h6-9H,2-5,10-17H2,1H3,(H,19,20)/b7-6+,9-8+","(10E,12E)-octadeca-10,12-dienoic acid"
"10,12-octadecadienoic acid",C094849,,Renal Insufficiency,MESH,D051437,PPARG,4.04,,28182703,C0035078,"10,12-octadecadienoic acid",5282801,CCCCCC=CC=CCCCCCCCCC(=O)O,C18H32O2,GKJZMAHZJGSBKD-BLHCBFLLSA-N,"InChI=1S/C18H32O2/c1-2-3-4-5-6-7-8-9-10-11-12-13-14-15-16-17-18(19)20/h6-9H,2-5,10-17H2,1H3,(H,19,20)/b7-6+,9-8+","(10E,12E)-octadeca-10,12-dienoic acid"
"10,12-octadecadienoic acid",C094849,,Renal Insufficiency,MESH,D051437,PPARG,4.04,,28182703,C1565489,"10,12-octadecadienoic acid",5282801,CCCCCC=CC=CCCCCCCCCC(=O)O,C18H32O2,GKJZMAHZJGSBKD-BLHCBFLLSA-N,"InChI=1S/C18H32O2/c1-2-3-4-5-6-7-8-9-10-11-12-13-14-15-16-17-18(19)20/h6-9H,2-5,10-17H2,1H3,(H,19,20)/b7-6+,9-8+","(10E,12E)-octadeca-10,12-dienoic acid"
"10,12-octadecadienoic acid",C094849,,Retinal Detachment,MESH,D012163,CASP3,5.11,,18497877,C0035305,"10,12-octadecadienoic acid",5282801,CCCCCC=CC=CCCCCCCCCC(=O)O,C18H32O2,GKJZMAHZJGSBKD-BLHCBFLLSA-N,"InChI=1S/C18H32O2/c1-2-3-4-5-6-7-8-9-10-11-12-13-14-15-16-17-18(19)20/h6-9H,2-5,10-17H2,1H3,(H,19,20)/b7-6+,9-8+","(10E,12E)-octadeca-10,12-dienoic acid"
"10,12-octadecadienoic acid",C094849,,Sepsis,MESH,D018805,CASP3,4.08,,16003065,C1719672,"10,12-octadecadienoic acid",5282801,CCCCCC=CC=CCCCCCCCCC(=O)O,C18H32O2,GKJZMAHZJGSBKD-BLHCBFLLSA-N,"InChI=1S/C18H32O2/c1-2-3-4-5-6-7-8-9-10-11-12-13-14-15-16-17-18(19)20/h6-9H,2-5,10-17H2,1H3,(H,19,20)/b7-6+,9-8+","(10E,12E)-octadeca-10,12-dienoic acid"
"10,12-octadecadienoic acid",C094849,,Sepsis,MESH,D018805,CASP3,4.08,,16003065,C0243026,"10,12-octadecadienoic acid",5282801,CCCCCC=CC=CCCCCCCCCC(=O)O,C18H32O2,GKJZMAHZJGSBKD-BLHCBFLLSA-N,"InChI=1S/C18H32O2/c1-2-3-4-5-6-7-8-9-10-11-12-13-14-15-16-17-18(19)20/h6-9H,2-5,10-17H2,1H3,(H,19,20)/b7-6+,9-8+","(10E,12E)-octadeca-10,12-dienoic acid"
"10,12-octadecadienoic acid",C094849,,Status Epilepticus,MESH,D013226,CASP3,3.78,,16679645|18571097,C0038220,"10,12-octadecadienoic acid",5282801,CCCCCC=CC=CCCCCCCCCC(=O)O,C18H32O2,GKJZMAHZJGSBKD-BLHCBFLLSA-N,"InChI=1S/C18H32O2/c1-2-3-4-5-6-7-8-9-10-11-12-13-14-15-16-17-18(19)20/h6-9H,2-5,10-17H2,1H3,(H,19,20)/b7-6+,9-8+","(10E,12E)-octadeca-10,12-dienoic acid"
"10,12-octadecadienoic acid",C094849,,Stomach Neoplasms,MESH,D013274,PPARG,3.94,,15492468|19140230,C0038356,"10,12-octadecadienoic acid",5282801,CCCCCC=CC=CCCCCCCCCC(=O)O,C18H32O2,GKJZMAHZJGSBKD-BLHCBFLLSA-N,"InChI=1S/C18H32O2/c1-2-3-4-5-6-7-8-9-10-11-12-13-14-15-16-17-18(19)20/h6-9H,2-5,10-17H2,1H3,(H,19,20)/b7-6+,9-8+","(10E,12E)-octadeca-10,12-dienoic acid"
"10,12-octadecadienoic acid",C094849,,Subarachnoid Hemorrhage,MESH,D013345,CASP3,11.84,,24602480,C0038525,"10,12-octadecadienoic acid",5282801,CCCCCC=CC=CCCCCCCCCC(=O)O,C18H32O2,GKJZMAHZJGSBKD-BLHCBFLLSA-N,"InChI=1S/C18H32O2/c1-2-3-4-5-6-7-8-9-10-11-12-13-14-15-16-17-18(19)20/h6-9H,2-5,10-17H2,1H3,(H,19,20)/b7-6+,9-8+","(10E,12E)-octadeca-10,12-dienoic acid"
103D5R,C496879,,Acute Kidney Injury,MESH,D058186,VEGFA,3.32,,20943766|22808199,C2609414,103D5R,11267663,CC(C1=C(C2=C(C=C1)OC(C=C2)(C)C)OC)N3C=NC4=C3C=CC=N4,C20H21N3O2,MCVWPJZBARCDLJ-UHFFFAOYSA-N,"InChI=1S/C20H21N3O2/c1-13(23-12-22-19-16(23)6-5-11-21-19)14-7-8-17-15(18(14)24-4)9-10-20(2,3)25-17/h5-13H,1-4H3","1-[1-(5-methoxy-2,2-dimethylchromen-6-yl)ethyl]imidazo[4,5-b]pyridine"
103D5R,C496879,,Acute Kidney Injury,MESH,D058186,VEGFA,3.32,,20943766|22808199,C0022660,103D5R,11267663,CC(C1=C(C2=C(C=C1)OC(C=C2)(C)C)OC)N3C=NC4=C3C=CC=N4,C20H21N3O2,MCVWPJZBARCDLJ-UHFFFAOYSA-N,"InChI=1S/C20H21N3O2/c1-13(23-12-22-19-16(23)6-5-11-21-19)14-7-8-17-15(18(14)24-4)9-10-20(2,3)25-17/h5-13H,1-4H3","1-[1-(5-methoxy-2,2-dimethylchromen-6-yl)ethyl]imidazo[4,5-b]pyridine"
103D5R,C496879,,Adenocarcinoma,MESH,D000230,VEGFA,3.7,,26432044,C0001418,103D5R,11267663,CC(C1=C(C2=C(C=C1)OC(C=C2)(C)C)OC)N3C=NC4=C3C=CC=N4,C20H21N3O2,MCVWPJZBARCDLJ-UHFFFAOYSA-N,"InChI=1S/C20H21N3O2/c1-13(23-12-22-19-16(23)6-5-11-21-19)14-7-8-17-15(18(14)24-4)9-10-20(2,3)25-17/h5-13H,1-4H3","1-[1-(5-methoxy-2,2-dimethylchromen-6-yl)ethyl]imidazo[4,5-b]pyridine"
103D5R,C496879,,Alzheimer Disease,MESH,D000544,VEGFA,3.87,,15732116,C0750901,103D5R,11267663,CC(C1=C(C2=C(C=C1)OC(C=C2)(C)C)OC)N3C=NC4=C3C=CC=N4,C20H21N3O2,MCVWPJZBARCDLJ-UHFFFAOYSA-N,"InChI=1S/C20H21N3O2/c1-13(23-12-22-19-16(23)6-5-11-21-19)14-7-8-17-15(18(14)24-4)9-10-20(2,3)25-17/h5-13H,1-4H3","1-[1-(5-methoxy-2,2-dimethylchromen-6-yl)ethyl]imidazo[4,5-b]pyridine"
103D5R,C496879,,"Arthritis, Rheumatoid",MESH,D001172,VEGFA,3.74,,16368150,C0003873,103D5R,11267663,CC(C1=C(C2=C(C=C1)OC(C=C2)(C)C)OC)N3C=NC4=C3C=CC=N4,C20H21N3O2,MCVWPJZBARCDLJ-UHFFFAOYSA-N,"InChI=1S/C20H21N3O2/c1-13(23-12-22-19-16(23)6-5-11-21-19)14-7-8-17-15(18(14)24-4)9-10-20(2,3)25-17/h5-13H,1-4H3","1-[1-(5-methoxy-2,2-dimethylchromen-6-yl)ethyl]imidazo[4,5-b]pyridine"
103D5R,C496879,,Asthma,MESH,D001249,VEGFA,3.74,,11907124|15201500|19263519,C0004096,103D5R,11267663,CC(C1=C(C2=C(C=C1)OC(C=C2)(C)C)OC)N3C=NC4=C3C=CC=N4,C20H21N3O2,MCVWPJZBARCDLJ-UHFFFAOYSA-N,"InChI=1S/C20H21N3O2/c1-13(23-12-22-19-16(23)6-5-11-21-19)14-7-8-17-15(18(14)24-4)9-10-20(2,3)25-17/h5-13H,1-4H3","1-[1-(5-methoxy-2,2-dimethylchromen-6-yl)ethyl]imidazo[4,5-b]pyridine"
103D5R,C496879,,Astrocytoma,MESH,D001254,HIF1A,4.87,,15341671,C0334579,103D5R,11267663,CC(C1=C(C2=C(C=C1)OC(C=C2)(C)C)OC)N3C=NC4=C3C=CC=N4,C20H21N3O2,MCVWPJZBARCDLJ-UHFFFAOYSA-N,"InChI=1S/C20H21N3O2/c1-13(23-12-22-19-16(23)6-5-11-21-19)14-7-8-17-15(18(14)24-4)9-10-20(2,3)25-17/h5-13H,1-4H3","1-[1-(5-methoxy-2,2-dimethylchromen-6-yl)ethyl]imidazo[4,5-b]pyridine"
103D5R,C496879,,Astrocytoma,MESH,D001254,HIF1A,4.87,,15341671,C0205768,103D5R,11267663,CC(C1=C(C2=C(C=C1)OC(C=C2)(C)C)OC)N3C=NC4=C3C=CC=N4,C20H21N3O2,MCVWPJZBARCDLJ-UHFFFAOYSA-N,"InChI=1S/C20H21N3O2/c1-13(23-12-22-19-16(23)6-5-11-21-19)14-7-8-17-15(18(14)24-4)9-10-20(2,3)25-17/h5-13H,1-4H3","1-[1-(5-methoxy-2,2-dimethylchromen-6-yl)ethyl]imidazo[4,5-b]pyridine"
103D5R,C496879,,Astrocytoma,MESH,D001254,HIF1A,4.87,,15341671,C0004114,103D5R,11267663,CC(C1=C(C2=C(C=C1)OC(C=C2)(C)C)OC)N3C=NC4=C3C=CC=N4,C20H21N3O2,MCVWPJZBARCDLJ-UHFFFAOYSA-N,"InChI=1S/C20H21N3O2/c1-13(23-12-22-19-16(23)6-5-11-21-19)14-7-8-17-15(18(14)24-4)9-10-20(2,3)25-17/h5-13H,1-4H3","1-[1-(5-methoxy-2,2-dimethylchromen-6-yl)ethyl]imidazo[4,5-b]pyridine"
103D5R,C496879,,Atherosclerosis,MESH,D050197,VEGFA,3.8,,15937083,C0004153,103D5R,11267663,CC(C1=C(C2=C(C=C1)OC(C=C2)(C)C)OC)N3C=NC4=C3C=CC=N4,C20H21N3O2,MCVWPJZBARCDLJ-UHFFFAOYSA-N,"InChI=1S/C20H21N3O2/c1-13(23-12-22-19-16(23)6-5-11-21-19)14-7-8-17-15(18(14)24-4)9-10-20(2,3)25-17/h5-13H,1-4H3","1-[1-(5-methoxy-2,2-dimethylchromen-6-yl)ethyl]imidazo[4,5-b]pyridine"
103D5R,C496879,,Atrophy,MESH,D001284,MAPK3,3.85,,16391472,C0333641,103D5R,11267663,CC(C1=C(C2=C(C=C1)OC(C=C2)(C)C)OC)N3C=NC4=C3C=CC=N4,C20H21N3O2,MCVWPJZBARCDLJ-UHFFFAOYSA-N,"InChI=1S/C20H21N3O2/c1-13(23-12-22-19-16(23)6-5-11-21-19)14-7-8-17-15(18(14)24-4)9-10-20(2,3)25-17/h5-13H,1-4H3","1-[1-(5-methoxy-2,2-dimethylchromen-6-yl)ethyl]imidazo[4,5-b]pyridine"
103D5R,C496879,,Autistic Disorder,MESH,D001321,MAPK3,3.37,,30559488,C0004352,103D5R,11267663,CC(C1=C(C2=C(C=C1)OC(C=C2)(C)C)OC)N3C=NC4=C3C=CC=N4,C20H21N3O2,MCVWPJZBARCDLJ-UHFFFAOYSA-N,"InChI=1S/C20H21N3O2/c1-13(23-12-22-19-16(23)6-5-11-21-19)14-7-8-17-15(18(14)24-4)9-10-20(2,3)25-17/h5-13H,1-4H3","1-[1-(5-methoxy-2,2-dimethylchromen-6-yl)ethyl]imidazo[4,5-b]pyridine"
103D5R,C496879,,Brain Neoplasms,MESH,D001932,VEGFA,4.29,,20932960,C0750974,103D5R,11267663,CC(C1=C(C2=C(C=C1)OC(C=C2)(C)C)OC)N3C=NC4=C3C=CC=N4,C20H21N3O2,MCVWPJZBARCDLJ-UHFFFAOYSA-N,"InChI=1S/C20H21N3O2/c1-13(23-12-22-19-16(23)6-5-11-21-19)14-7-8-17-15(18(14)24-4)9-10-20(2,3)25-17/h5-13H,1-4H3","1-[1-(5-methoxy-2,2-dimethylchromen-6-yl)ethyl]imidazo[4,5-b]pyridine"
103D5R,C496879,,Breast Neoplasms,MESH,D001943,AKT1,9.68,114480,20228224,C0678222,103D5R,11267663,CC(C1=C(C2=C(C=C1)OC(C=C2)(C)C)OC)N3C=NC4=C3C=CC=N4,C20H21N3O2,MCVWPJZBARCDLJ-UHFFFAOYSA-N,"InChI=1S/C20H21N3O2/c1-13(23-12-22-19-16(23)6-5-11-21-19)14-7-8-17-15(18(14)24-4)9-10-20(2,3)25-17/h5-13H,1-4H3","1-[1-(5-methoxy-2,2-dimethylchromen-6-yl)ethyl]imidazo[4,5-b]pyridine"
103D5R,C496879,,Breast Neoplasms,MESH,D001943,AKT1,9.68,114480,20228224,C0006142,103D5R,11267663,CC(C1=C(C2=C(C=C1)OC(C=C2)(C)C)OC)N3C=NC4=C3C=CC=N4,C20H21N3O2,MCVWPJZBARCDLJ-UHFFFAOYSA-N,"InChI=1S/C20H21N3O2/c1-13(23-12-22-19-16(23)6-5-11-21-19)14-7-8-17-15(18(14)24-4)9-10-20(2,3)25-17/h5-13H,1-4H3","1-[1-(5-methoxy-2,2-dimethylchromen-6-yl)ethyl]imidazo[4,5-b]pyridine"
103D5R,C496879,,"Bronchitis, Chronic",MESH,D029481,VEGFA,4.62,,19263519,C0008677,103D5R,11267663,CC(C1=C(C2=C(C=C1)OC(C=C2)(C)C)OC)N3C=NC4=C3C=CC=N4,C20H21N3O2,MCVWPJZBARCDLJ-UHFFFAOYSA-N,"InChI=1S/C20H21N3O2/c1-13(23-12-22-19-16(23)6-5-11-21-19)14-7-8-17-15(18(14)24-4)9-10-20(2,3)25-17/h5-13H,1-4H3","1-[1-(5-methoxy-2,2-dimethylchromen-6-yl)ethyl]imidazo[4,5-b]pyridine"
103D5R,C496879,,Carcinoma,MESH,D002277,HIF1A,3.93,,19808899,C0007097,103D5R,11267663,CC(C1=C(C2=C(C=C1)OC(C=C2)(C)C)OC)N3C=NC4=C3C=CC=N4,C20H21N3O2,MCVWPJZBARCDLJ-UHFFFAOYSA-N,"InChI=1S/C20H21N3O2/c1-13(23-12-22-19-16(23)6-5-11-21-19)14-7-8-17-15(18(14)24-4)9-10-20(2,3)25-17/h5-13H,1-4H3","1-[1-(5-methoxy-2,2-dimethylchromen-6-yl)ethyl]imidazo[4,5-b]pyridine"
103D5R,C496879,,"Carcinoma, Hepatocellular",MESH,D006528,SLC2A1,3.7,,8364915,C2239176,103D5R,11267663,CC(C1=C(C2=C(C=C1)OC(C=C2)(C)C)OC)N3C=NC4=C3C=CC=N4,C20H21N3O2,MCVWPJZBARCDLJ-UHFFFAOYSA-N,"InChI=1S/C20H21N3O2/c1-13(23-12-22-19-16(23)6-5-11-21-19)14-7-8-17-15(18(14)24-4)9-10-20(2,3)25-17/h5-13H,1-4H3","1-[1-(5-methoxy-2,2-dimethylchromen-6-yl)ethyl]imidazo[4,5-b]pyridine"
103D5R,C496879,,"Carcinoma, Non-Small-Cell Lung",MESH,D002289,HIF1A,8.47,,30381462,C0007131,103D5R,11267663,CC(C1=C(C2=C(C=C1)OC(C=C2)(C)C)OC)N3C=NC4=C3C=CC=N4,C20H21N3O2,MCVWPJZBARCDLJ-UHFFFAOYSA-N,"InChI=1S/C20H21N3O2/c1-13(23-12-22-19-16(23)6-5-11-21-19)14-7-8-17-15(18(14)24-4)9-10-20(2,3)25-17/h5-13H,1-4H3","1-[1-(5-methoxy-2,2-dimethylchromen-6-yl)ethyl]imidazo[4,5-b]pyridine"
103D5R,C496879,,"Carcinoma, Pancreatic Ductal",MESH,D021441,VEGFA,4.77,,17481528,C0887833,103D5R,11267663,CC(C1=C(C2=C(C=C1)OC(C=C2)(C)C)OC)N3C=NC4=C3C=CC=N4,C20H21N3O2,MCVWPJZBARCDLJ-UHFFFAOYSA-N,"InChI=1S/C20H21N3O2/c1-13(23-12-22-19-16(23)6-5-11-21-19)14-7-8-17-15(18(14)24-4)9-10-20(2,3)25-17/h5-13H,1-4H3","1-[1-(5-methoxy-2,2-dimethylchromen-6-yl)ethyl]imidazo[4,5-b]pyridine"
103D5R,C496879,,"Carcinoma, Renal Cell",MESH,D002292,SLC2A1,4.38,,7921415,C0007134,103D5R,11267663,CC(C1=C(C2=C(C=C1)OC(C=C2)(C)C)OC)N3C=NC4=C3C=CC=N4,C20H21N3O2,MCVWPJZBARCDLJ-UHFFFAOYSA-N,"InChI=1S/C20H21N3O2/c1-13(23-12-22-19-16(23)6-5-11-21-19)14-7-8-17-15(18(14)24-4)9-10-20(2,3)25-17/h5-13H,1-4H3","1-[1-(5-methoxy-2,2-dimethylchromen-6-yl)ethyl]imidazo[4,5-b]pyridine"
103D5R,C496879,,Cardiomyopathies,MESH,D009202,AKT1,12.48,,24448315,C0036529,103D5R,11267663,CC(C1=C(C2=C(C=C1)OC(C=C2)(C)C)OC)N3C=NC4=C3C=CC=N4,C20H21N3O2,MCVWPJZBARCDLJ-UHFFFAOYSA-N,"InChI=1S/C20H21N3O2/c1-13(23-12-22-19-16(23)6-5-11-21-19)14-7-8-17-15(18(14)24-4)9-10-20(2,3)25-17/h5-13H,1-4H3","1-[1-(5-methoxy-2,2-dimethylchromen-6-yl)ethyl]imidazo[4,5-b]pyridine"
103D5R,C496879,,Choroidal Neovascularization,MESH,D020256,VEGFA,5.86,,16680105,C0600518,103D5R,11267663,CC(C1=C(C2=C(C=C1)OC(C=C2)(C)C)OC)N3C=NC4=C3C=CC=N4,C20H21N3O2,MCVWPJZBARCDLJ-UHFFFAOYSA-N,"InChI=1S/C20H21N3O2/c1-13(23-12-22-19-16(23)6-5-11-21-19)14-7-8-17-15(18(14)24-4)9-10-20(2,3)25-17/h5-13H,1-4H3","1-[1-(5-methoxy-2,2-dimethylchromen-6-yl)ethyl]imidazo[4,5-b]pyridine"
103D5R,C496879,,Clear-cell metastatic renal cell carcinoma,MESH,C538445,VEGFA,5.75,,25239121,C2931852,103D5R,11267663,CC(C1=C(C2=C(C=C1)OC(C=C2)(C)C)OC)N3C=NC4=C3C=CC=N4,C20H21N3O2,MCVWPJZBARCDLJ-UHFFFAOYSA-N,"InChI=1S/C20H21N3O2/c1-13(23-12-22-19-16(23)6-5-11-21-19)14-7-8-17-15(18(14)24-4)9-10-20(2,3)25-17/h5-13H,1-4H3","1-[1-(5-methoxy-2,2-dimethylchromen-6-yl)ethyl]imidazo[4,5-b]pyridine"
103D5R,C496879,,Cocaine-Related Disorders,MESH,D019970,MAPK1,7.09,,16407894|20692647,C0600427,103D5R,11267663,CC(C1=C(C2=C(C=C1)OC(C=C2)(C)C)OC)N3C=NC4=C3C=CC=N4,C20H21N3O2,MCVWPJZBARCDLJ-UHFFFAOYSA-N,"InChI=1S/C20H21N3O2/c1-13(23-12-22-19-16(23)6-5-11-21-19)14-7-8-17-15(18(14)24-4)9-10-20(2,3)25-17/h5-13H,1-4H3","1-[1-(5-methoxy-2,2-dimethylchromen-6-yl)ethyl]imidazo[4,5-b]pyridine"
103D5R,C496879,,Cocaine-Related Disorders,MESH,D019970,MAPK1,7.09,,16407894|20692647,C0009171,103D5R,11267663,CC(C1=C(C2=C(C=C1)OC(C=C2)(C)C)OC)N3C=NC4=C3C=CC=N4,C20H21N3O2,MCVWPJZBARCDLJ-UHFFFAOYSA-N,"InChI=1S/C20H21N3O2/c1-13(23-12-22-19-16(23)6-5-11-21-19)14-7-8-17-15(18(14)24-4)9-10-20(2,3)25-17/h5-13H,1-4H3","1-[1-(5-methoxy-2,2-dimethylchromen-6-yl)ethyl]imidazo[4,5-b]pyridine"
103D5R,C496879,,Cocaine-Related Disorders,MESH,D019970,MAPK1,7.09,,16407894|20692647,C0236736,103D5R,11267663,CC(C1=C(C2=C(C=C1)OC(C=C2)(C)C)OC)N3C=NC4=C3C=CC=N4,C20H21N3O2,MCVWPJZBARCDLJ-UHFFFAOYSA-N,"InChI=1S/C20H21N3O2/c1-13(23-12-22-19-16(23)6-5-11-21-19)14-7-8-17-15(18(14)24-4)9-10-20(2,3)25-17/h5-13H,1-4H3","1-[1-(5-methoxy-2,2-dimethylchromen-6-yl)ethyl]imidazo[4,5-b]pyridine"
103D5R,C496879,,Colonic Neoplasms,MESH,D003110,SLC2A1,7.85,,11953883,C0009375,103D5R,11267663,CC(C1=C(C2=C(C=C1)OC(C=C2)(C)C)OC)N3C=NC4=C3C=CC=N4,C20H21N3O2,MCVWPJZBARCDLJ-UHFFFAOYSA-N,"InChI=1S/C20H21N3O2/c1-13(23-12-22-19-16(23)6-5-11-21-19)14-7-8-17-15(18(14)24-4)9-10-20(2,3)25-17/h5-13H,1-4H3","1-[1-(5-methoxy-2,2-dimethylchromen-6-yl)ethyl]imidazo[4,5-b]pyridine"
103D5R,C496879,,Colorectal Neoplasms,MESH,D015179,AKT1,3.46,114500,,C0009404,103D5R,11267663,CC(C1=C(C2=C(C=C1)OC(C=C2)(C)C)OC)N3C=NC4=C3C=CC=N4,C20H21N3O2,MCVWPJZBARCDLJ-UHFFFAOYSA-N,"InChI=1S/C20H21N3O2/c1-13(23-12-22-19-16(23)6-5-11-21-19)14-7-8-17-15(18(14)24-4)9-10-20(2,3)25-17/h5-13H,1-4H3","1-[1-(5-methoxy-2,2-dimethylchromen-6-yl)ethyl]imidazo[4,5-b]pyridine"
103D5R,C496879,,Colorectal Neoplasms,MESH,D015179,AKT1,3.46,114500,,C0009402,103D5R,11267663,CC(C1=C(C2=C(C=C1)OC(C=C2)(C)C)OC)N3C=NC4=C3C=CC=N4,C20H21N3O2,MCVWPJZBARCDLJ-UHFFFAOYSA-N,"InChI=1S/C20H21N3O2/c1-13(23-12-22-19-16(23)6-5-11-21-19)14-7-8-17-15(18(14)24-4)9-10-20(2,3)25-17/h5-13H,1-4H3","1-[1-(5-methoxy-2,2-dimethylchromen-6-yl)ethyl]imidazo[4,5-b]pyridine"
103D5R,C496879,,Coronary Artery Disease,MESH,D003324,VEGFA,4.01,,14668888|15937083,C1956346,103D5R,11267663,CC(C1=C(C2=C(C=C1)OC(C=C2)(C)C)OC)N3C=NC4=C3C=CC=N4,C20H21N3O2,MCVWPJZBARCDLJ-UHFFFAOYSA-N,"InChI=1S/C20H21N3O2/c1-13(23-12-22-19-16(23)6-5-11-21-19)14-7-8-17-15(18(14)24-4)9-10-20(2,3)25-17/h5-13H,1-4H3","1-[1-(5-methoxy-2,2-dimethylchromen-6-yl)ethyl]imidazo[4,5-b]pyridine"
103D5R,C496879,,Coronary Artery Disease,MESH,D003324,VEGFA,4.01,,14668888|15937083,C0010054,103D5R,11267663,CC(C1=C(C2=C(C=C1)OC(C=C2)(C)C)OC)N3C=NC4=C3C=CC=N4,C20H21N3O2,MCVWPJZBARCDLJ-UHFFFAOYSA-N,"InChI=1S/C20H21N3O2/c1-13(23-12-22-19-16(23)6-5-11-21-19)14-7-8-17-15(18(14)24-4)9-10-20(2,3)25-17/h5-13H,1-4H3","1-[1-(5-methoxy-2,2-dimethylchromen-6-yl)ethyl]imidazo[4,5-b]pyridine"
103D5R,C496879,,"Dermatitis, Atopic",MESH,D003876,MAPK8,4.3,,24046278,C0011615,103D5R,11267663,CC(C1=C(C2=C(C=C1)OC(C=C2)(C)C)OC)N3C=NC4=C3C=CC=N4,C20H21N3O2,MCVWPJZBARCDLJ-UHFFFAOYSA-N,"InChI=1S/C20H21N3O2/c1-13(23-12-22-19-16(23)6-5-11-21-19)14-7-8-17-15(18(14)24-4)9-10-20(2,3)25-17/h5-13H,1-4H3","1-[1-(5-methoxy-2,2-dimethylchromen-6-yl)ethyl]imidazo[4,5-b]pyridine"
103D5R,C496879,,Developmental Disabilities,MESH,D002658,MAPK3,10.31,,30559488,C0008073,103D5R,11267663,CC(C1=C(C2=C(C=C1)OC(C=C2)(C)C)OC)N3C=NC4=C3C=CC=N4,C20H21N3O2,MCVWPJZBARCDLJ-UHFFFAOYSA-N,"InChI=1S/C20H21N3O2/c1-13(23-12-22-19-16(23)6-5-11-21-19)14-7-8-17-15(18(14)24-4)9-10-20(2,3)25-17/h5-13H,1-4H3","1-[1-(5-methoxy-2,2-dimethylchromen-6-yl)ethyl]imidazo[4,5-b]pyridine"
103D5R,C496879,,"Diabetes Mellitus, Type 2",MESH,D003924,AKT1,7.74,,31626838,C0011860,103D5R,11267663,CC(C1=C(C2=C(C=C1)OC(C=C2)(C)C)OC)N3C=NC4=C3C=CC=N4,C20H21N3O2,MCVWPJZBARCDLJ-UHFFFAOYSA-N,"InChI=1S/C20H21N3O2/c1-13(23-12-22-19-16(23)6-5-11-21-19)14-7-8-17-15(18(14)24-4)9-10-20(2,3)25-17/h5-13H,1-4H3","1-[1-(5-methoxy-2,2-dimethylchromen-6-yl)ethyl]imidazo[4,5-b]pyridine"
103D5R,C496879,,Diabetic Nephropathies,MESH,D003928,VEGFA,4.06,,18630688,C0011881,103D5R,11267663,CC(C1=C(C2=C(C=C1)OC(C=C2)(C)C)OC)N3C=NC4=C3C=CC=N4,C20H21N3O2,MCVWPJZBARCDLJ-UHFFFAOYSA-N,"InChI=1S/C20H21N3O2/c1-13(23-12-22-19-16(23)6-5-11-21-19)14-7-8-17-15(18(14)24-4)9-10-20(2,3)25-17/h5-13H,1-4H3","1-[1-(5-methoxy-2,2-dimethylchromen-6-yl)ethyl]imidazo[4,5-b]pyridine"
103D5R,C496879,,Diabetic Retinopathy,MESH,D003930,VEGFA,4.73,,11978667|15788408|20577866,C0011884,103D5R,11267663,CC(C1=C(C2=C(C=C1)OC(C=C2)(C)C)OC)N3C=NC4=C3C=CC=N4,C20H21N3O2,MCVWPJZBARCDLJ-UHFFFAOYSA-N,"InChI=1S/C20H21N3O2/c1-13(23-12-22-19-16(23)6-5-11-21-19)14-7-8-17-15(18(14)24-4)9-10-20(2,3)25-17/h5-13H,1-4H3","1-[1-(5-methoxy-2,2-dimethylchromen-6-yl)ethyl]imidazo[4,5-b]pyridine"
103D5R,C496879,,Endometrial Neoplasms,MESH,D016889,VEGFA,4.18,,17380299,C0476089,103D5R,11267663,CC(C1=C(C2=C(C=C1)OC(C=C2)(C)C)OC)N3C=NC4=C3C=CC=N4,C20H21N3O2,MCVWPJZBARCDLJ-UHFFFAOYSA-N,"InChI=1S/C20H21N3O2/c1-13(23-12-22-19-16(23)6-5-11-21-19)14-7-8-17-15(18(14)24-4)9-10-20(2,3)25-17/h5-13H,1-4H3","1-[1-(5-methoxy-2,2-dimethylchromen-6-yl)ethyl]imidazo[4,5-b]pyridine"
103D5R,C496879,,Epilepsy,MESH,D004827,AKT1,3.73,,20064661,C0014544,103D5R,11267663,CC(C1=C(C2=C(C=C1)OC(C=C2)(C)C)OC)N3C=NC4=C3C=CC=N4,C20H21N3O2,MCVWPJZBARCDLJ-UHFFFAOYSA-N,"InChI=1S/C20H21N3O2/c1-13(23-12-22-19-16(23)6-5-11-21-19)14-7-8-17-15(18(14)24-4)9-10-20(2,3)25-17/h5-13H,1-4H3","1-[1-(5-methoxy-2,2-dimethylchromen-6-yl)ethyl]imidazo[4,5-b]pyridine"
103D5R,C496879,,Erectile Dysfunction,MESH,D007172,VEGFA,4.05,,12002441,C0242350,103D5R,11267663,CC(C1=C(C2=C(C=C1)OC(C=C2)(C)C)OC)N3C=NC4=C3C=CC=N4,C20H21N3O2,MCVWPJZBARCDLJ-UHFFFAOYSA-N,"InChI=1S/C20H21N3O2/c1-13(23-12-22-19-16(23)6-5-11-21-19)14-7-8-17-15(18(14)24-4)9-10-20(2,3)25-17/h5-13H,1-4H3","1-[1-(5-methoxy-2,2-dimethylchromen-6-yl)ethyl]imidazo[4,5-b]pyridine"
103D5R,C496879,,Fibrosis,MESH,D005355,AKT1,3.61,,24448315,C1623038,103D5R,11267663,CC(C1=C(C2=C(C=C1)OC(C=C2)(C)C)OC)N3C=NC4=C3C=CC=N4,C20H21N3O2,MCVWPJZBARCDLJ-UHFFFAOYSA-N,"InChI=1S/C20H21N3O2/c1-13(23-12-22-19-16(23)6-5-11-21-19)14-7-8-17-15(18(14)24-4)9-10-20(2,3)25-17/h5-13H,1-4H3","1-[1-(5-methoxy-2,2-dimethylchromen-6-yl)ethyl]imidazo[4,5-b]pyridine"
103D5R,C496879,,Fibrosis,MESH,D005355,AKT1,3.61,,24448315,C0016059,103D5R,11267663,CC(C1=C(C2=C(C=C1)OC(C=C2)(C)C)OC)N3C=NC4=C3C=CC=N4,C20H21N3O2,MCVWPJZBARCDLJ-UHFFFAOYSA-N,"InChI=1S/C20H21N3O2/c1-13(23-12-22-19-16(23)6-5-11-21-19)14-7-8-17-15(18(14)24-4)9-10-20(2,3)25-17/h5-13H,1-4H3","1-[1-(5-methoxy-2,2-dimethylchromen-6-yl)ethyl]imidazo[4,5-b]pyridine"
103D5R,C496879,,Glioblastoma,MESH,D005909,HIF1A,9.14,,12811834,C0017636,103D5R,11267663,CC(C1=C(C2=C(C=C1)OC(C=C2)(C)C)OC)N3C=NC4=C3C=CC=N4,C20H21N3O2,MCVWPJZBARCDLJ-UHFFFAOYSA-N,"InChI=1S/C20H21N3O2/c1-13(23-12-22-19-16(23)6-5-11-21-19)14-7-8-17-15(18(14)24-4)9-10-20(2,3)25-17/h5-13H,1-4H3","1-[1-(5-methoxy-2,2-dimethylchromen-6-yl)ethyl]imidazo[4,5-b]pyridine"
103D5R,C496879,,Glioblastoma,MESH,D005909,HIF1A,9.14,,12811834,C0334588,103D5R,11267663,CC(C1=C(C2=C(C=C1)OC(C=C2)(C)C)OC)N3C=NC4=C3C=CC=N4,C20H21N3O2,MCVWPJZBARCDLJ-UHFFFAOYSA-N,"InChI=1S/C20H21N3O2/c1-13(23-12-22-19-16(23)6-5-11-21-19)14-7-8-17-15(18(14)24-4)9-10-20(2,3)25-17/h5-13H,1-4H3","1-[1-(5-methoxy-2,2-dimethylchromen-6-yl)ethyl]imidazo[4,5-b]pyridine"
103D5R,C496879,,Glioblastoma,MESH,D005909,HIF1A,9.14,,12811834,C1621958,103D5R,11267663,CC(C1=C(C2=C(C=C1)OC(C=C2)(C)C)OC)N3C=NC4=C3C=CC=N4,C20H21N3O2,MCVWPJZBARCDLJ-UHFFFAOYSA-N,"InChI=1S/C20H21N3O2/c1-13(23-12-22-19-16(23)6-5-11-21-19)14-7-8-17-15(18(14)24-4)9-10-20(2,3)25-17/h5-13H,1-4H3","1-[1-(5-methoxy-2,2-dimethylchromen-6-yl)ethyl]imidazo[4,5-b]pyridine"
103D5R,C496879,,Gliosarcoma,MESH,D018316,VEGFA,5.46,,16533777,C0206726,103D5R,11267663,CC(C1=C(C2=C(C=C1)OC(C=C2)(C)C)OC)N3C=NC4=C3C=CC=N4,C20H21N3O2,MCVWPJZBARCDLJ-UHFFFAOYSA-N,"InChI=1S/C20H21N3O2/c1-13(23-12-22-19-16(23)6-5-11-21-19)14-7-8-17-15(18(14)24-4)9-10-20(2,3)25-17/h5-13H,1-4H3","1-[1-(5-methoxy-2,2-dimethylchromen-6-yl)ethyl]imidazo[4,5-b]pyridine"
103D5R,C496879,,Head and Neck Neoplasms,MESH,D006258,MAPK1,17.13,,15342401,C0018671,103D5R,11267663,CC(C1=C(C2=C(C=C1)OC(C=C2)(C)C)OC)N3C=NC4=C3C=CC=N4,C20H21N3O2,MCVWPJZBARCDLJ-UHFFFAOYSA-N,"InChI=1S/C20H21N3O2/c1-13(23-12-22-19-16(23)6-5-11-21-19)14-7-8-17-15(18(14)24-4)9-10-20(2,3)25-17/h5-13H,1-4H3","1-[1-(5-methoxy-2,2-dimethylchromen-6-yl)ethyl]imidazo[4,5-b]pyridine"
103D5R,C496879,,Heart Diseases,MESH,D006331,VEGFA,3.55,,16844662,C0018799,103D5R,11267663,CC(C1=C(C2=C(C=C1)OC(C=C2)(C)C)OC)N3C=NC4=C3C=CC=N4,C20H21N3O2,MCVWPJZBARCDLJ-UHFFFAOYSA-N,"InChI=1S/C20H21N3O2/c1-13(23-12-22-19-16(23)6-5-11-21-19)14-7-8-17-15(18(14)24-4)9-10-20(2,3)25-17/h5-13H,1-4H3","1-[1-(5-methoxy-2,2-dimethylchromen-6-yl)ethyl]imidazo[4,5-b]pyridine"
103D5R,C496879,,Heart Failure,MESH,D006333,HIF1A,7.34,,15732037,C0018801,103D5R,11267663,CC(C1=C(C2=C(C=C1)OC(C=C2)(C)C)OC)N3C=NC4=C3C=CC=N4,C20H21N3O2,MCVWPJZBARCDLJ-UHFFFAOYSA-N,"InChI=1S/C20H21N3O2/c1-13(23-12-22-19-16(23)6-5-11-21-19)14-7-8-17-15(18(14)24-4)9-10-20(2,3)25-17/h5-13H,1-4H3","1-[1-(5-methoxy-2,2-dimethylchromen-6-yl)ethyl]imidazo[4,5-b]pyridine"
103D5R,C496879,,Heart Failure,MESH,D006333,HIF1A,7.34,,15732037,C0018802,103D5R,11267663,CC(C1=C(C2=C(C=C1)OC(C=C2)(C)C)OC)N3C=NC4=C3C=CC=N4,C20H21N3O2,MCVWPJZBARCDLJ-UHFFFAOYSA-N,"InChI=1S/C20H21N3O2/c1-13(23-12-22-19-16(23)6-5-11-21-19)14-7-8-17-15(18(14)24-4)9-10-20(2,3)25-17/h5-13H,1-4H3","1-[1-(5-methoxy-2,2-dimethylchromen-6-yl)ethyl]imidazo[4,5-b]pyridine"
103D5R,C496879,,Hodgkin Disease,MESH,D006689,MAPK1,4.03,,7545087,C0019829,103D5R,11267663,CC(C1=C(C2=C(C=C1)OC(C=C2)(C)C)OC)N3C=NC4=C3C=CC=N4,C20H21N3O2,MCVWPJZBARCDLJ-UHFFFAOYSA-N,"InChI=1S/C20H21N3O2/c1-13(23-12-22-19-16(23)6-5-11-21-19)14-7-8-17-15(18(14)24-4)9-10-20(2,3)25-17/h5-13H,1-4H3","1-[1-(5-methoxy-2,2-dimethylchromen-6-yl)ethyl]imidazo[4,5-b]pyridine"
103D5R,C496879,,Hodgkin Disease,MESH,D006689,MAPK1,4.03,,7545087,C0152267,103D5R,11267663,CC(C1=C(C2=C(C=C1)OC(C=C2)(C)C)OC)N3C=NC4=C3C=CC=N4,C20H21N3O2,MCVWPJZBARCDLJ-UHFFFAOYSA-N,"InChI=1S/C20H21N3O2/c1-13(23-12-22-19-16(23)6-5-11-21-19)14-7-8-17-15(18(14)24-4)9-10-20(2,3)25-17/h5-13H,1-4H3","1-[1-(5-methoxy-2,2-dimethylchromen-6-yl)ethyl]imidazo[4,5-b]pyridine"
103D5R,C496879,,"Hypertension, Portal",MESH,D006975,VEGFA,4.68,,18416461,C0020541,103D5R,11267663,CC(C1=C(C2=C(C=C1)OC(C=C2)(C)C)OC)N3C=NC4=C3C=CC=N4,C20H21N3O2,MCVWPJZBARCDLJ-UHFFFAOYSA-N,"InChI=1S/C20H21N3O2/c1-13(23-12-22-19-16(23)6-5-11-21-19)14-7-8-17-15(18(14)24-4)9-10-20(2,3)25-17/h5-13H,1-4H3","1-[1-(5-methoxy-2,2-dimethylchromen-6-yl)ethyl]imidazo[4,5-b]pyridine"
103D5R,C496879,,"Hypertension, Pulmonary",MESH,D006976,HIF1A,4.21,,20110409,C0020542,103D5R,11267663,CC(C1=C(C2=C(C=C1)OC(C=C2)(C)C)OC)N3C=NC4=C3C=CC=N4,C20H21N3O2,MCVWPJZBARCDLJ-UHFFFAOYSA-N,"InChI=1S/C20H21N3O2/c1-13(23-12-22-19-16(23)6-5-11-21-19)14-7-8-17-15(18(14)24-4)9-10-20(2,3)25-17/h5-13H,1-4H3","1-[1-(5-methoxy-2,2-dimethylchromen-6-yl)ethyl]imidazo[4,5-b]pyridine"
103D5R,C496879,,Hypertrophy,MESH,D006984,MAPK1,8.9,,12237323,C0020564,103D5R,11267663,CC(C1=C(C2=C(C=C1)OC(C=C2)(C)C)OC)N3C=NC4=C3C=CC=N4,C20H21N3O2,MCVWPJZBARCDLJ-UHFFFAOYSA-N,"InChI=1S/C20H21N3O2/c1-13(23-12-22-19-16(23)6-5-11-21-19)14-7-8-17-15(18(14)24-4)9-10-20(2,3)25-17/h5-13H,1-4H3","1-[1-(5-methoxy-2,2-dimethylchromen-6-yl)ethyl]imidazo[4,5-b]pyridine"
103D5R,C496879,,Idiopathic Pulmonary Fibrosis,MESH,D054990,HIF1A,5.16,,28434932,C1800706,103D5R,11267663,CC(C1=C(C2=C(C=C1)OC(C=C2)(C)C)OC)N3C=NC4=C3C=CC=N4,C20H21N3O2,MCVWPJZBARCDLJ-UHFFFAOYSA-N,"InChI=1S/C20H21N3O2/c1-13(23-12-22-19-16(23)6-5-11-21-19)14-7-8-17-15(18(14)24-4)9-10-20(2,3)25-17/h5-13H,1-4H3","1-[1-(5-methoxy-2,2-dimethylchromen-6-yl)ethyl]imidazo[4,5-b]pyridine"
103D5R,C496879,,Inflammation,MESH,D007249,AKT1,6.31,,24448315|26297436,C0021368,103D5R,11267663,CC(C1=C(C2=C(C=C1)OC(C=C2)(C)C)OC)N3C=NC4=C3C=CC=N4,C20H21N3O2,MCVWPJZBARCDLJ-UHFFFAOYSA-N,"InChI=1S/C20H21N3O2/c1-13(23-12-22-19-16(23)6-5-11-21-19)14-7-8-17-15(18(14)24-4)9-10-20(2,3)25-17/h5-13H,1-4H3","1-[1-(5-methoxy-2,2-dimethylchromen-6-yl)ethyl]imidazo[4,5-b]pyridine"
103D5R,C496879,,Kidney Neoplasms,MESH,D007680,MAPK1,8.79,,21813464,C0022665,103D5R,11267663,CC(C1=C(C2=C(C=C1)OC(C=C2)(C)C)OC)N3C=NC4=C3C=CC=N4,C20H21N3O2,MCVWPJZBARCDLJ-UHFFFAOYSA-N,"InChI=1S/C20H21N3O2/c1-13(23-12-22-19-16(23)6-5-11-21-19)14-7-8-17-15(18(14)24-4)9-10-20(2,3)25-17/h5-13H,1-4H3","1-[1-(5-methoxy-2,2-dimethylchromen-6-yl)ethyl]imidazo[4,5-b]pyridine"
103D5R,C496879,,Learning Disabilities,MESH,D007859,VEGFA,3.71,,20801723,C0023186,103D5R,11267663,CC(C1=C(C2=C(C=C1)OC(C=C2)(C)C)OC)N3C=NC4=C3C=CC=N4,C20H21N3O2,MCVWPJZBARCDLJ-UHFFFAOYSA-N,"InChI=1S/C20H21N3O2/c1-13(23-12-22-19-16(23)6-5-11-21-19)14-7-8-17-15(18(14)24-4)9-10-20(2,3)25-17/h5-13H,1-4H3","1-[1-(5-methoxy-2,2-dimethylchromen-6-yl)ethyl]imidazo[4,5-b]pyridine"
103D5R,C496879,,"Leukemia, Myeloid",MESH,D007951,VEGFA,4.59,,21535412,C0023470,103D5R,11267663,CC(C1=C(C2=C(C=C1)OC(C=C2)(C)C)OC)N3C=NC4=C3C=CC=N4,C20H21N3O2,MCVWPJZBARCDLJ-UHFFFAOYSA-N,"InChI=1S/C20H21N3O2/c1-13(23-12-22-19-16(23)6-5-11-21-19)14-7-8-17-15(18(14)24-4)9-10-20(2,3)25-17/h5-13H,1-4H3","1-[1-(5-methoxy-2,2-dimethylchromen-6-yl)ethyl]imidazo[4,5-b]pyridine"
103D5R,C496879,,Liver Cirrhosis,MESH,D008103,VEGFA,3.67,,11981751,C0023890,103D5R,11267663,CC(C1=C(C2=C(C=C1)OC(C=C2)(C)C)OC)N3C=NC4=C3C=CC=N4,C20H21N3O2,MCVWPJZBARCDLJ-UHFFFAOYSA-N,"InChI=1S/C20H21N3O2/c1-13(23-12-22-19-16(23)6-5-11-21-19)14-7-8-17-15(18(14)24-4)9-10-20(2,3)25-17/h5-13H,1-4H3","1-[1-(5-methoxy-2,2-dimethylchromen-6-yl)ethyl]imidazo[4,5-b]pyridine"
103D5R,C496879,,Liver Failure,MESH,D017093,VEGFA,4.25,,16757304,C0085605,103D5R,11267663,CC(C1=C(C2=C(C=C1)OC(C=C2)(C)C)OC)N3C=NC4=C3C=CC=N4,C20H21N3O2,MCVWPJZBARCDLJ-UHFFFAOYSA-N,"InChI=1S/C20H21N3O2/c1-13(23-12-22-19-16(23)6-5-11-21-19)14-7-8-17-15(18(14)24-4)9-10-20(2,3)25-17/h5-13H,1-4H3","1-[1-(5-methoxy-2,2-dimethylchromen-6-yl)ethyl]imidazo[4,5-b]pyridine"
103D5R,C496879,,"Liver Failure, Acute",MESH,D017114,MAPK8,4.07,,17185352,C0162557,103D5R,11267663,CC(C1=C(C2=C(C=C1)OC(C=C2)(C)C)OC)N3C=NC4=C3C=CC=N4,C20H21N3O2,MCVWPJZBARCDLJ-UHFFFAOYSA-N,"InChI=1S/C20H21N3O2/c1-13(23-12-22-19-16(23)6-5-11-21-19)14-7-8-17-15(18(14)24-4)9-10-20(2,3)25-17/h5-13H,1-4H3","1-[1-(5-methoxy-2,2-dimethylchromen-6-yl)ethyl]imidazo[4,5-b]pyridine"
103D5R,C496879,,Liver Neoplasms,MESH,D008113,SLC2A1,3.92,,26943884,C0023903,103D5R,11267663,CC(C1=C(C2=C(C=C1)OC(C=C2)(C)C)OC)N3C=NC4=C3C=CC=N4,C20H21N3O2,MCVWPJZBARCDLJ-UHFFFAOYSA-N,"InChI=1S/C20H21N3O2/c1-13(23-12-22-19-16(23)6-5-11-21-19)14-7-8-17-15(18(14)24-4)9-10-20(2,3)25-17/h5-13H,1-4H3","1-[1-(5-methoxy-2,2-dimethylchromen-6-yl)ethyl]imidazo[4,5-b]pyridine"
103D5R,C496879,,Lung Diseases,MESH,D008171,HIF1A,8.78,,20152896,C0024115,103D5R,11267663,CC(C1=C(C2=C(C=C1)OC(C=C2)(C)C)OC)N3C=NC4=C3C=CC=N4,C20H21N3O2,MCVWPJZBARCDLJ-UHFFFAOYSA-N,"InChI=1S/C20H21N3O2/c1-13(23-12-22-19-16(23)6-5-11-21-19)14-7-8-17-15(18(14)24-4)9-10-20(2,3)25-17/h5-13H,1-4H3","1-[1-(5-methoxy-2,2-dimethylchromen-6-yl)ethyl]imidazo[4,5-b]pyridine"
103D5R,C496879,,Lung Neoplasms,MESH,D008175,AKT1,10.94,,12511591|21911043|22619562,C0024121,103D5R,11267663,CC(C1=C(C2=C(C=C1)OC(C=C2)(C)C)OC)N3C=NC4=C3C=CC=N4,C20H21N3O2,MCVWPJZBARCDLJ-UHFFFAOYSA-N,"InChI=1S/C20H21N3O2/c1-13(23-12-22-19-16(23)6-5-11-21-19)14-7-8-17-15(18(14)24-4)9-10-20(2,3)25-17/h5-13H,1-4H3","1-[1-(5-methoxy-2,2-dimethylchromen-6-yl)ethyl]imidazo[4,5-b]pyridine"
103D5R,C496879,,Macular Degeneration,MESH,D008268,VEGFA,4.78,,15788408,C0242383,103D5R,11267663,CC(C1=C(C2=C(C=C1)OC(C=C2)(C)C)OC)N3C=NC4=C3C=CC=N4,C20H21N3O2,MCVWPJZBARCDLJ-UHFFFAOYSA-N,"InChI=1S/C20H21N3O2/c1-13(23-12-22-19-16(23)6-5-11-21-19)14-7-8-17-15(18(14)24-4)9-10-20(2,3)25-17/h5-13H,1-4H3","1-[1-(5-methoxy-2,2-dimethylchromen-6-yl)ethyl]imidazo[4,5-b]pyridine"
103D5R,C496879,,Marijuana Abuse,MESH,D002189,AKT1,5.06,,21041608,C0006870,103D5R,11267663,CC(C1=C(C2=C(C=C1)OC(C=C2)(C)C)OC)N3C=NC4=C3C=CC=N4,C20H21N3O2,MCVWPJZBARCDLJ-UHFFFAOYSA-N,"InChI=1S/C20H21N3O2/c1-13(23-12-22-19-16(23)6-5-11-21-19)14-7-8-17-15(18(14)24-4)9-10-20(2,3)25-17/h5-13H,1-4H3","1-[1-(5-methoxy-2,2-dimethylchromen-6-yl)ethyl]imidazo[4,5-b]pyridine"
103D5R,C496879,,Memory Disorders,MESH,D008569,VEGFA,3.51,,20801723,C0025261,103D5R,11267663,CC(C1=C(C2=C(C=C1)OC(C=C2)(C)C)OC)N3C=NC4=C3C=CC=N4,C20H21N3O2,MCVWPJZBARCDLJ-UHFFFAOYSA-N,"InChI=1S/C20H21N3O2/c1-13(23-12-22-19-16(23)6-5-11-21-19)14-7-8-17-15(18(14)24-4)9-10-20(2,3)25-17/h5-13H,1-4H3","1-[1-(5-methoxy-2,2-dimethylchromen-6-yl)ethyl]imidazo[4,5-b]pyridine"
103D5R,C496879,,Meningioma,MESH,D008579,AKT1,4.92,,23334667,C0025286,103D5R,11267663,CC(C1=C(C2=C(C=C1)OC(C=C2)(C)C)OC)N3C=NC4=C3C=CC=N4,C20H21N3O2,MCVWPJZBARCDLJ-UHFFFAOYSA-N,"InChI=1S/C20H21N3O2/c1-13(23-12-22-19-16(23)6-5-11-21-19)14-7-8-17-15(18(14)24-4)9-10-20(2,3)25-17/h5-13H,1-4H3","1-[1-(5-methoxy-2,2-dimethylchromen-6-yl)ethyl]imidazo[4,5-b]pyridine"
103D5R,C496879,,Meningioma,MESH,D008579,AKT1,4.92,,23334667,C0259785,103D5R,11267663,CC(C1=C(C2=C(C=C1)OC(C=C2)(C)C)OC)N3C=NC4=C3C=CC=N4,C20H21N3O2,MCVWPJZBARCDLJ-UHFFFAOYSA-N,"InChI=1S/C20H21N3O2/c1-13(23-12-22-19-16(23)6-5-11-21-19)14-7-8-17-15(18(14)24-4)9-10-20(2,3)25-17/h5-13H,1-4H3","1-[1-(5-methoxy-2,2-dimethylchromen-6-yl)ethyl]imidazo[4,5-b]pyridine"
103D5R,C496879,,"Mesothelioma, Malignant",MESH,C562839,SLC2A1,4.61,,22784439,C0345967,103D5R,11267663,CC(C1=C(C2=C(C=C1)OC(C=C2)(C)C)OC)N3C=NC4=C3C=CC=N4,C20H21N3O2,MCVWPJZBARCDLJ-UHFFFAOYSA-N,"InChI=1S/C20H21N3O2/c1-13(23-12-22-19-16(23)6-5-11-21-19)14-7-8-17-15(18(14)24-4)9-10-20(2,3)25-17/h5-13H,1-4H3","1-[1-(5-methoxy-2,2-dimethylchromen-6-yl)ethyl]imidazo[4,5-b]pyridine"
103D5R,C496879,,Myocardial Ischemia,MESH,D017202,VEGFA,3.59,,14503966|14583313|15347709|16214533|9860779,C0151744,103D5R,11267663,CC(C1=C(C2=C(C=C1)OC(C=C2)(C)C)OC)N3C=NC4=C3C=CC=N4,C20H21N3O2,MCVWPJZBARCDLJ-UHFFFAOYSA-N,"InChI=1S/C20H21N3O2/c1-13(23-12-22-19-16(23)6-5-11-21-19)14-7-8-17-15(18(14)24-4)9-10-20(2,3)25-17/h5-13H,1-4H3","1-[1-(5-methoxy-2,2-dimethylchromen-6-yl)ethyl]imidazo[4,5-b]pyridine"
103D5R,C496879,,Myocardial Reperfusion Injury,MESH,D015428,HIF1A,8.85,,18549825|22050707,C0027055,103D5R,11267663,CC(C1=C(C2=C(C=C1)OC(C=C2)(C)C)OC)N3C=NC4=C3C=CC=N4,C20H21N3O2,MCVWPJZBARCDLJ-UHFFFAOYSA-N,"InChI=1S/C20H21N3O2/c1-13(23-12-22-19-16(23)6-5-11-21-19)14-7-8-17-15(18(14)24-4)9-10-20(2,3)25-17/h5-13H,1-4H3","1-[1-(5-methoxy-2,2-dimethylchromen-6-yl)ethyl]imidazo[4,5-b]pyridine"
103D5R,C496879,,Neoplasm Metastasis,MESH,D009362,MAPK1,11.81,,22580338,C0027627,103D5R,11267663,CC(C1=C(C2=C(C=C1)OC(C=C2)(C)C)OC)N3C=NC4=C3C=CC=N4,C20H21N3O2,MCVWPJZBARCDLJ-UHFFFAOYSA-N,"InChI=1S/C20H21N3O2/c1-13(23-12-22-19-16(23)6-5-11-21-19)14-7-8-17-15(18(14)24-4)9-10-20(2,3)25-17/h5-13H,1-4H3","1-[1-(5-methoxy-2,2-dimethylchromen-6-yl)ethyl]imidazo[4,5-b]pyridine"
103D5R,C496879,,Neoplasms,MESH,D009369,VEGFA,3.51,,18494554,C0027651,103D5R,11267663,CC(C1=C(C2=C(C=C1)OC(C=C2)(C)C)OC)N3C=NC4=C3C=CC=N4,C20H21N3O2,MCVWPJZBARCDLJ-UHFFFAOYSA-N,"InChI=1S/C20H21N3O2/c1-13(23-12-22-19-16(23)6-5-11-21-19)14-7-8-17-15(18(14)24-4)9-10-20(2,3)25-17/h5-13H,1-4H3","1-[1-(5-methoxy-2,2-dimethylchromen-6-yl)ethyl]imidazo[4,5-b]pyridine"
103D5R,C496879,,Obesity,MESH,D009765,AKT1,3.52,,23954404,C0028754,103D5R,11267663,CC(C1=C(C2=C(C=C1)OC(C=C2)(C)C)OC)N3C=NC4=C3C=CC=N4,C20H21N3O2,MCVWPJZBARCDLJ-UHFFFAOYSA-N,"InChI=1S/C20H21N3O2/c1-13(23-12-22-19-16(23)6-5-11-21-19)14-7-8-17-15(18(14)24-4)9-10-20(2,3)25-17/h5-13H,1-4H3","1-[1-(5-methoxy-2,2-dimethylchromen-6-yl)ethyl]imidazo[4,5-b]pyridine"
103D5R,C496879,,Ovarian Neoplasms,MESH,D010051,AKT1,19.21,167000,16211241|21266360,C0919267,103D5R,11267663,CC(C1=C(C2=C(C=C1)OC(C=C2)(C)C)OC)N3C=NC4=C3C=CC=N4,C20H21N3O2,MCVWPJZBARCDLJ-UHFFFAOYSA-N,"InChI=1S/C20H21N3O2/c1-13(23-12-22-19-16(23)6-5-11-21-19)14-7-8-17-15(18(14)24-4)9-10-20(2,3)25-17/h5-13H,1-4H3","1-[1-(5-methoxy-2,2-dimethylchromen-6-yl)ethyl]imidazo[4,5-b]pyridine"
103D5R,C496879,,Pain,MESH,D010146,AKT1,3.16,,17084039,C0030193,103D5R,11267663,CC(C1=C(C2=C(C=C1)OC(C=C2)(C)C)OC)N3C=NC4=C3C=CC=N4,C20H21N3O2,MCVWPJZBARCDLJ-UHFFFAOYSA-N,"InChI=1S/C20H21N3O2/c1-13(23-12-22-19-16(23)6-5-11-21-19)14-7-8-17-15(18(14)24-4)9-10-20(2,3)25-17/h5-13H,1-4H3","1-[1-(5-methoxy-2,2-dimethylchromen-6-yl)ethyl]imidazo[4,5-b]pyridine"
103D5R,C496879,,Pancreatic Neoplasms,MESH,D010190,HIF1A,4.05,,16628086,C0030297,103D5R,11267663,CC(C1=C(C2=C(C=C1)OC(C=C2)(C)C)OC)N3C=NC4=C3C=CC=N4,C20H21N3O2,MCVWPJZBARCDLJ-UHFFFAOYSA-N,"InChI=1S/C20H21N3O2/c1-13(23-12-22-19-16(23)6-5-11-21-19)14-7-8-17-15(18(14)24-4)9-10-20(2,3)25-17/h5-13H,1-4H3","1-[1-(5-methoxy-2,2-dimethylchromen-6-yl)ethyl]imidazo[4,5-b]pyridine"
103D5R,C496879,,Peritoneal Neoplasms,MESH,D010534,SLC2A1,5.59,,22784439,C0346990,103D5R,11267663,CC(C1=C(C2=C(C=C1)OC(C=C2)(C)C)OC)N3C=NC4=C3C=CC=N4,C20H21N3O2,MCVWPJZBARCDLJ-UHFFFAOYSA-N,"InChI=1S/C20H21N3O2/c1-13(23-12-22-19-16(23)6-5-11-21-19)14-7-8-17-15(18(14)24-4)9-10-20(2,3)25-17/h5-13H,1-4H3","1-[1-(5-methoxy-2,2-dimethylchromen-6-yl)ethyl]imidazo[4,5-b]pyridine"
103D5R,C496879,,Peritoneal Neoplasms,MESH,D010534,SLC2A1,5.59,,22784439,C0031149,103D5R,11267663,CC(C1=C(C2=C(C=C1)OC(C=C2)(C)C)OC)N3C=NC4=C3C=CC=N4,C20H21N3O2,MCVWPJZBARCDLJ-UHFFFAOYSA-N,"InChI=1S/C20H21N3O2/c1-13(23-12-22-19-16(23)6-5-11-21-19)14-7-8-17-15(18(14)24-4)9-10-20(2,3)25-17/h5-13H,1-4H3","1-[1-(5-methoxy-2,2-dimethylchromen-6-yl)ethyl]imidazo[4,5-b]pyridine"
103D5R,C496879,,Precancerous Conditions,MESH,D011230,AKT1,13.01,,26297436,C0032927,103D5R,11267663,CC(C1=C(C2=C(C=C1)OC(C=C2)(C)C)OC)N3C=NC4=C3C=CC=N4,C20H21N3O2,MCVWPJZBARCDLJ-UHFFFAOYSA-N,"InChI=1S/C20H21N3O2/c1-13(23-12-22-19-16(23)6-5-11-21-19)14-7-8-17-15(18(14)24-4)9-10-20(2,3)25-17/h5-13H,1-4H3","1-[1-(5-methoxy-2,2-dimethylchromen-6-yl)ethyl]imidazo[4,5-b]pyridine"
103D5R,C496879,,Prostatic Neoplasms,MESH,D011471,AKT1,14.23,,15682402|29610475,C0376358,103D5R,11267663,CC(C1=C(C2=C(C=C1)OC(C=C2)(C)C)OC)N3C=NC4=C3C=CC=N4,C20H21N3O2,MCVWPJZBARCDLJ-UHFFFAOYSA-N,"InChI=1S/C20H21N3O2/c1-13(23-12-22-19-16(23)6-5-11-21-19)14-7-8-17-15(18(14)24-4)9-10-20(2,3)25-17/h5-13H,1-4H3","1-[1-(5-methoxy-2,2-dimethylchromen-6-yl)ethyl]imidazo[4,5-b]pyridine"
103D5R,C496879,,Proteinuria,MESH,D011507,VEGFA,3.64,,22808199,C0033687,103D5R,11267663,CC(C1=C(C2=C(C=C1)OC(C=C2)(C)C)OC)N3C=NC4=C3C=CC=N4,C20H21N3O2,MCVWPJZBARCDLJ-UHFFFAOYSA-N,"InChI=1S/C20H21N3O2/c1-13(23-12-22-19-16(23)6-5-11-21-19)14-7-8-17-15(18(14)24-4)9-10-20(2,3)25-17/h5-13H,1-4H3","1-[1-(5-methoxy-2,2-dimethylchromen-6-yl)ethyl]imidazo[4,5-b]pyridine"
103D5R,C496879,,Psoriasis,MESH,D011565,VEGFA,4.12,,16385345,C0033860,103D5R,11267663,CC(C1=C(C2=C(C=C1)OC(C=C2)(C)C)OC)N3C=NC4=C3C=CC=N4,C20H21N3O2,MCVWPJZBARCDLJ-UHFFFAOYSA-N,"InChI=1S/C20H21N3O2/c1-13(23-12-22-19-16(23)6-5-11-21-19)14-7-8-17-15(18(14)24-4)9-10-20(2,3)25-17/h5-13H,1-4H3","1-[1-(5-methoxy-2,2-dimethylchromen-6-yl)ethyl]imidazo[4,5-b]pyridine"
103D5R,C496879,,Retinal Vein Occlusion,MESH,D012170,VEGFA,4.93,,16680105,C0035328,103D5R,11267663,CC(C1=C(C2=C(C=C1)OC(C=C2)(C)C)OC)N3C=NC4=C3C=CC=N4,C20H21N3O2,MCVWPJZBARCDLJ-UHFFFAOYSA-N,"InChI=1S/C20H21N3O2/c1-13(23-12-22-19-16(23)6-5-11-21-19)14-7-8-17-15(18(14)24-4)9-10-20(2,3)25-17/h5-13H,1-4H3","1-[1-(5-methoxy-2,2-dimethylchromen-6-yl)ethyl]imidazo[4,5-b]pyridine"
103D5R,C496879,,Schizophrenia,MESH,D012559,AKT1,3.61,,14745448|15982448|17915974|21187413,C0036341,103D5R,11267663,CC(C1=C(C2=C(C=C1)OC(C=C2)(C)C)OC)N3C=NC4=C3C=CC=N4,C20H21N3O2,MCVWPJZBARCDLJ-UHFFFAOYSA-N,"InChI=1S/C20H21N3O2/c1-13(23-12-22-19-16(23)6-5-11-21-19)14-7-8-17-15(18(14)24-4)9-10-20(2,3)25-17/h5-13H,1-4H3","1-[1-(5-methoxy-2,2-dimethylchromen-6-yl)ethyl]imidazo[4,5-b]pyridine"
103D5R,C496879,,Seizures,MESH,D012640,SLC2A1,3.5,,10980529|11603379|9462754,C0036572,103D5R,11267663,CC(C1=C(C2=C(C=C1)OC(C=C2)(C)C)OC)N3C=NC4=C3C=CC=N4,C20H21N3O2,MCVWPJZBARCDLJ-UHFFFAOYSA-N,"InChI=1S/C20H21N3O2/c1-13(23-12-22-19-16(23)6-5-11-21-19)14-7-8-17-15(18(14)24-4)9-10-20(2,3)25-17/h5-13H,1-4H3","1-[1-(5-methoxy-2,2-dimethylchromen-6-yl)ethyl]imidazo[4,5-b]pyridine"
103D5R,C496879,,Seizures,MESH,D012640,SLC2A1,3.5,,10980529|11603379|9462754,C0149958,103D5R,11267663,CC(C1=C(C2=C(C=C1)OC(C=C2)(C)C)OC)N3C=NC4=C3C=CC=N4,C20H21N3O2,MCVWPJZBARCDLJ-UHFFFAOYSA-N,"InChI=1S/C20H21N3O2/c1-13(23-12-22-19-16(23)6-5-11-21-19)14-7-8-17-15(18(14)24-4)9-10-20(2,3)25-17/h5-13H,1-4H3","1-[1-(5-methoxy-2,2-dimethylchromen-6-yl)ethyl]imidazo[4,5-b]pyridine"
103D5R,C496879,,Sepsis,MESH,D018805,MAPK1,8.98,,15489642,C1719672,103D5R,11267663,CC(C1=C(C2=C(C=C1)OC(C=C2)(C)C)OC)N3C=NC4=C3C=CC=N4,C20H21N3O2,MCVWPJZBARCDLJ-UHFFFAOYSA-N,"InChI=1S/C20H21N3O2/c1-13(23-12-22-19-16(23)6-5-11-21-19)14-7-8-17-15(18(14)24-4)9-10-20(2,3)25-17/h5-13H,1-4H3","1-[1-(5-methoxy-2,2-dimethylchromen-6-yl)ethyl]imidazo[4,5-b]pyridine"
103D5R,C496879,,Sepsis,MESH,D018805,MAPK1,8.98,,15489642,C0243026,103D5R,11267663,CC(C1=C(C2=C(C=C1)OC(C=C2)(C)C)OC)N3C=NC4=C3C=CC=N4,C20H21N3O2,MCVWPJZBARCDLJ-UHFFFAOYSA-N,"InChI=1S/C20H21N3O2/c1-13(23-12-22-19-16(23)6-5-11-21-19)14-7-8-17-15(18(14)24-4)9-10-20(2,3)25-17/h5-13H,1-4H3","1-[1-(5-methoxy-2,2-dimethylchromen-6-yl)ethyl]imidazo[4,5-b]pyridine"
103D5R,C496879,,Squamous Cell Carcinoma of Head and Neck,MESH,D000077195,AKT1,4.32,,23873848,C1168401,103D5R,11267663,CC(C1=C(C2=C(C=C1)OC(C=C2)(C)C)OC)N3C=NC4=C3C=CC=N4,C20H21N3O2,MCVWPJZBARCDLJ-UHFFFAOYSA-N,"InChI=1S/C20H21N3O2/c1-13(23-12-22-19-16(23)6-5-11-21-19)14-7-8-17-15(18(14)24-4)9-10-20(2,3)25-17/h5-13H,1-4H3","1-[1-(5-methoxy-2,2-dimethylchromen-6-yl)ethyl]imidazo[4,5-b]pyridine"
103D5R,C496879,,Status Epilepticus,MESH,D013226,VEGFA,3.79,,17533168,C0038220,103D5R,11267663,CC(C1=C(C2=C(C=C1)OC(C=C2)(C)C)OC)N3C=NC4=C3C=CC=N4,C20H21N3O2,MCVWPJZBARCDLJ-UHFFFAOYSA-N,"InChI=1S/C20H21N3O2/c1-13(23-12-22-19-16(23)6-5-11-21-19)14-7-8-17-15(18(14)24-4)9-10-20(2,3)25-17/h5-13H,1-4H3","1-[1-(5-methoxy-2,2-dimethylchromen-6-yl)ethyl]imidazo[4,5-b]pyridine"
103D5R,C496879,,Stomach Neoplasms,MESH,D013274,MAPK1,11.74,,17003101,C0038356,103D5R,11267663,CC(C1=C(C2=C(C=C1)OC(C=C2)(C)C)OC)N3C=NC4=C3C=CC=N4,C20H21N3O2,MCVWPJZBARCDLJ-UHFFFAOYSA-N,"InChI=1S/C20H21N3O2/c1-13(23-12-22-19-16(23)6-5-11-21-19)14-7-8-17-15(18(14)24-4)9-10-20(2,3)25-17/h5-13H,1-4H3","1-[1-(5-methoxy-2,2-dimethylchromen-6-yl)ethyl]imidazo[4,5-b]pyridine"
103D5R,C496879,,Stomach Ulcer,MESH,D013276,VEGFA,3.89,,11353854,C0038358,103D5R,11267663,CC(C1=C(C2=C(C=C1)OC(C=C2)(C)C)OC)N3C=NC4=C3C=CC=N4,C20H21N3O2,MCVWPJZBARCDLJ-UHFFFAOYSA-N,"InChI=1S/C20H21N3O2/c1-13(23-12-22-19-16(23)6-5-11-21-19)14-7-8-17-15(18(14)24-4)9-10-20(2,3)25-17/h5-13H,1-4H3","1-[1-(5-methoxy-2,2-dimethylchromen-6-yl)ethyl]imidazo[4,5-b]pyridine"
103D5R,C496879,,Substance Withdrawal Syndrome,MESH,D013375,MAPK1,7.15,,17549049,C0038587,103D5R,11267663,CC(C1=C(C2=C(C=C1)OC(C=C2)(C)C)OC)N3C=NC4=C3C=CC=N4,C20H21N3O2,MCVWPJZBARCDLJ-UHFFFAOYSA-N,"InChI=1S/C20H21N3O2/c1-13(23-12-22-19-16(23)6-5-11-21-19)14-7-8-17-15(18(14)24-4)9-10-20(2,3)25-17/h5-13H,1-4H3","1-[1-(5-methoxy-2,2-dimethylchromen-6-yl)ethyl]imidazo[4,5-b]pyridine"
103D5R,C496879,,Substance Withdrawal Syndrome,MESH,D013375,MAPK1,7.15,,17549049,C0087169,103D5R,11267663,CC(C1=C(C2=C(C=C1)OC(C=C2)(C)C)OC)N3C=NC4=C3C=CC=N4,C20H21N3O2,MCVWPJZBARCDLJ-UHFFFAOYSA-N,"InChI=1S/C20H21N3O2/c1-13(23-12-22-19-16(23)6-5-11-21-19)14-7-8-17-15(18(14)24-4)9-10-20(2,3)25-17/h5-13H,1-4H3","1-[1-(5-methoxy-2,2-dimethylchromen-6-yl)ethyl]imidazo[4,5-b]pyridine"
103D5R,C496879,,Uterine Cervical Neoplasms,MESH,D002583,VEGFA,4.37,,26432044,C4048328,103D5R,11267663,CC(C1=C(C2=C(C=C1)OC(C=C2)(C)C)OC)N3C=NC4=C3C=CC=N4,C20H21N3O2,MCVWPJZBARCDLJ-UHFFFAOYSA-N,"InChI=1S/C20H21N3O2/c1-13(23-12-22-19-16(23)6-5-11-21-19)14-7-8-17-15(18(14)24-4)9-10-20(2,3)25-17/h5-13H,1-4H3","1-[1-(5-methoxy-2,2-dimethylchromen-6-yl)ethyl]imidazo[4,5-b]pyridine"
10-(4'-(N-diethylamino)butyl)-2-chlorophenoxazine,C553100,,Acute Coronary Syndrome,MESH,D054058,ITGB3,5.23,,15840736,C0948089,10-(4'-(N-diethylamino)butyl)-2-chlorophenoxazine,129661025,CCCC(N1C2=CC=CC=C2OC3=C1C=C(C=C3)Cl)N(CC)CC,C20H25ClN2O,ZDGXOSXXMFPHSJ-UHFFFAOYSA-N,"InChI=1S/C20H25ClN2O/c1-4-9-20(22(5-2)6-3)23-16-10-7-8-11-18(16)24-19-13-12-15(21)14-17(19)23/h7-8,10-14,20H,4-6,9H2,1-3H3","1-(2-chlorophenoxazin-10-yl)-N,N-diethylbutan-1-amine"
10-(4'-(N-diethylamino)butyl)-2-chlorophenoxazine,C553100,,Autism Spectrum Disorder,MESH,D000067877,ITGB3,4.96,,21254450,C1510586,10-(4'-(N-diethylamino)butyl)-2-chlorophenoxazine,129661025,CCCC(N1C2=CC=CC=C2OC3=C1C=C(C=C3)Cl)N(CC)CC,C20H25ClN2O,ZDGXOSXXMFPHSJ-UHFFFAOYSA-N,"InChI=1S/C20H25ClN2O/c1-4-9-20(22(5-2)6-3)23-16-10-7-8-11-18(16)24-19-13-12-15(21)14-17(19)23/h7-8,10-14,20H,4-6,9H2,1-3H3","1-(2-chlorophenoxazin-10-yl)-N,N-diethylbutan-1-amine"
10-(4'-(N-diethylamino)butyl)-2-chlorophenoxazine,C553100,,Autistic Disorder,MESH,D001321,ITGB3,4.47,,16721604|16724005|17203304,C0004352,10-(4'-(N-diethylamino)butyl)-2-chlorophenoxazine,129661025,CCCC(N1C2=CC=CC=C2OC3=C1C=C(C=C3)Cl)N(CC)CC,C20H25ClN2O,ZDGXOSXXMFPHSJ-UHFFFAOYSA-N,"InChI=1S/C20H25ClN2O/c1-4-9-20(22(5-2)6-3)23-16-10-7-8-11-18(16)24-19-13-12-15(21)14-17(19)23/h7-8,10-14,20H,4-6,9H2,1-3H3","1-(2-chlorophenoxazin-10-yl)-N,N-diethylbutan-1-amine"
10-(4'-(N-diethylamino)butyl)-2-chlorophenoxazine,C553100,,Cardiomyopathies,MESH,D009202,THPO,4.84,,16651473,C0036529,10-(4'-(N-diethylamino)butyl)-2-chlorophenoxazine,129661025,CCCC(N1C2=CC=CC=C2OC3=C1C=C(C=C3)Cl)N(CC)CC,C20H25ClN2O,ZDGXOSXXMFPHSJ-UHFFFAOYSA-N,"InChI=1S/C20H25ClN2O/c1-4-9-20(22(5-2)6-3)23-16-10-7-8-11-18(16)24-19-13-12-15(21)14-17(19)23/h7-8,10-14,20H,4-6,9H2,1-3H3","1-(2-chlorophenoxazin-10-yl)-N,N-diethylbutan-1-amine"
10-(4'-(N-diethylamino)butyl)-2-chlorophenoxazine,C553100,,Hemorrhage,MESH,D006470,ITGB3,4.49,,16153930,C0019080,10-(4'-(N-diethylamino)butyl)-2-chlorophenoxazine,129661025,CCCC(N1C2=CC=CC=C2OC3=C1C=C(C=C3)Cl)N(CC)CC,C20H25ClN2O,ZDGXOSXXMFPHSJ-UHFFFAOYSA-N,"InChI=1S/C20H25ClN2O/c1-4-9-20(22(5-2)6-3)23-16-10-7-8-11-18(16)24-19-13-12-15(21)14-17(19)23/h7-8,10-14,20H,4-6,9H2,1-3H3","1-(2-chlorophenoxazin-10-yl)-N,N-diethylbutan-1-amine"
10-(4'-(N-diethylamino)butyl)-2-chlorophenoxazine,C553100,,Malaria,MESH,D008288,GYPA,5.73,611162,,C0024530,10-(4'-(N-diethylamino)butyl)-2-chlorophenoxazine,129661025,CCCC(N1C2=CC=CC=C2OC3=C1C=C(C=C3)Cl)N(CC)CC,C20H25ClN2O,ZDGXOSXXMFPHSJ-UHFFFAOYSA-N,"InChI=1S/C20H25ClN2O/c1-4-9-20(22(5-2)6-3)23-16-10-7-8-11-18(16)24-19-13-12-15(21)14-17(19)23/h7-8,10-14,20H,4-6,9H2,1-3H3","1-(2-chlorophenoxazin-10-yl)-N,N-diethylbutan-1-amine"
10-(4'-(N-diethylamino)butyl)-2-chlorophenoxazine,C553100,,Myocardial Infarction,MESH,D009203,ITGB3,4.3,608446,8598867,C0027051,10-(4'-(N-diethylamino)butyl)-2-chlorophenoxazine,129661025,CCCC(N1C2=CC=CC=C2OC3=C1C=C(C=C3)Cl)N(CC)CC,C20H25ClN2O,ZDGXOSXXMFPHSJ-UHFFFAOYSA-N,"InChI=1S/C20H25ClN2O/c1-4-9-20(22(5-2)6-3)23-16-10-7-8-11-18(16)24-19-13-12-15(21)14-17(19)23/h7-8,10-14,20H,4-6,9H2,1-3H3","1-(2-chlorophenoxazin-10-yl)-N,N-diethylbutan-1-amine"
10-(4'-(N-diethylamino)butyl)-2-chlorophenoxazine,C553100,,Prostatic Neoplasms,MESH,D011471,ITGB3,4.01,,16158739,C0376358,10-(4'-(N-diethylamino)butyl)-2-chlorophenoxazine,129661025,CCCC(N1C2=CC=CC=C2OC3=C1C=C(C=C3)Cl)N(CC)CC,C20H25ClN2O,ZDGXOSXXMFPHSJ-UHFFFAOYSA-N,"InChI=1S/C20H25ClN2O/c1-4-9-20(22(5-2)6-3)23-16-10-7-8-11-18(16)24-19-13-12-15(21)14-17(19)23/h7-8,10-14,20H,4-6,9H2,1-3H3","1-(2-chlorophenoxazin-10-yl)-N,N-diethylbutan-1-amine"
10-(4'-(N-diethylamino)butyl)-2-chlorophenoxazine,C553100,,Stroke,MESH,D020521,ITGA2B,9.48,,9445356,C0038454,10-(4'-(N-diethylamino)butyl)-2-chlorophenoxazine,129661025,CCCC(N1C2=CC=CC=C2OC3=C1C=C(C=C3)Cl)N(CC)CC,C20H25ClN2O,ZDGXOSXXMFPHSJ-UHFFFAOYSA-N,"InChI=1S/C20H25ClN2O/c1-4-9-20(22(5-2)6-3)23-16-10-7-8-11-18(16)24-19-13-12-15(21)14-17(19)23/h7-8,10-14,20H,4-6,9H2,1-3H3","1-(2-chlorophenoxazin-10-yl)-N,N-diethylbutan-1-amine"
10-(4'-(N-diethylamino)butyl)-2-chlorophenoxazine,C553100,,Thrombosis,MESH,D013927,GP1BA,5.3,,17334511,C0040053,10-(4'-(N-diethylamino)butyl)-2-chlorophenoxazine,129661025,CCCC(N1C2=CC=CC=C2OC3=C1C=C(C=C3)Cl)N(CC)CC,C20H25ClN2O,ZDGXOSXXMFPHSJ-UHFFFAOYSA-N,"InChI=1S/C20H25ClN2O/c1-4-9-20(22(5-2)6-3)23-16-10-7-8-11-18(16)24-19-13-12-15(21)14-17(19)23/h7-8,10-14,20H,4-6,9H2,1-3H3","1-(2-chlorophenoxazin-10-yl)-N,N-diethylbutan-1-amine"
10-(alpha-diethylaminopropionyl)phenothiazine,C013759,63834-04-8,Anemia,MESH,D000740,HAMP,5.31,,16434484|16627556|24086573,C0002871,10-(alpha-diethylaminopropionyl)phenothiazine,83045,CCN(CC)CCC(=O)N1C2=CC=CC=C2SC3=CC=CC=C31,C19H22N2OS,VKRMTQPPGJINJJ-UHFFFAOYSA-N,"InChI=1S/C19H22N2OS/c1-3-20(4-2)14-13-19(22)21-15-9-5-7-11-17(15)23-18-12-8-6-10-16(18)21/h5-12H,3-4,13-14H2,1-2H3",3-(diethylamino)-1-phenothiazin-10-ylpropan-1-one
10-(alpha-diethylaminopropionyl)phenothiazine,C013759,63834-04-8,beta-Thalassemia,MESH,D017086,HAMP,6.72,,16755567,C0005283,10-(alpha-diethylaminopropionyl)phenothiazine,83045,CCN(CC)CCC(=O)N1C2=CC=CC=C2SC3=CC=CC=C31,C19H22N2OS,VKRMTQPPGJINJJ-UHFFFAOYSA-N,"InChI=1S/C19H22N2OS/c1-3-20(4-2)14-13-19(22)21-15-9-5-7-11-17(15)23-18-12-8-6-10-16(18)21/h5-12H,3-4,13-14H2,1-2H3",3-(diethylamino)-1-phenothiazin-10-ylpropan-1-one
10-(alpha-diethylaminopropionyl)phenothiazine,C013759,63834-04-8,Biliary Atresia,MESH,D001656,HAMP,8.22,,16627878,C4520983,10-(alpha-diethylaminopropionyl)phenothiazine,83045,CCN(CC)CCC(=O)N1C2=CC=CC=C2SC3=CC=CC=C31,C19H22N2OS,VKRMTQPPGJINJJ-UHFFFAOYSA-N,"InChI=1S/C19H22N2OS/c1-3-20(4-2)14-13-19(22)21-15-9-5-7-11-17(15)23-18-12-8-6-10-16(18)21/h5-12H,3-4,13-14H2,1-2H3",3-(diethylamino)-1-phenothiazin-10-ylpropan-1-one
10-(alpha-diethylaminopropionyl)phenothiazine,C013759,63834-04-8,"Carcinoma, Hepatocellular",MESH,D006528,HAMP,4.89,,28284560,C2239176,10-(alpha-diethylaminopropionyl)phenothiazine,83045,CCN(CC)CCC(=O)N1C2=CC=CC=C2SC3=CC=CC=C31,C19H22N2OS,VKRMTQPPGJINJJ-UHFFFAOYSA-N,"InChI=1S/C19H22N2OS/c1-3-20(4-2)14-13-19(22)21-15-9-5-7-11-17(15)23-18-12-8-6-10-16(18)21/h5-12H,3-4,13-14H2,1-2H3",3-(diethylamino)-1-phenothiazin-10-ylpropan-1-one
10-(alpha-diethylaminopropionyl)phenothiazine,C013759,63834-04-8,"Heart Failure, Diastolic",MESH,D054144,HAMP,6.4,,29556499,C1135196,10-(alpha-diethylaminopropionyl)phenothiazine,83045,CCN(CC)CCC(=O)N1C2=CC=CC=C2SC3=CC=CC=C31,C19H22N2OS,VKRMTQPPGJINJJ-UHFFFAOYSA-N,"InChI=1S/C19H22N2OS/c1-3-20(4-2)14-13-19(22)21-15-9-5-7-11-17(15)23-18-12-8-6-10-16(18)21/h5-12H,3-4,13-14H2,1-2H3",3-(diethylamino)-1-phenothiazin-10-ylpropan-1-one
10-(alpha-diethylaminopropionyl)phenothiazine,C013759,63834-04-8,Iron Overload,MESH,D019190,HAMP,6.75,,20801540|22659129,C0282193,10-(alpha-diethylaminopropionyl)phenothiazine,83045,CCN(CC)CCC(=O)N1C2=CC=CC=C2SC3=CC=CC=C31,C19H22N2OS,VKRMTQPPGJINJJ-UHFFFAOYSA-N,"InChI=1S/C19H22N2OS/c1-3-20(4-2)14-13-19(22)21-15-9-5-7-11-17(15)23-18-12-8-6-10-16(18)21/h5-12H,3-4,13-14H2,1-2H3",3-(diethylamino)-1-phenothiazin-10-ylpropan-1-one
10-(alpha-diethylaminopropionyl)phenothiazine,C013759,63834-04-8,Kidney Neoplasms,MESH,D007680,HAMP,5.69,,28321044,C0022665,10-(alpha-diethylaminopropionyl)phenothiazine,83045,CCN(CC)CCC(=O)N1C2=CC=CC=C2SC3=CC=CC=C31,C19H22N2OS,VKRMTQPPGJINJJ-UHFFFAOYSA-N,"InChI=1S/C19H22N2OS/c1-3-20(4-2)14-13-19(22)21-15-9-5-7-11-17(15)23-18-12-8-6-10-16(18)21/h5-12H,3-4,13-14H2,1-2H3",3-(diethylamino)-1-phenothiazin-10-ylpropan-1-one
10-deacetylpaclitaxel,C095360,,"Arthritis, Rheumatoid",MESH,D001172,ABCB1,4.81,,20080907|22104130,C0003873,10-deacetylpaclitaxel,155831,CC1=C2C(C(=O)C3(C(CC4C(C3C(C(C2(C)C)(CC1OC(=O)C(C(C5=CC=CC=C5)NC(=O)C6=CC=CC=C6)O)O)OC(=O)C7=CC=CC=C7)(CO4)OC(=O)C)O)C)O,C45H49NO13,TYLVGQKNNUHXIP-MHHARFCSSA-N,"InChI=1S/C45H49NO13/c1-24-29(57-41(54)35(50)33(26-15-9-6-10-16-26)46-39(52)27-17-11-7-12-18-27)22-45(55)38(58-40(53)28-19-13-8-14-20-28)36-43(5,37(51)34(49)32(24)42(45,3)4)30(48)21-31-44(36,23-56-31)59-25(2)47/h6-20,29-31,33-36,38,48-50,55H,21-23H2,1-5H3,(H,46,52)/t29-,30-,31+,33-,34+,35+,36-,38-,43+,44-,45+/m0/s1","[(1S,2S,3R,4S,7R,9S,10S,12R,15S)-4-acetyloxy-15-[(2R,3S)-3-benzamido-2-hydroxy-3-phenylpropanoyl]oxy-1,9,12-trihydroxy-10,14,17,17-tetramethyl-11-oxo-6-oxatetracyclo[11.3.1.03,10.04,7]heptadec-13-en-2-yl] benzoate"
10-deacetylpaclitaxel,C095360,,Breast Neoplasms,MESH,D001943,ABCB1,4.18,,22311042,C0678222,10-deacetylpaclitaxel,155831,CC1=C2C(C(=O)C3(C(CC4C(C3C(C(C2(C)C)(CC1OC(=O)C(C(C5=CC=CC=C5)NC(=O)C6=CC=CC=C6)O)O)OC(=O)C7=CC=CC=C7)(CO4)OC(=O)C)O)C)O,C45H49NO13,TYLVGQKNNUHXIP-MHHARFCSSA-N,"InChI=1S/C45H49NO13/c1-24-29(57-41(54)35(50)33(26-15-9-6-10-16-26)46-39(52)27-17-11-7-12-18-27)22-45(55)38(58-40(53)28-19-13-8-14-20-28)36-43(5,37(51)34(49)32(24)42(45,3)4)30(48)21-31-44(36,23-56-31)59-25(2)47/h6-20,29-31,33-36,38,48-50,55H,21-23H2,1-5H3,(H,46,52)/t29-,30-,31+,33-,34+,35+,36-,38-,43+,44-,45+/m0/s1","[(1S,2S,3R,4S,7R,9S,10S,12R,15S)-4-acetyloxy-15-[(2R,3S)-3-benzamido-2-hydroxy-3-phenylpropanoyl]oxy-1,9,12-trihydroxy-10,14,17,17-tetramethyl-11-oxo-6-oxatetracyclo[11.3.1.03,10.04,7]heptadec-13-en-2-yl] benzoate"
10-deacetylpaclitaxel,C095360,,Breast Neoplasms,MESH,D001943,ABCB1,4.18,,22311042,C0006142,10-deacetylpaclitaxel,155831,CC1=C2C(C(=O)C3(C(CC4C(C3C(C(C2(C)C)(CC1OC(=O)C(C(C5=CC=CC=C5)NC(=O)C6=CC=CC=C6)O)O)OC(=O)C7=CC=CC=C7)(CO4)OC(=O)C)O)C)O,C45H49NO13,TYLVGQKNNUHXIP-MHHARFCSSA-N,"InChI=1S/C45H49NO13/c1-24-29(57-41(54)35(50)33(26-15-9-6-10-16-26)46-39(52)27-17-11-7-12-18-27)22-45(55)38(58-40(53)28-19-13-8-14-20-28)36-43(5,37(51)34(49)32(24)42(45,3)4)30(48)21-31-44(36,23-56-31)59-25(2)47/h6-20,29-31,33-36,38,48-50,55H,21-23H2,1-5H3,(H,46,52)/t29-,30-,31+,33-,34+,35+,36-,38-,43+,44-,45+/m0/s1","[(1S,2S,3R,4S,7R,9S,10S,12R,15S)-4-acetyloxy-15-[(2R,3S)-3-benzamido-2-hydroxy-3-phenylpropanoyl]oxy-1,9,12-trihydroxy-10,14,17,17-tetramethyl-11-oxo-6-oxatetracyclo[11.3.1.03,10.04,7]heptadec-13-en-2-yl] benzoate"
10-deacetylpaclitaxel,C095360,,Carcinoma,MESH,D002277,ABCB1,4.78,,21332314,C0007097,10-deacetylpaclitaxel,155831,CC1=C2C(C(=O)C3(C(CC4C(C3C(C(C2(C)C)(CC1OC(=O)C(C(C5=CC=CC=C5)NC(=O)C6=CC=CC=C6)O)O)OC(=O)C7=CC=CC=C7)(CO4)OC(=O)C)O)C)O,C45H49NO13,TYLVGQKNNUHXIP-MHHARFCSSA-N,"InChI=1S/C45H49NO13/c1-24-29(57-41(54)35(50)33(26-15-9-6-10-16-26)46-39(52)27-17-11-7-12-18-27)22-45(55)38(58-40(53)28-19-13-8-14-20-28)36-43(5,37(51)34(49)32(24)42(45,3)4)30(48)21-31-44(36,23-56-31)59-25(2)47/h6-20,29-31,33-36,38,48-50,55H,21-23H2,1-5H3,(H,46,52)/t29-,30-,31+,33-,34+,35+,36-,38-,43+,44-,45+/m0/s1","[(1S,2S,3R,4S,7R,9S,10S,12R,15S)-4-acetyloxy-15-[(2R,3S)-3-benzamido-2-hydroxy-3-phenylpropanoyl]oxy-1,9,12-trihydroxy-10,14,17,17-tetramethyl-11-oxo-6-oxatetracyclo[11.3.1.03,10.04,7]heptadec-13-en-2-yl] benzoate"
10-deacetylpaclitaxel,C095360,,"Carcinoma, Hepatocellular",MESH,D006528,ABCB1,4.31,,17510421,C2239176,10-deacetylpaclitaxel,155831,CC1=C2C(C(=O)C3(C(CC4C(C3C(C(C2(C)C)(CC1OC(=O)C(C(C5=CC=CC=C5)NC(=O)C6=CC=CC=C6)O)O)OC(=O)C7=CC=CC=C7)(CO4)OC(=O)C)O)C)O,C45H49NO13,TYLVGQKNNUHXIP-MHHARFCSSA-N,"InChI=1S/C45H49NO13/c1-24-29(57-41(54)35(50)33(26-15-9-6-10-16-26)46-39(52)27-17-11-7-12-18-27)22-45(55)38(58-40(53)28-19-13-8-14-20-28)36-43(5,37(51)34(49)32(24)42(45,3)4)30(48)21-31-44(36,23-56-31)59-25(2)47/h6-20,29-31,33-36,38,48-50,55H,21-23H2,1-5H3,(H,46,52)/t29-,30-,31+,33-,34+,35+,36-,38-,43+,44-,45+/m0/s1","[(1S,2S,3R,4S,7R,9S,10S,12R,15S)-4-acetyloxy-15-[(2R,3S)-3-benzamido-2-hydroxy-3-phenylpropanoyl]oxy-1,9,12-trihydroxy-10,14,17,17-tetramethyl-11-oxo-6-oxatetracyclo[11.3.1.03,10.04,7]heptadec-13-en-2-yl] benzoate"
10-deacetylpaclitaxel,C095360,,"Carcinoma, Non-Small-Cell Lung",MESH,D002289,ABCB1,4.91,,20627363,C0007131,10-deacetylpaclitaxel,155831,CC1=C2C(C(=O)C3(C(CC4C(C3C(C(C2(C)C)(CC1OC(=O)C(C(C5=CC=CC=C5)NC(=O)C6=CC=CC=C6)O)O)OC(=O)C7=CC=CC=C7)(CO4)OC(=O)C)O)C)O,C45H49NO13,TYLVGQKNNUHXIP-MHHARFCSSA-N,"InChI=1S/C45H49NO13/c1-24-29(57-41(54)35(50)33(26-15-9-6-10-16-26)46-39(52)27-17-11-7-12-18-27)22-45(55)38(58-40(53)28-19-13-8-14-20-28)36-43(5,37(51)34(49)32(24)42(45,3)4)30(48)21-31-44(36,23-56-31)59-25(2)47/h6-20,29-31,33-36,38,48-50,55H,21-23H2,1-5H3,(H,46,52)/t29-,30-,31+,33-,34+,35+,36-,38-,43+,44-,45+/m0/s1","[(1S,2S,3R,4S,7R,9S,10S,12R,15S)-4-acetyloxy-15-[(2R,3S)-3-benzamido-2-hydroxy-3-phenylpropanoyl]oxy-1,9,12-trihydroxy-10,14,17,17-tetramethyl-11-oxo-6-oxatetracyclo[11.3.1.03,10.04,7]heptadec-13-en-2-yl] benzoate"
10-deacetylpaclitaxel,C095360,,Colorectal Neoplasms,MESH,D015179,ABCB1,4.64,,22294766|23977225,C0009404,10-deacetylpaclitaxel,155831,CC1=C2C(C(=O)C3(C(CC4C(C3C(C(C2(C)C)(CC1OC(=O)C(C(C5=CC=CC=C5)NC(=O)C6=CC=CC=C6)O)O)OC(=O)C7=CC=CC=C7)(CO4)OC(=O)C)O)C)O,C45H49NO13,TYLVGQKNNUHXIP-MHHARFCSSA-N,"InChI=1S/C45H49NO13/c1-24-29(57-41(54)35(50)33(26-15-9-6-10-16-26)46-39(52)27-17-11-7-12-18-27)22-45(55)38(58-40(53)28-19-13-8-14-20-28)36-43(5,37(51)34(49)32(24)42(45,3)4)30(48)21-31-44(36,23-56-31)59-25(2)47/h6-20,29-31,33-36,38,48-50,55H,21-23H2,1-5H3,(H,46,52)/t29-,30-,31+,33-,34+,35+,36-,38-,43+,44-,45+/m0/s1","[(1S,2S,3R,4S,7R,9S,10S,12R,15S)-4-acetyloxy-15-[(2R,3S)-3-benzamido-2-hydroxy-3-phenylpropanoyl]oxy-1,9,12-trihydroxy-10,14,17,17-tetramethyl-11-oxo-6-oxatetracyclo[11.3.1.03,10.04,7]heptadec-13-en-2-yl] benzoate"
10-deacetylpaclitaxel,C095360,,Colorectal Neoplasms,MESH,D015179,ABCB1,4.64,,22294766|23977225,C0009402,10-deacetylpaclitaxel,155831,CC1=C2C(C(=O)C3(C(CC4C(C3C(C(C2(C)C)(CC1OC(=O)C(C(C5=CC=CC=C5)NC(=O)C6=CC=CC=C6)O)O)OC(=O)C7=CC=CC=C7)(CO4)OC(=O)C)O)C)O,C45H49NO13,TYLVGQKNNUHXIP-MHHARFCSSA-N,"InChI=1S/C45H49NO13/c1-24-29(57-41(54)35(50)33(26-15-9-6-10-16-26)46-39(52)27-17-11-7-12-18-27)22-45(55)38(58-40(53)28-19-13-8-14-20-28)36-43(5,37(51)34(49)32(24)42(45,3)4)30(48)21-31-44(36,23-56-31)59-25(2)47/h6-20,29-31,33-36,38,48-50,55H,21-23H2,1-5H3,(H,46,52)/t29-,30-,31+,33-,34+,35+,36-,38-,43+,44-,45+/m0/s1","[(1S,2S,3R,4S,7R,9S,10S,12R,15S)-4-acetyloxy-15-[(2R,3S)-3-benzamido-2-hydroxy-3-phenylpropanoyl]oxy-1,9,12-trihydroxy-10,14,17,17-tetramethyl-11-oxo-6-oxatetracyclo[11.3.1.03,10.04,7]heptadec-13-en-2-yl] benzoate"
10-deacetylpaclitaxel,C095360,,Epilepsy,MESH,D004827,ABCB1,4.91,,19570321|8001500,C0014544,10-deacetylpaclitaxel,155831,CC1=C2C(C(=O)C3(C(CC4C(C3C(C(C2(C)C)(CC1OC(=O)C(C(C5=CC=CC=C5)NC(=O)C6=CC=CC=C6)O)O)OC(=O)C7=CC=CC=C7)(CO4)OC(=O)C)O)C)O,C45H49NO13,TYLVGQKNNUHXIP-MHHARFCSSA-N,"InChI=1S/C45H49NO13/c1-24-29(57-41(54)35(50)33(26-15-9-6-10-16-26)46-39(52)27-17-11-7-12-18-27)22-45(55)38(58-40(53)28-19-13-8-14-20-28)36-43(5,37(51)34(49)32(24)42(45,3)4)30(48)21-31-44(36,23-56-31)59-25(2)47/h6-20,29-31,33-36,38,48-50,55H,21-23H2,1-5H3,(H,46,52)/t29-,30-,31+,33-,34+,35+,36-,38-,43+,44-,45+/m0/s1","[(1S,2S,3R,4S,7R,9S,10S,12R,15S)-4-acetyloxy-15-[(2R,3S)-3-benzamido-2-hydroxy-3-phenylpropanoyl]oxy-1,9,12-trihydroxy-10,14,17,17-tetramethyl-11-oxo-6-oxatetracyclo[11.3.1.03,10.04,7]heptadec-13-en-2-yl] benzoate"
10-deacetylpaclitaxel,C095360,,Kidney Neoplasms,MESH,D007680,ABCB1,5.1,,22311042,C0022665,10-deacetylpaclitaxel,155831,CC1=C2C(C(=O)C3(C(CC4C(C3C(C(C2(C)C)(CC1OC(=O)C(C(C5=CC=CC=C5)NC(=O)C6=CC=CC=C6)O)O)OC(=O)C7=CC=CC=C7)(CO4)OC(=O)C)O)C)O,C45H49NO13,TYLVGQKNNUHXIP-MHHARFCSSA-N,"InChI=1S/C45H49NO13/c1-24-29(57-41(54)35(50)33(26-15-9-6-10-16-26)46-39(52)27-17-11-7-12-18-27)22-45(55)38(58-40(53)28-19-13-8-14-20-28)36-43(5,37(51)34(49)32(24)42(45,3)4)30(48)21-31-44(36,23-56-31)59-25(2)47/h6-20,29-31,33-36,38,48-50,55H,21-23H2,1-5H3,(H,46,52)/t29-,30-,31+,33-,34+,35+,36-,38-,43+,44-,45+/m0/s1","[(1S,2S,3R,4S,7R,9S,10S,12R,15S)-4-acetyloxy-15-[(2R,3S)-3-benzamido-2-hydroxy-3-phenylpropanoyl]oxy-1,9,12-trihydroxy-10,14,17,17-tetramethyl-11-oxo-6-oxatetracyclo[11.3.1.03,10.04,7]heptadec-13-en-2-yl] benzoate"
10-deacetylpaclitaxel,C095360,,"Lymphoma, Large B-Cell, Diffuse",MESH,D016403,ABCB1,5.51,,21325069,C0079744,10-deacetylpaclitaxel,155831,CC1=C2C(C(=O)C3(C(CC4C(C3C(C(C2(C)C)(CC1OC(=O)C(C(C5=CC=CC=C5)NC(=O)C6=CC=CC=C6)O)O)OC(=O)C7=CC=CC=C7)(CO4)OC(=O)C)O)C)O,C45H49NO13,TYLVGQKNNUHXIP-MHHARFCSSA-N,"InChI=1S/C45H49NO13/c1-24-29(57-41(54)35(50)33(26-15-9-6-10-16-26)46-39(52)27-17-11-7-12-18-27)22-45(55)38(58-40(53)28-19-13-8-14-20-28)36-43(5,37(51)34(49)32(24)42(45,3)4)30(48)21-31-44(36,23-56-31)59-25(2)47/h6-20,29-31,33-36,38,48-50,55H,21-23H2,1-5H3,(H,46,52)/t29-,30-,31+,33-,34+,35+,36-,38-,43+,44-,45+/m0/s1","[(1S,2S,3R,4S,7R,9S,10S,12R,15S)-4-acetyloxy-15-[(2R,3S)-3-benzamido-2-hydroxy-3-phenylpropanoyl]oxy-1,9,12-trihydroxy-10,14,17,17-tetramethyl-11-oxo-6-oxatetracyclo[11.3.1.03,10.04,7]heptadec-13-en-2-yl] benzoate"
10-deacetylpaclitaxel,C095360,,Marijuana Abuse,MESH,D002189,ABCB1,6.25,,19625010,C0006870,10-deacetylpaclitaxel,155831,CC1=C2C(C(=O)C3(C(CC4C(C3C(C(C2(C)C)(CC1OC(=O)C(C(C5=CC=CC=C5)NC(=O)C6=CC=CC=C6)O)O)OC(=O)C7=CC=CC=C7)(CO4)OC(=O)C)O)C)O,C45H49NO13,TYLVGQKNNUHXIP-MHHARFCSSA-N,"InChI=1S/C45H49NO13/c1-24-29(57-41(54)35(50)33(26-15-9-6-10-16-26)46-39(52)27-17-11-7-12-18-27)22-45(55)38(58-40(53)28-19-13-8-14-20-28)36-43(5,37(51)34(49)32(24)42(45,3)4)30(48)21-31-44(36,23-56-31)59-25(2)47/h6-20,29-31,33-36,38,48-50,55H,21-23H2,1-5H3,(H,46,52)/t29-,30-,31+,33-,34+,35+,36-,38-,43+,44-,45+/m0/s1","[(1S,2S,3R,4S,7R,9S,10S,12R,15S)-4-acetyloxy-15-[(2R,3S)-3-benzamido-2-hydroxy-3-phenylpropanoyl]oxy-1,9,12-trihydroxy-10,14,17,17-tetramethyl-11-oxo-6-oxatetracyclo[11.3.1.03,10.04,7]heptadec-13-en-2-yl] benzoate"
10-deacetylpaclitaxel,C095360,,Mental Disorders,MESH,D001523,ABCB1,5.04,,17015054,C0004936,10-deacetylpaclitaxel,155831,CC1=C2C(C(=O)C3(C(CC4C(C3C(C(C2(C)C)(CC1OC(=O)C(C(C5=CC=CC=C5)NC(=O)C6=CC=CC=C6)O)O)OC(=O)C7=CC=CC=C7)(CO4)OC(=O)C)O)C)O,C45H49NO13,TYLVGQKNNUHXIP-MHHARFCSSA-N,"InChI=1S/C45H49NO13/c1-24-29(57-41(54)35(50)33(26-15-9-6-10-16-26)46-39(52)27-17-11-7-12-18-27)22-45(55)38(58-40(53)28-19-13-8-14-20-28)36-43(5,37(51)34(49)32(24)42(45,3)4)30(48)21-31-44(36,23-56-31)59-25(2)47/h6-20,29-31,33-36,38,48-50,55H,21-23H2,1-5H3,(H,46,52)/t29-,30-,31+,33-,34+,35+,36-,38-,43+,44-,45+/m0/s1","[(1S,2S,3R,4S,7R,9S,10S,12R,15S)-4-acetyloxy-15-[(2R,3S)-3-benzamido-2-hydroxy-3-phenylpropanoyl]oxy-1,9,12-trihydroxy-10,14,17,17-tetramethyl-11-oxo-6-oxatetracyclo[11.3.1.03,10.04,7]heptadec-13-en-2-yl] benzoate"
10-deacetylpaclitaxel,C095360,,Nausea,MESH,D009325,ABCB1,4.5,,21840870,C0027497,10-deacetylpaclitaxel,155831,CC1=C2C(C(=O)C3(C(CC4C(C3C(C(C2(C)C)(CC1OC(=O)C(C(C5=CC=CC=C5)NC(=O)C6=CC=CC=C6)O)O)OC(=O)C7=CC=CC=C7)(CO4)OC(=O)C)O)C)O,C45H49NO13,TYLVGQKNNUHXIP-MHHARFCSSA-N,"InChI=1S/C45H49NO13/c1-24-29(57-41(54)35(50)33(26-15-9-6-10-16-26)46-39(52)27-17-11-7-12-18-27)22-45(55)38(58-40(53)28-19-13-8-14-20-28)36-43(5,37(51)34(49)32(24)42(45,3)4)30(48)21-31-44(36,23-56-31)59-25(2)47/h6-20,29-31,33-36,38,48-50,55H,21-23H2,1-5H3,(H,46,52)/t29-,30-,31+,33-,34+,35+,36-,38-,43+,44-,45+/m0/s1","[(1S,2S,3R,4S,7R,9S,10S,12R,15S)-4-acetyloxy-15-[(2R,3S)-3-benzamido-2-hydroxy-3-phenylpropanoyl]oxy-1,9,12-trihydroxy-10,14,17,17-tetramethyl-11-oxo-6-oxatetracyclo[11.3.1.03,10.04,7]heptadec-13-en-2-yl] benzoate"
10-deacetylpaclitaxel,C095360,,Neoplasm Metastasis,MESH,D009362,ABCB1,4.59,,12015757,C0027627,10-deacetylpaclitaxel,155831,CC1=C2C(C(=O)C3(C(CC4C(C3C(C(C2(C)C)(CC1OC(=O)C(C(C5=CC=CC=C5)NC(=O)C6=CC=CC=C6)O)O)OC(=O)C7=CC=CC=C7)(CO4)OC(=O)C)O)C)O,C45H49NO13,TYLVGQKNNUHXIP-MHHARFCSSA-N,"InChI=1S/C45H49NO13/c1-24-29(57-41(54)35(50)33(26-15-9-6-10-16-26)46-39(52)27-17-11-7-12-18-27)22-45(55)38(58-40(53)28-19-13-8-14-20-28)36-43(5,37(51)34(49)32(24)42(45,3)4)30(48)21-31-44(36,23-56-31)59-25(2)47/h6-20,29-31,33-36,38,48-50,55H,21-23H2,1-5H3,(H,46,52)/t29-,30-,31+,33-,34+,35+,36-,38-,43+,44-,45+/m0/s1","[(1S,2S,3R,4S,7R,9S,10S,12R,15S)-4-acetyloxy-15-[(2R,3S)-3-benzamido-2-hydroxy-3-phenylpropanoyl]oxy-1,9,12-trihydroxy-10,14,17,17-tetramethyl-11-oxo-6-oxatetracyclo[11.3.1.03,10.04,7]heptadec-13-en-2-yl] benzoate"
10-deacetylpaclitaxel,C095360,,Neoplasms,MESH,D009369,ABCB1,4.57,,22269388,C0027651,10-deacetylpaclitaxel,155831,CC1=C2C(C(=O)C3(C(CC4C(C3C(C(C2(C)C)(CC1OC(=O)C(C(C5=CC=CC=C5)NC(=O)C6=CC=CC=C6)O)O)OC(=O)C7=CC=CC=C7)(CO4)OC(=O)C)O)C)O,C45H49NO13,TYLVGQKNNUHXIP-MHHARFCSSA-N,"InChI=1S/C45H49NO13/c1-24-29(57-41(54)35(50)33(26-15-9-6-10-16-26)46-39(52)27-17-11-7-12-18-27)22-45(55)38(58-40(53)28-19-13-8-14-20-28)36-43(5,37(51)34(49)32(24)42(45,3)4)30(48)21-31-44(36,23-56-31)59-25(2)47/h6-20,29-31,33-36,38,48-50,55H,21-23H2,1-5H3,(H,46,52)/t29-,30-,31+,33-,34+,35+,36-,38-,43+,44-,45+/m0/s1","[(1S,2S,3R,4S,7R,9S,10S,12R,15S)-4-acetyloxy-15-[(2R,3S)-3-benzamido-2-hydroxy-3-phenylpropanoyl]oxy-1,9,12-trihydroxy-10,14,17,17-tetramethyl-11-oxo-6-oxatetracyclo[11.3.1.03,10.04,7]heptadec-13-en-2-yl] benzoate"
10-deacetylpaclitaxel,C095360,,Neuroblastoma,MESH,D009447,ABCB1,5.35,,8761367,C0027819,10-deacetylpaclitaxel,155831,CC1=C2C(C(=O)C3(C(CC4C(C3C(C(C2(C)C)(CC1OC(=O)C(C(C5=CC=CC=C5)NC(=O)C6=CC=CC=C6)O)O)OC(=O)C7=CC=CC=C7)(CO4)OC(=O)C)O)C)O,C45H49NO13,TYLVGQKNNUHXIP-MHHARFCSSA-N,"InChI=1S/C45H49NO13/c1-24-29(57-41(54)35(50)33(26-15-9-6-10-16-26)46-39(52)27-17-11-7-12-18-27)22-45(55)38(58-40(53)28-19-13-8-14-20-28)36-43(5,37(51)34(49)32(24)42(45,3)4)30(48)21-31-44(36,23-56-31)59-25(2)47/h6-20,29-31,33-36,38,48-50,55H,21-23H2,1-5H3,(H,46,52)/t29-,30-,31+,33-,34+,35+,36-,38-,43+,44-,45+/m0/s1","[(1S,2S,3R,4S,7R,9S,10S,12R,15S)-4-acetyloxy-15-[(2R,3S)-3-benzamido-2-hydroxy-3-phenylpropanoyl]oxy-1,9,12-trihydroxy-10,14,17,17-tetramethyl-11-oxo-6-oxatetracyclo[11.3.1.03,10.04,7]heptadec-13-en-2-yl] benzoate"
10-deacetylpaclitaxel,C095360,,Neurotoxicity Syndromes,MESH,D020258,ABCB1,4.81,,12352921,C0235032,10-deacetylpaclitaxel,155831,CC1=C2C(C(=O)C3(C(CC4C(C3C(C(C2(C)C)(CC1OC(=O)C(C(C5=CC=CC=C5)NC(=O)C6=CC=CC=C6)O)O)OC(=O)C7=CC=CC=C7)(CO4)OC(=O)C)O)C)O,C45H49NO13,TYLVGQKNNUHXIP-MHHARFCSSA-N,"InChI=1S/C45H49NO13/c1-24-29(57-41(54)35(50)33(26-15-9-6-10-16-26)46-39(52)27-17-11-7-12-18-27)22-45(55)38(58-40(53)28-19-13-8-14-20-28)36-43(5,37(51)34(49)32(24)42(45,3)4)30(48)21-31-44(36,23-56-31)59-25(2)47/h6-20,29-31,33-36,38,48-50,55H,21-23H2,1-5H3,(H,46,52)/t29-,30-,31+,33-,34+,35+,36-,38-,43+,44-,45+/m0/s1","[(1S,2S,3R,4S,7R,9S,10S,12R,15S)-4-acetyloxy-15-[(2R,3S)-3-benzamido-2-hydroxy-3-phenylpropanoyl]oxy-1,9,12-trihydroxy-10,14,17,17-tetramethyl-11-oxo-6-oxatetracyclo[11.3.1.03,10.04,7]heptadec-13-en-2-yl] benzoate"
10-deacetylpaclitaxel,C095360,,Neutropenia,MESH,D009503,ABCB1,4.92,,16950614|25007187,C0027947,10-deacetylpaclitaxel,155831,CC1=C2C(C(=O)C3(C(CC4C(C3C(C(C2(C)C)(CC1OC(=O)C(C(C5=CC=CC=C5)NC(=O)C6=CC=CC=C6)O)O)OC(=O)C7=CC=CC=C7)(CO4)OC(=O)C)O)C)O,C45H49NO13,TYLVGQKNNUHXIP-MHHARFCSSA-N,"InChI=1S/C45H49NO13/c1-24-29(57-41(54)35(50)33(26-15-9-6-10-16-26)46-39(52)27-17-11-7-12-18-27)22-45(55)38(58-40(53)28-19-13-8-14-20-28)36-43(5,37(51)34(49)32(24)42(45,3)4)30(48)21-31-44(36,23-56-31)59-25(2)47/h6-20,29-31,33-36,38,48-50,55H,21-23H2,1-5H3,(H,46,52)/t29-,30-,31+,33-,34+,35+,36-,38-,43+,44-,45+/m0/s1","[(1S,2S,3R,4S,7R,9S,10S,12R,15S)-4-acetyloxy-15-[(2R,3S)-3-benzamido-2-hydroxy-3-phenylpropanoyl]oxy-1,9,12-trihydroxy-10,14,17,17-tetramethyl-11-oxo-6-oxatetracyclo[11.3.1.03,10.04,7]heptadec-13-en-2-yl] benzoate"
10-deacetylpaclitaxel,C095360,,Parkinson Disease,MESH,D010300,ABCB1,4.82,,20558393,C0030567,10-deacetylpaclitaxel,155831,CC1=C2C(C(=O)C3(C(CC4C(C3C(C(C2(C)C)(CC1OC(=O)C(C(C5=CC=CC=C5)NC(=O)C6=CC=CC=C6)O)O)OC(=O)C7=CC=CC=C7)(CO4)OC(=O)C)O)C)O,C45H49NO13,TYLVGQKNNUHXIP-MHHARFCSSA-N,"InChI=1S/C45H49NO13/c1-24-29(57-41(54)35(50)33(26-15-9-6-10-16-26)46-39(52)27-17-11-7-12-18-27)22-45(55)38(58-40(53)28-19-13-8-14-20-28)36-43(5,37(51)34(49)32(24)42(45,3)4)30(48)21-31-44(36,23-56-31)59-25(2)47/h6-20,29-31,33-36,38,48-50,55H,21-23H2,1-5H3,(H,46,52)/t29-,30-,31+,33-,34+,35+,36-,38-,43+,44-,45+/m0/s1","[(1S,2S,3R,4S,7R,9S,10S,12R,15S)-4-acetyloxy-15-[(2R,3S)-3-benzamido-2-hydroxy-3-phenylpropanoyl]oxy-1,9,12-trihydroxy-10,14,17,17-tetramethyl-11-oxo-6-oxatetracyclo[11.3.1.03,10.04,7]heptadec-13-en-2-yl] benzoate"
10-deacetylpaclitaxel,C095360,,"Parkinson Disease, Secondary",MESH,D010302,ABCB1,5.11,,26457621,C0030569,10-deacetylpaclitaxel,155831,CC1=C2C(C(=O)C3(C(CC4C(C3C(C(C2(C)C)(CC1OC(=O)C(C(C5=CC=CC=C5)NC(=O)C6=CC=CC=C6)O)O)OC(=O)C7=CC=CC=C7)(CO4)OC(=O)C)O)C)O,C45H49NO13,TYLVGQKNNUHXIP-MHHARFCSSA-N,"InChI=1S/C45H49NO13/c1-24-29(57-41(54)35(50)33(26-15-9-6-10-16-26)46-39(52)27-17-11-7-12-18-27)22-45(55)38(58-40(53)28-19-13-8-14-20-28)36-43(5,37(51)34(49)32(24)42(45,3)4)30(48)21-31-44(36,23-56-31)59-25(2)47/h6-20,29-31,33-36,38,48-50,55H,21-23H2,1-5H3,(H,46,52)/t29-,30-,31+,33-,34+,35+,36-,38-,43+,44-,45+/m0/s1","[(1S,2S,3R,4S,7R,9S,10S,12R,15S)-4-acetyloxy-15-[(2R,3S)-3-benzamido-2-hydroxy-3-phenylpropanoyl]oxy-1,9,12-trihydroxy-10,14,17,17-tetramethyl-11-oxo-6-oxatetracyclo[11.3.1.03,10.04,7]heptadec-13-en-2-yl] benzoate"
10-deacetylpaclitaxel,C095360,,Precursor Cell Lymphoblastic Leukemia-Lymphoma,MESH,D054198,ABCB1,5.13,,22674224,C0023452,10-deacetylpaclitaxel,155831,CC1=C2C(C(=O)C3(C(CC4C(C3C(C(C2(C)C)(CC1OC(=O)C(C(C5=CC=CC=C5)NC(=O)C6=CC=CC=C6)O)O)OC(=O)C7=CC=CC=C7)(CO4)OC(=O)C)O)C)O,C45H49NO13,TYLVGQKNNUHXIP-MHHARFCSSA-N,"InChI=1S/C45H49NO13/c1-24-29(57-41(54)35(50)33(26-15-9-6-10-16-26)46-39(52)27-17-11-7-12-18-27)22-45(55)38(58-40(53)28-19-13-8-14-20-28)36-43(5,37(51)34(49)32(24)42(45,3)4)30(48)21-31-44(36,23-56-31)59-25(2)47/h6-20,29-31,33-36,38,48-50,55H,21-23H2,1-5H3,(H,46,52)/t29-,30-,31+,33-,34+,35+,36-,38-,43+,44-,45+/m0/s1","[(1S,2S,3R,4S,7R,9S,10S,12R,15S)-4-acetyloxy-15-[(2R,3S)-3-benzamido-2-hydroxy-3-phenylpropanoyl]oxy-1,9,12-trihydroxy-10,14,17,17-tetramethyl-11-oxo-6-oxatetracyclo[11.3.1.03,10.04,7]heptadec-13-en-2-yl] benzoate"
10-deacetylpaclitaxel,C095360,,Precursor Cell Lymphoblastic Leukemia-Lymphoma,MESH,D054198,ABCB1,5.13,,22674224,C0023453,10-deacetylpaclitaxel,155831,CC1=C2C(C(=O)C3(C(CC4C(C3C(C(C2(C)C)(CC1OC(=O)C(C(C5=CC=CC=C5)NC(=O)C6=CC=CC=C6)O)O)OC(=O)C7=CC=CC=C7)(CO4)OC(=O)C)O)C)O,C45H49NO13,TYLVGQKNNUHXIP-MHHARFCSSA-N,"InChI=1S/C45H49NO13/c1-24-29(57-41(54)35(50)33(26-15-9-6-10-16-26)46-39(52)27-17-11-7-12-18-27)22-45(55)38(58-40(53)28-19-13-8-14-20-28)36-43(5,37(51)34(49)32(24)42(45,3)4)30(48)21-31-44(36,23-56-31)59-25(2)47/h6-20,29-31,33-36,38,48-50,55H,21-23H2,1-5H3,(H,46,52)/t29-,30-,31+,33-,34+,35+,36-,38-,43+,44-,45+/m0/s1","[(1S,2S,3R,4S,7R,9S,10S,12R,15S)-4-acetyloxy-15-[(2R,3S)-3-benzamido-2-hydroxy-3-phenylpropanoyl]oxy-1,9,12-trihydroxy-10,14,17,17-tetramethyl-11-oxo-6-oxatetracyclo[11.3.1.03,10.04,7]heptadec-13-en-2-yl] benzoate"
10-deacetylpaclitaxel,C095360,,Squamous Cell Carcinoma of Head and Neck,MESH,D000077195,ABCB1,5.5,,25275603,C1168401,10-deacetylpaclitaxel,155831,CC1=C2C(C(=O)C3(C(CC4C(C3C(C(C2(C)C)(CC1OC(=O)C(C(C5=CC=CC=C5)NC(=O)C6=CC=CC=C6)O)O)OC(=O)C7=CC=CC=C7)(CO4)OC(=O)C)O)C)O,C45H49NO13,TYLVGQKNNUHXIP-MHHARFCSSA-N,"InChI=1S/C45H49NO13/c1-24-29(57-41(54)35(50)33(26-15-9-6-10-16-26)46-39(52)27-17-11-7-12-18-27)22-45(55)38(58-40(53)28-19-13-8-14-20-28)36-43(5,37(51)34(49)32(24)42(45,3)4)30(48)21-31-44(36,23-56-31)59-25(2)47/h6-20,29-31,33-36,38,48-50,55H,21-23H2,1-5H3,(H,46,52)/t29-,30-,31+,33-,34+,35+,36-,38-,43+,44-,45+/m0/s1","[(1S,2S,3R,4S,7R,9S,10S,12R,15S)-4-acetyloxy-15-[(2R,3S)-3-benzamido-2-hydroxy-3-phenylpropanoyl]oxy-1,9,12-trihydroxy-10,14,17,17-tetramethyl-11-oxo-6-oxatetracyclo[11.3.1.03,10.04,7]heptadec-13-en-2-yl] benzoate"
10-deacetylpaclitaxel,C095360,,Vomiting,MESH,D014839,ABCB1,4.54,,21840870,C0042963,10-deacetylpaclitaxel,155831,CC1=C2C(C(=O)C3(C(CC4C(C3C(C(C2(C)C)(CC1OC(=O)C(C(C5=CC=CC=C5)NC(=O)C6=CC=CC=C6)O)O)OC(=O)C7=CC=CC=C7)(CO4)OC(=O)C)O)C)O,C45H49NO13,TYLVGQKNNUHXIP-MHHARFCSSA-N,"InChI=1S/C45H49NO13/c1-24-29(57-41(54)35(50)33(26-15-9-6-10-16-26)46-39(52)27-17-11-7-12-18-27)22-45(55)38(58-40(53)28-19-13-8-14-20-28)36-43(5,37(51)34(49)32(24)42(45,3)4)30(48)21-31-44(36,23-56-31)59-25(2)47/h6-20,29-31,33-36,38,48-50,55H,21-23H2,1-5H3,(H,46,52)/t29-,30-,31+,33-,34+,35+,36-,38-,43+,44-,45+/m0/s1","[(1S,2S,3R,4S,7R,9S,10S,12R,15S)-4-acetyloxy-15-[(2R,3S)-3-benzamido-2-hydroxy-3-phenylpropanoyl]oxy-1,9,12-trihydroxy-10,14,17,17-tetramethyl-11-oxo-6-oxatetracyclo[11.3.1.03,10.04,7]heptadec-13-en-2-yl] benzoate"
10-decarbamoylmitomycin C,C067795,26909-37-5,Acute Kidney Injury,MESH,D058186,TP53,3.33,,20603111,C2609414,10-decarbamoylmitomycin C,10424358,CC1=C(C(=O)C2=C(C1=O)N3CC4C(C3(C2CO)OC)N4)N,C14H17N3O4,OUADMZZEIRSDSG-NKFUZKMXSA-N,"InChI=1S/C14H17N3O4/c1-5-9(15)12(20)8-6(4-18)14(21-2)13-7(16-13)3-17(14)10(8)11(5)19/h6-7,13,16,18H,3-4,15H2,1-2H3/t6-,7+,13+,14-/m1/s1","(4S,6S,7R,8S)-11-amino-8-(hydroxymethyl)-7-methoxy-12-methyl-2,5-diazatetracyclo[7.4.0.02,7.04,6]trideca-1(9),11-diene-10,13-dione"
10-decarbamoylmitomycin C,C067795,26909-37-5,Acute Kidney Injury,MESH,D058186,TP53,3.33,,20603111,C0022660,10-decarbamoylmitomycin C,10424358,CC1=C(C(=O)C2=C(C1=O)N3CC4C(C3(C2CO)OC)N4)N,C14H17N3O4,OUADMZZEIRSDSG-NKFUZKMXSA-N,"InChI=1S/C14H17N3O4/c1-5-9(15)12(20)8-6(4-18)14(21-2)13-7(16-13)3-17(14)10(8)11(5)19/h6-7,13,16,18H,3-4,15H2,1-2H3/t6-,7+,13+,14-/m1/s1","(4S,6S,7R,8S)-11-amino-8-(hydroxymethyl)-7-methoxy-12-methyl-2,5-diazatetracyclo[7.4.0.02,7.04,6]trideca-1(9),11-diene-10,13-dione"
10-decarbamoylmitomycin C,C067795,26909-37-5,Adenocarcinoma,MESH,D000230,TP53,3.72,,10797276|11798837|22484628,C0001418,10-decarbamoylmitomycin C,10424358,CC1=C(C(=O)C2=C(C1=O)N3CC4C(C3(C2CO)OC)N4)N,C14H17N3O4,OUADMZZEIRSDSG-NKFUZKMXSA-N,"InChI=1S/C14H17N3O4/c1-5-9(15)12(20)8-6(4-18)14(21-2)13-7(16-13)3-17(14)10(8)11(5)19/h6-7,13,16,18H,3-4,15H2,1-2H3/t6-,7+,13+,14-/m1/s1","(4S,6S,7R,8S)-11-amino-8-(hydroxymethyl)-7-methoxy-12-methyl-2,5-diazatetracyclo[7.4.0.02,7.04,6]trideca-1(9),11-diene-10,13-dione"
10-decarbamoylmitomycin C,C067795,26909-37-5,Alzheimer Disease,MESH,D000544,CASP3,3.61,,18077176,C0750901,10-decarbamoylmitomycin C,10424358,CC1=C(C(=O)C2=C(C1=O)N3CC4C(C3(C2CO)OC)N4)N,C14H17N3O4,OUADMZZEIRSDSG-NKFUZKMXSA-N,"InChI=1S/C14H17N3O4/c1-5-9(15)12(20)8-6(4-18)14(21-2)13-7(16-13)3-17(14)10(8)11(5)19/h6-7,13,16,18H,3-4,15H2,1-2H3/t6-,7+,13+,14-/m1/s1","(4S,6S,7R,8S)-11-amino-8-(hydroxymethyl)-7-methoxy-12-methyl-2,5-diazatetracyclo[7.4.0.02,7.04,6]trideca-1(9),11-diene-10,13-dione"
10-decarbamoylmitomycin C,C067795,26909-37-5,Amyotrophic Lateral Sclerosis,MESH,D000690,TP53,4.35,,17434459,C0002736,10-decarbamoylmitomycin C,10424358,CC1=C(C(=O)C2=C(C1=O)N3CC4C(C3(C2CO)OC)N4)N,C14H17N3O4,OUADMZZEIRSDSG-NKFUZKMXSA-N,"InChI=1S/C14H17N3O4/c1-5-9(15)12(20)8-6(4-18)14(21-2)13-7(16-13)3-17(14)10(8)11(5)19/h6-7,13,16,18H,3-4,15H2,1-2H3/t6-,7+,13+,14-/m1/s1","(4S,6S,7R,8S)-11-amino-8-(hydroxymethyl)-7-methoxy-12-methyl-2,5-diazatetracyclo[7.4.0.02,7.04,6]trideca-1(9),11-diene-10,13-dione"
10-decarbamoylmitomycin C,C067795,26909-37-5,Arsenic Poisoning,MESH,D020261,TP53,4.33,,18621066|19203779,C0311375,10-decarbamoylmitomycin C,10424358,CC1=C(C(=O)C2=C(C1=O)N3CC4C(C3(C2CO)OC)N4)N,C14H17N3O4,OUADMZZEIRSDSG-NKFUZKMXSA-N,"InChI=1S/C14H17N3O4/c1-5-9(15)12(20)8-6(4-18)14(21-2)13-7(16-13)3-17(14)10(8)11(5)19/h6-7,13,16,18H,3-4,15H2,1-2H3/t6-,7+,13+,14-/m1/s1","(4S,6S,7R,8S)-11-amino-8-(hydroxymethyl)-7-methoxy-12-methyl-2,5-diazatetracyclo[7.4.0.02,7.04,6]trideca-1(9),11-diene-10,13-dione"
10-decarbamoylmitomycin C,C067795,26909-37-5,Atrial Fibrillation,MESH,D001281,CDKN1A,3.77,,29892015,C0004238,10-decarbamoylmitomycin C,10424358,CC1=C(C(=O)C2=C(C1=O)N3CC4C(C3(C2CO)OC)N4)N,C14H17N3O4,OUADMZZEIRSDSG-NKFUZKMXSA-N,"InChI=1S/C14H17N3O4/c1-5-9(15)12(20)8-6(4-18)14(21-2)13-7(16-13)3-17(14)10(8)11(5)19/h6-7,13,16,18H,3-4,15H2,1-2H3/t6-,7+,13+,14-/m1/s1","(4S,6S,7R,8S)-11-amino-8-(hydroxymethyl)-7-methoxy-12-methyl-2,5-diazatetracyclo[7.4.0.02,7.04,6]trideca-1(9),11-diene-10,13-dione"
10-decarbamoylmitomycin C,C067795,26909-37-5,Breast Neoplasms,MESH,D001943,CHEK1,6.77,,25688741,C0678222,10-decarbamoylmitomycin C,10424358,CC1=C(C(=O)C2=C(C1=O)N3CC4C(C3(C2CO)OC)N4)N,C14H17N3O4,OUADMZZEIRSDSG-NKFUZKMXSA-N,"InChI=1S/C14H17N3O4/c1-5-9(15)12(20)8-6(4-18)14(21-2)13-7(16-13)3-17(14)10(8)11(5)19/h6-7,13,16,18H,3-4,15H2,1-2H3/t6-,7+,13+,14-/m1/s1","(4S,6S,7R,8S)-11-amino-8-(hydroxymethyl)-7-methoxy-12-methyl-2,5-diazatetracyclo[7.4.0.02,7.04,6]trideca-1(9),11-diene-10,13-dione"
10-decarbamoylmitomycin C,C067795,26909-37-5,Breast Neoplasms,MESH,D001943,CHEK1,6.77,,25688741,C0006142,10-decarbamoylmitomycin C,10424358,CC1=C(C(=O)C2=C(C1=O)N3CC4C(C3(C2CO)OC)N4)N,C14H17N3O4,OUADMZZEIRSDSG-NKFUZKMXSA-N,"InChI=1S/C14H17N3O4/c1-5-9(15)12(20)8-6(4-18)14(21-2)13-7(16-13)3-17(14)10(8)11(5)19/h6-7,13,16,18H,3-4,15H2,1-2H3/t6-,7+,13+,14-/m1/s1","(4S,6S,7R,8S)-11-amino-8-(hydroxymethyl)-7-methoxy-12-methyl-2,5-diazatetracyclo[7.4.0.02,7.04,6]trideca-1(9),11-diene-10,13-dione"
10-decarbamoylmitomycin C,C067795,26909-37-5,Carcinoma,MESH,D002277,TP53,3.73,,17450239|9626339,C0007097,10-decarbamoylmitomycin C,10424358,CC1=C(C(=O)C2=C(C1=O)N3CC4C(C3(C2CO)OC)N4)N,C14H17N3O4,OUADMZZEIRSDSG-NKFUZKMXSA-N,"InChI=1S/C14H17N3O4/c1-5-9(15)12(20)8-6(4-18)14(21-2)13-7(16-13)3-17(14)10(8)11(5)19/h6-7,13,16,18H,3-4,15H2,1-2H3/t6-,7+,13+,14-/m1/s1","(4S,6S,7R,8S)-11-amino-8-(hydroxymethyl)-7-methoxy-12-methyl-2,5-diazatetracyclo[7.4.0.02,7.04,6]trideca-1(9),11-diene-10,13-dione"
10-decarbamoylmitomycin C,C067795,26909-37-5,"Carcinoma, Hepatocellular",MESH,D006528,TP53,3.27,114550,17191126|18477611|22675488|25822088|8033108|9029167,C2239176,10-decarbamoylmitomycin C,10424358,CC1=C(C(=O)C2=C(C1=O)N3CC4C(C3(C2CO)OC)N4)N,C14H17N3O4,OUADMZZEIRSDSG-NKFUZKMXSA-N,"InChI=1S/C14H17N3O4/c1-5-9(15)12(20)8-6(4-18)14(21-2)13-7(16-13)3-17(14)10(8)11(5)19/h6-7,13,16,18H,3-4,15H2,1-2H3/t6-,7+,13+,14-/m1/s1","(4S,6S,7R,8S)-11-amino-8-(hydroxymethyl)-7-methoxy-12-methyl-2,5-diazatetracyclo[7.4.0.02,7.04,6]trideca-1(9),11-diene-10,13-dione"
10-decarbamoylmitomycin C,C067795,26909-37-5,"Carcinoma, Non-Small-Cell Lung",MESH,D002289,TP53,3.86,,17290066|23435014|24688052|30381462,C0007131,10-decarbamoylmitomycin C,10424358,CC1=C(C(=O)C2=C(C1=O)N3CC4C(C3(C2CO)OC)N4)N,C14H17N3O4,OUADMZZEIRSDSG-NKFUZKMXSA-N,"InChI=1S/C14H17N3O4/c1-5-9(15)12(20)8-6(4-18)14(21-2)13-7(16-13)3-17(14)10(8)11(5)19/h6-7,13,16,18H,3-4,15H2,1-2H3/t6-,7+,13+,14-/m1/s1","(4S,6S,7R,8S)-11-amino-8-(hydroxymethyl)-7-methoxy-12-methyl-2,5-diazatetracyclo[7.4.0.02,7.04,6]trideca-1(9),11-diene-10,13-dione"
10-decarbamoylmitomycin C,C067795,26909-37-5,"Carcinoma, Renal Cell",MESH,D002292,TP53,3.95,,17275163|22138691|23797736|25401301,C0007134,10-decarbamoylmitomycin C,10424358,CC1=C(C(=O)C2=C(C1=O)N3CC4C(C3(C2CO)OC)N4)N,C14H17N3O4,OUADMZZEIRSDSG-NKFUZKMXSA-N,"InChI=1S/C14H17N3O4/c1-5-9(15)12(20)8-6(4-18)14(21-2)13-7(16-13)3-17(14)10(8)11(5)19/h6-7,13,16,18H,3-4,15H2,1-2H3/t6-,7+,13+,14-/m1/s1","(4S,6S,7R,8S)-11-amino-8-(hydroxymethyl)-7-methoxy-12-methyl-2,5-diazatetracyclo[7.4.0.02,7.04,6]trideca-1(9),11-diene-10,13-dione"
10-decarbamoylmitomycin C,C067795,26909-37-5,Cardiomyopathies,MESH,D009202,TP53,3.67,,31618665,C0036529,10-decarbamoylmitomycin C,10424358,CC1=C(C(=O)C2=C(C1=O)N3CC4C(C3(C2CO)OC)N4)N,C14H17N3O4,OUADMZZEIRSDSG-NKFUZKMXSA-N,"InChI=1S/C14H17N3O4/c1-5-9(15)12(20)8-6(4-18)14(21-2)13-7(16-13)3-17(14)10(8)11(5)19/h6-7,13,16,18H,3-4,15H2,1-2H3/t6-,7+,13+,14-/m1/s1","(4S,6S,7R,8S)-11-amino-8-(hydroxymethyl)-7-methoxy-12-methyl-2,5-diazatetracyclo[7.4.0.02,7.04,6]trideca-1(9),11-diene-10,13-dione"
10-decarbamoylmitomycin C,C067795,26909-37-5,"Cardiomyopathy, Hypertrophic",MESH,D002312,TP53,4.4,,22000973,C0007194,10-decarbamoylmitomycin C,10424358,CC1=C(C(=O)C2=C(C1=O)N3CC4C(C3(C2CO)OC)N4)N,C14H17N3O4,OUADMZZEIRSDSG-NKFUZKMXSA-N,"InChI=1S/C14H17N3O4/c1-5-9(15)12(20)8-6(4-18)14(21-2)13-7(16-13)3-17(14)10(8)11(5)19/h6-7,13,16,18H,3-4,15H2,1-2H3/t6-,7+,13+,14-/m1/s1","(4S,6S,7R,8S)-11-amino-8-(hydroxymethyl)-7-methoxy-12-methyl-2,5-diazatetracyclo[7.4.0.02,7.04,6]trideca-1(9),11-diene-10,13-dione"
10-decarbamoylmitomycin C,C067795,26909-37-5,Central Nervous System Neoplasms,MESH,D016543,TP53,5.19,,26192916,C0085136,10-decarbamoylmitomycin C,10424358,CC1=C(C(=O)C2=C(C1=O)N3CC4C(C3(C2CO)OC)N4)N,C14H17N3O4,OUADMZZEIRSDSG-NKFUZKMXSA-N,"InChI=1S/C14H17N3O4/c1-5-9(15)12(20)8-6(4-18)14(21-2)13-7(16-13)3-17(14)10(8)11(5)19/h6-7,13,16,18H,3-4,15H2,1-2H3/t6-,7+,13+,14-/m1/s1","(4S,6S,7R,8S)-11-amino-8-(hydroxymethyl)-7-methoxy-12-methyl-2,5-diazatetracyclo[7.4.0.02,7.04,6]trideca-1(9),11-diene-10,13-dione"
10-decarbamoylmitomycin C,C067795,26909-37-5,"Colitis, Ulcerative",MESH,D003093,CASP3,3.93,,24055189,C0009324,10-decarbamoylmitomycin C,10424358,CC1=C(C(=O)C2=C(C1=O)N3CC4C(C3(C2CO)OC)N4)N,C14H17N3O4,OUADMZZEIRSDSG-NKFUZKMXSA-N,"InChI=1S/C14H17N3O4/c1-5-9(15)12(20)8-6(4-18)14(21-2)13-7(16-13)3-17(14)10(8)11(5)19/h6-7,13,16,18H,3-4,15H2,1-2H3/t6-,7+,13+,14-/m1/s1","(4S,6S,7R,8S)-11-amino-8-(hydroxymethyl)-7-methoxy-12-methyl-2,5-diazatetracyclo[7.4.0.02,7.04,6]trideca-1(9),11-diene-10,13-dione"
10-decarbamoylmitomycin C,C067795,26909-37-5,Colonic Neoplasms,MESH,D003110,CDKN1A,8.2,,20876807,C0009375,10-decarbamoylmitomycin C,10424358,CC1=C(C(=O)C2=C(C1=O)N3CC4C(C3(C2CO)OC)N4)N,C14H17N3O4,OUADMZZEIRSDSG-NKFUZKMXSA-N,"InChI=1S/C14H17N3O4/c1-5-9(15)12(20)8-6(4-18)14(21-2)13-7(16-13)3-17(14)10(8)11(5)19/h6-7,13,16,18H,3-4,15H2,1-2H3/t6-,7+,13+,14-/m1/s1","(4S,6S,7R,8S)-11-amino-8-(hydroxymethyl)-7-methoxy-12-methyl-2,5-diazatetracyclo[7.4.0.02,7.04,6]trideca-1(9),11-diene-10,13-dione"
10-decarbamoylmitomycin C,C067795,26909-37-5,Colorectal Neoplasms,MESH,D015179,TP53,3.59,114500,12645814|15172127|15814641|16110022|16524972|17949449|18676755|21946351,C0009404,10-decarbamoylmitomycin C,10424358,CC1=C(C(=O)C2=C(C1=O)N3CC4C(C3(C2CO)OC)N4)N,C14H17N3O4,OUADMZZEIRSDSG-NKFUZKMXSA-N,"InChI=1S/C14H17N3O4/c1-5-9(15)12(20)8-6(4-18)14(21-2)13-7(16-13)3-17(14)10(8)11(5)19/h6-7,13,16,18H,3-4,15H2,1-2H3/t6-,7+,13+,14-/m1/s1","(4S,6S,7R,8S)-11-amino-8-(hydroxymethyl)-7-methoxy-12-methyl-2,5-diazatetracyclo[7.4.0.02,7.04,6]trideca-1(9),11-diene-10,13-dione"
10-decarbamoylmitomycin C,C067795,26909-37-5,Colorectal Neoplasms,MESH,D015179,TP53,3.59,114500,12645814|15172127|15814641|16110022|16524972|17949449|18676755|21946351,C0009402,10-decarbamoylmitomycin C,10424358,CC1=C(C(=O)C2=C(C1=O)N3CC4C(C3(C2CO)OC)N4)N,C14H17N3O4,OUADMZZEIRSDSG-NKFUZKMXSA-N,"InChI=1S/C14H17N3O4/c1-5-9(15)12(20)8-6(4-18)14(21-2)13-7(16-13)3-17(14)10(8)11(5)19/h6-7,13,16,18H,3-4,15H2,1-2H3/t6-,7+,13+,14-/m1/s1","(4S,6S,7R,8S)-11-amino-8-(hydroxymethyl)-7-methoxy-12-methyl-2,5-diazatetracyclo[7.4.0.02,7.04,6]trideca-1(9),11-diene-10,13-dione"
10-decarbamoylmitomycin C,C067795,26909-37-5,"Diabetes Mellitus, Type 2",MESH,D003924,CASP3,3.35,,15531508,C0011860,10-decarbamoylmitomycin C,10424358,CC1=C(C(=O)C2=C(C1=O)N3CC4C(C3(C2CO)OC)N4)N,C14H17N3O4,OUADMZZEIRSDSG-NKFUZKMXSA-N,"InChI=1S/C14H17N3O4/c1-5-9(15)12(20)8-6(4-18)14(21-2)13-7(16-13)3-17(14)10(8)11(5)19/h6-7,13,16,18H,3-4,15H2,1-2H3/t6-,7+,13+,14-/m1/s1","(4S,6S,7R,8S)-11-amino-8-(hydroxymethyl)-7-methoxy-12-methyl-2,5-diazatetracyclo[7.4.0.02,7.04,6]trideca-1(9),11-diene-10,13-dione"
10-decarbamoylmitomycin C,C067795,26909-37-5,Diabetic Nephropathies,MESH,D003928,CDKN1A,4.15,,27652271,C0011881,10-decarbamoylmitomycin C,10424358,CC1=C(C(=O)C2=C(C1=O)N3CC4C(C3(C2CO)OC)N4)N,C14H17N3O4,OUADMZZEIRSDSG-NKFUZKMXSA-N,"InChI=1S/C14H17N3O4/c1-5-9(15)12(20)8-6(4-18)14(21-2)13-7(16-13)3-17(14)10(8)11(5)19/h6-7,13,16,18H,3-4,15H2,1-2H3/t6-,7+,13+,14-/m1/s1","(4S,6S,7R,8S)-11-amino-8-(hydroxymethyl)-7-methoxy-12-methyl-2,5-diazatetracyclo[7.4.0.02,7.04,6]trideca-1(9),11-diene-10,13-dione"
10-decarbamoylmitomycin C,C067795,26909-37-5,Diabetic Neuropathies,MESH,D003929,CASP3,4.25,,12502508,C0271680,10-decarbamoylmitomycin C,10424358,CC1=C(C(=O)C2=C(C1=O)N3CC4C(C3(C2CO)OC)N4)N,C14H17N3O4,OUADMZZEIRSDSG-NKFUZKMXSA-N,"InChI=1S/C14H17N3O4/c1-5-9(15)12(20)8-6(4-18)14(21-2)13-7(16-13)3-17(14)10(8)11(5)19/h6-7,13,16,18H,3-4,15H2,1-2H3/t6-,7+,13+,14-/m1/s1","(4S,6S,7R,8S)-11-amino-8-(hydroxymethyl)-7-methoxy-12-methyl-2,5-diazatetracyclo[7.4.0.02,7.04,6]trideca-1(9),11-diene-10,13-dione"
10-decarbamoylmitomycin C,C067795,26909-37-5,Diabetic Retinopathy,MESH,D003930,CASP3,4.47,,20654064,C0011884,10-decarbamoylmitomycin C,10424358,CC1=C(C(=O)C2=C(C1=O)N3CC4C(C3(C2CO)OC)N4)N,C14H17N3O4,OUADMZZEIRSDSG-NKFUZKMXSA-N,"InChI=1S/C14H17N3O4/c1-5-9(15)12(20)8-6(4-18)14(21-2)13-7(16-13)3-17(14)10(8)11(5)19/h6-7,13,16,18H,3-4,15H2,1-2H3/t6-,7+,13+,14-/m1/s1","(4S,6S,7R,8S)-11-amino-8-(hydroxymethyl)-7-methoxy-12-methyl-2,5-diazatetracyclo[7.4.0.02,7.04,6]trideca-1(9),11-diene-10,13-dione"
10-decarbamoylmitomycin C,C067795,26909-37-5,Gallbladder Neoplasms,MESH,D005706,TP53,5.01,,24185509|24997986,C0016978,10-decarbamoylmitomycin C,10424358,CC1=C(C(=O)C2=C(C1=O)N3CC4C(C3(C2CO)OC)N4)N,C14H17N3O4,OUADMZZEIRSDSG-NKFUZKMXSA-N,"InChI=1S/C14H17N3O4/c1-5-9(15)12(20)8-6(4-18)14(21-2)13-7(16-13)3-17(14)10(8)11(5)19/h6-7,13,16,18H,3-4,15H2,1-2H3/t6-,7+,13+,14-/m1/s1","(4S,6S,7R,8S)-11-amino-8-(hydroxymethyl)-7-methoxy-12-methyl-2,5-diazatetracyclo[7.4.0.02,7.04,6]trideca-1(9),11-diene-10,13-dione"
10-decarbamoylmitomycin C,C067795,26909-37-5,Heart Valve Diseases,MESH,D006349,CASP3,4.29,,21335463,C0018824,10-decarbamoylmitomycin C,10424358,CC1=C(C(=O)C2=C(C1=O)N3CC4C(C3(C2CO)OC)N4)N,C14H17N3O4,OUADMZZEIRSDSG-NKFUZKMXSA-N,"InChI=1S/C14H17N3O4/c1-5-9(15)12(20)8-6(4-18)14(21-2)13-7(16-13)3-17(14)10(8)11(5)19/h6-7,13,16,18H,3-4,15H2,1-2H3/t6-,7+,13+,14-/m1/s1","(4S,6S,7R,8S)-11-amino-8-(hydroxymethyl)-7-methoxy-12-methyl-2,5-diazatetracyclo[7.4.0.02,7.04,6]trideca-1(9),11-diene-10,13-dione"
10-decarbamoylmitomycin C,C067795,26909-37-5,HIV Infections,MESH,D015658,CDKN1A,4.05,,12878215,C0019693,10-decarbamoylmitomycin C,10424358,CC1=C(C(=O)C2=C(C1=O)N3CC4C(C3(C2CO)OC)N4)N,C14H17N3O4,OUADMZZEIRSDSG-NKFUZKMXSA-N,"InChI=1S/C14H17N3O4/c1-5-9(15)12(20)8-6(4-18)14(21-2)13-7(16-13)3-17(14)10(8)11(5)19/h6-7,13,16,18H,3-4,15H2,1-2H3/t6-,7+,13+,14-/m1/s1","(4S,6S,7R,8S)-11-amino-8-(hydroxymethyl)-7-methoxy-12-methyl-2,5-diazatetracyclo[7.4.0.02,7.04,6]trideca-1(9),11-diene-10,13-dione"
10-decarbamoylmitomycin C,C067795,26909-37-5,HIV Infections,MESH,D015658,CDKN1A,4.05,,12878215,C4505456,10-decarbamoylmitomycin C,10424358,CC1=C(C(=O)C2=C(C1=O)N3CC4C(C3(C2CO)OC)N4)N,C14H17N3O4,OUADMZZEIRSDSG-NKFUZKMXSA-N,"InChI=1S/C14H17N3O4/c1-5-9(15)12(20)8-6(4-18)14(21-2)13-7(16-13)3-17(14)10(8)11(5)19/h6-7,13,16,18H,3-4,15H2,1-2H3/t6-,7+,13+,14-/m1/s1","(4S,6S,7R,8S)-11-amino-8-(hydroxymethyl)-7-methoxy-12-methyl-2,5-diazatetracyclo[7.4.0.02,7.04,6]trideca-1(9),11-diene-10,13-dione"
10-decarbamoylmitomycin C,C067795,26909-37-5,Hypertrophy,MESH,D006984,CDKN1A,4.15,,27652271,C0020564,10-decarbamoylmitomycin C,10424358,CC1=C(C(=O)C2=C(C1=O)N3CC4C(C3(C2CO)OC)N4)N,C14H17N3O4,OUADMZZEIRSDSG-NKFUZKMXSA-N,"InChI=1S/C14H17N3O4/c1-5-9(15)12(20)8-6(4-18)14(21-2)13-7(16-13)3-17(14)10(8)11(5)19/h6-7,13,16,18H,3-4,15H2,1-2H3/t6-,7+,13+,14-/m1/s1","(4S,6S,7R,8S)-11-amino-8-(hydroxymethyl)-7-methoxy-12-methyl-2,5-diazatetracyclo[7.4.0.02,7.04,6]trideca-1(9),11-diene-10,13-dione"
10-decarbamoylmitomycin C,C067795,26909-37-5,"Infertility, Male",MESH,D007248,TP53,4.03,,22773013,C0021364,10-decarbamoylmitomycin C,10424358,CC1=C(C(=O)C2=C(C1=O)N3CC4C(C3(C2CO)OC)N4)N,C14H17N3O4,OUADMZZEIRSDSG-NKFUZKMXSA-N,"InChI=1S/C14H17N3O4/c1-5-9(15)12(20)8-6(4-18)14(21-2)13-7(16-13)3-17(14)10(8)11(5)19/h6-7,13,16,18H,3-4,15H2,1-2H3/t6-,7+,13+,14-/m1/s1","(4S,6S,7R,8S)-11-amino-8-(hydroxymethyl)-7-methoxy-12-methyl-2,5-diazatetracyclo[7.4.0.02,7.04,6]trideca-1(9),11-diene-10,13-dione"
10-decarbamoylmitomycin C,C067795,26909-37-5,Intestinal Neoplasms,MESH,D007414,CDKN1A,4.57,,11535846|12468628,C0021841,10-decarbamoylmitomycin C,10424358,CC1=C(C(=O)C2=C(C1=O)N3CC4C(C3(C2CO)OC)N4)N,C14H17N3O4,OUADMZZEIRSDSG-NKFUZKMXSA-N,"InChI=1S/C14H17N3O4/c1-5-9(15)12(20)8-6(4-18)14(21-2)13-7(16-13)3-17(14)10(8)11(5)19/h6-7,13,16,18H,3-4,15H2,1-2H3/t6-,7+,13+,14-/m1/s1","(4S,6S,7R,8S)-11-amino-8-(hydroxymethyl)-7-methoxy-12-methyl-2,5-diazatetracyclo[7.4.0.02,7.04,6]trideca-1(9),11-diene-10,13-dione"
10-decarbamoylmitomycin C,C067795,26909-37-5,Ischemia,MESH,D007511,TP53,4.08,,15172883,C0022116,10-decarbamoylmitomycin C,10424358,CC1=C(C(=O)C2=C(C1=O)N3CC4C(C3(C2CO)OC)N4)N,C14H17N3O4,OUADMZZEIRSDSG-NKFUZKMXSA-N,"InChI=1S/C14H17N3O4/c1-5-9(15)12(20)8-6(4-18)14(21-2)13-7(16-13)3-17(14)10(8)11(5)19/h6-7,13,16,18H,3-4,15H2,1-2H3/t6-,7+,13+,14-/m1/s1","(4S,6S,7R,8S)-11-amino-8-(hydroxymethyl)-7-methoxy-12-methyl-2,5-diazatetracyclo[7.4.0.02,7.04,6]trideca-1(9),11-diene-10,13-dione"
10-decarbamoylmitomycin C,C067795,26909-37-5,"Ischemic Attack, Transient",MESH,D002546,CASP9,4.62,,11333366,C0007787,10-decarbamoylmitomycin C,10424358,CC1=C(C(=O)C2=C(C1=O)N3CC4C(C3(C2CO)OC)N4)N,C14H17N3O4,OUADMZZEIRSDSG-NKFUZKMXSA-N,"InChI=1S/C14H17N3O4/c1-5-9(15)12(20)8-6(4-18)14(21-2)13-7(16-13)3-17(14)10(8)11(5)19/h6-7,13,16,18H,3-4,15H2,1-2H3/t6-,7+,13+,14-/m1/s1","(4S,6S,7R,8S)-11-amino-8-(hydroxymethyl)-7-methoxy-12-methyl-2,5-diazatetracyclo[7.4.0.02,7.04,6]trideca-1(9),11-diene-10,13-dione"
10-decarbamoylmitomycin C,C067795,26909-37-5,Kidney Diseases,MESH,D007674,CDKN1A,3.31,,16968891,C0022658,10-decarbamoylmitomycin C,10424358,CC1=C(C(=O)C2=C(C1=O)N3CC4C(C3(C2CO)OC)N4)N,C14H17N3O4,OUADMZZEIRSDSG-NKFUZKMXSA-N,"InChI=1S/C14H17N3O4/c1-5-9(15)12(20)8-6(4-18)14(21-2)13-7(16-13)3-17(14)10(8)11(5)19/h6-7,13,16,18H,3-4,15H2,1-2H3/t6-,7+,13+,14-/m1/s1","(4S,6S,7R,8S)-11-amino-8-(hydroxymethyl)-7-methoxy-12-methyl-2,5-diazatetracyclo[7.4.0.02,7.04,6]trideca-1(9),11-diene-10,13-dione"
10-decarbamoylmitomycin C,C067795,26909-37-5,"Leukemia, Lymphocytic, Chronic, B-Cell",MESH,D015451,TP53,4.43,,16439677,C0023434,10-decarbamoylmitomycin C,10424358,CC1=C(C(=O)C2=C(C1=O)N3CC4C(C3(C2CO)OC)N4)N,C14H17N3O4,OUADMZZEIRSDSG-NKFUZKMXSA-N,"InChI=1S/C14H17N3O4/c1-5-9(15)12(20)8-6(4-18)14(21-2)13-7(16-13)3-17(14)10(8)11(5)19/h6-7,13,16,18H,3-4,15H2,1-2H3/t6-,7+,13+,14-/m1/s1","(4S,6S,7R,8S)-11-amino-8-(hydroxymethyl)-7-methoxy-12-methyl-2,5-diazatetracyclo[7.4.0.02,7.04,6]trideca-1(9),11-diene-10,13-dione"
10-decarbamoylmitomycin C,C067795,26909-37-5,Liver Neoplasms,MESH,D008113,TP53,3.49,,12378512|16410370,C0023903,10-decarbamoylmitomycin C,10424358,CC1=C(C(=O)C2=C(C1=O)N3CC4C(C3(C2CO)OC)N4)N,C14H17N3O4,OUADMZZEIRSDSG-NKFUZKMXSA-N,"InChI=1S/C14H17N3O4/c1-5-9(15)12(20)8-6(4-18)14(21-2)13-7(16-13)3-17(14)10(8)11(5)19/h6-7,13,16,18H,3-4,15H2,1-2H3/t6-,7+,13+,14-/m1/s1","(4S,6S,7R,8S)-11-amino-8-(hydroxymethyl)-7-methoxy-12-methyl-2,5-diazatetracyclo[7.4.0.02,7.04,6]trideca-1(9),11-diene-10,13-dione"
10-decarbamoylmitomycin C,C067795,26909-37-5,Lung Neoplasms,MESH,D008175,CDKN1A,7.36,,12466968|18508827,C0024121,10-decarbamoylmitomycin C,10424358,CC1=C(C(=O)C2=C(C1=O)N3CC4C(C3(C2CO)OC)N4)N,C14H17N3O4,OUADMZZEIRSDSG-NKFUZKMXSA-N,"InChI=1S/C14H17N3O4/c1-5-9(15)12(20)8-6(4-18)14(21-2)13-7(16-13)3-17(14)10(8)11(5)19/h6-7,13,16,18H,3-4,15H2,1-2H3/t6-,7+,13+,14-/m1/s1","(4S,6S,7R,8S)-11-amino-8-(hydroxymethyl)-7-methoxy-12-methyl-2,5-diazatetracyclo[7.4.0.02,7.04,6]trideca-1(9),11-diene-10,13-dione"
10-decarbamoylmitomycin C,C067795,26909-37-5,Melanoma,MESH,D008545,TP53,3.62,,17210701|21691232|22842228|29574239,C0025202,10-decarbamoylmitomycin C,10424358,CC1=C(C(=O)C2=C(C1=O)N3CC4C(C3(C2CO)OC)N4)N,C14H17N3O4,OUADMZZEIRSDSG-NKFUZKMXSA-N,"InChI=1S/C14H17N3O4/c1-5-9(15)12(20)8-6(4-18)14(21-2)13-7(16-13)3-17(14)10(8)11(5)19/h6-7,13,16,18H,3-4,15H2,1-2H3/t6-,7+,13+,14-/m1/s1","(4S,6S,7R,8S)-11-amino-8-(hydroxymethyl)-7-methoxy-12-methyl-2,5-diazatetracyclo[7.4.0.02,7.04,6]trideca-1(9),11-diene-10,13-dione"
10-decarbamoylmitomycin C,C067795,26909-37-5,"Mesothelioma, Malignant",MESH,C562839,CDKN1A,9.96,,11453316,C0345967,10-decarbamoylmitomycin C,10424358,CC1=C(C(=O)C2=C(C1=O)N3CC4C(C3(C2CO)OC)N4)N,C14H17N3O4,OUADMZZEIRSDSG-NKFUZKMXSA-N,"InChI=1S/C14H17N3O4/c1-5-9(15)12(20)8-6(4-18)14(21-2)13-7(16-13)3-17(14)10(8)11(5)19/h6-7,13,16,18H,3-4,15H2,1-2H3/t6-,7+,13+,14-/m1/s1","(4S,6S,7R,8S)-11-amino-8-(hydroxymethyl)-7-methoxy-12-methyl-2,5-diazatetracyclo[7.4.0.02,7.04,6]trideca-1(9),11-diene-10,13-dione"
10-decarbamoylmitomycin C,C067795,26909-37-5,Myelodysplastic Syndromes,MESH,D009190,TP53,4.47,,27992414,C3463824,10-decarbamoylmitomycin C,10424358,CC1=C(C(=O)C2=C(C1=O)N3CC4C(C3(C2CO)OC)N4)N,C14H17N3O4,OUADMZZEIRSDSG-NKFUZKMXSA-N,"InChI=1S/C14H17N3O4/c1-5-9(15)12(20)8-6(4-18)14(21-2)13-7(16-13)3-17(14)10(8)11(5)19/h6-7,13,16,18H,3-4,15H2,1-2H3/t6-,7+,13+,14-/m1/s1","(4S,6S,7R,8S)-11-amino-8-(hydroxymethyl)-7-methoxy-12-methyl-2,5-diazatetracyclo[7.4.0.02,7.04,6]trideca-1(9),11-diene-10,13-dione"
10-decarbamoylmitomycin C,C067795,26909-37-5,Myocardial Infarction,MESH,D009203,CASP3,3.22,,25450231,C0027051,10-decarbamoylmitomycin C,10424358,CC1=C(C(=O)C2=C(C1=O)N3CC4C(C3(C2CO)OC)N4)N,C14H17N3O4,OUADMZZEIRSDSG-NKFUZKMXSA-N,"InChI=1S/C14H17N3O4/c1-5-9(15)12(20)8-6(4-18)14(21-2)13-7(16-13)3-17(14)10(8)11(5)19/h6-7,13,16,18H,3-4,15H2,1-2H3/t6-,7+,13+,14-/m1/s1","(4S,6S,7R,8S)-11-amino-8-(hydroxymethyl)-7-methoxy-12-methyl-2,5-diazatetracyclo[7.4.0.02,7.04,6]trideca-1(9),11-diene-10,13-dione"
10-decarbamoylmitomycin C,C067795,26909-37-5,Myocardial Reperfusion Injury,MESH,D015428,CASP3,9.18,,14998631,C0027055,10-decarbamoylmitomycin C,10424358,CC1=C(C(=O)C2=C(C1=O)N3CC4C(C3(C2CO)OC)N4)N,C14H17N3O4,OUADMZZEIRSDSG-NKFUZKMXSA-N,"InChI=1S/C14H17N3O4/c1-5-9(15)12(20)8-6(4-18)14(21-2)13-7(16-13)3-17(14)10(8)11(5)19/h6-7,13,16,18H,3-4,15H2,1-2H3/t6-,7+,13+,14-/m1/s1","(4S,6S,7R,8S)-11-amino-8-(hydroxymethyl)-7-methoxy-12-methyl-2,5-diazatetracyclo[7.4.0.02,7.04,6]trideca-1(9),11-diene-10,13-dione"
10-decarbamoylmitomycin C,C067795,26909-37-5,Neoplasm Metastasis,MESH,D009362,TP53,3.55,,17949449,C0027627,10-decarbamoylmitomycin C,10424358,CC1=C(C(=O)C2=C(C1=O)N3CC4C(C3(C2CO)OC)N4)N,C14H17N3O4,OUADMZZEIRSDSG-NKFUZKMXSA-N,"InChI=1S/C14H17N3O4/c1-5-9(15)12(20)8-6(4-18)14(21-2)13-7(16-13)3-17(14)10(8)11(5)19/h6-7,13,16,18H,3-4,15H2,1-2H3/t6-,7+,13+,14-/m1/s1","(4S,6S,7R,8S)-11-amino-8-(hydroxymethyl)-7-methoxy-12-methyl-2,5-diazatetracyclo[7.4.0.02,7.04,6]trideca-1(9),11-diene-10,13-dione"
10-decarbamoylmitomycin C,C067795,26909-37-5,Neurotoxicity Syndromes,MESH,D020258,CASP3,3.48,,21972528,C0235032,10-decarbamoylmitomycin C,10424358,CC1=C(C(=O)C2=C(C1=O)N3CC4C(C3(C2CO)OC)N4)N,C14H17N3O4,OUADMZZEIRSDSG-NKFUZKMXSA-N,"InChI=1S/C14H17N3O4/c1-5-9(15)12(20)8-6(4-18)14(21-2)13-7(16-13)3-17(14)10(8)11(5)19/h6-7,13,16,18H,3-4,15H2,1-2H3/t6-,7+,13+,14-/m1/s1","(4S,6S,7R,8S)-11-amino-8-(hydroxymethyl)-7-methoxy-12-methyl-2,5-diazatetracyclo[7.4.0.02,7.04,6]trideca-1(9),11-diene-10,13-dione"
10-decarbamoylmitomycin C,C067795,26909-37-5,Ovarian Neoplasms,MESH,D010051,TP53,3.82,,30258081,C0919267,10-decarbamoylmitomycin C,10424358,CC1=C(C(=O)C2=C(C1=O)N3CC4C(C3(C2CO)OC)N4)N,C14H17N3O4,OUADMZZEIRSDSG-NKFUZKMXSA-N,"InChI=1S/C14H17N3O4/c1-5-9(15)12(20)8-6(4-18)14(21-2)13-7(16-13)3-17(14)10(8)11(5)19/h6-7,13,16,18H,3-4,15H2,1-2H3/t6-,7+,13+,14-/m1/s1","(4S,6S,7R,8S)-11-amino-8-(hydroxymethyl)-7-methoxy-12-methyl-2,5-diazatetracyclo[7.4.0.02,7.04,6]trideca-1(9),11-diene-10,13-dione"
10-decarbamoylmitomycin C,C067795,26909-37-5,Pancreatic Neoplasms,MESH,D010190,TP53,3.85,260350,,C0030297,10-decarbamoylmitomycin C,10424358,CC1=C(C(=O)C2=C(C1=O)N3CC4C(C3(C2CO)OC)N4)N,C14H17N3O4,OUADMZZEIRSDSG-NKFUZKMXSA-N,"InChI=1S/C14H17N3O4/c1-5-9(15)12(20)8-6(4-18)14(21-2)13-7(16-13)3-17(14)10(8)11(5)19/h6-7,13,16,18H,3-4,15H2,1-2H3/t6-,7+,13+,14-/m1/s1","(4S,6S,7R,8S)-11-amino-8-(hydroxymethyl)-7-methoxy-12-methyl-2,5-diazatetracyclo[7.4.0.02,7.04,6]trideca-1(9),11-diene-10,13-dione"
10-decarbamoylmitomycin C,C067795,26909-37-5,Precursor Cell Lymphoblastic Leukemia-Lymphoma,MESH,D054198,TP53,4.08,,23334668,C0023452,10-decarbamoylmitomycin C,10424358,CC1=C(C(=O)C2=C(C1=O)N3CC4C(C3(C2CO)OC)N4)N,C14H17N3O4,OUADMZZEIRSDSG-NKFUZKMXSA-N,"InChI=1S/C14H17N3O4/c1-5-9(15)12(20)8-6(4-18)14(21-2)13-7(16-13)3-17(14)10(8)11(5)19/h6-7,13,16,18H,3-4,15H2,1-2H3/t6-,7+,13+,14-/m1/s1","(4S,6S,7R,8S)-11-amino-8-(hydroxymethyl)-7-methoxy-12-methyl-2,5-diazatetracyclo[7.4.0.02,7.04,6]trideca-1(9),11-diene-10,13-dione"
10-decarbamoylmitomycin C,C067795,26909-37-5,Precursor Cell Lymphoblastic Leukemia-Lymphoma,MESH,D054198,TP53,4.08,,23334668,C0023453,10-decarbamoylmitomycin C,10424358,CC1=C(C(=O)C2=C(C1=O)N3CC4C(C3(C2CO)OC)N4)N,C14H17N3O4,OUADMZZEIRSDSG-NKFUZKMXSA-N,"InChI=1S/C14H17N3O4/c1-5-9(15)12(20)8-6(4-18)14(21-2)13-7(16-13)3-17(14)10(8)11(5)19/h6-7,13,16,18H,3-4,15H2,1-2H3/t6-,7+,13+,14-/m1/s1","(4S,6S,7R,8S)-11-amino-8-(hydroxymethyl)-7-methoxy-12-methyl-2,5-diazatetracyclo[7.4.0.02,7.04,6]trideca-1(9),11-diene-10,13-dione"
10-decarbamoylmitomycin C,C067795,26909-37-5,Prostatic Neoplasms,MESH,D011471,CASP9,11,,17199135,C0376358,10-decarbamoylmitomycin C,10424358,CC1=C(C(=O)C2=C(C1=O)N3CC4C(C3(C2CO)OC)N4)N,C14H17N3O4,OUADMZZEIRSDSG-NKFUZKMXSA-N,"InChI=1S/C14H17N3O4/c1-5-9(15)12(20)8-6(4-18)14(21-2)13-7(16-13)3-17(14)10(8)11(5)19/h6-7,13,16,18H,3-4,15H2,1-2H3/t6-,7+,13+,14-/m1/s1","(4S,6S,7R,8S)-11-amino-8-(hydroxymethyl)-7-methoxy-12-methyl-2,5-diazatetracyclo[7.4.0.02,7.04,6]trideca-1(9),11-diene-10,13-dione"
10-decarbamoylmitomycin C,C067795,26909-37-5,Psoriasis,MESH,D011565,TP53,4.14,,10384915,C0033860,10-decarbamoylmitomycin C,10424358,CC1=C(C(=O)C2=C(C1=O)N3CC4C(C3(C2CO)OC)N4)N,C14H17N3O4,OUADMZZEIRSDSG-NKFUZKMXSA-N,"InChI=1S/C14H17N3O4/c1-5-9(15)12(20)8-6(4-18)14(21-2)13-7(16-13)3-17(14)10(8)11(5)19/h6-7,13,16,18H,3-4,15H2,1-2H3/t6-,7+,13+,14-/m1/s1","(4S,6S,7R,8S)-11-amino-8-(hydroxymethyl)-7-methoxy-12-methyl-2,5-diazatetracyclo[7.4.0.02,7.04,6]trideca-1(9),11-diene-10,13-dione"
10-decarbamoylmitomycin C,C067795,26909-37-5,"Pulmonary Disease, Chronic Obstructive",MESH,D029424,TP53,4.25,,17274270,C0024117,10-decarbamoylmitomycin C,10424358,CC1=C(C(=O)C2=C(C1=O)N3CC4C(C3(C2CO)OC)N4)N,C14H17N3O4,OUADMZZEIRSDSG-NKFUZKMXSA-N,"InChI=1S/C14H17N3O4/c1-5-9(15)12(20)8-6(4-18)14(21-2)13-7(16-13)3-17(14)10(8)11(5)19/h6-7,13,16,18H,3-4,15H2,1-2H3/t6-,7+,13+,14-/m1/s1","(4S,6S,7R,8S)-11-amino-8-(hydroxymethyl)-7-methoxy-12-methyl-2,5-diazatetracyclo[7.4.0.02,7.04,6]trideca-1(9),11-diene-10,13-dione"
10-decarbamoylmitomycin C,C067795,26909-37-5,Retinal Detachment,MESH,D012163,CASP3,12.99,,18497877,C0035305,10-decarbamoylmitomycin C,10424358,CC1=C(C(=O)C2=C(C1=O)N3CC4C(C3(C2CO)OC)N4)N,C14H17N3O4,OUADMZZEIRSDSG-NKFUZKMXSA-N,"InChI=1S/C14H17N3O4/c1-5-9(15)12(20)8-6(4-18)14(21-2)13-7(16-13)3-17(14)10(8)11(5)19/h6-7,13,16,18H,3-4,15H2,1-2H3/t6-,7+,13+,14-/m1/s1","(4S,6S,7R,8S)-11-amino-8-(hydroxymethyl)-7-methoxy-12-methyl-2,5-diazatetracyclo[7.4.0.02,7.04,6]trideca-1(9),11-diene-10,13-dione"
10-decarbamoylmitomycin C,C067795,26909-37-5,Sarcoma,MESH,D012509,TP53,4.46,,20601955,C1261473,10-decarbamoylmitomycin C,10424358,CC1=C(C(=O)C2=C(C1=O)N3CC4C(C3(C2CO)OC)N4)N,C14H17N3O4,OUADMZZEIRSDSG-NKFUZKMXSA-N,"InChI=1S/C14H17N3O4/c1-5-9(15)12(20)8-6(4-18)14(21-2)13-7(16-13)3-17(14)10(8)11(5)19/h6-7,13,16,18H,3-4,15H2,1-2H3/t6-,7+,13+,14-/m1/s1","(4S,6S,7R,8S)-11-amino-8-(hydroxymethyl)-7-methoxy-12-methyl-2,5-diazatetracyclo[7.4.0.02,7.04,6]trideca-1(9),11-diene-10,13-dione"
10-decarbamoylmitomycin C,C067795,26909-37-5,Schizophrenia,MESH,D012559,TP53,3.73,,18583979,C0036341,10-decarbamoylmitomycin C,10424358,CC1=C(C(=O)C2=C(C1=O)N3CC4C(C3(C2CO)OC)N4)N,C14H17N3O4,OUADMZZEIRSDSG-NKFUZKMXSA-N,"InChI=1S/C14H17N3O4/c1-5-9(15)12(20)8-6(4-18)14(21-2)13-7(16-13)3-17(14)10(8)11(5)19/h6-7,13,16,18H,3-4,15H2,1-2H3/t6-,7+,13+,14-/m1/s1","(4S,6S,7R,8S)-11-amino-8-(hydroxymethyl)-7-methoxy-12-methyl-2,5-diazatetracyclo[7.4.0.02,7.04,6]trideca-1(9),11-diene-10,13-dione"
10-decarbamoylmitomycin C,C067795,26909-37-5,Sepsis,MESH,D018805,CASP3,3.82,,16003065,C1719672,10-decarbamoylmitomycin C,10424358,CC1=C(C(=O)C2=C(C1=O)N3CC4C(C3(C2CO)OC)N4)N,C14H17N3O4,OUADMZZEIRSDSG-NKFUZKMXSA-N,"InChI=1S/C14H17N3O4/c1-5-9(15)12(20)8-6(4-18)14(21-2)13-7(16-13)3-17(14)10(8)11(5)19/h6-7,13,16,18H,3-4,15H2,1-2H3/t6-,7+,13+,14-/m1/s1","(4S,6S,7R,8S)-11-amino-8-(hydroxymethyl)-7-methoxy-12-methyl-2,5-diazatetracyclo[7.4.0.02,7.04,6]trideca-1(9),11-diene-10,13-dione"
10-decarbamoylmitomycin C,C067795,26909-37-5,Sepsis,MESH,D018805,CASP3,3.82,,16003065,C0243026,10-decarbamoylmitomycin C,10424358,CC1=C(C(=O)C2=C(C1=O)N3CC4C(C3(C2CO)OC)N4)N,C14H17N3O4,OUADMZZEIRSDSG-NKFUZKMXSA-N,"InChI=1S/C14H17N3O4/c1-5-9(15)12(20)8-6(4-18)14(21-2)13-7(16-13)3-17(14)10(8)11(5)19/h6-7,13,16,18H,3-4,15H2,1-2H3/t6-,7+,13+,14-/m1/s1","(4S,6S,7R,8S)-11-amino-8-(hydroxymethyl)-7-methoxy-12-methyl-2,5-diazatetracyclo[7.4.0.02,7.04,6]trideca-1(9),11-diene-10,13-dione"
10-decarbamoylmitomycin C,C067795,26909-37-5,Small Cell Lung Carcinoma,MESH,D055752,TP53,4.43,,22941188|22941189,C0149925,10-decarbamoylmitomycin C,10424358,CC1=C(C(=O)C2=C(C1=O)N3CC4C(C3(C2CO)OC)N4)N,C14H17N3O4,OUADMZZEIRSDSG-NKFUZKMXSA-N,"InChI=1S/C14H17N3O4/c1-5-9(15)12(20)8-6(4-18)14(21-2)13-7(16-13)3-17(14)10(8)11(5)19/h6-7,13,16,18H,3-4,15H2,1-2H3/t6-,7+,13+,14-/m1/s1","(4S,6S,7R,8S)-11-amino-8-(hydroxymethyl)-7-methoxy-12-methyl-2,5-diazatetracyclo[7.4.0.02,7.04,6]trideca-1(9),11-diene-10,13-dione"
10-decarbamoylmitomycin C,C067795,26909-37-5,Squamous Cell Carcinoma of Head and Neck,MESH,D000077195,TP53,4.45,,25086664|30594912,C1168401,10-decarbamoylmitomycin C,10424358,CC1=C(C(=O)C2=C(C1=O)N3CC4C(C3(C2CO)OC)N4)N,C14H17N3O4,OUADMZZEIRSDSG-NKFUZKMXSA-N,"InChI=1S/C14H17N3O4/c1-5-9(15)12(20)8-6(4-18)14(21-2)13-7(16-13)3-17(14)10(8)11(5)19/h6-7,13,16,18H,3-4,15H2,1-2H3/t6-,7+,13+,14-/m1/s1","(4S,6S,7R,8S)-11-amino-8-(hydroxymethyl)-7-methoxy-12-methyl-2,5-diazatetracyclo[7.4.0.02,7.04,6]trideca-1(9),11-diene-10,13-dione"
10-decarbamoylmitomycin C,C067795,26909-37-5,Status Epilepticus,MESH,D013226,CASP3,3.53,,16679645|18571097,C0038220,10-decarbamoylmitomycin C,10424358,CC1=C(C(=O)C2=C(C1=O)N3CC4C(C3(C2CO)OC)N4)N,C14H17N3O4,OUADMZZEIRSDSG-NKFUZKMXSA-N,"InChI=1S/C14H17N3O4/c1-5-9(15)12(20)8-6(4-18)14(21-2)13-7(16-13)3-17(14)10(8)11(5)19/h6-7,13,16,18H,3-4,15H2,1-2H3/t6-,7+,13+,14-/m1/s1","(4S,6S,7R,8S)-11-amino-8-(hydroxymethyl)-7-methoxy-12-methyl-2,5-diazatetracyclo[7.4.0.02,7.04,6]trideca-1(9),11-diene-10,13-dione"
10-decarbamoylmitomycin C,C067795,26909-37-5,Stomach Neoplasms,MESH,D013274,CDKN1A,7.81,,14647439,C0038356,10-decarbamoylmitomycin C,10424358,CC1=C(C(=O)C2=C(C1=O)N3CC4C(C3(C2CO)OC)N4)N,C14H17N3O4,OUADMZZEIRSDSG-NKFUZKMXSA-N,"InChI=1S/C14H17N3O4/c1-5-9(15)12(20)8-6(4-18)14(21-2)13-7(16-13)3-17(14)10(8)11(5)19/h6-7,13,16,18H,3-4,15H2,1-2H3/t6-,7+,13+,14-/m1/s1","(4S,6S,7R,8S)-11-amino-8-(hydroxymethyl)-7-methoxy-12-methyl-2,5-diazatetracyclo[7.4.0.02,7.04,6]trideca-1(9),11-diene-10,13-dione"
10-decarbamoylmitomycin C,C067795,26909-37-5,Subarachnoid Hemorrhage,MESH,D013345,CASP3,4.2,,24602480,C0038525,10-decarbamoylmitomycin C,10424358,CC1=C(C(=O)C2=C(C1=O)N3CC4C(C3(C2CO)OC)N4)N,C14H17N3O4,OUADMZZEIRSDSG-NKFUZKMXSA-N,"InChI=1S/C14H17N3O4/c1-5-9(15)12(20)8-6(4-18)14(21-2)13-7(16-13)3-17(14)10(8)11(5)19/h6-7,13,16,18H,3-4,15H2,1-2H3/t6-,7+,13+,14-/m1/s1","(4S,6S,7R,8S)-11-amino-8-(hydroxymethyl)-7-methoxy-12-methyl-2,5-diazatetracyclo[7.4.0.02,7.04,6]trideca-1(9),11-diene-10,13-dione"
10-decarbamoylmitomycin C,C067795,26909-37-5,Urinary Bladder Neoplasms,MESH,D001749,CDKN1A,8.33,,18640142,C0005695,10-decarbamoylmitomycin C,10424358,CC1=C(C(=O)C2=C(C1=O)N3CC4C(C3(C2CO)OC)N4)N,C14H17N3O4,OUADMZZEIRSDSG-NKFUZKMXSA-N,"InChI=1S/C14H17N3O4/c1-5-9(15)12(20)8-6(4-18)14(21-2)13-7(16-13)3-17(14)10(8)11(5)19/h6-7,13,16,18H,3-4,15H2,1-2H3/t6-,7+,13+,14-/m1/s1","(4S,6S,7R,8S)-11-amino-8-(hydroxymethyl)-7-methoxy-12-methyl-2,5-diazatetracyclo[7.4.0.02,7.04,6]trideca-1(9),11-diene-10,13-dione"
10-decarbamoylmitomycin C,C067795,26909-37-5,Urinary Bladder Neoplasms,MESH,D001749,CDKN1A,8.33,,18640142,C0005684,10-decarbamoylmitomycin C,10424358,CC1=C(C(=O)C2=C(C1=O)N3CC4C(C3(C2CO)OC)N4)N,C14H17N3O4,OUADMZZEIRSDSG-NKFUZKMXSA-N,"InChI=1S/C14H17N3O4/c1-5-9(15)12(20)8-6(4-18)14(21-2)13-7(16-13)3-17(14)10(8)11(5)19/h6-7,13,16,18H,3-4,15H2,1-2H3/t6-,7+,13+,14-/m1/s1","(4S,6S,7R,8S)-11-amino-8-(hydroxymethyl)-7-methoxy-12-methyl-2,5-diazatetracyclo[7.4.0.02,7.04,6]trideca-1(9),11-diene-10,13-dione"
10-hydroxycamptothecin,C028098,67656-30-8,Adenocarcinoma,MESH,D000230,BCL2,3.45,,21472143,C0001418,10-hydroxycamptothecin,97226,CCC1(C2=C(COC1=O)C(=O)N3CC4=C(C3=C2)N=C5C=CC(=CC5=C4)O)O,C20H16N2O5,HAWSQZCWOQZXHI-FQEVSTJZSA-N,"InChI=1S/C20H16N2O5/c1-2-20(26)14-7-16-17-11(5-10-6-12(23)3-4-15(10)21-17)8-22(16)18(24)13(14)9-27-19(20)25/h3-7,23,26H,2,8-9H2,1H3/t20-/m0/s1","(19S)-19-ethyl-7,19-dihydroxy-17-oxa-3,13-diazapentacyclo[11.8.0.02,11.04,9.015,20]henicosa-1(21),2(11),3,5,7,9,15(20)-heptaene-14,18-dione"
10-hydroxycamptothecin,C028098,67656-30-8,AIDS-related Kaposi sarcoma,MESH,C554498,BCL2,5.96,,10861090,C0276535,10-hydroxycamptothecin,97226,CCC1(C2=C(COC1=O)C(=O)N3CC4=C(C3=C2)N=C5C=CC(=CC5=C4)O)O,C20H16N2O5,HAWSQZCWOQZXHI-FQEVSTJZSA-N,"InChI=1S/C20H16N2O5/c1-2-20(26)14-7-16-17-11(5-10-6-12(23)3-4-15(10)21-17)8-22(16)18(24)13(14)9-27-19(20)25/h3-7,23,26H,2,8-9H2,1H3/t20-/m0/s1","(19S)-19-ethyl-7,19-dihydroxy-17-oxa-3,13-diazapentacyclo[11.8.0.02,11.04,9.015,20]henicosa-1(21),2(11),3,5,7,9,15(20)-heptaene-14,18-dione"
10-hydroxycamptothecin,C028098,67656-30-8,Alzheimer Disease,MESH,D000544,BCL2,8.23,,18077176,C0750901,10-hydroxycamptothecin,97226,CCC1(C2=C(COC1=O)C(=O)N3CC4=C(C3=C2)N=C5C=CC(=CC5=C4)O)O,C20H16N2O5,HAWSQZCWOQZXHI-FQEVSTJZSA-N,"InChI=1S/C20H16N2O5/c1-2-20(26)14-7-16-17-11(5-10-6-12(23)3-4-15(10)21-17)8-22(16)18(24)13(14)9-27-19(20)25/h3-7,23,26H,2,8-9H2,1H3/t20-/m0/s1","(19S)-19-ethyl-7,19-dihydroxy-17-oxa-3,13-diazapentacyclo[11.8.0.02,11.04,9.015,20]henicosa-1(21),2(11),3,5,7,9,15(20)-heptaene-14,18-dione"
10-hydroxycamptothecin,C028098,67656-30-8,Asthma,MESH,D001249,BCL2,3.49,,18357729,C0004096,10-hydroxycamptothecin,97226,CCC1(C2=C(COC1=O)C(=O)N3CC4=C(C3=C2)N=C5C=CC(=CC5=C4)O)O,C20H16N2O5,HAWSQZCWOQZXHI-FQEVSTJZSA-N,"InChI=1S/C20H16N2O5/c1-2-20(26)14-7-16-17-11(5-10-6-12(23)3-4-15(10)21-17)8-22(16)18(24)13(14)9-27-19(20)25/h3-7,23,26H,2,8-9H2,1H3/t20-/m0/s1","(19S)-19-ethyl-7,19-dihydroxy-17-oxa-3,13-diazapentacyclo[11.8.0.02,11.04,9.015,20]henicosa-1(21),2(11),3,5,7,9,15(20)-heptaene-14,18-dione"
10-hydroxycamptothecin,C028098,67656-30-8,Autistic Disorder,MESH,D001321,BCL2,3.39,,11814262|20375269,C0004352,10-hydroxycamptothecin,97226,CCC1(C2=C(COC1=O)C(=O)N3CC4=C(C3=C2)N=C5C=CC(=CC5=C4)O)O,C20H16N2O5,HAWSQZCWOQZXHI-FQEVSTJZSA-N,"InChI=1S/C20H16N2O5/c1-2-20(26)14-7-16-17-11(5-10-6-12(23)3-4-15(10)21-17)8-22(16)18(24)13(14)9-27-19(20)25/h3-7,23,26H,2,8-9H2,1H3/t20-/m0/s1","(19S)-19-ethyl-7,19-dihydroxy-17-oxa-3,13-diazapentacyclo[11.8.0.02,11.04,9.015,20]henicosa-1(21),2(11),3,5,7,9,15(20)-heptaene-14,18-dione"
10-hydroxycamptothecin,C028098,67656-30-8,Breast Neoplasms,MESH,D001943,BCL2,9.64,,12517783|16954440|23621182,C0678222,10-hydroxycamptothecin,97226,CCC1(C2=C(COC1=O)C(=O)N3CC4=C(C3=C2)N=C5C=CC(=CC5=C4)O)O,C20H16N2O5,HAWSQZCWOQZXHI-FQEVSTJZSA-N,"InChI=1S/C20H16N2O5/c1-2-20(26)14-7-16-17-11(5-10-6-12(23)3-4-15(10)21-17)8-22(16)18(24)13(14)9-27-19(20)25/h3-7,23,26H,2,8-9H2,1H3/t20-/m0/s1","(19S)-19-ethyl-7,19-dihydroxy-17-oxa-3,13-diazapentacyclo[11.8.0.02,11.04,9.015,20]henicosa-1(21),2(11),3,5,7,9,15(20)-heptaene-14,18-dione"
10-hydroxycamptothecin,C028098,67656-30-8,Breast Neoplasms,MESH,D001943,BCL2,9.64,,12517783|16954440|23621182,C0006142,10-hydroxycamptothecin,97226,CCC1(C2=C(COC1=O)C(=O)N3CC4=C(C3=C2)N=C5C=CC(=CC5=C4)O)O,C20H16N2O5,HAWSQZCWOQZXHI-FQEVSTJZSA-N,"InChI=1S/C20H16N2O5/c1-2-20(26)14-7-16-17-11(5-10-6-12(23)3-4-15(10)21-17)8-22(16)18(24)13(14)9-27-19(20)25/h3-7,23,26H,2,8-9H2,1H3/t20-/m0/s1","(19S)-19-ethyl-7,19-dihydroxy-17-oxa-3,13-diazapentacyclo[11.8.0.02,11.04,9.015,20]henicosa-1(21),2(11),3,5,7,9,15(20)-heptaene-14,18-dione"
10-hydroxycamptothecin,C028098,67656-30-8,Carcinoma,MESH,D002277,BCL2,7.89,,10426811,C0007097,10-hydroxycamptothecin,97226,CCC1(C2=C(COC1=O)C(=O)N3CC4=C(C3=C2)N=C5C=CC(=CC5=C4)O)O,C20H16N2O5,HAWSQZCWOQZXHI-FQEVSTJZSA-N,"InChI=1S/C20H16N2O5/c1-2-20(26)14-7-16-17-11(5-10-6-12(23)3-4-15(10)21-17)8-22(16)18(24)13(14)9-27-19(20)25/h3-7,23,26H,2,8-9H2,1H3/t20-/m0/s1","(19S)-19-ethyl-7,19-dihydroxy-17-oxa-3,13-diazapentacyclo[11.8.0.02,11.04,9.015,20]henicosa-1(21),2(11),3,5,7,9,15(20)-heptaene-14,18-dione"
10-hydroxycamptothecin,C028098,67656-30-8,"Carcinoma, Hepatocellular",MESH,D006528,BCL2L1,3.38,,10629087|11509945,C2239176,10-hydroxycamptothecin,97226,CCC1(C2=C(COC1=O)C(=O)N3CC4=C(C3=C2)N=C5C=CC(=CC5=C4)O)O,C20H16N2O5,HAWSQZCWOQZXHI-FQEVSTJZSA-N,"InChI=1S/C20H16N2O5/c1-2-20(26)14-7-16-17-11(5-10-6-12(23)3-4-15(10)21-17)8-22(16)18(24)13(14)9-27-19(20)25/h3-7,23,26H,2,8-9H2,1H3/t20-/m0/s1","(19S)-19-ethyl-7,19-dihydroxy-17-oxa-3,13-diazapentacyclo[11.8.0.02,11.04,9.015,20]henicosa-1(21),2(11),3,5,7,9,15(20)-heptaene-14,18-dione"
10-hydroxycamptothecin,C028098,67656-30-8,"Carcinoma, Non-Small-Cell Lung",MESH,D002289,MDM2,4.24,,19941079|21268124,C0007131,10-hydroxycamptothecin,97226,CCC1(C2=C(COC1=O)C(=O)N3CC4=C(C3=C2)N=C5C=CC(=CC5=C4)O)O,C20H16N2O5,HAWSQZCWOQZXHI-FQEVSTJZSA-N,"InChI=1S/C20H16N2O5/c1-2-20(26)14-7-16-17-11(5-10-6-12(23)3-4-15(10)21-17)8-22(16)18(24)13(14)9-27-19(20)25/h3-7,23,26H,2,8-9H2,1H3/t20-/m0/s1","(19S)-19-ethyl-7,19-dihydroxy-17-oxa-3,13-diazapentacyclo[11.8.0.02,11.04,9.015,20]henicosa-1(21),2(11),3,5,7,9,15(20)-heptaene-14,18-dione"
10-hydroxycamptothecin,C028098,67656-30-8,"Colitis, Ulcerative",MESH,D003093,CASP3,3.76,,24055189,C0009324,10-hydroxycamptothecin,97226,CCC1(C2=C(COC1=O)C(=O)N3CC4=C(C3=C2)N=C5C=CC(=CC5=C4)O)O,C20H16N2O5,HAWSQZCWOQZXHI-FQEVSTJZSA-N,"InChI=1S/C20H16N2O5/c1-2-20(26)14-7-16-17-11(5-10-6-12(23)3-4-15(10)21-17)8-22(16)18(24)13(14)9-27-19(20)25/h3-7,23,26H,2,8-9H2,1H3/t20-/m0/s1","(19S)-19-ethyl-7,19-dihydroxy-17-oxa-3,13-diazapentacyclo[11.8.0.02,11.04,9.015,20]henicosa-1(21),2(11),3,5,7,9,15(20)-heptaene-14,18-dione"
10-hydroxycamptothecin,C028098,67656-30-8,Colonic Neoplasms,MESH,D003110,BCL2,3.38,,10223192|17404573|19147571,C0009375,10-hydroxycamptothecin,97226,CCC1(C2=C(COC1=O)C(=O)N3CC4=C(C3=C2)N=C5C=CC(=CC5=C4)O)O,C20H16N2O5,HAWSQZCWOQZXHI-FQEVSTJZSA-N,"InChI=1S/C20H16N2O5/c1-2-20(26)14-7-16-17-11(5-10-6-12(23)3-4-15(10)21-17)8-22(16)18(24)13(14)9-27-19(20)25/h3-7,23,26H,2,8-9H2,1H3/t20-/m0/s1","(19S)-19-ethyl-7,19-dihydroxy-17-oxa-3,13-diazapentacyclo[11.8.0.02,11.04,9.015,20]henicosa-1(21),2(11),3,5,7,9,15(20)-heptaene-14,18-dione"
10-hydroxycamptothecin,C028098,67656-30-8,Colorectal Neoplasms,MESH,D015179,BCL2,3.32,,18949393,C0009404,10-hydroxycamptothecin,97226,CCC1(C2=C(COC1=O)C(=O)N3CC4=C(C3=C2)N=C5C=CC(=CC5=C4)O)O,C20H16N2O5,HAWSQZCWOQZXHI-FQEVSTJZSA-N,"InChI=1S/C20H16N2O5/c1-2-20(26)14-7-16-17-11(5-10-6-12(23)3-4-15(10)21-17)8-22(16)18(24)13(14)9-27-19(20)25/h3-7,23,26H,2,8-9H2,1H3/t20-/m0/s1","(19S)-19-ethyl-7,19-dihydroxy-17-oxa-3,13-diazapentacyclo[11.8.0.02,11.04,9.015,20]henicosa-1(21),2(11),3,5,7,9,15(20)-heptaene-14,18-dione"
10-hydroxycamptothecin,C028098,67656-30-8,Colorectal Neoplasms,MESH,D015179,BCL2,3.32,,18949393,C0009402,10-hydroxycamptothecin,97226,CCC1(C2=C(COC1=O)C(=O)N3CC4=C(C3=C2)N=C5C=CC(=CC5=C4)O)O,C20H16N2O5,HAWSQZCWOQZXHI-FQEVSTJZSA-N,"InChI=1S/C20H16N2O5/c1-2-20(26)14-7-16-17-11(5-10-6-12(23)3-4-15(10)21-17)8-22(16)18(24)13(14)9-27-19(20)25/h3-7,23,26H,2,8-9H2,1H3/t20-/m0/s1","(19S)-19-ethyl-7,19-dihydroxy-17-oxa-3,13-diazapentacyclo[11.8.0.02,11.04,9.015,20]henicosa-1(21),2(11),3,5,7,9,15(20)-heptaene-14,18-dione"
10-hydroxycamptothecin,C028098,67656-30-8,"Diabetes Mellitus, Type 2",MESH,D003924,BCL2,12.27,,16959961|31626838,C0011860,10-hydroxycamptothecin,97226,CCC1(C2=C(COC1=O)C(=O)N3CC4=C(C3=C2)N=C5C=CC(=CC5=C4)O)O,C20H16N2O5,HAWSQZCWOQZXHI-FQEVSTJZSA-N,"InChI=1S/C20H16N2O5/c1-2-20(26)14-7-16-17-11(5-10-6-12(23)3-4-15(10)21-17)8-22(16)18(24)13(14)9-27-19(20)25/h3-7,23,26H,2,8-9H2,1H3/t20-/m0/s1","(19S)-19-ethyl-7,19-dihydroxy-17-oxa-3,13-diazapentacyclo[11.8.0.02,11.04,9.015,20]henicosa-1(21),2(11),3,5,7,9,15(20)-heptaene-14,18-dione"
10-hydroxycamptothecin,C028098,67656-30-8,Diabetic Neuropathies,MESH,D003929,CASP3,4.08,,12502508,C0271680,10-hydroxycamptothecin,97226,CCC1(C2=C(COC1=O)C(=O)N3CC4=C(C3=C2)N=C5C=CC(=CC5=C4)O)O,C20H16N2O5,HAWSQZCWOQZXHI-FQEVSTJZSA-N,"InChI=1S/C20H16N2O5/c1-2-20(26)14-7-16-17-11(5-10-6-12(23)3-4-15(10)21-17)8-22(16)18(24)13(14)9-27-19(20)25/h3-7,23,26H,2,8-9H2,1H3/t20-/m0/s1","(19S)-19-ethyl-7,19-dihydroxy-17-oxa-3,13-diazapentacyclo[11.8.0.02,11.04,9.015,20]henicosa-1(21),2(11),3,5,7,9,15(20)-heptaene-14,18-dione"
10-hydroxycamptothecin,C028098,67656-30-8,Diabetic Retinopathy,MESH,D003930,CASP3,4.3,,20654064,C0011884,10-hydroxycamptothecin,97226,CCC1(C2=C(COC1=O)C(=O)N3CC4=C(C3=C2)N=C5C=CC(=CC5=C4)O)O,C20H16N2O5,HAWSQZCWOQZXHI-FQEVSTJZSA-N,"InChI=1S/C20H16N2O5/c1-2-20(26)14-7-16-17-11(5-10-6-12(23)3-4-15(10)21-17)8-22(16)18(24)13(14)9-27-19(20)25/h3-7,23,26H,2,8-9H2,1H3/t20-/m0/s1","(19S)-19-ethyl-7,19-dihydroxy-17-oxa-3,13-diazapentacyclo[11.8.0.02,11.04,9.015,20]henicosa-1(21),2(11),3,5,7,9,15(20)-heptaene-14,18-dione"
10-hydroxycamptothecin,C028098,67656-30-8,Erectile Dysfunction,MESH,D007172,BCL2,9.01,,12394778,C0242350,10-hydroxycamptothecin,97226,CCC1(C2=C(COC1=O)C(=O)N3CC4=C(C3=C2)N=C5C=CC(=CC5=C4)O)O,C20H16N2O5,HAWSQZCWOQZXHI-FQEVSTJZSA-N,"InChI=1S/C20H16N2O5/c1-2-20(26)14-7-16-17-11(5-10-6-12(23)3-4-15(10)21-17)8-22(16)18(24)13(14)9-27-19(20)25/h3-7,23,26H,2,8-9H2,1H3/t20-/m0/s1","(19S)-19-ethyl-7,19-dihydroxy-17-oxa-3,13-diazapentacyclo[11.8.0.02,11.04,9.015,20]henicosa-1(21),2(11),3,5,7,9,15(20)-heptaene-14,18-dione"
10-hydroxycamptothecin,C028098,67656-30-8,Fatty Liver,MESH,D005234,DDIT3,3.66,,27664470,C0015695,10-hydroxycamptothecin,97226,CCC1(C2=C(COC1=O)C(=O)N3CC4=C(C3=C2)N=C5C=CC(=CC5=C4)O)O,C20H16N2O5,HAWSQZCWOQZXHI-FQEVSTJZSA-N,"InChI=1S/C20H16N2O5/c1-2-20(26)14-7-16-17-11(5-10-6-12(23)3-4-15(10)21-17)8-22(16)18(24)13(14)9-27-19(20)25/h3-7,23,26H,2,8-9H2,1H3/t20-/m0/s1","(19S)-19-ethyl-7,19-dihydroxy-17-oxa-3,13-diazapentacyclo[11.8.0.02,11.04,9.015,20]henicosa-1(21),2(11),3,5,7,9,15(20)-heptaene-14,18-dione"
10-hydroxycamptothecin,C028098,67656-30-8,Gallbladder Neoplasms,MESH,D005706,BCL2,4.74,,16904648,C0016978,10-hydroxycamptothecin,97226,CCC1(C2=C(COC1=O)C(=O)N3CC4=C(C3=C2)N=C5C=CC(=CC5=C4)O)O,C20H16N2O5,HAWSQZCWOQZXHI-FQEVSTJZSA-N,"InChI=1S/C20H16N2O5/c1-2-20(26)14-7-16-17-11(5-10-6-12(23)3-4-15(10)21-17)8-22(16)18(24)13(14)9-27-19(20)25/h3-7,23,26H,2,8-9H2,1H3/t20-/m0/s1","(19S)-19-ethyl-7,19-dihydroxy-17-oxa-3,13-diazapentacyclo[11.8.0.02,11.04,9.015,20]henicosa-1(21),2(11),3,5,7,9,15(20)-heptaene-14,18-dione"
10-hydroxycamptothecin,C028098,67656-30-8,Head and Neck Neoplasms,MESH,D006258,BCL2,10.39,,18566236,C0018671,10-hydroxycamptothecin,97226,CCC1(C2=C(COC1=O)C(=O)N3CC4=C(C3=C2)N=C5C=CC(=CC5=C4)O)O,C20H16N2O5,HAWSQZCWOQZXHI-FQEVSTJZSA-N,"InChI=1S/C20H16N2O5/c1-2-20(26)14-7-16-17-11(5-10-6-12(23)3-4-15(10)21-17)8-22(16)18(24)13(14)9-27-19(20)25/h3-7,23,26H,2,8-9H2,1H3/t20-/m0/s1","(19S)-19-ethyl-7,19-dihydroxy-17-oxa-3,13-diazapentacyclo[11.8.0.02,11.04,9.015,20]henicosa-1(21),2(11),3,5,7,9,15(20)-heptaene-14,18-dione"
10-hydroxycamptothecin,C028098,67656-30-8,Heart Valve Diseases,MESH,D006349,CASP3,4.12,,21335463,C0018824,10-hydroxycamptothecin,97226,CCC1(C2=C(COC1=O)C(=O)N3CC4=C(C3=C2)N=C5C=CC(=CC5=C4)O)O,C20H16N2O5,HAWSQZCWOQZXHI-FQEVSTJZSA-N,"InChI=1S/C20H16N2O5/c1-2-20(26)14-7-16-17-11(5-10-6-12(23)3-4-15(10)21-17)8-22(16)18(24)13(14)9-27-19(20)25/h3-7,23,26H,2,8-9H2,1H3/t20-/m0/s1","(19S)-19-ethyl-7,19-dihydroxy-17-oxa-3,13-diazapentacyclo[11.8.0.02,11.04,9.015,20]henicosa-1(21),2(11),3,5,7,9,15(20)-heptaene-14,18-dione"
10-hydroxycamptothecin,C028098,67656-30-8,HIV Infections,MESH,D015658,MDM2,4.36,,12878215,C0019693,10-hydroxycamptothecin,97226,CCC1(C2=C(COC1=O)C(=O)N3CC4=C(C3=C2)N=C5C=CC(=CC5=C4)O)O,C20H16N2O5,HAWSQZCWOQZXHI-FQEVSTJZSA-N,"InChI=1S/C20H16N2O5/c1-2-20(26)14-7-16-17-11(5-10-6-12(23)3-4-15(10)21-17)8-22(16)18(24)13(14)9-27-19(20)25/h3-7,23,26H,2,8-9H2,1H3/t20-/m0/s1","(19S)-19-ethyl-7,19-dihydroxy-17-oxa-3,13-diazapentacyclo[11.8.0.02,11.04,9.015,20]henicosa-1(21),2(11),3,5,7,9,15(20)-heptaene-14,18-dione"
10-hydroxycamptothecin,C028098,67656-30-8,HIV Infections,MESH,D015658,MDM2,4.36,,12878215,C4505456,10-hydroxycamptothecin,97226,CCC1(C2=C(COC1=O)C(=O)N3CC4=C(C3=C2)N=C5C=CC(=CC5=C4)O)O,C20H16N2O5,HAWSQZCWOQZXHI-FQEVSTJZSA-N,"InChI=1S/C20H16N2O5/c1-2-20(26)14-7-16-17-11(5-10-6-12(23)3-4-15(10)21-17)8-22(16)18(24)13(14)9-27-19(20)25/h3-7,23,26H,2,8-9H2,1H3/t20-/m0/s1","(19S)-19-ethyl-7,19-dihydroxy-17-oxa-3,13-diazapentacyclo[11.8.0.02,11.04,9.015,20]henicosa-1(21),2(11),3,5,7,9,15(20)-heptaene-14,18-dione"
10-hydroxycamptothecin,C028098,67656-30-8,Huntington Disease,MESH,D006816,,,,21909362,C0020179,10-hydroxycamptothecin,97226,CCC1(C2=C(COC1=O)C(=O)N3CC4=C(C3=C2)N=C5C=CC(=CC5=C4)O)O,C20H16N2O5,HAWSQZCWOQZXHI-FQEVSTJZSA-N,"InChI=1S/C20H16N2O5/c1-2-20(26)14-7-16-17-11(5-10-6-12(23)3-4-15(10)21-17)8-22(16)18(24)13(14)9-27-19(20)25/h3-7,23,26H,2,8-9H2,1H3/t20-/m0/s1","(19S)-19-ethyl-7,19-dihydroxy-17-oxa-3,13-diazapentacyclo[11.8.0.02,11.04,9.015,20]henicosa-1(21),2(11),3,5,7,9,15(20)-heptaene-14,18-dione"
10-hydroxycamptothecin,C028098,67656-30-8,"Infertility, Male",MESH,D007248,BCL2,8.99,,24723216,C0021364,10-hydroxycamptothecin,97226,CCC1(C2=C(COC1=O)C(=O)N3CC4=C(C3=C2)N=C5C=CC(=CC5=C4)O)O,C20H16N2O5,HAWSQZCWOQZXHI-FQEVSTJZSA-N,"InChI=1S/C20H16N2O5/c1-2-20(26)14-7-16-17-11(5-10-6-12(23)3-4-15(10)21-17)8-22(16)18(24)13(14)9-27-19(20)25/h3-7,23,26H,2,8-9H2,1H3/t20-/m0/s1","(19S)-19-ethyl-7,19-dihydroxy-17-oxa-3,13-diazapentacyclo[11.8.0.02,11.04,9.015,20]henicosa-1(21),2(11),3,5,7,9,15(20)-heptaene-14,18-dione"
10-hydroxycamptothecin,C028098,67656-30-8,Intestinal Neoplasms,MESH,D007414,BCL2,4.23,,10223192,C0021841,10-hydroxycamptothecin,97226,CCC1(C2=C(COC1=O)C(=O)N3CC4=C(C3=C2)N=C5C=CC(=CC5=C4)O)O,C20H16N2O5,HAWSQZCWOQZXHI-FQEVSTJZSA-N,"InChI=1S/C20H16N2O5/c1-2-20(26)14-7-16-17-11(5-10-6-12(23)3-4-15(10)21-17)8-22(16)18(24)13(14)9-27-19(20)25/h3-7,23,26H,2,8-9H2,1H3/t20-/m0/s1","(19S)-19-ethyl-7,19-dihydroxy-17-oxa-3,13-diazapentacyclo[11.8.0.02,11.04,9.015,20]henicosa-1(21),2(11),3,5,7,9,15(20)-heptaene-14,18-dione"
10-hydroxycamptothecin,C028098,67656-30-8,Learning Disabilities,MESH,D007859,BCL2,3.46,,17967740,C0023186,10-hydroxycamptothecin,97226,CCC1(C2=C(COC1=O)C(=O)N3CC4=C(C3=C2)N=C5C=CC(=CC5=C4)O)O,C20H16N2O5,HAWSQZCWOQZXHI-FQEVSTJZSA-N,"InChI=1S/C20H16N2O5/c1-2-20(26)14-7-16-17-11(5-10-6-12(23)3-4-15(10)21-17)8-22(16)18(24)13(14)9-27-19(20)25/h3-7,23,26H,2,8-9H2,1H3/t20-/m0/s1","(19S)-19-ethyl-7,19-dihydroxy-17-oxa-3,13-diazapentacyclo[11.8.0.02,11.04,9.015,20]henicosa-1(21),2(11),3,5,7,9,15(20)-heptaene-14,18-dione"
10-hydroxycamptothecin,C028098,67656-30-8,"Leukemia, Lymphocytic, Chronic, B-Cell",MESH,D015451,BCL2,4.16,,21750559|23770605,C0023434,10-hydroxycamptothecin,97226,CCC1(C2=C(COC1=O)C(=O)N3CC4=C(C3=C2)N=C5C=CC(=CC5=C4)O)O,C20H16N2O5,HAWSQZCWOQZXHI-FQEVSTJZSA-N,"InChI=1S/C20H16N2O5/c1-2-20(26)14-7-16-17-11(5-10-6-12(23)3-4-15(10)21-17)8-22(16)18(24)13(14)9-27-19(20)25/h3-7,23,26H,2,8-9H2,1H3/t20-/m0/s1","(19S)-19-ethyl-7,19-dihydroxy-17-oxa-3,13-diazapentacyclo[11.8.0.02,11.04,9.015,20]henicosa-1(21),2(11),3,5,7,9,15(20)-heptaene-14,18-dione"
10-hydroxycamptothecin,C028098,67656-30-8,"Leukemia, Myeloid, Acute",MESH,D015470,BCL2,3.56,,23906301,C0026998,10-hydroxycamptothecin,97226,CCC1(C2=C(COC1=O)C(=O)N3CC4=C(C3=C2)N=C5C=CC(=CC5=C4)O)O,C20H16N2O5,HAWSQZCWOQZXHI-FQEVSTJZSA-N,"InChI=1S/C20H16N2O5/c1-2-20(26)14-7-16-17-11(5-10-6-12(23)3-4-15(10)21-17)8-22(16)18(24)13(14)9-27-19(20)25/h3-7,23,26H,2,8-9H2,1H3/t20-/m0/s1","(19S)-19-ethyl-7,19-dihydroxy-17-oxa-3,13-diazapentacyclo[11.8.0.02,11.04,9.015,20]henicosa-1(21),2(11),3,5,7,9,15(20)-heptaene-14,18-dione"
10-hydroxycamptothecin,C028098,67656-30-8,"Leukemia, Myeloid, Acute",MESH,D015470,BCL2,3.56,,23906301,C0023467,10-hydroxycamptothecin,97226,CCC1(C2=C(COC1=O)C(=O)N3CC4=C(C3=C2)N=C5C=CC(=CC5=C4)O)O,C20H16N2O5,HAWSQZCWOQZXHI-FQEVSTJZSA-N,"InChI=1S/C20H16N2O5/c1-2-20(26)14-7-16-17-11(5-10-6-12(23)3-4-15(10)21-17)8-22(16)18(24)13(14)9-27-19(20)25/h3-7,23,26H,2,8-9H2,1H3/t20-/m0/s1","(19S)-19-ethyl-7,19-dihydroxy-17-oxa-3,13-diazapentacyclo[11.8.0.02,11.04,9.015,20]henicosa-1(21),2(11),3,5,7,9,15(20)-heptaene-14,18-dione"
10-hydroxycamptothecin,C028098,67656-30-8,Liver Diseases,MESH,D008107,BCL2L1,3.74,,19784758,C0023895,10-hydroxycamptothecin,97226,CCC1(C2=C(COC1=O)C(=O)N3CC4=C(C3=C2)N=C5C=CC(=CC5=C4)O)O,C20H16N2O5,HAWSQZCWOQZXHI-FQEVSTJZSA-N,"InChI=1S/C20H16N2O5/c1-2-20(26)14-7-16-17-11(5-10-6-12(23)3-4-15(10)21-17)8-22(16)18(24)13(14)9-27-19(20)25/h3-7,23,26H,2,8-9H2,1H3/t20-/m0/s1","(19S)-19-ethyl-7,19-dihydroxy-17-oxa-3,13-diazapentacyclo[11.8.0.02,11.04,9.015,20]henicosa-1(21),2(11),3,5,7,9,15(20)-heptaene-14,18-dione"
10-hydroxycamptothecin,C028098,67656-30-8,Liver Neoplasms,MESH,D008113,,,,16603448,C0023903,10-hydroxycamptothecin,97226,CCC1(C2=C(COC1=O)C(=O)N3CC4=C(C3=C2)N=C5C=CC(=CC5=C4)O)O,C20H16N2O5,HAWSQZCWOQZXHI-FQEVSTJZSA-N,"InChI=1S/C20H16N2O5/c1-2-20(26)14-7-16-17-11(5-10-6-12(23)3-4-15(10)21-17)8-22(16)18(24)13(14)9-27-19(20)25/h3-7,23,26H,2,8-9H2,1H3/t20-/m0/s1","(19S)-19-ethyl-7,19-dihydroxy-17-oxa-3,13-diazapentacyclo[11.8.0.02,11.04,9.015,20]henicosa-1(21),2(11),3,5,7,9,15(20)-heptaene-14,18-dione"
10-hydroxycamptothecin,C028098,67656-30-8,Lung Neoplasms,MESH,D008175,BCL2L1,3.51,,16007126,C0024121,10-hydroxycamptothecin,97226,CCC1(C2=C(COC1=O)C(=O)N3CC4=C(C3=C2)N=C5C=CC(=CC5=C4)O)O,C20H16N2O5,HAWSQZCWOQZXHI-FQEVSTJZSA-N,"InChI=1S/C20H16N2O5/c1-2-20(26)14-7-16-17-11(5-10-6-12(23)3-4-15(10)21-17)8-22(16)18(24)13(14)9-27-19(20)25/h3-7,23,26H,2,8-9H2,1H3/t20-/m0/s1","(19S)-19-ethyl-7,19-dihydroxy-17-oxa-3,13-diazapentacyclo[11.8.0.02,11.04,9.015,20]henicosa-1(21),2(11),3,5,7,9,15(20)-heptaene-14,18-dione"
10-hydroxycamptothecin,C028098,67656-30-8,"Lymphoma, Large B-Cell, Diffuse",MESH,D016403,BCL2,4.18,,16081686,C0079744,10-hydroxycamptothecin,97226,CCC1(C2=C(COC1=O)C(=O)N3CC4=C(C3=C2)N=C5C=CC(=CC5=C4)O)O,C20H16N2O5,HAWSQZCWOQZXHI-FQEVSTJZSA-N,"InChI=1S/C20H16N2O5/c1-2-20(26)14-7-16-17-11(5-10-6-12(23)3-4-15(10)21-17)8-22(16)18(24)13(14)9-27-19(20)25/h3-7,23,26H,2,8-9H2,1H3/t20-/m0/s1","(19S)-19-ethyl-7,19-dihydroxy-17-oxa-3,13-diazapentacyclo[11.8.0.02,11.04,9.015,20]henicosa-1(21),2(11),3,5,7,9,15(20)-heptaene-14,18-dione"
10-hydroxycamptothecin,C028098,67656-30-8,"Lymphoma, Non-Hodgkin",MESH,D008228,BCL2,3.82,,26239085|3287162,C0079740,10-hydroxycamptothecin,97226,CCC1(C2=C(COC1=O)C(=O)N3CC4=C(C3=C2)N=C5C=CC(=CC5=C4)O)O,C20H16N2O5,HAWSQZCWOQZXHI-FQEVSTJZSA-N,"InChI=1S/C20H16N2O5/c1-2-20(26)14-7-16-17-11(5-10-6-12(23)3-4-15(10)21-17)8-22(16)18(24)13(14)9-27-19(20)25/h3-7,23,26H,2,8-9H2,1H3/t20-/m0/s1","(19S)-19-ethyl-7,19-dihydroxy-17-oxa-3,13-diazapentacyclo[11.8.0.02,11.04,9.015,20]henicosa-1(21),2(11),3,5,7,9,15(20)-heptaene-14,18-dione"
10-hydroxycamptothecin,C028098,67656-30-8,"Lymphoma, Non-Hodgkin",MESH,D008228,BCL2,3.82,,26239085|3287162,C0024305,10-hydroxycamptothecin,97226,CCC1(C2=C(COC1=O)C(=O)N3CC4=C(C3=C2)N=C5C=CC(=CC5=C4)O)O,C20H16N2O5,HAWSQZCWOQZXHI-FQEVSTJZSA-N,"InChI=1S/C20H16N2O5/c1-2-20(26)14-7-16-17-11(5-10-6-12(23)3-4-15(10)21-17)8-22(16)18(24)13(14)9-27-19(20)25/h3-7,23,26H,2,8-9H2,1H3/t20-/m0/s1","(19S)-19-ethyl-7,19-dihydroxy-17-oxa-3,13-diazapentacyclo[11.8.0.02,11.04,9.015,20]henicosa-1(21),2(11),3,5,7,9,15(20)-heptaene-14,18-dione"
10-hydroxycamptothecin,C028098,67656-30-8,Melanoma,MESH,D008545,MDM2,4,,17210701,C0025202,10-hydroxycamptothecin,97226,CCC1(C2=C(COC1=O)C(=O)N3CC4=C(C3=C2)N=C5C=CC(=CC5=C4)O)O,C20H16N2O5,HAWSQZCWOQZXHI-FQEVSTJZSA-N,"InChI=1S/C20H16N2O5/c1-2-20(26)14-7-16-17-11(5-10-6-12(23)3-4-15(10)21-17)8-22(16)18(24)13(14)9-27-19(20)25/h3-7,23,26H,2,8-9H2,1H3/t20-/m0/s1","(19S)-19-ethyl-7,19-dihydroxy-17-oxa-3,13-diazapentacyclo[11.8.0.02,11.04,9.015,20]henicosa-1(21),2(11),3,5,7,9,15(20)-heptaene-14,18-dione"
10-hydroxycamptothecin,C028098,67656-30-8,Memory Disorders,MESH,D008569,BCL2,3.26,,17967740,C0025261,10-hydroxycamptothecin,97226,CCC1(C2=C(COC1=O)C(=O)N3CC4=C(C3=C2)N=C5C=CC(=CC5=C4)O)O,C20H16N2O5,HAWSQZCWOQZXHI-FQEVSTJZSA-N,"InChI=1S/C20H16N2O5/c1-2-20(26)14-7-16-17-11(5-10-6-12(23)3-4-15(10)21-17)8-22(16)18(24)13(14)9-27-19(20)25/h3-7,23,26H,2,8-9H2,1H3/t20-/m0/s1","(19S)-19-ethyl-7,19-dihydroxy-17-oxa-3,13-diazapentacyclo[11.8.0.02,11.04,9.015,20]henicosa-1(21),2(11),3,5,7,9,15(20)-heptaene-14,18-dione"
10-hydroxycamptothecin,C028098,67656-30-8,"Mesothelioma, Malignant",MESH,C562839,BCL2,3.91,,16850164,C0345967,10-hydroxycamptothecin,97226,CCC1(C2=C(COC1=O)C(=O)N3CC4=C(C3=C2)N=C5C=CC(=CC5=C4)O)O,C20H16N2O5,HAWSQZCWOQZXHI-FQEVSTJZSA-N,"InChI=1S/C20H16N2O5/c1-2-20(26)14-7-16-17-11(5-10-6-12(23)3-4-15(10)21-17)8-22(16)18(24)13(14)9-27-19(20)25/h3-7,23,26H,2,8-9H2,1H3/t20-/m0/s1","(19S)-19-ethyl-7,19-dihydroxy-17-oxa-3,13-diazapentacyclo[11.8.0.02,11.04,9.015,20]henicosa-1(21),2(11),3,5,7,9,15(20)-heptaene-14,18-dione"
10-hydroxycamptothecin,C028098,67656-30-8,Multiple Myeloma,MESH,D009101,BCL2,9.1,,12429644,C0026764,10-hydroxycamptothecin,97226,CCC1(C2=C(COC1=O)C(=O)N3CC4=C(C3=C2)N=C5C=CC(=CC5=C4)O)O,C20H16N2O5,HAWSQZCWOQZXHI-FQEVSTJZSA-N,"InChI=1S/C20H16N2O5/c1-2-20(26)14-7-16-17-11(5-10-6-12(23)3-4-15(10)21-17)8-22(16)18(24)13(14)9-27-19(20)25/h3-7,23,26H,2,8-9H2,1H3/t20-/m0/s1","(19S)-19-ethyl-7,19-dihydroxy-17-oxa-3,13-diazapentacyclo[11.8.0.02,11.04,9.015,20]henicosa-1(21),2(11),3,5,7,9,15(20)-heptaene-14,18-dione"
10-hydroxycamptothecin,C028098,67656-30-8,Myocardial Infarction,MESH,D009203,BCL2,16.58,,19027736,C0027051,10-hydroxycamptothecin,97226,CCC1(C2=C(COC1=O)C(=O)N3CC4=C(C3=C2)N=C5C=CC(=CC5=C4)O)O,C20H16N2O5,HAWSQZCWOQZXHI-FQEVSTJZSA-N,"InChI=1S/C20H16N2O5/c1-2-20(26)14-7-16-17-11(5-10-6-12(23)3-4-15(10)21-17)8-22(16)18(24)13(14)9-27-19(20)25/h3-7,23,26H,2,8-9H2,1H3/t20-/m0/s1","(19S)-19-ethyl-7,19-dihydroxy-17-oxa-3,13-diazapentacyclo[11.8.0.02,11.04,9.015,20]henicosa-1(21),2(11),3,5,7,9,15(20)-heptaene-14,18-dione"
10-hydroxycamptothecin,C028098,67656-30-8,Myocardial Reperfusion Injury,MESH,D015428,CASP3,3.54,,14998631,C0027055,10-hydroxycamptothecin,97226,CCC1(C2=C(COC1=O)C(=O)N3CC4=C(C3=C2)N=C5C=CC(=CC5=C4)O)O,C20H16N2O5,HAWSQZCWOQZXHI-FQEVSTJZSA-N,"InChI=1S/C20H16N2O5/c1-2-20(26)14-7-16-17-11(5-10-6-12(23)3-4-15(10)21-17)8-22(16)18(24)13(14)9-27-19(20)25/h3-7,23,26H,2,8-9H2,1H3/t20-/m0/s1","(19S)-19-ethyl-7,19-dihydroxy-17-oxa-3,13-diazapentacyclo[11.8.0.02,11.04,9.015,20]henicosa-1(21),2(11),3,5,7,9,15(20)-heptaene-14,18-dione"
10-hydroxycamptothecin,C028098,67656-30-8,Neurotoxicity Syndromes,MESH,D020258,BCL2L1,7.94,,19784758,C0235032,10-hydroxycamptothecin,97226,CCC1(C2=C(COC1=O)C(=O)N3CC4=C(C3=C2)N=C5C=CC(=CC5=C4)O)O,C20H16N2O5,HAWSQZCWOQZXHI-FQEVSTJZSA-N,"InChI=1S/C20H16N2O5/c1-2-20(26)14-7-16-17-11(5-10-6-12(23)3-4-15(10)21-17)8-22(16)18(24)13(14)9-27-19(20)25/h3-7,23,26H,2,8-9H2,1H3/t20-/m0/s1","(19S)-19-ethyl-7,19-dihydroxy-17-oxa-3,13-diazapentacyclo[11.8.0.02,11.04,9.015,20]henicosa-1(21),2(11),3,5,7,9,15(20)-heptaene-14,18-dione"
10-hydroxycamptothecin,C028098,67656-30-8,Obesity,MESH,D009765,DDIT3,3.74,,26655953,C0028754,10-hydroxycamptothecin,97226,CCC1(C2=C(COC1=O)C(=O)N3CC4=C(C3=C2)N=C5C=CC(=CC5=C4)O)O,C20H16N2O5,HAWSQZCWOQZXHI-FQEVSTJZSA-N,"InChI=1S/C20H16N2O5/c1-2-20(26)14-7-16-17-11(5-10-6-12(23)3-4-15(10)21-17)8-22(16)18(24)13(14)9-27-19(20)25/h3-7,23,26H,2,8-9H2,1H3/t20-/m0/s1","(19S)-19-ethyl-7,19-dihydroxy-17-oxa-3,13-diazapentacyclo[11.8.0.02,11.04,9.015,20]henicosa-1(21),2(11),3,5,7,9,15(20)-heptaene-14,18-dione"
10-hydroxycamptothecin,C028098,67656-30-8,Ocular Hypertension,MESH,D009798,DDIT3,4.61,,24691439,C0028840,10-hydroxycamptothecin,97226,CCC1(C2=C(COC1=O)C(=O)N3CC4=C(C3=C2)N=C5C=CC(=CC5=C4)O)O,C20H16N2O5,HAWSQZCWOQZXHI-FQEVSTJZSA-N,"InChI=1S/C20H16N2O5/c1-2-20(26)14-7-16-17-11(5-10-6-12(23)3-4-15(10)21-17)8-22(16)18(24)13(14)9-27-19(20)25/h3-7,23,26H,2,8-9H2,1H3/t20-/m0/s1","(19S)-19-ethyl-7,19-dihydroxy-17-oxa-3,13-diazapentacyclo[11.8.0.02,11.04,9.015,20]henicosa-1(21),2(11),3,5,7,9,15(20)-heptaene-14,18-dione"
10-hydroxycamptothecin,C028098,67656-30-8,Pancreatic Neoplasms,MESH,D010190,BCL2L1,3.96,,16904634,C0030297,10-hydroxycamptothecin,97226,CCC1(C2=C(COC1=O)C(=O)N3CC4=C(C3=C2)N=C5C=CC(=CC5=C4)O)O,C20H16N2O5,HAWSQZCWOQZXHI-FQEVSTJZSA-N,"InChI=1S/C20H16N2O5/c1-2-20(26)14-7-16-17-11(5-10-6-12(23)3-4-15(10)21-17)8-22(16)18(24)13(14)9-27-19(20)25/h3-7,23,26H,2,8-9H2,1H3/t20-/m0/s1","(19S)-19-ethyl-7,19-dihydroxy-17-oxa-3,13-diazapentacyclo[11.8.0.02,11.04,9.015,20]henicosa-1(21),2(11),3,5,7,9,15(20)-heptaene-14,18-dione"
10-hydroxycamptothecin,C028098,67656-30-8,Polycystic Ovary Syndrome,MESH,D011085,BCL2,3.71,,21062263,C0032460,10-hydroxycamptothecin,97226,CCC1(C2=C(COC1=O)C(=O)N3CC4=C(C3=C2)N=C5C=CC(=CC5=C4)O)O,C20H16N2O5,HAWSQZCWOQZXHI-FQEVSTJZSA-N,"InChI=1S/C20H16N2O5/c1-2-20(26)14-7-16-17-11(5-10-6-12(23)3-4-15(10)21-17)8-22(16)18(24)13(14)9-27-19(20)25/h3-7,23,26H,2,8-9H2,1H3/t20-/m0/s1","(19S)-19-ethyl-7,19-dihydroxy-17-oxa-3,13-diazapentacyclo[11.8.0.02,11.04,9.015,20]henicosa-1(21),2(11),3,5,7,9,15(20)-heptaene-14,18-dione"
10-hydroxycamptothecin,C028098,67656-30-8,Precancerous Conditions,MESH,D011230,MDM2,4.12,,14555611,C0032927,10-hydroxycamptothecin,97226,CCC1(C2=C(COC1=O)C(=O)N3CC4=C(C3=C2)N=C5C=CC(=CC5=C4)O)O,C20H16N2O5,HAWSQZCWOQZXHI-FQEVSTJZSA-N,"InChI=1S/C20H16N2O5/c1-2-20(26)14-7-16-17-11(5-10-6-12(23)3-4-15(10)21-17)8-22(16)18(24)13(14)9-27-19(20)25/h3-7,23,26H,2,8-9H2,1H3/t20-/m0/s1","(19S)-19-ethyl-7,19-dihydroxy-17-oxa-3,13-diazapentacyclo[11.8.0.02,11.04,9.015,20]henicosa-1(21),2(11),3,5,7,9,15(20)-heptaene-14,18-dione"
10-hydroxycamptothecin,C028098,67656-30-8,"Prostate cancer, familial",MESH,C537243,BCL2,4.26,,29892016,C4722327,10-hydroxycamptothecin,97226,CCC1(C2=C(COC1=O)C(=O)N3CC4=C(C3=C2)N=C5C=CC(=CC5=C4)O)O,C20H16N2O5,HAWSQZCWOQZXHI-FQEVSTJZSA-N,"InChI=1S/C20H16N2O5/c1-2-20(26)14-7-16-17-11(5-10-6-12(23)3-4-15(10)21-17)8-22(16)18(24)13(14)9-27-19(20)25/h3-7,23,26H,2,8-9H2,1H3/t20-/m0/s1","(19S)-19-ethyl-7,19-dihydroxy-17-oxa-3,13-diazapentacyclo[11.8.0.02,11.04,9.015,20]henicosa-1(21),2(11),3,5,7,9,15(20)-heptaene-14,18-dione"
10-hydroxycamptothecin,C028098,67656-30-8,Prostatic Neoplasms,MESH,D011471,BCL2,6.26,,16733517,C0376358,10-hydroxycamptothecin,97226,CCC1(C2=C(COC1=O)C(=O)N3CC4=C(C3=C2)N=C5C=CC(=CC5=C4)O)O,C20H16N2O5,HAWSQZCWOQZXHI-FQEVSTJZSA-N,"InChI=1S/C20H16N2O5/c1-2-20(26)14-7-16-17-11(5-10-6-12(23)3-4-15(10)21-17)8-22(16)18(24)13(14)9-27-19(20)25/h3-7,23,26H,2,8-9H2,1H3/t20-/m0/s1","(19S)-19-ethyl-7,19-dihydroxy-17-oxa-3,13-diazapentacyclo[11.8.0.02,11.04,9.015,20]henicosa-1(21),2(11),3,5,7,9,15(20)-heptaene-14,18-dione"
10-hydroxycamptothecin,C028098,67656-30-8,Retinal Detachment,MESH,D012163,CASP3,4.69,,18497877,C0035305,10-hydroxycamptothecin,97226,CCC1(C2=C(COC1=O)C(=O)N3CC4=C(C3=C2)N=C5C=CC(=CC5=C4)O)O,C20H16N2O5,HAWSQZCWOQZXHI-FQEVSTJZSA-N,"InChI=1S/C20H16N2O5/c1-2-20(26)14-7-16-17-11(5-10-6-12(23)3-4-15(10)21-17)8-22(16)18(24)13(14)9-27-19(20)25/h3-7,23,26H,2,8-9H2,1H3/t20-/m0/s1","(19S)-19-ethyl-7,19-dihydroxy-17-oxa-3,13-diazapentacyclo[11.8.0.02,11.04,9.015,20]henicosa-1(21),2(11),3,5,7,9,15(20)-heptaene-14,18-dione"
10-hydroxycamptothecin,C028098,67656-30-8,Sepsis,MESH,D018805,CASP3,3.66,,16003065,C1719672,10-hydroxycamptothecin,97226,CCC1(C2=C(COC1=O)C(=O)N3CC4=C(C3=C2)N=C5C=CC(=CC5=C4)O)O,C20H16N2O5,HAWSQZCWOQZXHI-FQEVSTJZSA-N,"InChI=1S/C20H16N2O5/c1-2-20(26)14-7-16-17-11(5-10-6-12(23)3-4-15(10)21-17)8-22(16)18(24)13(14)9-27-19(20)25/h3-7,23,26H,2,8-9H2,1H3/t20-/m0/s1","(19S)-19-ethyl-7,19-dihydroxy-17-oxa-3,13-diazapentacyclo[11.8.0.02,11.04,9.015,20]henicosa-1(21),2(11),3,5,7,9,15(20)-heptaene-14,18-dione"
10-hydroxycamptothecin,C028098,67656-30-8,Sepsis,MESH,D018805,CASP3,3.66,,16003065,C0243026,10-hydroxycamptothecin,97226,CCC1(C2=C(COC1=O)C(=O)N3CC4=C(C3=C2)N=C5C=CC(=CC5=C4)O)O,C20H16N2O5,HAWSQZCWOQZXHI-FQEVSTJZSA-N,"InChI=1S/C20H16N2O5/c1-2-20(26)14-7-16-17-11(5-10-6-12(23)3-4-15(10)21-17)8-22(16)18(24)13(14)9-27-19(20)25/h3-7,23,26H,2,8-9H2,1H3/t20-/m0/s1","(19S)-19-ethyl-7,19-dihydroxy-17-oxa-3,13-diazapentacyclo[11.8.0.02,11.04,9.015,20]henicosa-1(21),2(11),3,5,7,9,15(20)-heptaene-14,18-dione"
10-hydroxycamptothecin,C028098,67656-30-8,Status Epilepticus,MESH,D013226,CASP3,3.36,,16679645|18571097,C0038220,10-hydroxycamptothecin,97226,CCC1(C2=C(COC1=O)C(=O)N3CC4=C(C3=C2)N=C5C=CC(=CC5=C4)O)O,C20H16N2O5,HAWSQZCWOQZXHI-FQEVSTJZSA-N,"InChI=1S/C20H16N2O5/c1-2-20(26)14-7-16-17-11(5-10-6-12(23)3-4-15(10)21-17)8-22(16)18(24)13(14)9-27-19(20)25/h3-7,23,26H,2,8-9H2,1H3/t20-/m0/s1","(19S)-19-ethyl-7,19-dihydroxy-17-oxa-3,13-diazapentacyclo[11.8.0.02,11.04,9.015,20]henicosa-1(21),2(11),3,5,7,9,15(20)-heptaene-14,18-dione"
10-hydroxycamptothecin,C028098,67656-30-8,Stomach Neoplasms,MESH,D013274,BCL2L1,7.49,,26401016,C0038356,10-hydroxycamptothecin,97226,CCC1(C2=C(COC1=O)C(=O)N3CC4=C(C3=C2)N=C5C=CC(=CC5=C4)O)O,C20H16N2O5,HAWSQZCWOQZXHI-FQEVSTJZSA-N,"InChI=1S/C20H16N2O5/c1-2-20(26)14-7-16-17-11(5-10-6-12(23)3-4-15(10)21-17)8-22(16)18(24)13(14)9-27-19(20)25/h3-7,23,26H,2,8-9H2,1H3/t20-/m0/s1","(19S)-19-ethyl-7,19-dihydroxy-17-oxa-3,13-diazapentacyclo[11.8.0.02,11.04,9.015,20]henicosa-1(21),2(11),3,5,7,9,15(20)-heptaene-14,18-dione"
10-hydroxycamptothecin,C028098,67656-30-8,Subarachnoid Hemorrhage,MESH,D013345,CASP3,4.03,,24602480,C0038525,10-hydroxycamptothecin,97226,CCC1(C2=C(COC1=O)C(=O)N3CC4=C(C3=C2)N=C5C=CC(=CC5=C4)O)O,C20H16N2O5,HAWSQZCWOQZXHI-FQEVSTJZSA-N,"InChI=1S/C20H16N2O5/c1-2-20(26)14-7-16-17-11(5-10-6-12(23)3-4-15(10)21-17)8-22(16)18(24)13(14)9-27-19(20)25/h3-7,23,26H,2,8-9H2,1H3/t20-/m0/s1","(19S)-19-ethyl-7,19-dihydroxy-17-oxa-3,13-diazapentacyclo[11.8.0.02,11.04,9.015,20]henicosa-1(21),2(11),3,5,7,9,15(20)-heptaene-14,18-dione"
10-hydroxycamptothecin,C028098,67656-30-8,Ulcer,MESH,D014456,DDIT3,4.49,,20668000,C0041582,10-hydroxycamptothecin,97226,CCC1(C2=C(COC1=O)C(=O)N3CC4=C(C3=C2)N=C5C=CC(=CC5=C4)O)O,C20H16N2O5,HAWSQZCWOQZXHI-FQEVSTJZSA-N,"InChI=1S/C20H16N2O5/c1-2-20(26)14-7-16-17-11(5-10-6-12(23)3-4-15(10)21-17)8-22(16)18(24)13(14)9-27-19(20)25/h3-7,23,26H,2,8-9H2,1H3/t20-/m0/s1","(19S)-19-ethyl-7,19-dihydroxy-17-oxa-3,13-diazapentacyclo[11.8.0.02,11.04,9.015,20]henicosa-1(21),2(11),3,5,7,9,15(20)-heptaene-14,18-dione"
10-hydroxynortriptyline,C013567,1156-99-6,Acute Kidney Injury,MESH,D058186,CYP2D6,4.3,,19814645,C2609414,10-hydroxynortriptyline,6420504,CNCCC=C1C2=CC=CC=C2CC(C3=CC=CC=C31)O,C19H21NO,VAGXZGJKNUNLHK-WJDWOHSUSA-N,"InChI=1S/C19H21NO/c1-20-12-6-11-16-15-8-3-2-7-14(15)13-19(21)18-10-5-4-9-17(16)18/h2-5,7-11,19-21H,6,12-13H2,1H3/b16-11-","(2Z)-2-[3-(methylamino)propylidene]tricyclo[9.4.0.03,8]pentadeca-1(15),3,5,7,11,13-hexaen-9-ol"
10-hydroxynortriptyline,C013567,1156-99-6,Acute Kidney Injury,MESH,D058186,CYP2D6,4.3,,19814645,C0022660,10-hydroxynortriptyline,6420504,CNCCC=C1C2=CC=CC=C2CC(C3=CC=CC=C31)O,C19H21NO,VAGXZGJKNUNLHK-WJDWOHSUSA-N,"InChI=1S/C19H21NO/c1-20-12-6-11-16-15-8-3-2-7-14(15)13-19(21)18-10-5-4-9-17(16)18/h2-5,7-11,19-21H,6,12-13H2,1H3/b16-11-","(2Z)-2-[3-(methylamino)propylidene]tricyclo[9.4.0.03,8]pentadeca-1(15),3,5,7,11,13-hexaen-9-ol"
10-hydroxynortriptyline,C013567,1156-99-6,Alzheimer Disease,MESH,D000544,CYP2D6,4.87,,7574463,C0750901,10-hydroxynortriptyline,6420504,CNCCC=C1C2=CC=CC=C2CC(C3=CC=CC=C31)O,C19H21NO,VAGXZGJKNUNLHK-WJDWOHSUSA-N,"InChI=1S/C19H21NO/c1-20-12-6-11-16-15-8-3-2-7-14(15)13-19(21)18-10-5-4-9-17(16)18/h2-5,7-11,19-21H,6,12-13H2,1H3/b16-11-","(2Z)-2-[3-(methylamino)propylidene]tricyclo[9.4.0.03,8]pentadeca-1(15),3,5,7,11,13-hexaen-9-ol"
10-hydroxynortriptyline,C013567,1156-99-6,Breast Neoplasms,MESH,D001943,CYP2D6,4.11,,19597703,C0678222,10-hydroxynortriptyline,6420504,CNCCC=C1C2=CC=CC=C2CC(C3=CC=CC=C31)O,C19H21NO,VAGXZGJKNUNLHK-WJDWOHSUSA-N,"InChI=1S/C19H21NO/c1-20-12-6-11-16-15-8-3-2-7-14(15)13-19(21)18-10-5-4-9-17(16)18/h2-5,7-11,19-21H,6,12-13H2,1H3/b16-11-","(2Z)-2-[3-(methylamino)propylidene]tricyclo[9.4.0.03,8]pentadeca-1(15),3,5,7,11,13-hexaen-9-ol"
10-hydroxynortriptyline,C013567,1156-99-6,Breast Neoplasms,MESH,D001943,CYP2D6,4.11,,19597703,C0006142,10-hydroxynortriptyline,6420504,CNCCC=C1C2=CC=CC=C2CC(C3=CC=CC=C31)O,C19H21NO,VAGXZGJKNUNLHK-WJDWOHSUSA-N,"InChI=1S/C19H21NO/c1-20-12-6-11-16-15-8-3-2-7-14(15)13-19(21)18-10-5-4-9-17(16)18/h2-5,7-11,19-21H,6,12-13H2,1H3/b16-11-","(2Z)-2-[3-(methylamino)propylidene]tricyclo[9.4.0.03,8]pentadeca-1(15),3,5,7,11,13-hexaen-9-ol"
10-hydroxynortriptyline,C013567,1156-99-6,Heart Failure,MESH,D006333,,,,6703113,C0018801,10-hydroxynortriptyline,6420504,CNCCC=C1C2=CC=CC=C2CC(C3=CC=CC=C31)O,C19H21NO,VAGXZGJKNUNLHK-WJDWOHSUSA-N,"InChI=1S/C19H21NO/c1-20-12-6-11-16-15-8-3-2-7-14(15)13-19(21)18-10-5-4-9-17(16)18/h2-5,7-11,19-21H,6,12-13H2,1H3/b16-11-","(2Z)-2-[3-(methylamino)propylidene]tricyclo[9.4.0.03,8]pentadeca-1(15),3,5,7,11,13-hexaen-9-ol"
10-hydroxynortriptyline,C013567,1156-99-6,Heart Failure,MESH,D006333,,,,6703113,C0018802,10-hydroxynortriptyline,6420504,CNCCC=C1C2=CC=CC=C2CC(C3=CC=CC=C31)O,C19H21NO,VAGXZGJKNUNLHK-WJDWOHSUSA-N,"InChI=1S/C19H21NO/c1-20-12-6-11-16-15-8-3-2-7-14(15)13-19(21)18-10-5-4-9-17(16)18/h2-5,7-11,19-21H,6,12-13H2,1H3/b16-11-","(2Z)-2-[3-(methylamino)propylidene]tricyclo[9.4.0.03,8]pentadeca-1(15),3,5,7,11,13-hexaen-9-ol"
10-hydroxynortriptyline,C013567,1156-99-6,Parkinson Disease,MESH,D010300,CYP2D6,4.74,,14991823|15174030,C0030567,10-hydroxynortriptyline,6420504,CNCCC=C1C2=CC=CC=C2CC(C3=CC=CC=C31)O,C19H21NO,VAGXZGJKNUNLHK-WJDWOHSUSA-N,"InChI=1S/C19H21NO/c1-20-12-6-11-16-15-8-3-2-7-14(15)13-19(21)18-10-5-4-9-17(16)18/h2-5,7-11,19-21H,6,12-13H2,1H3/b16-11-","(2Z)-2-[3-(methylamino)propylidene]tricyclo[9.4.0.03,8]pentadeca-1(15),3,5,7,11,13-hexaen-9-ol"
10-hydroxynortriptyline,C013567,1156-99-6,"Sexual Dysfunctions, Psychological",MESH,D020018,CYP2D6,5.38,,12378847|17541852,C0020594,10-hydroxynortriptyline,6420504,CNCCC=C1C2=CC=CC=C2CC(C3=CC=CC=C31)O,C19H21NO,VAGXZGJKNUNLHK-WJDWOHSUSA-N,"InChI=1S/C19H21NO/c1-20-12-6-11-16-15-8-3-2-7-14(15)13-19(21)18-10-5-4-9-17(16)18/h2-5,7-11,19-21H,6,12-13H2,1H3/b16-11-","(2Z)-2-[3-(methylamino)propylidene]tricyclo[9.4.0.03,8]pentadeca-1(15),3,5,7,11,13-hexaen-9-ol"
10-hydroxynortriptyline,C013567,1156-99-6,Substance-Related Disorders,MESH,D019966,CYP2D6,4.8,,17089107,C0038580,10-hydroxynortriptyline,6420504,CNCCC=C1C2=CC=CC=C2CC(C3=CC=CC=C31)O,C19H21NO,VAGXZGJKNUNLHK-WJDWOHSUSA-N,"InChI=1S/C19H21NO/c1-20-12-6-11-16-15-8-3-2-7-14(15)13-19(21)18-10-5-4-9-17(16)18/h2-5,7-11,19-21H,6,12-13H2,1H3/b16-11-","(2Z)-2-[3-(methylamino)propylidene]tricyclo[9.4.0.03,8]pentadeca-1(15),3,5,7,11,13-hexaen-9-ol"
10-hydroxynortriptyline,C013567,1156-99-6,Substance-Related Disorders,MESH,D019966,CYP2D6,4.8,,17089107,C0236969,10-hydroxynortriptyline,6420504,CNCCC=C1C2=CC=CC=C2CC(C3=CC=CC=C31)O,C19H21NO,VAGXZGJKNUNLHK-WJDWOHSUSA-N,"InChI=1S/C19H21NO/c1-20-12-6-11-16-15-8-3-2-7-14(15)13-19(21)18-10-5-4-9-17(16)18/h2-5,7-11,19-21H,6,12-13H2,1H3/b16-11-","(2Z)-2-[3-(methylamino)propylidene]tricyclo[9.4.0.03,8]pentadeca-1(15),3,5,7,11,13-hexaen-9-ol"
10-hydroxynortriptyline,C013567,1156-99-6,Weight Gain,MESH,D015430,CYP2D6,4.59,,19997080,C0043094,10-hydroxynortriptyline,6420504,CNCCC=C1C2=CC=CC=C2CC(C3=CC=CC=C31)O,C19H21NO,VAGXZGJKNUNLHK-WJDWOHSUSA-N,"InChI=1S/C19H21NO/c1-20-12-6-11-16-15-8-3-2-7-14(15)13-19(21)18-10-5-4-9-17(16)18/h2-5,7-11,19-21H,6,12-13H2,1H3/b16-11-","(2Z)-2-[3-(methylamino)propylidene]tricyclo[9.4.0.03,8]pentadeca-1(15),3,5,7,11,13-hexaen-9-ol"
10-hydroxywarfarin,C065719,83219-99-2,Acute Kidney Injury,MESH,D058186,CYP2C9,3.94,,19814645,C2609414,10-hydroxywarfarin,54692492,CC(=O)C(C(C1=CC=CC=C1)C2=C(C3=CC=CC=C3OC2=O)O)O,C19H16O5,BPZSPAZBZFZZBN-UHFFFAOYSA-N,"InChI=1S/C19H16O5/c1-11(20)17(21)15(12-7-3-2-4-8-12)16-18(22)13-9-5-6-10-14(13)24-19(16)23/h2-10,15,17,21-22H,1H3",4-hydroxy-3-(2-hydroxy-3-oxo-1-phenylbutyl)chromen-2-one
10-hydroxywarfarin,C065719,83219-99-2,Acute Kidney Injury,MESH,D058186,CYP2C9,3.94,,19814645,C0022660,10-hydroxywarfarin,54692492,CC(=O)C(C(C1=CC=CC=C1)C2=C(C3=CC=CC=C3OC2=O)O)O,C19H16O5,BPZSPAZBZFZZBN-UHFFFAOYSA-N,"InChI=1S/C19H16O5/c1-11(20)17(21)15(12-7-3-2-4-8-12)16-18(22)13-9-5-6-10-14(13)24-19(16)23/h2-10,15,17,21-22H,1H3",4-hydroxy-3-(2-hydroxy-3-oxo-1-phenylbutyl)chromen-2-one
10-hydroxywarfarin,C065719,83219-99-2,Adenocarcinoma,MESH,D000230,NR1I2,4.1,,21977915,C0001418,10-hydroxywarfarin,54692492,CC(=O)C(C(C1=CC=CC=C1)C2=C(C3=CC=CC=C3OC2=O)O)O,C19H16O5,BPZSPAZBZFZZBN-UHFFFAOYSA-N,"InChI=1S/C19H16O5/c1-11(20)17(21)15(12-7-3-2-4-8-12)16-18(22)13-9-5-6-10-14(13)24-19(16)23/h2-10,15,17,21-22H,1H3",4-hydroxy-3-(2-hydroxy-3-oxo-1-phenylbutyl)chromen-2-one
10-hydroxywarfarin,C065719,83219-99-2,Brain Neoplasms,MESH,D001932,CYP2C9,4.93,,16475710,C0750974,10-hydroxywarfarin,54692492,CC(=O)C(C(C1=CC=CC=C1)C2=C(C3=CC=CC=C3OC2=O)O)O,C19H16O5,BPZSPAZBZFZZBN-UHFFFAOYSA-N,"InChI=1S/C19H16O5/c1-11(20)17(21)15(12-7-3-2-4-8-12)16-18(22)13-9-5-6-10-14(13)24-19(16)23/h2-10,15,17,21-22H,1H3",4-hydroxy-3-(2-hydroxy-3-oxo-1-phenylbutyl)chromen-2-one
10-hydroxywarfarin,C065719,83219-99-2,Breast Neoplasms,MESH,D001943,CYP3A4,3.36,,15496535,C0678222,10-hydroxywarfarin,54692492,CC(=O)C(C(C1=CC=CC=C1)C2=C(C3=CC=CC=C3OC2=O)O)O,C19H16O5,BPZSPAZBZFZZBN-UHFFFAOYSA-N,"InChI=1S/C19H16O5/c1-11(20)17(21)15(12-7-3-2-4-8-12)16-18(22)13-9-5-6-10-14(13)24-19(16)23/h2-10,15,17,21-22H,1H3",4-hydroxy-3-(2-hydroxy-3-oxo-1-phenylbutyl)chromen-2-one
10-hydroxywarfarin,C065719,83219-99-2,Breast Neoplasms,MESH,D001943,CYP3A4,3.36,,15496535,C0006142,10-hydroxywarfarin,54692492,CC(=O)C(C(C1=CC=CC=C1)C2=C(C3=CC=CC=C3OC2=O)O)O,C19H16O5,BPZSPAZBZFZZBN-UHFFFAOYSA-N,"InChI=1S/C19H16O5/c1-11(20)17(21)15(12-7-3-2-4-8-12)16-18(22)13-9-5-6-10-14(13)24-19(16)23/h2-10,15,17,21-22H,1H3",4-hydroxy-3-(2-hydroxy-3-oxo-1-phenylbutyl)chromen-2-one
10-hydroxywarfarin,C065719,83219-99-2,Cardiomyopathies,MESH,D009202,CYP2C9,4.28,,16580879,C0036529,10-hydroxywarfarin,54692492,CC(=O)C(C(C1=CC=CC=C1)C2=C(C3=CC=CC=C3OC2=O)O)O,C19H16O5,BPZSPAZBZFZZBN-UHFFFAOYSA-N,"InChI=1S/C19H16O5/c1-11(20)17(21)15(12-7-3-2-4-8-12)16-18(22)13-9-5-6-10-14(13)24-19(16)23/h2-10,15,17,21-22H,1H3",4-hydroxy-3-(2-hydroxy-3-oxo-1-phenylbutyl)chromen-2-one
10-hydroxywarfarin,C065719,83219-99-2,Fatty Liver,MESH,D005234,NR1I2,3.94,,25182422,C0015695,10-hydroxywarfarin,54692492,CC(=O)C(C(C1=CC=CC=C1)C2=C(C3=CC=CC=C3OC2=O)O)O,C19H16O5,BPZSPAZBZFZZBN-UHFFFAOYSA-N,"InChI=1S/C19H16O5/c1-11(20)17(21)15(12-7-3-2-4-8-12)16-18(22)13-9-5-6-10-14(13)24-19(16)23/h2-10,15,17,21-22H,1H3",4-hydroxy-3-(2-hydroxy-3-oxo-1-phenylbutyl)chromen-2-one
10-hydroxywarfarin,C065719,83219-99-2,Hemorrhage,MESH,D006470,CYP2C9,4.29,,18429757|18756910|20597268|25521356|27581200,C0019080,10-hydroxywarfarin,54692492,CC(=O)C(C(C1=CC=CC=C1)C2=C(C3=CC=CC=C3OC2=O)O)O,C19H16O5,BPZSPAZBZFZZBN-UHFFFAOYSA-N,"InChI=1S/C19H16O5/c1-11(20)17(21)15(12-7-3-2-4-8-12)16-18(22)13-9-5-6-10-14(13)24-19(16)23/h2-10,15,17,21-22H,1H3",4-hydroxy-3-(2-hydroxy-3-oxo-1-phenylbutyl)chromen-2-one
10-hydroxywarfarin,C065719,83219-99-2,Hepatitis C,MESH,D006526,CYP3A4,4.71,,8864187,C0019196,10-hydroxywarfarin,54692492,CC(=O)C(C(C1=CC=CC=C1)C2=C(C3=CC=CC=C3OC2=O)O)O,C19H16O5,BPZSPAZBZFZZBN-UHFFFAOYSA-N,"InChI=1S/C19H16O5/c1-11(20)17(21)15(12-7-3-2-4-8-12)16-18(22)13-9-5-6-10-14(13)24-19(16)23/h2-10,15,17,21-22H,1H3",4-hydroxy-3-(2-hydroxy-3-oxo-1-phenylbutyl)chromen-2-one
10-hydroxywarfarin,C065719,83219-99-2,Hepatomegaly,MESH,D006529,NR1I2,3.88,,23607986|32320717,C0019209,10-hydroxywarfarin,54692492,CC(=O)C(C(C1=CC=CC=C1)C2=C(C3=CC=CC=C3OC2=O)O)O,C19H16O5,BPZSPAZBZFZZBN-UHFFFAOYSA-N,"InChI=1S/C19H16O5/c1-11(20)17(21)15(12-7-3-2-4-8-12)16-18(22)13-9-5-6-10-14(13)24-19(16)23/h2-10,15,17,21-22H,1H3",4-hydroxy-3-(2-hydroxy-3-oxo-1-phenylbutyl)chromen-2-one
10-hydroxywarfarin,C065719,83219-99-2,Hypophosphatemia,MESH,D017674,NR1I2,5.24,,19898264,C0085682,10-hydroxywarfarin,54692492,CC(=O)C(C(C1=CC=CC=C1)C2=C(C3=CC=CC=C3OC2=O)O)O,C19H16O5,BPZSPAZBZFZZBN-UHFFFAOYSA-N,"InChI=1S/C19H16O5/c1-11(20)17(21)15(12-7-3-2-4-8-12)16-18(22)13-9-5-6-10-14(13)24-19(16)23/h2-10,15,17,21-22H,1H3",4-hydroxy-3-(2-hydroxy-3-oxo-1-phenylbutyl)chromen-2-one
10-hydroxywarfarin,C065719,83219-99-2,Metabolic Syndrome,MESH,D024821,NR1I2,4.67,,20869355,C0524620,10-hydroxywarfarin,54692492,CC(=O)C(C(C1=CC=CC=C1)C2=C(C3=CC=CC=C3OC2=O)O)O,C19H16O5,BPZSPAZBZFZZBN-UHFFFAOYSA-N,"InChI=1S/C19H16O5/c1-11(20)17(21)15(12-7-3-2-4-8-12)16-18(22)13-9-5-6-10-14(13)24-19(16)23/h2-10,15,17,21-22H,1H3",4-hydroxy-3-(2-hydroxy-3-oxo-1-phenylbutyl)chromen-2-one
10-hydroxywarfarin,C065719,83219-99-2,Obesity,MESH,D009765,NR1I2,4.02,,20869355,C0028754,10-hydroxywarfarin,54692492,CC(=O)C(C(C1=CC=CC=C1)C2=C(C3=CC=CC=C3OC2=O)O)O,C19H16O5,BPZSPAZBZFZZBN-UHFFFAOYSA-N,"InChI=1S/C19H16O5/c1-11(20)17(21)15(12-7-3-2-4-8-12)16-18(22)13-9-5-6-10-14(13)24-19(16)23/h2-10,15,17,21-22H,1H3",4-hydroxy-3-(2-hydroxy-3-oxo-1-phenylbutyl)chromen-2-one
10-hydroxywarfarin,C065719,83219-99-2,Peptic Ulcer Hemorrhage,MESH,D010438,CYP2C9,6.22,,17681167,C0030922,10-hydroxywarfarin,54692492,CC(=O)C(C(C1=CC=CC=C1)C2=C(C3=CC=CC=C3OC2=O)O)O,C19H16O5,BPZSPAZBZFZZBN-UHFFFAOYSA-N,"InChI=1S/C19H16O5/c1-11(20)17(21)15(12-7-3-2-4-8-12)16-18(22)13-9-5-6-10-14(13)24-19(16)23/h2-10,15,17,21-22H,1H3",4-hydroxy-3-(2-hydroxy-3-oxo-1-phenylbutyl)chromen-2-one
10-hydroxywarfarin,C065719,83219-99-2,Prostatic Neoplasms,MESH,D011471,CYP3A4,3.41,,15496535,C0376358,10-hydroxywarfarin,54692492,CC(=O)C(C(C1=CC=CC=C1)C2=C(C3=CC=CC=C3OC2=O)O)O,C19H16O5,BPZSPAZBZFZZBN-UHFFFAOYSA-N,"InChI=1S/C19H16O5/c1-11(20)17(21)15(12-7-3-2-4-8-12)16-18(22)13-9-5-6-10-14(13)24-19(16)23/h2-10,15,17,21-22H,1H3",4-hydroxy-3-(2-hydroxy-3-oxo-1-phenylbutyl)chromen-2-one
10-hydroxywarfarin,C065719,83219-99-2,Urinary Bladder Neoplasms,MESH,D001749,UGT2B7,4.71,,15615884,C0005695,10-hydroxywarfarin,54692492,CC(=O)C(C(C1=CC=CC=C1)C2=C(C3=CC=CC=C3OC2=O)O)O,C19H16O5,BPZSPAZBZFZZBN-UHFFFAOYSA-N,"InChI=1S/C19H16O5/c1-11(20)17(21)15(12-7-3-2-4-8-12)16-18(22)13-9-5-6-10-14(13)24-19(16)23/h2-10,15,17,21-22H,1H3",4-hydroxy-3-(2-hydroxy-3-oxo-1-phenylbutyl)chromen-2-one
10-hydroxywarfarin,C065719,83219-99-2,Urinary Bladder Neoplasms,MESH,D001749,UGT2B7,4.71,,15615884,C0005684,10-hydroxywarfarin,54692492,CC(=O)C(C(C1=CC=CC=C1)C2=C(C3=CC=CC=C3OC2=O)O)O,C19H16O5,BPZSPAZBZFZZBN-UHFFFAOYSA-N,"InChI=1S/C19H16O5/c1-11(20)17(21)15(12-7-3-2-4-8-12)16-18(22)13-9-5-6-10-14(13)24-19(16)23/h2-10,15,17,21-22H,1H3",4-hydroxy-3-(2-hydroxy-3-oxo-1-phenylbutyl)chromen-2-one
10-nitro-oleic acid,C521487,,"Abortion, Spontaneous",MESH,D000022,MMP7,4.11,,18539642,C0000822,10-nitro-oleic acid,24836820,CCCCCCCCC(=CCCCCCCCC(=O)O)[N+](=O)[O-],C18H33NO4,WRADPCFZZWXOTI-BMRADRMJSA-N,"InChI=1S/C18H33NO4/c1-2-3-4-5-8-11-14-17(19(22)23)15-12-9-6-7-10-13-16-18(20)21/h15H,2-14,16H2,1H3,(H,20,21)/b17-15+",(E)-10-nitrooctadec-9-enoic acid
10-nitro-oleic acid,C521487,,"Abortion, Spontaneous",MESH,D000022,MMP7,4.11,,18539642,C4552766,10-nitro-oleic acid,24836820,CCCCCCCCC(=CCCCCCCCC(=O)O)[N+](=O)[O-],C18H33NO4,WRADPCFZZWXOTI-BMRADRMJSA-N,"InChI=1S/C18H33NO4/c1-2-3-4-5-8-11-14-17(19(22)23)15-12-9-6-7-10-13-16-18(20)21/h15H,2-14,16H2,1H3,(H,20,21)/b17-15+",(E)-10-nitrooctadec-9-enoic acid
10-nitro-oleic acid,C521487,,Acute Coronary Syndrome,MESH,D054058,MMP9,7.63,,20981132,C0948089,10-nitro-oleic acid,24836820,CCCCCCCCC(=CCCCCCCCC(=O)O)[N+](=O)[O-],C18H33NO4,WRADPCFZZWXOTI-BMRADRMJSA-N,"InChI=1S/C18H33NO4/c1-2-3-4-5-8-11-14-17(19(22)23)15-12-9-6-7-10-13-16-18(20)21/h15H,2-14,16H2,1H3,(H,20,21)/b17-15+",(E)-10-nitrooctadec-9-enoic acid
10-nitro-oleic acid,C521487,,Acute Kidney Injury,MESH,D058186,EGFR,6.33,,14638913,C2609414,10-nitro-oleic acid,24836820,CCCCCCCCC(=CCCCCCCCC(=O)O)[N+](=O)[O-],C18H33NO4,WRADPCFZZWXOTI-BMRADRMJSA-N,"InChI=1S/C18H33NO4/c1-2-3-4-5-8-11-14-17(19(22)23)15-12-9-6-7-10-13-16-18(20)21/h15H,2-14,16H2,1H3,(H,20,21)/b17-15+",(E)-10-nitrooctadec-9-enoic acid
10-nitro-oleic acid,C521487,,Acute Kidney Injury,MESH,D058186,EGFR,6.33,,14638913,C0022660,10-nitro-oleic acid,24836820,CCCCCCCCC(=CCCCCCCCC(=O)O)[N+](=O)[O-],C18H33NO4,WRADPCFZZWXOTI-BMRADRMJSA-N,"InChI=1S/C18H33NO4/c1-2-3-4-5-8-11-14-17(19(22)23)15-12-9-6-7-10-13-16-18(20)21/h15H,2-14,16H2,1H3,(H,20,21)/b17-15+",(E)-10-nitrooctadec-9-enoic acid
10-nitro-oleic acid,C521487,,Adenocarcinoma,MESH,D000230,CASP8,19.83,,21472143,C0001418,10-nitro-oleic acid,24836820,CCCCCCCCC(=CCCCCCCCC(=O)O)[N+](=O)[O-],C18H33NO4,WRADPCFZZWXOTI-BMRADRMJSA-N,"InChI=1S/C18H33NO4/c1-2-3-4-5-8-11-14-17(19(22)23)15-12-9-6-7-10-13-16-18(20)21/h15H,2-14,16H2,1H3,(H,20,21)/b17-15+",(E)-10-nitrooctadec-9-enoic acid
10-nitro-oleic acid,C521487,,Adenocarcinoma of Lung,MESH,D000077192,EGFR,6.49,,22071784|22135231,C0152013,10-nitro-oleic acid,24836820,CCCCCCCCC(=CCCCCCCCC(=O)O)[N+](=O)[O-],C18H33NO4,WRADPCFZZWXOTI-BMRADRMJSA-N,"InChI=1S/C18H33NO4/c1-2-3-4-5-8-11-14-17(19(22)23)15-12-9-6-7-10-13-16-18(20)21/h15H,2-14,16H2,1H3,(H,20,21)/b17-15+",(E)-10-nitrooctadec-9-enoic acid
10-nitro-oleic acid,C521487,,Albuminuria,MESH,D000419,PTGS2,6.35,,17890881,C0001925,10-nitro-oleic acid,24836820,CCCCCCCCC(=CCCCCCCCC(=O)O)[N+](=O)[O-],C18H33NO4,WRADPCFZZWXOTI-BMRADRMJSA-N,"InChI=1S/C18H33NO4/c1-2-3-4-5-8-11-14-17(19(22)23)15-12-9-6-7-10-13-16-18(20)21/h15H,2-14,16H2,1H3,(H,20,21)/b17-15+",(E)-10-nitrooctadec-9-enoic acid
10-nitro-oleic acid,C521487,,Alopecia,MESH,D000505,PARP1,3.41,,20561897,C0162311,10-nitro-oleic acid,24836820,CCCCCCCCC(=CCCCCCCCC(=O)O)[N+](=O)[O-],C18H33NO4,WRADPCFZZWXOTI-BMRADRMJSA-N,"InChI=1S/C18H33NO4/c1-2-3-4-5-8-11-14-17(19(22)23)15-12-9-6-7-10-13-16-18(20)21/h15H,2-14,16H2,1H3,(H,20,21)/b17-15+",(E)-10-nitrooctadec-9-enoic acid
10-nitro-oleic acid,C521487,,Alopecia,MESH,D000505,PARP1,3.41,,20561897,C0002170,10-nitro-oleic acid,24836820,CCCCCCCCC(=CCCCCCCCC(=O)O)[N+](=O)[O-],C18H33NO4,WRADPCFZZWXOTI-BMRADRMJSA-N,"InChI=1S/C18H33NO4/c1-2-3-4-5-8-11-14-17(19(22)23)15-12-9-6-7-10-13-16-18(20)21/h15H,2-14,16H2,1H3,(H,20,21)/b17-15+",(E)-10-nitrooctadec-9-enoic acid
10-nitro-oleic acid,C521487,,Alzheimer Disease,MESH,D000544,HMOX1,9.44,,11144356,C0750901,10-nitro-oleic acid,24836820,CCCCCCCCC(=CCCCCCCCC(=O)O)[N+](=O)[O-],C18H33NO4,WRADPCFZZWXOTI-BMRADRMJSA-N,"InChI=1S/C18H33NO4/c1-2-3-4-5-8-11-14-17(19(22)23)15-12-9-6-7-10-13-16-18(20)21/h15H,2-14,16H2,1H3,(H,20,21)/b17-15+",(E)-10-nitrooctadec-9-enoic acid
10-nitro-oleic acid,C521487,,Amyotrophic Lateral Sclerosis,MESH,D000690,PTGS2,3.41,,11220737|15816863,C0002736,10-nitro-oleic acid,24836820,CCCCCCCCC(=CCCCCCCCC(=O)O)[N+](=O)[O-],C18H33NO4,WRADPCFZZWXOTI-BMRADRMJSA-N,"InChI=1S/C18H33NO4/c1-2-3-4-5-8-11-14-17(19(22)23)15-12-9-6-7-10-13-16-18(20)21/h15H,2-14,16H2,1H3,(H,20,21)/b17-15+",(E)-10-nitrooctadec-9-enoic acid
10-nitro-oleic acid,C521487,,Anemia,MESH,D000740,PARP1,5.18,,20561897,C0002871,10-nitro-oleic acid,24836820,CCCCCCCCC(=CCCCCCCCC(=O)O)[N+](=O)[O-],C18H33NO4,WRADPCFZZWXOTI-BMRADRMJSA-N,"InChI=1S/C18H33NO4/c1-2-3-4-5-8-11-14-17(19(22)23)15-12-9-6-7-10-13-16-18(20)21/h15H,2-14,16H2,1H3,(H,20,21)/b17-15+",(E)-10-nitrooctadec-9-enoic acid
10-nitro-oleic acid,C521487,,"Anemia, Hemolytic",MESH,D000743,HMOX1,3.08,,9884342,C0002878,10-nitro-oleic acid,24836820,CCCCCCCCC(=CCCCCCCCC(=O)O)[N+](=O)[O-],C18H33NO4,WRADPCFZZWXOTI-BMRADRMJSA-N,"InChI=1S/C18H33NO4/c1-2-3-4-5-8-11-14-17(19(22)23)15-12-9-6-7-10-13-16-18(20)21/h15H,2-14,16H2,1H3,(H,20,21)/b17-15+",(E)-10-nitrooctadec-9-enoic acid
10-nitro-oleic acid,C521487,,"Anemia, Refractory",MESH,D000753,TNF,5.03,,10870480,C0002893,10-nitro-oleic acid,24836820,CCCCCCCCC(=CCCCCCCCC(=O)O)[N+](=O)[O-],C18H33NO4,WRADPCFZZWXOTI-BMRADRMJSA-N,"InChI=1S/C18H33NO4/c1-2-3-4-5-8-11-14-17(19(22)23)15-12-9-6-7-10-13-16-18(20)21/h15H,2-14,16H2,1H3,(H,20,21)/b17-15+",(E)-10-nitrooctadec-9-enoic acid
10-nitro-oleic acid,C521487,,"Anemia, Sickle Cell",MESH,D000755,TNF,3.7,,14965870,C0002895,10-nitro-oleic acid,24836820,CCCCCCCCC(=CCCCCCCCC(=O)O)[N+](=O)[O-],C18H33NO4,WRADPCFZZWXOTI-BMRADRMJSA-N,"InChI=1S/C18H33NO4/c1-2-3-4-5-8-11-14-17(19(22)23)15-12-9-6-7-10-13-16-18(20)21/h15H,2-14,16H2,1H3,(H,20,21)/b17-15+",(E)-10-nitrooctadec-9-enoic acid
10-nitro-oleic acid,C521487,,Angina Pectoris,MESH,D000787,PLAU,3.84,,1730212,C0002962,10-nitro-oleic acid,24836820,CCCCCCCCC(=CCCCCCCCC(=O)O)[N+](=O)[O-],C18H33NO4,WRADPCFZZWXOTI-BMRADRMJSA-N,"InChI=1S/C18H33NO4/c1-2-3-4-5-8-11-14-17(19(22)23)15-12-9-6-7-10-13-16-18(20)21/h15H,2-14,16H2,1H3,(H,20,21)/b17-15+",(E)-10-nitrooctadec-9-enoic acid
10-nitro-oleic acid,C521487,,"Angina, Stable",MESH,D060050,MMP9,10.51,,20981132,C0340288,10-nitro-oleic acid,24836820,CCCCCCCCC(=CCCCCCCCC(=O)O)[N+](=O)[O-],C18H33NO4,WRADPCFZZWXOTI-BMRADRMJSA-N,"InChI=1S/C18H33NO4/c1-2-3-4-5-8-11-14-17(19(22)23)15-12-9-6-7-10-13-16-18(20)21/h15H,2-14,16H2,1H3,(H,20,21)/b17-15+",(E)-10-nitrooctadec-9-enoic acid
10-nitro-oleic acid,C521487,,"Angina, Unstable",MESH,D000789,PLAU,4.93,,2382605,C0002965,10-nitro-oleic acid,24836820,CCCCCCCCC(=CCCCCCCCC(=O)O)[N+](=O)[O-],C18H33NO4,WRADPCFZZWXOTI-BMRADRMJSA-N,"InChI=1S/C18H33NO4/c1-2-3-4-5-8-11-14-17(19(22)23)15-12-9-6-7-10-13-16-18(20)21/h15H,2-14,16H2,1H3,(H,20,21)/b17-15+",(E)-10-nitrooctadec-9-enoic acid
10-nitro-oleic acid,C521487,,Anorexia,MESH,D000855,TNF,2.69,,25392278,C0003123,10-nitro-oleic acid,24836820,CCCCCCCCC(=CCCCCCCCC(=O)O)[N+](=O)[O-],C18H33NO4,WRADPCFZZWXOTI-BMRADRMJSA-N,"InChI=1S/C18H33NO4/c1-2-3-4-5-8-11-14-17(19(22)23)15-12-9-6-7-10-13-16-18(20)21/h15H,2-14,16H2,1H3,(H,20,21)/b17-15+",(E)-10-nitrooctadec-9-enoic acid
10-nitro-oleic acid,C521487,,Anxiety Disorders,MESH,D001008,TNF,2.59,,20194079,C0003469,10-nitro-oleic acid,24836820,CCCCCCCCC(=CCCCCCCCC(=O)O)[N+](=O)[O-],C18H33NO4,WRADPCFZZWXOTI-BMRADRMJSA-N,"InChI=1S/C18H33NO4/c1-2-3-4-5-8-11-14-17(19(22)23)15-12-9-6-7-10-13-16-18(20)21/h15H,2-14,16H2,1H3,(H,20,21)/b17-15+",(E)-10-nitrooctadec-9-enoic acid
10-nitro-oleic acid,C521487,,Anxiety Disorders,MESH,D001008,TNF,2.59,,20194079,C0376280,10-nitro-oleic acid,24836820,CCCCCCCCC(=CCCCCCCCC(=O)O)[N+](=O)[O-],C18H33NO4,WRADPCFZZWXOTI-BMRADRMJSA-N,"InChI=1S/C18H33NO4/c1-2-3-4-5-8-11-14-17(19(22)23)15-12-9-6-7-10-13-16-18(20)21/h15H,2-14,16H2,1H3,(H,20,21)/b17-15+",(E)-10-nitrooctadec-9-enoic acid
10-nitro-oleic acid,C521487,,Aortic Aneurysm,MESH,D001014,MMP9,4.47,,10231640,C0003486,10-nitro-oleic acid,24836820,CCCCCCCCC(=CCCCCCCCC(=O)O)[N+](=O)[O-],C18H33NO4,WRADPCFZZWXOTI-BMRADRMJSA-N,"InChI=1S/C18H33NO4/c1-2-3-4-5-8-11-14-17(19(22)23)15-12-9-6-7-10-13-16-18(20)21/h15H,2-14,16H2,1H3,(H,20,21)/b17-15+",(E)-10-nitrooctadec-9-enoic acid
10-nitro-oleic acid,C521487,,"Aortic Aneurysm, Abdominal",MESH,D017544,MMP9,15.53,,17196988,C0162871,10-nitro-oleic acid,24836820,CCCCCCCCC(=CCCCCCCCC(=O)O)[N+](=O)[O-],C18H33NO4,WRADPCFZZWXOTI-BMRADRMJSA-N,"InChI=1S/C18H33NO4/c1-2-3-4-5-8-11-14-17(19(22)23)15-12-9-6-7-10-13-16-18(20)21/h15H,2-14,16H2,1H3,(H,20,21)/b17-15+",(E)-10-nitrooctadec-9-enoic acid
10-nitro-oleic acid,C521487,,Arsenic Poisoning,MESH,D020261,TNF,3.14,,16835338,C0311375,10-nitro-oleic acid,24836820,CCCCCCCCC(=CCCCCCCCC(=O)O)[N+](=O)[O-],C18H33NO4,WRADPCFZZWXOTI-BMRADRMJSA-N,"InChI=1S/C18H33NO4/c1-2-3-4-5-8-11-14-17(19(22)23)15-12-9-6-7-10-13-16-18(20)21/h15H,2-14,16H2,1H3,(H,20,21)/b17-15+",(E)-10-nitrooctadec-9-enoic acid
10-nitro-oleic acid,C521487,,Arterial Occlusive Diseases,MESH,D001157,PLAU,4.31,,15557913|1713745|9181759|9731615,C0003838,10-nitro-oleic acid,24836820,CCCCCCCCC(=CCCCCCCCC(=O)O)[N+](=O)[O-],C18H33NO4,WRADPCFZZWXOTI-BMRADRMJSA-N,"InChI=1S/C18H33NO4/c1-2-3-4-5-8-11-14-17(19(22)23)15-12-9-6-7-10-13-16-18(20)21/h15H,2-14,16H2,1H3,(H,20,21)/b17-15+",(E)-10-nitrooctadec-9-enoic acid
10-nitro-oleic acid,C521487,,"Arthritis, Rheumatoid",MESH,D001172,PTGS2,5.4,,11978490|19192274,C0003873,10-nitro-oleic acid,24836820,CCCCCCCCC(=CCCCCCCCC(=O)O)[N+](=O)[O-],C18H33NO4,WRADPCFZZWXOTI-BMRADRMJSA-N,"InChI=1S/C18H33NO4/c1-2-3-4-5-8-11-14-17(19(22)23)15-12-9-6-7-10-13-16-18(20)21/h15H,2-14,16H2,1H3,(H,20,21)/b17-15+",(E)-10-nitrooctadec-9-enoic acid
10-nitro-oleic acid,C521487,,Asthma,MESH,D001249,HMOX1,20.35,,18048809,C0004096,10-nitro-oleic acid,24836820,CCCCCCCCC(=CCCCCCCCC(=O)O)[N+](=O)[O-],C18H33NO4,WRADPCFZZWXOTI-BMRADRMJSA-N,"InChI=1S/C18H33NO4/c1-2-3-4-5-8-11-14-17(19(22)23)15-12-9-6-7-10-13-16-18(20)21/h15H,2-14,16H2,1H3,(H,20,21)/b17-15+",(E)-10-nitrooctadec-9-enoic acid
10-nitro-oleic acid,C521487,,Astrocytoma,MESH,D001254,MMP9,3.96,,20188714,C0334579,10-nitro-oleic acid,24836820,CCCCCCCCC(=CCCCCCCCC(=O)O)[N+](=O)[O-],C18H33NO4,WRADPCFZZWXOTI-BMRADRMJSA-N,"InChI=1S/C18H33NO4/c1-2-3-4-5-8-11-14-17(19(22)23)15-12-9-6-7-10-13-16-18(20)21/h15H,2-14,16H2,1H3,(H,20,21)/b17-15+",(E)-10-nitrooctadec-9-enoic acid
10-nitro-oleic acid,C521487,,Astrocytoma,MESH,D001254,MMP9,3.96,,20188714,C0205768,10-nitro-oleic acid,24836820,CCCCCCCCC(=CCCCCCCCC(=O)O)[N+](=O)[O-],C18H33NO4,WRADPCFZZWXOTI-BMRADRMJSA-N,"InChI=1S/C18H33NO4/c1-2-3-4-5-8-11-14-17(19(22)23)15-12-9-6-7-10-13-16-18(20)21/h15H,2-14,16H2,1H3,(H,20,21)/b17-15+",(E)-10-nitrooctadec-9-enoic acid
10-nitro-oleic acid,C521487,,Astrocytoma,MESH,D001254,MMP9,3.96,,20188714,C0004114,10-nitro-oleic acid,24836820,CCCCCCCCC(=CCCCCCCCC(=O)O)[N+](=O)[O-],C18H33NO4,WRADPCFZZWXOTI-BMRADRMJSA-N,"InChI=1S/C18H33NO4/c1-2-3-4-5-8-11-14-17(19(22)23)15-12-9-6-7-10-13-16-18(20)21/h15H,2-14,16H2,1H3,(H,20,21)/b17-15+",(E)-10-nitrooctadec-9-enoic acid
10-nitro-oleic acid,C521487,,Atherosclerosis,MESH,D050197,ICAM1,12.75,,12677255,C0004153,10-nitro-oleic acid,24836820,CCCCCCCCC(=CCCCCCCCC(=O)O)[N+](=O)[O-],C18H33NO4,WRADPCFZZWXOTI-BMRADRMJSA-N,"InChI=1S/C18H33NO4/c1-2-3-4-5-8-11-14-17(19(22)23)15-12-9-6-7-10-13-16-18(20)21/h15H,2-14,16H2,1H3,(H,20,21)/b17-15+",(E)-10-nitrooctadec-9-enoic acid
10-nitro-oleic acid,C521487,,Atrial Fibrillation,MESH,D001281,CAV1,5.62,,20062060|22544366|29892015,C0004238,10-nitro-oleic acid,24836820,CCCCCCCCC(=CCCCCCCCC(=O)O)[N+](=O)[O-],C18H33NO4,WRADPCFZZWXOTI-BMRADRMJSA-N,"InChI=1S/C18H33NO4/c1-2-3-4-5-8-11-14-17(19(22)23)15-12-9-6-7-10-13-16-18(20)21/h15H,2-14,16H2,1H3,(H,20,21)/b17-15+",(E)-10-nitrooctadec-9-enoic acid
10-nitro-oleic acid,C521487,,Atrophy,MESH,D001284,MAPK3,3.14,,16391472,C0333641,10-nitro-oleic acid,24836820,CCCCCCCCC(=CCCCCCCCC(=O)O)[N+](=O)[O-],C18H33NO4,WRADPCFZZWXOTI-BMRADRMJSA-N,"InChI=1S/C18H33NO4/c1-2-3-4-5-8-11-14-17(19(22)23)15-12-9-6-7-10-13-16-18(20)21/h15H,2-14,16H2,1H3,(H,20,21)/b17-15+",(E)-10-nitrooctadec-9-enoic acid
10-nitro-oleic acid,C521487,,Autistic Disorder,MESH,D001321,CHUK,8.21,,20957522,C0004352,10-nitro-oleic acid,24836820,CCCCCCCCC(=CCCCCCCCC(=O)O)[N+](=O)[O-],C18H33NO4,WRADPCFZZWXOTI-BMRADRMJSA-N,"InChI=1S/C18H33NO4/c1-2-3-4-5-8-11-14-17(19(22)23)15-12-9-6-7-10-13-16-18(20)21/h15H,2-14,16H2,1H3,(H,20,21)/b17-15+",(E)-10-nitrooctadec-9-enoic acid
10-nitro-oleic acid,C521487,,Blood Coagulation Disorders,MESH,D001778,HMOX1,3.62,,9884342,C0005779,10-nitro-oleic acid,24836820,CCCCCCCCC(=CCCCCCCCC(=O)O)[N+](=O)[O-],C18H33NO4,WRADPCFZZWXOTI-BMRADRMJSA-N,"InChI=1S/C18H33NO4/c1-2-3-4-5-8-11-14-17(19(22)23)15-12-9-6-7-10-13-16-18(20)21/h15H,2-14,16H2,1H3,(H,20,21)/b17-15+",(E)-10-nitrooctadec-9-enoic acid
10-nitro-oleic acid,C521487,,Brain Neoplasms,MESH,D001932,CCND1,7.35,,20932960|27935819,C0750974,10-nitro-oleic acid,24836820,CCCCCCCCC(=CCCCCCCCC(=O)O)[N+](=O)[O-],C18H33NO4,WRADPCFZZWXOTI-BMRADRMJSA-N,"InChI=1S/C18H33NO4/c1-2-3-4-5-8-11-14-17(19(22)23)15-12-9-6-7-10-13-16-18(20)21/h15H,2-14,16H2,1H3,(H,20,21)/b17-15+",(E)-10-nitrooctadec-9-enoic acid
10-nitro-oleic acid,C521487,,Breast Neoplasms,MESH,D001943,ABCC1,37.89,,25078270,C0678222,10-nitro-oleic acid,24836820,CCCCCCCCC(=CCCCCCCCC(=O)O)[N+](=O)[O-],C18H33NO4,WRADPCFZZWXOTI-BMRADRMJSA-N,"InChI=1S/C18H33NO4/c1-2-3-4-5-8-11-14-17(19(22)23)15-12-9-6-7-10-13-16-18(20)21/h15H,2-14,16H2,1H3,(H,20,21)/b17-15+",(E)-10-nitrooctadec-9-enoic acid
10-nitro-oleic acid,C521487,,Breast Neoplasms,MESH,D001943,ABCC1,37.89,,25078270,C0006142,10-nitro-oleic acid,24836820,CCCCCCCCC(=CCCCCCCCC(=O)O)[N+](=O)[O-],C18H33NO4,WRADPCFZZWXOTI-BMRADRMJSA-N,"InChI=1S/C18H33NO4/c1-2-3-4-5-8-11-14-17(19(22)23)15-12-9-6-7-10-13-16-18(20)21/h15H,2-14,16H2,1H3,(H,20,21)/b17-15+",(E)-10-nitrooctadec-9-enoic acid
10-nitro-oleic acid,C521487,,Bronchiectasis,MESH,D001987,ICAM1,11.37,,17931847,C0006267,10-nitro-oleic acid,24836820,CCCCCCCCC(=CCCCCCCCC(=O)O)[N+](=O)[O-],C18H33NO4,WRADPCFZZWXOTI-BMRADRMJSA-N,"InChI=1S/C18H33NO4/c1-2-3-4-5-8-11-14-17(19(22)23)15-12-9-6-7-10-13-16-18(20)21/h15H,2-14,16H2,1H3,(H,20,21)/b17-15+",(E)-10-nitrooctadec-9-enoic acid
10-nitro-oleic acid,C521487,,Cachexia,MESH,D002100,PTGS2,8.92,,17878525,C0006625,10-nitro-oleic acid,24836820,CCCCCCCCC(=CCCCCCCCC(=O)O)[N+](=O)[O-],C18H33NO4,WRADPCFZZWXOTI-BMRADRMJSA-N,"InChI=1S/C18H33NO4/c1-2-3-4-5-8-11-14-17(19(22)23)15-12-9-6-7-10-13-16-18(20)21/h15H,2-14,16H2,1H3,(H,20,21)/b17-15+",(E)-10-nitrooctadec-9-enoic acid
10-nitro-oleic acid,C521487,,Carcinoma,MESH,D002277,BCL2L1,12.04,,10426811,C0007097,10-nitro-oleic acid,24836820,CCCCCCCCC(=CCCCCCCCC(=O)O)[N+](=O)[O-],C18H33NO4,WRADPCFZZWXOTI-BMRADRMJSA-N,"InChI=1S/C18H33NO4/c1-2-3-4-5-8-11-14-17(19(22)23)15-12-9-6-7-10-13-16-18(20)21/h15H,2-14,16H2,1H3,(H,20,21)/b17-15+",(E)-10-nitrooctadec-9-enoic acid
10-nitro-oleic acid,C521487,,"Carcinoma, Ductal, Breast",MESH,D018270,PTGS2,3.98,,21153458,C1134719,10-nitro-oleic acid,24836820,CCCCCCCCC(=CCCCCCCCC(=O)O)[N+](=O)[O-],C18H33NO4,WRADPCFZZWXOTI-BMRADRMJSA-N,"InChI=1S/C18H33NO4/c1-2-3-4-5-8-11-14-17(19(22)23)15-12-9-6-7-10-13-16-18(20)21/h15H,2-14,16H2,1H3,(H,20,21)/b17-15+",(E)-10-nitrooctadec-9-enoic acid
10-nitro-oleic acid,C521487,,"Carcinoma, Hepatocellular",MESH,D006528,BCL2L1,28.79,,10629087|11509945,C2239176,10-nitro-oleic acid,24836820,CCCCCCCCC(=CCCCCCCCC(=O)O)[N+](=O)[O-],C18H33NO4,WRADPCFZZWXOTI-BMRADRMJSA-N,"InChI=1S/C18H33NO4/c1-2-3-4-5-8-11-14-17(19(22)23)15-12-9-6-7-10-13-16-18(20)21/h15H,2-14,16H2,1H3,(H,20,21)/b17-15+",(E)-10-nitrooctadec-9-enoic acid
10-nitro-oleic acid,C521487,,"Carcinoma, Non-Small-Cell Lung",MESH,D002289,CASP8,9.34,,20471133,C0007131,10-nitro-oleic acid,24836820,CCCCCCCCC(=CCCCCCCCC(=O)O)[N+](=O)[O-],C18H33NO4,WRADPCFZZWXOTI-BMRADRMJSA-N,"InChI=1S/C18H33NO4/c1-2-3-4-5-8-11-14-17(19(22)23)15-12-9-6-7-10-13-16-18(20)21/h15H,2-14,16H2,1H3,(H,20,21)/b17-15+",(E)-10-nitrooctadec-9-enoic acid
10-nitro-oleic acid,C521487,,"Carcinoma, Renal Cell",MESH,D002292,HSPB1,9.81,,15108329,C0007134,10-nitro-oleic acid,24836820,CCCCCCCCC(=CCCCCCCCC(=O)O)[N+](=O)[O-],C18H33NO4,WRADPCFZZWXOTI-BMRADRMJSA-N,"InChI=1S/C18H33NO4/c1-2-3-4-5-8-11-14-17(19(22)23)15-12-9-6-7-10-13-16-18(20)21/h15H,2-14,16H2,1H3,(H,20,21)/b17-15+",(E)-10-nitrooctadec-9-enoic acid
10-nitro-oleic acid,C521487,,Cardiomyopathies,MESH,D009202,AKT1,19.2,,24448315,C0036529,10-nitro-oleic acid,24836820,CCCCCCCCC(=CCCCCCCCC(=O)O)[N+](=O)[O-],C18H33NO4,WRADPCFZZWXOTI-BMRADRMJSA-N,"InChI=1S/C18H33NO4/c1-2-3-4-5-8-11-14-17(19(22)23)15-12-9-6-7-10-13-16-18(20)21/h15H,2-14,16H2,1H3,(H,20,21)/b17-15+",(E)-10-nitrooctadec-9-enoic acid
10-nitro-oleic acid,C521487,,"Cardiomyopathy, Hypertrophic",MESH,D002312,HSPB1,4.1,,9527842,C0007194,10-nitro-oleic acid,24836820,CCCCCCCCC(=CCCCCCCCC(=O)O)[N+](=O)[O-],C18H33NO4,WRADPCFZZWXOTI-BMRADRMJSA-N,"InChI=1S/C18H33NO4/c1-2-3-4-5-8-11-14-17(19(22)23)15-12-9-6-7-10-13-16-18(20)21/h15H,2-14,16H2,1H3,(H,20,21)/b17-15+",(E)-10-nitrooctadec-9-enoic acid
10-nitro-oleic acid,C521487,,Cardiovascular Diseases,MESH,D002318,ICAM1,5.53,,16332659|25575156,C0007222,10-nitro-oleic acid,24836820,CCCCCCCCC(=CCCCCCCCC(=O)O)[N+](=O)[O-],C18H33NO4,WRADPCFZZWXOTI-BMRADRMJSA-N,"InChI=1S/C18H33NO4/c1-2-3-4-5-8-11-14-17(19(22)23)15-12-9-6-7-10-13-16-18(20)21/h15H,2-14,16H2,1H3,(H,20,21)/b17-15+",(E)-10-nitrooctadec-9-enoic acid
10-nitro-oleic acid,C521487,,Cataract,MESH,D002386,ALDH3A1,4.38,,28038895,C0086543,10-nitro-oleic acid,24836820,CCCCCCCCC(=CCCCCCCCC(=O)O)[N+](=O)[O-],C18H33NO4,WRADPCFZZWXOTI-BMRADRMJSA-N,"InChI=1S/C18H33NO4/c1-2-3-4-5-8-11-14-17(19(22)23)15-12-9-6-7-10-13-16-18(20)21/h15H,2-14,16H2,1H3,(H,20,21)/b17-15+",(E)-10-nitrooctadec-9-enoic acid
10-nitro-oleic acid,C521487,,Cerebral Infarction,MESH,D002544,MMP9,7.4,,16846501,C0007785,10-nitro-oleic acid,24836820,CCCCCCCCC(=CCCCCCCCC(=O)O)[N+](=O)[O-],C18H33NO4,WRADPCFZZWXOTI-BMRADRMJSA-N,"InChI=1S/C18H33NO4/c1-2-3-4-5-8-11-14-17(19(22)23)15-12-9-6-7-10-13-16-18(20)21/h15H,2-14,16H2,1H3,(H,20,21)/b17-15+",(E)-10-nitrooctadec-9-enoic acid
10-nitro-oleic acid,C521487,,Cerebrovascular Disorders,MESH,D002561,PLAU,4.25,,1265806|17308290,C0007820,10-nitro-oleic acid,24836820,CCCCCCCCC(=CCCCCCCCC(=O)O)[N+](=O)[O-],C18H33NO4,WRADPCFZZWXOTI-BMRADRMJSA-N,"InChI=1S/C18H33NO4/c1-2-3-4-5-8-11-14-17(19(22)23)15-12-9-6-7-10-13-16-18(20)21/h15H,2-14,16H2,1H3,(H,20,21)/b17-15+",(E)-10-nitrooctadec-9-enoic acid
10-nitro-oleic acid,C521487,,Cholestasis,MESH,D002779,ICAM1,7.76,,21224055,C0008370,10-nitro-oleic acid,24836820,CCCCCCCCC(=CCCCCCCCC(=O)O)[N+](=O)[O-],C18H33NO4,WRADPCFZZWXOTI-BMRADRMJSA-N,"InChI=1S/C18H33NO4/c1-2-3-4-5-8-11-14-17(19(22)23)15-12-9-6-7-10-13-16-18(20)21/h15H,2-14,16H2,1H3,(H,20,21)/b17-15+",(E)-10-nitrooctadec-9-enoic acid
10-nitro-oleic acid,C521487,,Cocaine-Related Disorders,MESH,D019970,MAPK1,4.73,,16407894|20692647,C0600427,10-nitro-oleic acid,24836820,CCCCCCCCC(=CCCCCCCCC(=O)O)[N+](=O)[O-],C18H33NO4,WRADPCFZZWXOTI-BMRADRMJSA-N,"InChI=1S/C18H33NO4/c1-2-3-4-5-8-11-14-17(19(22)23)15-12-9-6-7-10-13-16-18(20)21/h15H,2-14,16H2,1H3,(H,20,21)/b17-15+",(E)-10-nitrooctadec-9-enoic acid
10-nitro-oleic acid,C521487,,Cocaine-Related Disorders,MESH,D019970,MAPK1,4.73,,16407894|20692647,C0009171,10-nitro-oleic acid,24836820,CCCCCCCCC(=CCCCCCCCC(=O)O)[N+](=O)[O-],C18H33NO4,WRADPCFZZWXOTI-BMRADRMJSA-N,"InChI=1S/C18H33NO4/c1-2-3-4-5-8-11-14-17(19(22)23)15-12-9-6-7-10-13-16-18(20)21/h15H,2-14,16H2,1H3,(H,20,21)/b17-15+",(E)-10-nitrooctadec-9-enoic acid
10-nitro-oleic acid,C521487,,Cocaine-Related Disorders,MESH,D019970,MAPK1,4.73,,16407894|20692647,C0236736,10-nitro-oleic acid,24836820,CCCCCCCCC(=CCCCCCCCC(=O)O)[N+](=O)[O-],C18H33NO4,WRADPCFZZWXOTI-BMRADRMJSA-N,"InChI=1S/C18H33NO4/c1-2-3-4-5-8-11-14-17(19(22)23)15-12-9-6-7-10-13-16-18(20)21/h15H,2-14,16H2,1H3,(H,20,21)/b17-15+",(E)-10-nitrooctadec-9-enoic acid
10-nitro-oleic acid,C521487,,Cognition Disorders,MESH,D003072,PTGS2,2.74,,12410334,C0009241,10-nitro-oleic acid,24836820,CCCCCCCCC(=CCCCCCCCC(=O)O)[N+](=O)[O-],C18H33NO4,WRADPCFZZWXOTI-BMRADRMJSA-N,"InChI=1S/C18H33NO4/c1-2-3-4-5-8-11-14-17(19(22)23)15-12-9-6-7-10-13-16-18(20)21/h15H,2-14,16H2,1H3,(H,20,21)/b17-15+",(E)-10-nitrooctadec-9-enoic acid
10-nitro-oleic acid,C521487,,Colitis,MESH,D003092,HMOX1,14.88,,16365149|21444764,C0009319,10-nitro-oleic acid,24836820,CCCCCCCCC(=CCCCCCCCC(=O)O)[N+](=O)[O-],C18H33NO4,WRADPCFZZWXOTI-BMRADRMJSA-N,"InChI=1S/C18H33NO4/c1-2-3-4-5-8-11-14-17(19(22)23)15-12-9-6-7-10-13-16-18(20)21/h15H,2-14,16H2,1H3,(H,20,21)/b17-15+",(E)-10-nitrooctadec-9-enoic acid
10-nitro-oleic acid,C521487,,"Colitis, Ulcerative",MESH,D003093,ICAM1,15.75,,15553846,C0009324,10-nitro-oleic acid,24836820,CCCCCCCCC(=CCCCCCCCC(=O)O)[N+](=O)[O-],C18H33NO4,WRADPCFZZWXOTI-BMRADRMJSA-N,"InChI=1S/C18H33NO4/c1-2-3-4-5-8-11-14-17(19(22)23)15-12-9-6-7-10-13-16-18(20)21/h15H,2-14,16H2,1H3,(H,20,21)/b17-15+",(E)-10-nitrooctadec-9-enoic acid
10-nitro-oleic acid,C521487,,Colonic Neoplasms,MESH,D003110,CCND1,36.54,,18283038|19147571|21081470|21188121,C0009375,10-nitro-oleic acid,24836820,CCCCCCCCC(=CCCCCCCCC(=O)O)[N+](=O)[O-],C18H33NO4,WRADPCFZZWXOTI-BMRADRMJSA-N,"InChI=1S/C18H33NO4/c1-2-3-4-5-8-11-14-17(19(22)23)15-12-9-6-7-10-13-16-18(20)21/h15H,2-14,16H2,1H3,(H,20,21)/b17-15+",(E)-10-nitrooctadec-9-enoic acid
10-nitro-oleic acid,C521487,,Colorectal Neoplasms,MESH,D015179,ABCC1,26.48,,22294766,C0009404,10-nitro-oleic acid,24836820,CCCCCCCCC(=CCCCCCCCC(=O)O)[N+](=O)[O-],C18H33NO4,WRADPCFZZWXOTI-BMRADRMJSA-N,"InChI=1S/C18H33NO4/c1-2-3-4-5-8-11-14-17(19(22)23)15-12-9-6-7-10-13-16-18(20)21/h15H,2-14,16H2,1H3,(H,20,21)/b17-15+",(E)-10-nitrooctadec-9-enoic acid
10-nitro-oleic acid,C521487,,Colorectal Neoplasms,MESH,D015179,ABCC1,26.48,,22294766,C0009402,10-nitro-oleic acid,24836820,CCCCCCCCC(=CCCCCCCCC(=O)O)[N+](=O)[O-],C18H33NO4,WRADPCFZZWXOTI-BMRADRMJSA-N,"InChI=1S/C18H33NO4/c1-2-3-4-5-8-11-14-17(19(22)23)15-12-9-6-7-10-13-16-18(20)21/h15H,2-14,16H2,1H3,(H,20,21)/b17-15+",(E)-10-nitrooctadec-9-enoic acid
10-nitro-oleic acid,C521487,,Coronary Artery Disease,MESH,D003324,HMOX1,6.36,,12136229,C1956346,10-nitro-oleic acid,24836820,CCCCCCCCC(=CCCCCCCCC(=O)O)[N+](=O)[O-],C18H33NO4,WRADPCFZZWXOTI-BMRADRMJSA-N,"InChI=1S/C18H33NO4/c1-2-3-4-5-8-11-14-17(19(22)23)15-12-9-6-7-10-13-16-18(20)21/h15H,2-14,16H2,1H3,(H,20,21)/b17-15+",(E)-10-nitrooctadec-9-enoic acid
10-nitro-oleic acid,C521487,,Coronary Artery Disease,MESH,D003324,HMOX1,6.36,,12136229,C0010054,10-nitro-oleic acid,24836820,CCCCCCCCC(=CCCCCCCCC(=O)O)[N+](=O)[O-],C18H33NO4,WRADPCFZZWXOTI-BMRADRMJSA-N,"InChI=1S/C18H33NO4/c1-2-3-4-5-8-11-14-17(19(22)23)15-12-9-6-7-10-13-16-18(20)21/h15H,2-14,16H2,1H3,(H,20,21)/b17-15+",(E)-10-nitrooctadec-9-enoic acid
10-nitro-oleic acid,C521487,,Coronary Disease,MESH,D003327,PLAU,3.99,,1730212|9181759,C0010068,10-nitro-oleic acid,24836820,CCCCCCCCC(=CCCCCCCCC(=O)O)[N+](=O)[O-],C18H33NO4,WRADPCFZZWXOTI-BMRADRMJSA-N,"InChI=1S/C18H33NO4/c1-2-3-4-5-8-11-14-17(19(22)23)15-12-9-6-7-10-13-16-18(20)21/h15H,2-14,16H2,1H3,(H,20,21)/b17-15+",(E)-10-nitrooctadec-9-enoic acid
10-nitro-oleic acid,C521487,,Crohn Disease,MESH,D003424,TNF,3.27,,10700533|21829567,C0010346,10-nitro-oleic acid,24836820,CCCCCCCCC(=CCCCCCCCC(=O)O)[N+](=O)[O-],C18H33NO4,WRADPCFZZWXOTI-BMRADRMJSA-N,"InChI=1S/C18H33NO4/c1-2-3-4-5-8-11-14-17(19(22)23)15-12-9-6-7-10-13-16-18(20)21/h15H,2-14,16H2,1H3,(H,20,21)/b17-15+",(E)-10-nitrooctadec-9-enoic acid
10-nitro-oleic acid,C521487,,Depressive Disorder,MESH,D003866,PTGS2,2.68,,19356723,C0011581,10-nitro-oleic acid,24836820,CCCCCCCCC(=CCCCCCCCC(=O)O)[N+](=O)[O-],C18H33NO4,WRADPCFZZWXOTI-BMRADRMJSA-N,"InChI=1S/C18H33NO4/c1-2-3-4-5-8-11-14-17(19(22)23)15-12-9-6-7-10-13-16-18(20)21/h15H,2-14,16H2,1H3,(H,20,21)/b17-15+",(E)-10-nitrooctadec-9-enoic acid
10-nitro-oleic acid,C521487,,Depressive Disorder,MESH,D003866,PTGS2,2.68,,19356723,C0041696,10-nitro-oleic acid,24836820,CCCCCCCCC(=CCCCCCCCC(=O)O)[N+](=O)[O-],C18H33NO4,WRADPCFZZWXOTI-BMRADRMJSA-N,"InChI=1S/C18H33NO4/c1-2-3-4-5-8-11-14-17(19(22)23)15-12-9-6-7-10-13-16-18(20)21/h15H,2-14,16H2,1H3,(H,20,21)/b17-15+",(E)-10-nitrooctadec-9-enoic acid
10-nitro-oleic acid,C521487,,Dermatitis,MESH,D003872,EGFR,7.63,,27206134,C0011603,10-nitro-oleic acid,24836820,CCCCCCCCC(=CCCCCCCCC(=O)O)[N+](=O)[O-],C18H33NO4,WRADPCFZZWXOTI-BMRADRMJSA-N,"InChI=1S/C18H33NO4/c1-2-3-4-5-8-11-14-17(19(22)23)15-12-9-6-7-10-13-16-18(20)21/h15H,2-14,16H2,1H3,(H,20,21)/b17-15+",(E)-10-nitrooctadec-9-enoic acid
10-nitro-oleic acid,C521487,,Dermatomyositis,MESH,D003882,TNF,3.65,,19035492,C0011633,10-nitro-oleic acid,24836820,CCCCCCCCC(=CCCCCCCCC(=O)O)[N+](=O)[O-],C18H33NO4,WRADPCFZZWXOTI-BMRADRMJSA-N,"InChI=1S/C18H33NO4/c1-2-3-4-5-8-11-14-17(19(22)23)15-12-9-6-7-10-13-16-18(20)21/h15H,2-14,16H2,1H3,(H,20,21)/b17-15+",(E)-10-nitrooctadec-9-enoic acid
10-nitro-oleic acid,C521487,,Developmental Disabilities,MESH,D002658,MAPK3,3.42,,30559488,C0008073,10-nitro-oleic acid,24836820,CCCCCCCCC(=CCCCCCCCC(=O)O)[N+](=O)[O-],C18H33NO4,WRADPCFZZWXOTI-BMRADRMJSA-N,"InChI=1S/C18H33NO4/c1-2-3-4-5-8-11-14-17(19(22)23)15-12-9-6-7-10-13-16-18(20)21/h15H,2-14,16H2,1H3,(H,20,21)/b17-15+",(E)-10-nitrooctadec-9-enoic acid
10-nitro-oleic acid,C521487,,"Diabetes Mellitus, Type 2",MESH,D003924,AKT1,27.1,,31626838,C0011860,10-nitro-oleic acid,24836820,CCCCCCCCC(=CCCCCCCCC(=O)O)[N+](=O)[O-],C18H33NO4,WRADPCFZZWXOTI-BMRADRMJSA-N,"InChI=1S/C18H33NO4/c1-2-3-4-5-8-11-14-17(19(22)23)15-12-9-6-7-10-13-16-18(20)21/h15H,2-14,16H2,1H3,(H,20,21)/b17-15+",(E)-10-nitrooctadec-9-enoic acid
10-nitro-oleic acid,C521487,,Diabetic Nephropathies,MESH,D003928,CDKN1A,6.59,,27652271,C0011881,10-nitro-oleic acid,24836820,CCCCCCCCC(=CCCCCCCCC(=O)O)[N+](=O)[O-],C18H33NO4,WRADPCFZZWXOTI-BMRADRMJSA-N,"InChI=1S/C18H33NO4/c1-2-3-4-5-8-11-14-17(19(22)23)15-12-9-6-7-10-13-16-18(20)21/h15H,2-14,16H2,1H3,(H,20,21)/b17-15+",(E)-10-nitrooctadec-9-enoic acid
10-nitro-oleic acid,C521487,,Diabetic Neuropathies,MESH,D003929,MMP9,3.81,,20213226,C0271680,10-nitro-oleic acid,24836820,CCCCCCCCC(=CCCCCCCCC(=O)O)[N+](=O)[O-],C18H33NO4,WRADPCFZZWXOTI-BMRADRMJSA-N,"InChI=1S/C18H33NO4/c1-2-3-4-5-8-11-14-17(19(22)23)15-12-9-6-7-10-13-16-18(20)21/h15H,2-14,16H2,1H3,(H,20,21)/b17-15+",(E)-10-nitrooctadec-9-enoic acid
10-nitro-oleic acid,C521487,,Diabetic Retinopathy,MESH,D003930,ICAM1,4.1,,10485912,C0011884,10-nitro-oleic acid,24836820,CCCCCCCCC(=CCCCCCCCC(=O)O)[N+](=O)[O-],C18H33NO4,WRADPCFZZWXOTI-BMRADRMJSA-N,"InChI=1S/C18H33NO4/c1-2-3-4-5-8-11-14-17(19(22)23)15-12-9-6-7-10-13-16-18(20)21/h15H,2-14,16H2,1H3,(H,20,21)/b17-15+",(E)-10-nitrooctadec-9-enoic acid
10-nitro-oleic acid,C521487,,Duodenal Ulcer,MESH,D004381,PTGS2,3.69,,12481160,C0013295,10-nitro-oleic acid,24836820,CCCCCCCCC(=CCCCCCCCC(=O)O)[N+](=O)[O-],C18H33NO4,WRADPCFZZWXOTI-BMRADRMJSA-N,"InChI=1S/C18H33NO4/c1-2-3-4-5-8-11-14-17(19(22)23)15-12-9-6-7-10-13-16-18(20)21/h15H,2-14,16H2,1H3,(H,20,21)/b17-15+",(E)-10-nitrooctadec-9-enoic acid
10-nitro-oleic acid,C521487,,Endometrial Neoplasms,MESH,D016889,CCND1,3.44,,29232554,C0476089,10-nitro-oleic acid,24836820,CCCCCCCCC(=CCCCCCCCC(=O)O)[N+](=O)[O-],C18H33NO4,WRADPCFZZWXOTI-BMRADRMJSA-N,"InChI=1S/C18H33NO4/c1-2-3-4-5-8-11-14-17(19(22)23)15-12-9-6-7-10-13-16-18(20)21/h15H,2-14,16H2,1H3,(H,20,21)/b17-15+",(E)-10-nitrooctadec-9-enoic acid
10-nitro-oleic acid,C521487,,Endometriosis,MESH,D004715,EGFR,6.21,,21063030,C0014175,10-nitro-oleic acid,24836820,CCCCCCCCC(=CCCCCCCCC(=O)O)[N+](=O)[O-],C18H33NO4,WRADPCFZZWXOTI-BMRADRMJSA-N,"InChI=1S/C18H33NO4/c1-2-3-4-5-8-11-14-17(19(22)23)15-12-9-6-7-10-13-16-18(20)21/h15H,2-14,16H2,1H3,(H,20,21)/b17-15+",(E)-10-nitrooctadec-9-enoic acid
10-nitro-oleic acid,C521487,,Epilepsy,MESH,D004827,AKT1,3.04,,20064661,C0014544,10-nitro-oleic acid,24836820,CCCCCCCCC(=CCCCCCCCC(=O)O)[N+](=O)[O-],C18H33NO4,WRADPCFZZWXOTI-BMRADRMJSA-N,"InChI=1S/C18H33NO4/c1-2-3-4-5-8-11-14-17(19(22)23)15-12-9-6-7-10-13-16-18(20)21/h15H,2-14,16H2,1H3,(H,20,21)/b17-15+",(E)-10-nitrooctadec-9-enoic acid
10-nitro-oleic acid,C521487,,Erectile Dysfunction,MESH,D007172,BCL2L1,3.47,,12394778,C0242350,10-nitro-oleic acid,24836820,CCCCCCCCC(=CCCCCCCCC(=O)O)[N+](=O)[O-],C18H33NO4,WRADPCFZZWXOTI-BMRADRMJSA-N,"InChI=1S/C18H33NO4/c1-2-3-4-5-8-11-14-17(19(22)23)15-12-9-6-7-10-13-16-18(20)21/h15H,2-14,16H2,1H3,(H,20,21)/b17-15+",(E)-10-nitrooctadec-9-enoic acid
10-nitro-oleic acid,C521487,,Familial Primary Pulmonary Hypertension,MESH,D065627,CAV1,5.39,615343,,C3203102,10-nitro-oleic acid,24836820,CCCCCCCCC(=CCCCCCCCC(=O)O)[N+](=O)[O-],C18H33NO4,WRADPCFZZWXOTI-BMRADRMJSA-N,"InChI=1S/C18H33NO4/c1-2-3-4-5-8-11-14-17(19(22)23)15-12-9-6-7-10-13-16-18(20)21/h15H,2-14,16H2,1H3,(H,20,21)/b17-15+",(E)-10-nitrooctadec-9-enoic acid
10-nitro-oleic acid,C521487,,Fatty Liver,MESH,D005234,TNF,2.44,,23348005,C0015695,10-nitro-oleic acid,24836820,CCCCCCCCC(=CCCCCCCCC(=O)O)[N+](=O)[O-],C18H33NO4,WRADPCFZZWXOTI-BMRADRMJSA-N,"InChI=1S/C18H33NO4/c1-2-3-4-5-8-11-14-17(19(22)23)15-12-9-6-7-10-13-16-18(20)21/h15H,2-14,16H2,1H3,(H,20,21)/b17-15+",(E)-10-nitrooctadec-9-enoic acid
10-nitro-oleic acid,C521487,,Fever,MESH,D005334,PTGS2,4.86,,25164664,C0015967,10-nitro-oleic acid,24836820,CCCCCCCCC(=CCCCCCCCC(=O)O)[N+](=O)[O-],C18H33NO4,WRADPCFZZWXOTI-BMRADRMJSA-N,"InChI=1S/C18H33NO4/c1-2-3-4-5-8-11-14-17(19(22)23)15-12-9-6-7-10-13-16-18(20)21/h15H,2-14,16H2,1H3,(H,20,21)/b17-15+",(E)-10-nitrooctadec-9-enoic acid
10-nitro-oleic acid,C521487,,Fibrosis,MESH,D005355,AKT1,12.09,,24448315,C1623038,10-nitro-oleic acid,24836820,CCCCCCCCC(=CCCCCCCCC(=O)O)[N+](=O)[O-],C18H33NO4,WRADPCFZZWXOTI-BMRADRMJSA-N,"InChI=1S/C18H33NO4/c1-2-3-4-5-8-11-14-17(19(22)23)15-12-9-6-7-10-13-16-18(20)21/h15H,2-14,16H2,1H3,(H,20,21)/b17-15+",(E)-10-nitrooctadec-9-enoic acid
10-nitro-oleic acid,C521487,,Fibrosis,MESH,D005355,AKT1,12.09,,24448315,C0016059,10-nitro-oleic acid,24836820,CCCCCCCCC(=CCCCCCCCC(=O)O)[N+](=O)[O-],C18H33NO4,WRADPCFZZWXOTI-BMRADRMJSA-N,"InChI=1S/C18H33NO4/c1-2-3-4-5-8-11-14-17(19(22)23)15-12-9-6-7-10-13-16-18(20)21/h15H,2-14,16H2,1H3,(H,20,21)/b17-15+",(E)-10-nitrooctadec-9-enoic acid
10-nitro-oleic acid,C521487,,Gallbladder Neoplasms,MESH,D005706,EGFR,4.43,,24997986,C0016978,10-nitro-oleic acid,24836820,CCCCCCCCC(=CCCCCCCCC(=O)O)[N+](=O)[O-],C18H33NO4,WRADPCFZZWXOTI-BMRADRMJSA-N,"InChI=1S/C18H33NO4/c1-2-3-4-5-8-11-14-17(19(22)23)15-12-9-6-7-10-13-16-18(20)21/h15H,2-14,16H2,1H3,(H,20,21)/b17-15+",(E)-10-nitrooctadec-9-enoic acid
10-nitro-oleic acid,C521487,,Gastroesophageal Reflux,MESH,D005764,PTGS2,3.89,,21451212,C0017168,10-nitro-oleic acid,24836820,CCCCCCCCC(=CCCCCCCCC(=O)O)[N+](=O)[O-],C18H33NO4,WRADPCFZZWXOTI-BMRADRMJSA-N,"InChI=1S/C18H33NO4/c1-2-3-4-5-8-11-14-17(19(22)23)15-12-9-6-7-10-13-16-18(20)21/h15H,2-14,16H2,1H3,(H,20,21)/b17-15+",(E)-10-nitrooctadec-9-enoic acid
10-nitro-oleic acid,C521487,,Gastroparesis,MESH,D018589,HMOX1,4.69,,20378827,C0152020,10-nitro-oleic acid,24836820,CCCCCCCCC(=CCCCCCCCC(=O)O)[N+](=O)[O-],C18H33NO4,WRADPCFZZWXOTI-BMRADRMJSA-N,"InChI=1S/C18H33NO4/c1-2-3-4-5-8-11-14-17(19(22)23)15-12-9-6-7-10-13-16-18(20)21/h15H,2-14,16H2,1H3,(H,20,21)/b17-15+",(E)-10-nitrooctadec-9-enoic acid
10-nitro-oleic acid,C521487,,"Glaucoma, Open-Angle",MESH,D005902,CAV1,9.33,,20835238,C0339573,10-nitro-oleic acid,24836820,CCCCCCCCC(=CCCCCCCCC(=O)O)[N+](=O)[O-],C18H33NO4,WRADPCFZZWXOTI-BMRADRMJSA-N,"InChI=1S/C18H33NO4/c1-2-3-4-5-8-11-14-17(19(22)23)15-12-9-6-7-10-13-16-18(20)21/h15H,2-14,16H2,1H3,(H,20,21)/b17-15+",(E)-10-nitrooctadec-9-enoic acid
10-nitro-oleic acid,C521487,,Glioblastoma,MESH,D005909,EGFR,6.69,,19204207|23917401|26455392,C0017636,10-nitro-oleic acid,24836820,CCCCCCCCC(=CCCCCCCCC(=O)O)[N+](=O)[O-],C18H33NO4,WRADPCFZZWXOTI-BMRADRMJSA-N,"InChI=1S/C18H33NO4/c1-2-3-4-5-8-11-14-17(19(22)23)15-12-9-6-7-10-13-16-18(20)21/h15H,2-14,16H2,1H3,(H,20,21)/b17-15+",(E)-10-nitrooctadec-9-enoic acid
10-nitro-oleic acid,C521487,,Glioblastoma,MESH,D005909,EGFR,6.69,,19204207|23917401|26455392,C0334588,10-nitro-oleic acid,24836820,CCCCCCCCC(=CCCCCCCCC(=O)O)[N+](=O)[O-],C18H33NO4,WRADPCFZZWXOTI-BMRADRMJSA-N,"InChI=1S/C18H33NO4/c1-2-3-4-5-8-11-14-17(19(22)23)15-12-9-6-7-10-13-16-18(20)21/h15H,2-14,16H2,1H3,(H,20,21)/b17-15+",(E)-10-nitrooctadec-9-enoic acid
10-nitro-oleic acid,C521487,,Glioblastoma,MESH,D005909,EGFR,6.69,,19204207|23917401|26455392,C1621958,10-nitro-oleic acid,24836820,CCCCCCCCC(=CCCCCCCCC(=O)O)[N+](=O)[O-],C18H33NO4,WRADPCFZZWXOTI-BMRADRMJSA-N,"InChI=1S/C18H33NO4/c1-2-3-4-5-8-11-14-17(19(22)23)15-12-9-6-7-10-13-16-18(20)21/h15H,2-14,16H2,1H3,(H,20,21)/b17-15+",(E)-10-nitrooctadec-9-enoic acid
10-nitro-oleic acid,C521487,,Glomerulonephritis,MESH,D005921,TNF,2.95,,10910440|9403216,C0017658,10-nitro-oleic acid,24836820,CCCCCCCCC(=CCCCCCCCC(=O)O)[N+](=O)[O-],C18H33NO4,WRADPCFZZWXOTI-BMRADRMJSA-N,"InChI=1S/C18H33NO4/c1-2-3-4-5-8-11-14-17(19(22)23)15-12-9-6-7-10-13-16-18(20)21/h15H,2-14,16H2,1H3,(H,20,21)/b17-15+",(E)-10-nitrooctadec-9-enoic acid
10-nitro-oleic acid,C521487,,Glucose Intolerance,MESH,D018149,IKBKB,3.83,,31095431,C0271650,10-nitro-oleic acid,24836820,CCCCCCCCC(=CCCCCCCCC(=O)O)[N+](=O)[O-],C18H33NO4,WRADPCFZZWXOTI-BMRADRMJSA-N,"InChI=1S/C18H33NO4/c1-2-3-4-5-8-11-14-17(19(22)23)15-12-9-6-7-10-13-16-18(20)21/h15H,2-14,16H2,1H3,(H,20,21)/b17-15+",(E)-10-nitrooctadec-9-enoic acid
10-nitro-oleic acid,C521487,,Head and Neck Neoplasms,MESH,D006258,BCL2L1,17.98,,18566236,C0018671,10-nitro-oleic acid,24836820,CCCCCCCCC(=CCCCCCCCC(=O)O)[N+](=O)[O-],C18H33NO4,WRADPCFZZWXOTI-BMRADRMJSA-N,"InChI=1S/C18H33NO4/c1-2-3-4-5-8-11-14-17(19(22)23)15-12-9-6-7-10-13-16-18(20)21/h15H,2-14,16H2,1H3,(H,20,21)/b17-15+",(E)-10-nitrooctadec-9-enoic acid
10-nitro-oleic acid,C521487,,Heart Arrest,MESH,D006323,TNF,2.77,,9806674,C0018790,10-nitro-oleic acid,24836820,CCCCCCCCC(=CCCCCCCCC(=O)O)[N+](=O)[O-],C18H33NO4,WRADPCFZZWXOTI-BMRADRMJSA-N,"InChI=1S/C18H33NO4/c1-2-3-4-5-8-11-14-17(19(22)23)15-12-9-6-7-10-13-16-18(20)21/h15H,2-14,16H2,1H3,(H,20,21)/b17-15+",(E)-10-nitrooctadec-9-enoic acid
10-nitro-oleic acid,C521487,,Heart Diseases,MESH,D006331,ABCC1,3.25,,16330681,C0018799,10-nitro-oleic acid,24836820,CCCCCCCCC(=CCCCCCCCC(=O)O)[N+](=O)[O-],C18H33NO4,WRADPCFZZWXOTI-BMRADRMJSA-N,"InChI=1S/C18H33NO4/c1-2-3-4-5-8-11-14-17(19(22)23)15-12-9-6-7-10-13-16-18(20)21/h15H,2-14,16H2,1H3,(H,20,21)/b17-15+",(E)-10-nitrooctadec-9-enoic acid
10-nitro-oleic acid,C521487,,Heart Failure,MESH,D006333,HMOX1,10.42,,22352330,C0018801,10-nitro-oleic acid,24836820,CCCCCCCCC(=CCCCCCCCC(=O)O)[N+](=O)[O-],C18H33NO4,WRADPCFZZWXOTI-BMRADRMJSA-N,"InChI=1S/C18H33NO4/c1-2-3-4-5-8-11-14-17(19(22)23)15-12-9-6-7-10-13-16-18(20)21/h15H,2-14,16H2,1H3,(H,20,21)/b17-15+",(E)-10-nitrooctadec-9-enoic acid
10-nitro-oleic acid,C521487,,Heart Failure,MESH,D006333,HMOX1,10.42,,22352330,C0018802,10-nitro-oleic acid,24836820,CCCCCCCCC(=CCCCCCCCC(=O)O)[N+](=O)[O-],C18H33NO4,WRADPCFZZWXOTI-BMRADRMJSA-N,"InChI=1S/C18H33NO4/c1-2-3-4-5-8-11-14-17(19(22)23)15-12-9-6-7-10-13-16-18(20)21/h15H,2-14,16H2,1H3,(H,20,21)/b17-15+",(E)-10-nitrooctadec-9-enoic acid
10-nitro-oleic acid,C521487,,Hemorrhage,MESH,D006470,PLAU,3.47,,15502123|15557913|8225663|9266785,C0019080,10-nitro-oleic acid,24836820,CCCCCCCCC(=CCCCCCCCC(=O)O)[N+](=O)[O-],C18H33NO4,WRADPCFZZWXOTI-BMRADRMJSA-N,"InChI=1S/C18H33NO4/c1-2-3-4-5-8-11-14-17(19(22)23)15-12-9-6-7-10-13-16-18(20)21/h15H,2-14,16H2,1H3,(H,20,21)/b17-15+",(E)-10-nitrooctadec-9-enoic acid
10-nitro-oleic acid,C521487,,Hepatic Encephalopathy,MESH,D006501,TNF,3.07,,16338762|9696492,C0019151,10-nitro-oleic acid,24836820,CCCCCCCCC(=CCCCCCCCC(=O)O)[N+](=O)[O-],C18H33NO4,WRADPCFZZWXOTI-BMRADRMJSA-N,"InChI=1S/C18H33NO4/c1-2-3-4-5-8-11-14-17(19(22)23)15-12-9-6-7-10-13-16-18(20)21/h15H,2-14,16H2,1H3,(H,20,21)/b17-15+",(E)-10-nitrooctadec-9-enoic acid
10-nitro-oleic acid,C521487,,Hepatitis,MESH,D006505,HMOX1,5.87,,14512878,C0019158,10-nitro-oleic acid,24836820,CCCCCCCCC(=CCCCCCCCC(=O)O)[N+](=O)[O-],C18H33NO4,WRADPCFZZWXOTI-BMRADRMJSA-N,"InChI=1S/C18H33NO4/c1-2-3-4-5-8-11-14-17(19(22)23)15-12-9-6-7-10-13-16-18(20)21/h15H,2-14,16H2,1H3,(H,20,21)/b17-15+",(E)-10-nitrooctadec-9-enoic acid
10-nitro-oleic acid,C521487,,Hepatomegaly,MESH,D006529,RELA,2.68,,30026087,C0019209,10-nitro-oleic acid,24836820,CCCCCCCCC(=CCCCCCCCC(=O)O)[N+](=O)[O-],C18H33NO4,WRADPCFZZWXOTI-BMRADRMJSA-N,"InChI=1S/C18H33NO4/c1-2-3-4-5-8-11-14-17(19(22)23)15-12-9-6-7-10-13-16-18(20)21/h15H,2-14,16H2,1H3,(H,20,21)/b17-15+",(E)-10-nitrooctadec-9-enoic acid
10-nitro-oleic acid,C521487,,Hepatorenal Syndrome,MESH,D006530,HMOX1,4.38,,21253390,C0019212,10-nitro-oleic acid,24836820,CCCCCCCCC(=CCCCCCCCC(=O)O)[N+](=O)[O-],C18H33NO4,WRADPCFZZWXOTI-BMRADRMJSA-N,"InChI=1S/C18H33NO4/c1-2-3-4-5-8-11-14-17(19(22)23)15-12-9-6-7-10-13-16-18(20)21/h15H,2-14,16H2,1H3,(H,20,21)/b17-15+",(E)-10-nitrooctadec-9-enoic acid
10-nitro-oleic acid,C521487,,HIV Infections,MESH,D015658,CDKN1A,6.49,,12878215,C0019693,10-nitro-oleic acid,24836820,CCCCCCCCC(=CCCCCCCCC(=O)O)[N+](=O)[O-],C18H33NO4,WRADPCFZZWXOTI-BMRADRMJSA-N,"InChI=1S/C18H33NO4/c1-2-3-4-5-8-11-14-17(19(22)23)15-12-9-6-7-10-13-16-18(20)21/h15H,2-14,16H2,1H3,(H,20,21)/b17-15+",(E)-10-nitrooctadec-9-enoic acid
10-nitro-oleic acid,C521487,,HIV Infections,MESH,D015658,CDKN1A,6.49,,12878215,C4505456,10-nitro-oleic acid,24836820,CCCCCCCCC(=CCCCCCCCC(=O)O)[N+](=O)[O-],C18H33NO4,WRADPCFZZWXOTI-BMRADRMJSA-N,"InChI=1S/C18H33NO4/c1-2-3-4-5-8-11-14-17(19(22)23)15-12-9-6-7-10-13-16-18(20)21/h15H,2-14,16H2,1H3,(H,20,21)/b17-15+",(E)-10-nitrooctadec-9-enoic acid
10-nitro-oleic acid,C521487,,Hodgkin Disease,MESH,D006689,ICAM1,11.87,,7621881|8656679,C0019829,10-nitro-oleic acid,24836820,CCCCCCCCC(=CCCCCCCCC(=O)O)[N+](=O)[O-],C18H33NO4,WRADPCFZZWXOTI-BMRADRMJSA-N,"InChI=1S/C18H33NO4/c1-2-3-4-5-8-11-14-17(19(22)23)15-12-9-6-7-10-13-16-18(20)21/h15H,2-14,16H2,1H3,(H,20,21)/b17-15+",(E)-10-nitrooctadec-9-enoic acid
10-nitro-oleic acid,C521487,,Hodgkin Disease,MESH,D006689,ICAM1,11.87,,7621881|8656679,C0152267,10-nitro-oleic acid,24836820,CCCCCCCCC(=CCCCCCCCC(=O)O)[N+](=O)[O-],C18H33NO4,WRADPCFZZWXOTI-BMRADRMJSA-N,"InChI=1S/C18H33NO4/c1-2-3-4-5-8-11-14-17(19(22)23)15-12-9-6-7-10-13-16-18(20)21/h15H,2-14,16H2,1H3,(H,20,21)/b17-15+",(E)-10-nitrooctadec-9-enoic acid
10-nitro-oleic acid,C521487,,Hydronephrosis,MESH,D006869,PTGS2,3.88,,22430074,C0020295,10-nitro-oleic acid,24836820,CCCCCCCCC(=CCCCCCCCC(=O)O)[N+](=O)[O-],C18H33NO4,WRADPCFZZWXOTI-BMRADRMJSA-N,"InChI=1S/C18H33NO4/c1-2-3-4-5-8-11-14-17(19(22)23)15-12-9-6-7-10-13-16-18(20)21/h15H,2-14,16H2,1H3,(H,20,21)/b17-15+",(E)-10-nitrooctadec-9-enoic acid
10-nitro-oleic acid,C521487,,Hypercholesterolemia,MESH,D006937,ICAM1,3.4,,14602771,C0020443,10-nitro-oleic acid,24836820,CCCCCCCCC(=CCCCCCCCC(=O)O)[N+](=O)[O-],C18H33NO4,WRADPCFZZWXOTI-BMRADRMJSA-N,"InChI=1S/C18H33NO4/c1-2-3-4-5-8-11-14-17(19(22)23)15-12-9-6-7-10-13-16-18(20)21/h15H,2-14,16H2,1H3,(H,20,21)/b17-15+",(E)-10-nitrooctadec-9-enoic acid
10-nitro-oleic acid,C521487,,Hyperemia,MESH,D006940,PTGS2,3.22,,11820457,C0020452,10-nitro-oleic acid,24836820,CCCCCCCCC(=CCCCCCCCC(=O)O)[N+](=O)[O-],C18H33NO4,WRADPCFZZWXOTI-BMRADRMJSA-N,"InChI=1S/C18H33NO4/c1-2-3-4-5-8-11-14-17(19(22)23)15-12-9-6-7-10-13-16-18(20)21/h15H,2-14,16H2,1H3,(H,20,21)/b17-15+",(E)-10-nitrooctadec-9-enoic acid
10-nitro-oleic acid,C521487,,Hyperparathyroidism,MESH,D006961,CCND1,4.56,,21541686,C0020502,10-nitro-oleic acid,24836820,CCCCCCCCC(=CCCCCCCCC(=O)O)[N+](=O)[O-],C18H33NO4,WRADPCFZZWXOTI-BMRADRMJSA-N,"InChI=1S/C18H33NO4/c1-2-3-4-5-8-11-14-17(19(22)23)15-12-9-6-7-10-13-16-18(20)21/h15H,2-14,16H2,1H3,(H,20,21)/b17-15+",(E)-10-nitrooctadec-9-enoic acid
10-nitro-oleic acid,C521487,,"Hypertension, Pulmonary",MESH,D006976,TNF,2.84,,2518282,C0020542,10-nitro-oleic acid,24836820,CCCCCCCCC(=CCCCCCCCC(=O)O)[N+](=O)[O-],C18H33NO4,WRADPCFZZWXOTI-BMRADRMJSA-N,"InChI=1S/C18H33NO4/c1-2-3-4-5-8-11-14-17(19(22)23)15-12-9-6-7-10-13-16-18(20)21/h15H,2-14,16H2,1H3,(H,20,21)/b17-15+",(E)-10-nitrooctadec-9-enoic acid
10-nitro-oleic acid,C521487,,Hypertrophy,MESH,D006984,CDKN1A,10.43,,27652271,C0020564,10-nitro-oleic acid,24836820,CCCCCCCCC(=CCCCCCCCC(=O)O)[N+](=O)[O-],C18H33NO4,WRADPCFZZWXOTI-BMRADRMJSA-N,"InChI=1S/C18H33NO4/c1-2-3-4-5-8-11-14-17(19(22)23)15-12-9-6-7-10-13-16-18(20)21/h15H,2-14,16H2,1H3,(H,20,21)/b17-15+",(E)-10-nitrooctadec-9-enoic acid
10-nitro-oleic acid,C521487,,Hypothermia,MESH,D007035,TNF,2.79,,16369138,C0020672,10-nitro-oleic acid,24836820,CCCCCCCCC(=CCCCCCCCC(=O)O)[N+](=O)[O-],C18H33NO4,WRADPCFZZWXOTI-BMRADRMJSA-N,"InChI=1S/C18H33NO4/c1-2-3-4-5-8-11-14-17(19(22)23)15-12-9-6-7-10-13-16-18(20)21/h15H,2-14,16H2,1H3,(H,20,21)/b17-15+",(E)-10-nitrooctadec-9-enoic acid
10-nitro-oleic acid,C521487,,Idiopathic Pulmonary Fibrosis,MESH,D054990,PLAU,4.71,,18491991,C1800706,10-nitro-oleic acid,24836820,CCCCCCCCC(=CCCCCCCCC(=O)O)[N+](=O)[O-],C18H33NO4,WRADPCFZZWXOTI-BMRADRMJSA-N,"InChI=1S/C18H33NO4/c1-2-3-4-5-8-11-14-17(19(22)23)15-12-9-6-7-10-13-16-18(20)21/h15H,2-14,16H2,1H3,(H,20,21)/b17-15+",(E)-10-nitrooctadec-9-enoic acid
10-nitro-oleic acid,C521487,,Infections,MESH,D007239,TNF,3.33,,16513158,C3714514,10-nitro-oleic acid,24836820,CCCCCCCCC(=CCCCCCCCC(=O)O)[N+](=O)[O-],C18H33NO4,WRADPCFZZWXOTI-BMRADRMJSA-N,"InChI=1S/C18H33NO4/c1-2-3-4-5-8-11-14-17(19(22)23)15-12-9-6-7-10-13-16-18(20)21/h15H,2-14,16H2,1H3,(H,20,21)/b17-15+",(E)-10-nitrooctadec-9-enoic acid
10-nitro-oleic acid,C521487,,Inflammation,MESH,D007249,AKT1,20.86,,24448315|26297436,C0021368,10-nitro-oleic acid,24836820,CCCCCCCCC(=CCCCCCCCC(=O)O)[N+](=O)[O-],C18H33NO4,WRADPCFZZWXOTI-BMRADRMJSA-N,"InChI=1S/C18H33NO4/c1-2-3-4-5-8-11-14-17(19(22)23)15-12-9-6-7-10-13-16-18(20)21/h15H,2-14,16H2,1H3,(H,20,21)/b17-15+",(E)-10-nitrooctadec-9-enoic acid
10-nitro-oleic acid,C521487,,Inflammatory Bowel Diseases,MESH,D015212,ICAM1,13.13,,28067908,C0021390,10-nitro-oleic acid,24836820,CCCCCCCCC(=CCCCCCCCC(=O)O)[N+](=O)[O-],C18H33NO4,WRADPCFZZWXOTI-BMRADRMJSA-N,"InChI=1S/C18H33NO4/c1-2-3-4-5-8-11-14-17(19(22)23)15-12-9-6-7-10-13-16-18(20)21/h15H,2-14,16H2,1H3,(H,20,21)/b17-15+",(E)-10-nitrooctadec-9-enoic acid
10-nitro-oleic acid,C521487,,Insulin Resistance,MESH,D007333,EGFR,11.78,,22238402,C0021655,10-nitro-oleic acid,24836820,CCCCCCCCC(=CCCCCCCCC(=O)O)[N+](=O)[O-],C18H33NO4,WRADPCFZZWXOTI-BMRADRMJSA-N,"InChI=1S/C18H33NO4/c1-2-3-4-5-8-11-14-17(19(22)23)15-12-9-6-7-10-13-16-18(20)21/h15H,2-14,16H2,1H3,(H,20,21)/b17-15+",(E)-10-nitrooctadec-9-enoic acid
10-nitro-oleic acid,C521487,,Insulin Resistance,MESH,D007333,EGFR,11.78,,22238402,C0920563,10-nitro-oleic acid,24836820,CCCCCCCCC(=CCCCCCCCC(=O)O)[N+](=O)[O-],C18H33NO4,WRADPCFZZWXOTI-BMRADRMJSA-N,"InChI=1S/C18H33NO4/c1-2-3-4-5-8-11-14-17(19(22)23)15-12-9-6-7-10-13-16-18(20)21/h15H,2-14,16H2,1H3,(H,20,21)/b17-15+",(E)-10-nitrooctadec-9-enoic acid
10-nitro-oleic acid,C521487,,Intestinal Neoplasms,MESH,D007414,CDKN1A,3.69,,11535846|12468628,C0021841,10-nitro-oleic acid,24836820,CCCCCCCCC(=CCCCCCCCC(=O)O)[N+](=O)[O-],C18H33NO4,WRADPCFZZWXOTI-BMRADRMJSA-N,"InChI=1S/C18H33NO4/c1-2-3-4-5-8-11-14-17(19(22)23)15-12-9-6-7-10-13-16-18(20)21/h15H,2-14,16H2,1H3,(H,20,21)/b17-15+",(E)-10-nitrooctadec-9-enoic acid
10-nitro-oleic acid,C521487,,Intracranial Embolism and Thrombosis,MESH,D002542,PLAU,5.03,,9403446,C0877855,10-nitro-oleic acid,24836820,CCCCCCCCC(=CCCCCCCCC(=O)O)[N+](=O)[O-],C18H33NO4,WRADPCFZZWXOTI-BMRADRMJSA-N,"InChI=1S/C18H33NO4/c1-2-3-4-5-8-11-14-17(19(22)23)15-12-9-6-7-10-13-16-18(20)21/h15H,2-14,16H2,1H3,(H,20,21)/b17-15+",(E)-10-nitrooctadec-9-enoic acid
10-nitro-oleic acid,C521487,,Ischemia,MESH,D007511,HMOX1,6.77,,15036356|19667931,C0022116,10-nitro-oleic acid,24836820,CCCCCCCCC(=CCCCCCCCC(=O)O)[N+](=O)[O-],C18H33NO4,WRADPCFZZWXOTI-BMRADRMJSA-N,"InChI=1S/C18H33NO4/c1-2-3-4-5-8-11-14-17(19(22)23)15-12-9-6-7-10-13-16-18(20)21/h15H,2-14,16H2,1H3,(H,20,21)/b17-15+",(E)-10-nitrooctadec-9-enoic acid
10-nitro-oleic acid,C521487,,"Ischemic Attack, Transient",MESH,D002546,CASP9,3.73,,11333366,C0007787,10-nitro-oleic acid,24836820,CCCCCCCCC(=CCCCCCCCC(=O)O)[N+](=O)[O-],C18H33NO4,WRADPCFZZWXOTI-BMRADRMJSA-N,"InChI=1S/C18H33NO4/c1-2-3-4-5-8-11-14-17(19(22)23)15-12-9-6-7-10-13-16-18(20)21/h15H,2-14,16H2,1H3,(H,20,21)/b17-15+",(E)-10-nitrooctadec-9-enoic acid
10-nitro-oleic acid,C521487,,Kidney Diseases,MESH,D007674,CDKN1A,5.87,,16968891,C0022658,10-nitro-oleic acid,24836820,CCCCCCCCC(=CCCCCCCCC(=O)O)[N+](=O)[O-],C18H33NO4,WRADPCFZZWXOTI-BMRADRMJSA-N,"InChI=1S/C18H33NO4/c1-2-3-4-5-8-11-14-17(19(22)23)15-12-9-6-7-10-13-16-18(20)21/h15H,2-14,16H2,1H3,(H,20,21)/b17-15+",(E)-10-nitrooctadec-9-enoic acid
10-nitro-oleic acid,C521487,,Kidney Neoplasms,MESH,D007680,CCND1,14.48,,21693435,C0022665,10-nitro-oleic acid,24836820,CCCCCCCCC(=CCCCCCCCC(=O)O)[N+](=O)[O-],C18H33NO4,WRADPCFZZWXOTI-BMRADRMJSA-N,"InChI=1S/C18H33NO4/c1-2-3-4-5-8-11-14-17(19(22)23)15-12-9-6-7-10-13-16-18(20)21/h15H,2-14,16H2,1H3,(H,20,21)/b17-15+",(E)-10-nitrooctadec-9-enoic acid
10-nitro-oleic acid,C521487,,Learning Disabilities,MESH,D007859,HMOX1,2.86,,11718997,C0023186,10-nitro-oleic acid,24836820,CCCCCCCCC(=CCCCCCCCC(=O)O)[N+](=O)[O-],C18H33NO4,WRADPCFZZWXOTI-BMRADRMJSA-N,"InChI=1S/C18H33NO4/c1-2-3-4-5-8-11-14-17(19(22)23)15-12-9-6-7-10-13-16-18(20)21/h15H,2-14,16H2,1H3,(H,20,21)/b17-15+",(E)-10-nitrooctadec-9-enoic acid
10-nitro-oleic acid,C521487,,Leiomyoma,MESH,D007889,EGFR,4.25,,31468104,C0042133,10-nitro-oleic acid,24836820,CCCCCCCCC(=CCCCCCCCC(=O)O)[N+](=O)[O-],C18H33NO4,WRADPCFZZWXOTI-BMRADRMJSA-N,"InChI=1S/C18H33NO4/c1-2-3-4-5-8-11-14-17(19(22)23)15-12-9-6-7-10-13-16-18(20)21/h15H,2-14,16H2,1H3,(H,20,21)/b17-15+",(E)-10-nitrooctadec-9-enoic acid
10-nitro-oleic acid,C521487,,Leiomyosarcoma,MESH,D007890,PTGS2,4.04,,18645019,C0023269,10-nitro-oleic acid,24836820,CCCCCCCCC(=CCCCCCCCC(=O)O)[N+](=O)[O-],C18H33NO4,WRADPCFZZWXOTI-BMRADRMJSA-N,"InChI=1S/C18H33NO4/c1-2-3-4-5-8-11-14-17(19(22)23)15-12-9-6-7-10-13-16-18(20)21/h15H,2-14,16H2,1H3,(H,20,21)/b17-15+",(E)-10-nitrooctadec-9-enoic acid
10-nitro-oleic acid,C521487,,"Leishmaniasis, Visceral",MESH,D007898,HMOX1,8.56,,22461696,C0023290,10-nitro-oleic acid,24836820,CCCCCCCCC(=CCCCCCCCC(=O)O)[N+](=O)[O-],C18H33NO4,WRADPCFZZWXOTI-BMRADRMJSA-N,"InChI=1S/C18H33NO4/c1-2-3-4-5-8-11-14-17(19(22)23)15-12-9-6-7-10-13-16-18(20)21/h15H,2-14,16H2,1H3,(H,20,21)/b17-15+",(E)-10-nitrooctadec-9-enoic acid
10-nitro-oleic acid,C521487,,Leukemia,MESH,D007938,CCND1,3.29,,10602166,C0023418,10-nitro-oleic acid,24836820,CCCCCCCCC(=CCCCCCCCC(=O)O)[N+](=O)[O-],C18H33NO4,WRADPCFZZWXOTI-BMRADRMJSA-N,"InChI=1S/C18H33NO4/c1-2-3-4-5-8-11-14-17(19(22)23)15-12-9-6-7-10-13-16-18(20)21/h15H,2-14,16H2,1H3,(H,20,21)/b17-15+",(E)-10-nitrooctadec-9-enoic acid
10-nitro-oleic acid,C521487,,"Leukemia, Lymphocytic, Chronic, B-Cell",MESH,D015451,PTGS2,3.49,,16314473,C0023434,10-nitro-oleic acid,24836820,CCCCCCCCC(=CCCCCCCCC(=O)O)[N+](=O)[O-],C18H33NO4,WRADPCFZZWXOTI-BMRADRMJSA-N,"InChI=1S/C18H33NO4/c1-2-3-4-5-8-11-14-17(19(22)23)15-12-9-6-7-10-13-16-18(20)21/h15H,2-14,16H2,1H3,(H,20,21)/b17-15+",(E)-10-nitrooctadec-9-enoic acid
10-nitro-oleic acid,C521487,,"Leukemia, Myeloid, Acute",MESH,D015470,HSPB1,3.56,,17330099,C0026998,10-nitro-oleic acid,24836820,CCCCCCCCC(=CCCCCCCCC(=O)O)[N+](=O)[O-],C18H33NO4,WRADPCFZZWXOTI-BMRADRMJSA-N,"InChI=1S/C18H33NO4/c1-2-3-4-5-8-11-14-17(19(22)23)15-12-9-6-7-10-13-16-18(20)21/h15H,2-14,16H2,1H3,(H,20,21)/b17-15+",(E)-10-nitrooctadec-9-enoic acid
10-nitro-oleic acid,C521487,,"Leukemia, Myeloid, Acute",MESH,D015470,HSPB1,3.56,,17330099,C0023467,10-nitro-oleic acid,24836820,CCCCCCCCC(=CCCCCCCCC(=O)O)[N+](=O)[O-],C18H33NO4,WRADPCFZZWXOTI-BMRADRMJSA-N,"InChI=1S/C18H33NO4/c1-2-3-4-5-8-11-14-17(19(22)23)15-12-9-6-7-10-13-16-18(20)21/h15H,2-14,16H2,1H3,(H,20,21)/b17-15+",(E)-10-nitrooctadec-9-enoic acid
10-nitro-oleic acid,C521487,,Liver Cirrhosis,MESH,D008103,PLAU,3.48,,18481824|26396155,C0023890,10-nitro-oleic acid,24836820,CCCCCCCCC(=CCCCCCCCC(=O)O)[N+](=O)[O-],C18H33NO4,WRADPCFZZWXOTI-BMRADRMJSA-N,"InChI=1S/C18H33NO4/c1-2-3-4-5-8-11-14-17(19(22)23)15-12-9-6-7-10-13-16-18(20)21/h15H,2-14,16H2,1H3,(H,20,21)/b17-15+",(E)-10-nitrooctadec-9-enoic acid
10-nitro-oleic acid,C521487,,Liver Diseases,MESH,D008107,BCL2L1,11.28,,19784758,C0023895,10-nitro-oleic acid,24836820,CCCCCCCCC(=CCCCCCCCC(=O)O)[N+](=O)[O-],C18H33NO4,WRADPCFZZWXOTI-BMRADRMJSA-N,"InChI=1S/C18H33NO4/c1-2-3-4-5-8-11-14-17(19(22)23)15-12-9-6-7-10-13-16-18(20)21/h15H,2-14,16H2,1H3,(H,20,21)/b17-15+",(E)-10-nitrooctadec-9-enoic acid
10-nitro-oleic acid,C521487,,"Liver Failure, Acute",MESH,D017114,TNF,2.79,,19505222,C0162557,10-nitro-oleic acid,24836820,CCCCCCCCC(=CCCCCCCCC(=O)O)[N+](=O)[O-],C18H33NO4,WRADPCFZZWXOTI-BMRADRMJSA-N,"InChI=1S/C18H33NO4/c1-2-3-4-5-8-11-14-17(19(22)23)15-12-9-6-7-10-13-16-18(20)21/h15H,2-14,16H2,1H3,(H,20,21)/b17-15+",(E)-10-nitrooctadec-9-enoic acid
10-nitro-oleic acid,C521487,,Liver Neoplasms,MESH,D008113,CCND1,7.18,,27064257,C0023903,10-nitro-oleic acid,24836820,CCCCCCCCC(=CCCCCCCCC(=O)O)[N+](=O)[O-],C18H33NO4,WRADPCFZZWXOTI-BMRADRMJSA-N,"InChI=1S/C18H33NO4/c1-2-3-4-5-8-11-14-17(19(22)23)15-12-9-6-7-10-13-16-18(20)21/h15H,2-14,16H2,1H3,(H,20,21)/b17-15+",(E)-10-nitrooctadec-9-enoic acid
10-nitro-oleic acid,C521487,,Lung Diseases,MESH,D008171,PTGS2,6.04,,19084589,C0024115,10-nitro-oleic acid,24836820,CCCCCCCCC(=CCCCCCCCC(=O)O)[N+](=O)[O-],C18H33NO4,WRADPCFZZWXOTI-BMRADRMJSA-N,"InChI=1S/C18H33NO4/c1-2-3-4-5-8-11-14-17(19(22)23)15-12-9-6-7-10-13-16-18(20)21/h15H,2-14,16H2,1H3,(H,20,21)/b17-15+",(E)-10-nitrooctadec-9-enoic acid
10-nitro-oleic acid,C521487,,Lung Neoplasms,MESH,D008175,AKT1,35.62,,12511591|21911043|22619562,C0024121,10-nitro-oleic acid,24836820,CCCCCCCCC(=CCCCCCCCC(=O)O)[N+](=O)[O-],C18H33NO4,WRADPCFZZWXOTI-BMRADRMJSA-N,"InChI=1S/C18H33NO4/c1-2-3-4-5-8-11-14-17(19(22)23)15-12-9-6-7-10-13-16-18(20)21/h15H,2-14,16H2,1H3,(H,20,21)/b17-15+",(E)-10-nitrooctadec-9-enoic acid
10-nitro-oleic acid,C521487,,Lupus Nephritis,MESH,D008181,MMP9,4.21,,22479529,C0024143,10-nitro-oleic acid,24836820,CCCCCCCCC(=CCCCCCCCC(=O)O)[N+](=O)[O-],C18H33NO4,WRADPCFZZWXOTI-BMRADRMJSA-N,"InChI=1S/C18H33NO4/c1-2-3-4-5-8-11-14-17(19(22)23)15-12-9-6-7-10-13-16-18(20)21/h15H,2-14,16H2,1H3,(H,20,21)/b17-15+",(E)-10-nitrooctadec-9-enoic acid
10-nitro-oleic acid,C521487,,"Lymphoma, Mantle-Cell",MESH,D020522,CCND1,4.22,,22383795|26174628,C0751958,10-nitro-oleic acid,24836820,CCCCCCCCC(=CCCCCCCCC(=O)O)[N+](=O)[O-],C18H33NO4,WRADPCFZZWXOTI-BMRADRMJSA-N,"InChI=1S/C18H33NO4/c1-2-3-4-5-8-11-14-17(19(22)23)15-12-9-6-7-10-13-16-18(20)21/h15H,2-14,16H2,1H3,(H,20,21)/b17-15+",(E)-10-nitrooctadec-9-enoic acid
10-nitro-oleic acid,C521487,,Malaria,MESH,D008288,ICAM1,7.73,611162,,C0024530,10-nitro-oleic acid,24836820,CCCCCCCCC(=CCCCCCCCC(=O)O)[N+](=O)[O-],C18H33NO4,WRADPCFZZWXOTI-BMRADRMJSA-N,"InChI=1S/C18H33NO4/c1-2-3-4-5-8-11-14-17(19(22)23)15-12-9-6-7-10-13-16-18(20)21/h15H,2-14,16H2,1H3,(H,20,21)/b17-15+",(E)-10-nitrooctadec-9-enoic acid
10-nitro-oleic acid,C521487,,Marfan Syndrome,MESH,D008382,MMP9,4.57,,18178469,C0024796,10-nitro-oleic acid,24836820,CCCCCCCCC(=CCCCCCCCC(=O)O)[N+](=O)[O-],C18H33NO4,WRADPCFZZWXOTI-BMRADRMJSA-N,"InChI=1S/C18H33NO4/c1-2-3-4-5-8-11-14-17(19(22)23)15-12-9-6-7-10-13-16-18(20)21/h15H,2-14,16H2,1H3,(H,20,21)/b17-15+",(E)-10-nitrooctadec-9-enoic acid
10-nitro-oleic acid,C521487,,Marijuana Abuse,MESH,D002189,AKT1,4.33,,21041608,C0006870,10-nitro-oleic acid,24836820,CCCCCCCCC(=CCCCCCCCC(=O)O)[N+](=O)[O-],C18H33NO4,WRADPCFZZWXOTI-BMRADRMJSA-N,"InChI=1S/C18H33NO4/c1-2-3-4-5-8-11-14-17(19(22)23)15-12-9-6-7-10-13-16-18(20)21/h15H,2-14,16H2,1H3,(H,20,21)/b17-15+",(E)-10-nitrooctadec-9-enoic acid
10-nitro-oleic acid,C521487,,Melanoma,MESH,D008545,CASP8,11.2,,18563783|21983787,C0025202,10-nitro-oleic acid,24836820,CCCCCCCCC(=CCCCCCCCC(=O)O)[N+](=O)[O-],C18H33NO4,WRADPCFZZWXOTI-BMRADRMJSA-N,"InChI=1S/C18H33NO4/c1-2-3-4-5-8-11-14-17(19(22)23)15-12-9-6-7-10-13-16-18(20)21/h15H,2-14,16H2,1H3,(H,20,21)/b17-15+",(E)-10-nitrooctadec-9-enoic acid
10-nitro-oleic acid,C521487,,Meningioma,MESH,D008579,AKT1,4.2,,23334667,C0025286,10-nitro-oleic acid,24836820,CCCCCCCCC(=CCCCCCCCC(=O)O)[N+](=O)[O-],C18H33NO4,WRADPCFZZWXOTI-BMRADRMJSA-N,"InChI=1S/C18H33NO4/c1-2-3-4-5-8-11-14-17(19(22)23)15-12-9-6-7-10-13-16-18(20)21/h15H,2-14,16H2,1H3,(H,20,21)/b17-15+",(E)-10-nitrooctadec-9-enoic acid
10-nitro-oleic acid,C521487,,Meningioma,MESH,D008579,AKT1,4.2,,23334667,C0259785,10-nitro-oleic acid,24836820,CCCCCCCCC(=CCCCCCCCC(=O)O)[N+](=O)[O-],C18H33NO4,WRADPCFZZWXOTI-BMRADRMJSA-N,"InChI=1S/C18H33NO4/c1-2-3-4-5-8-11-14-17(19(22)23)15-12-9-6-7-10-13-16-18(20)21/h15H,2-14,16H2,1H3,(H,20,21)/b17-15+",(E)-10-nitrooctadec-9-enoic acid
10-nitro-oleic acid,C521487,,Mesothelioma,MESH,D008654,EGFR,3.74,,21787763,C0025500,10-nitro-oleic acid,24836820,CCCCCCCCC(=CCCCCCCCC(=O)O)[N+](=O)[O-],C18H33NO4,WRADPCFZZWXOTI-BMRADRMJSA-N,"InChI=1S/C18H33NO4/c1-2-3-4-5-8-11-14-17(19(22)23)15-12-9-6-7-10-13-16-18(20)21/h15H,2-14,16H2,1H3,(H,20,21)/b17-15+",(E)-10-nitrooctadec-9-enoic acid
10-nitro-oleic acid,C521487,,"Mesothelioma, Malignant",MESH,C562839,CDKN1A,11.09,,11453316,C0345967,10-nitro-oleic acid,24836820,CCCCCCCCC(=CCCCCCCCC(=O)O)[N+](=O)[O-],C18H33NO4,WRADPCFZZWXOTI-BMRADRMJSA-N,"InChI=1S/C18H33NO4/c1-2-3-4-5-8-11-14-17(19(22)23)15-12-9-6-7-10-13-16-18(20)21/h15H,2-14,16H2,1H3,(H,20,21)/b17-15+",(E)-10-nitrooctadec-9-enoic acid
10-nitro-oleic acid,C521487,,"MIGRAINE WITH OR WITHOUT AURA, SUSCEPTIBILITY TO, 1",OMIM,157300,TNF,4.83,157300,,C0149931,10-nitro-oleic acid,24836820,CCCCCCCCC(=CCCCCCCCC(=O)O)[N+](=O)[O-],C18H33NO4,WRADPCFZZWXOTI-BMRADRMJSA-N,"InChI=1S/C18H33NO4/c1-2-3-4-5-8-11-14-17(19(22)23)15-12-9-6-7-10-13-16-18(20)21/h15H,2-14,16H2,1H3,(H,20,21)/b17-15+",(E)-10-nitrooctadec-9-enoic acid
10-nitro-oleic acid,C521487,,Multiple Myeloma,MESH,D009101,BCL2L1,14.92,,12429644,C0026764,10-nitro-oleic acid,24836820,CCCCCCCCC(=CCCCCCCCC(=O)O)[N+](=O)[O-],C18H33NO4,WRADPCFZZWXOTI-BMRADRMJSA-N,"InChI=1S/C18H33NO4/c1-2-3-4-5-8-11-14-17(19(22)23)15-12-9-6-7-10-13-16-18(20)21/h15H,2-14,16H2,1H3,(H,20,21)/b17-15+",(E)-10-nitrooctadec-9-enoic acid
10-nitro-oleic acid,C521487,,Multiple Sclerosis,MESH,D009103,ICAM1,3.76,,20175758,C0026769,10-nitro-oleic acid,24836820,CCCCCCCCC(=CCCCCCCCC(=O)O)[N+](=O)[O-],C18H33NO4,WRADPCFZZWXOTI-BMRADRMJSA-N,"InChI=1S/C18H33NO4/c1-2-3-4-5-8-11-14-17(19(22)23)15-12-9-6-7-10-13-16-18(20)21/h15H,2-14,16H2,1H3,(H,20,21)/b17-15+",(E)-10-nitrooctadec-9-enoic acid
10-nitro-oleic acid,C521487,,Myocardial Infarction,MESH,D009203,BCL2L1,13.57,,20079142,C0027051,10-nitro-oleic acid,24836820,CCCCCCCCC(=CCCCCCCCC(=O)O)[N+](=O)[O-],C18H33NO4,WRADPCFZZWXOTI-BMRADRMJSA-N,"InChI=1S/C18H33NO4/c1-2-3-4-5-8-11-14-17(19(22)23)15-12-9-6-7-10-13-16-18(20)21/h15H,2-14,16H2,1H3,(H,20,21)/b17-15+",(E)-10-nitrooctadec-9-enoic acid
10-nitro-oleic acid,C521487,,Myocardial Ischemia,MESH,D017202,CCND1,14.66,,16214533,C0151744,10-nitro-oleic acid,24836820,CCCCCCCCC(=CCCCCCCCC(=O)O)[N+](=O)[O-],C18H33NO4,WRADPCFZZWXOTI-BMRADRMJSA-N,"InChI=1S/C18H33NO4/c1-2-3-4-5-8-11-14-17(19(22)23)15-12-9-6-7-10-13-16-18(20)21/h15H,2-14,16H2,1H3,(H,20,21)/b17-15+",(E)-10-nitrooctadec-9-enoic acid
10-nitro-oleic acid,C521487,,Myocardial Reperfusion Injury,MESH,D015428,CASP8,9.96,,14998631,C0027055,10-nitro-oleic acid,24836820,CCCCCCCCC(=CCCCCCCCC(=O)O)[N+](=O)[O-],C18H33NO4,WRADPCFZZWXOTI-BMRADRMJSA-N,"InChI=1S/C18H33NO4/c1-2-3-4-5-8-11-14-17(19(22)23)15-12-9-6-7-10-13-16-18(20)21/h15H,2-14,16H2,1H3,(H,20,21)/b17-15+",(E)-10-nitrooctadec-9-enoic acid
10-nitro-oleic acid,C521487,,Nausea,MESH,D009325,TNF,2.34,,10379864,C0027497,10-nitro-oleic acid,24836820,CCCCCCCCC(=CCCCCCCCC(=O)O)[N+](=O)[O-],C18H33NO4,WRADPCFZZWXOTI-BMRADRMJSA-N,"InChI=1S/C18H33NO4/c1-2-3-4-5-8-11-14-17(19(22)23)15-12-9-6-7-10-13-16-18(20)21/h15H,2-14,16H2,1H3,(H,20,21)/b17-15+",(E)-10-nitrooctadec-9-enoic acid
10-nitro-oleic acid,C521487,,Neoplasm Metastasis,MESH,D009362,CAV1,25.77,,20562527,C0027627,10-nitro-oleic acid,24836820,CCCCCCCCC(=CCCCCCCCC(=O)O)[N+](=O)[O-],C18H33NO4,WRADPCFZZWXOTI-BMRADRMJSA-N,"InChI=1S/C18H33NO4/c1-2-3-4-5-8-11-14-17(19(22)23)15-12-9-6-7-10-13-16-18(20)21/h15H,2-14,16H2,1H3,(H,20,21)/b17-15+",(E)-10-nitrooctadec-9-enoic acid
10-nitro-oleic acid,C521487,,Neoplasms,MESH,D009369,PTGS2,2.64,,20155627,C0027651,10-nitro-oleic acid,24836820,CCCCCCCCC(=CCCCCCCCC(=O)O)[N+](=O)[O-],C18H33NO4,WRADPCFZZWXOTI-BMRADRMJSA-N,"InChI=1S/C18H33NO4/c1-2-3-4-5-8-11-14-17(19(22)23)15-12-9-6-7-10-13-16-18(20)21/h15H,2-14,16H2,1H3,(H,20,21)/b17-15+",(E)-10-nitrooctadec-9-enoic acid
10-nitro-oleic acid,C521487,,Neuralgia,MESH,D009437,TNF,3.05,,20846523,C0027796,10-nitro-oleic acid,24836820,CCCCCCCCC(=CCCCCCCCC(=O)O)[N+](=O)[O-],C18H33NO4,WRADPCFZZWXOTI-BMRADRMJSA-N,"InChI=1S/C18H33NO4/c1-2-3-4-5-8-11-14-17(19(22)23)15-12-9-6-7-10-13-16-18(20)21/h15H,2-14,16H2,1H3,(H,20,21)/b17-15+",(E)-10-nitrooctadec-9-enoic acid
10-nitro-oleic acid,C521487,,Neuralgia,MESH,D009437,TNF,3.05,,20846523,C0751372,10-nitro-oleic acid,24836820,CCCCCCCCC(=CCCCCCCCC(=O)O)[N+](=O)[O-],C18H33NO4,WRADPCFZZWXOTI-BMRADRMJSA-N,"InChI=1S/C18H33NO4/c1-2-3-4-5-8-11-14-17(19(22)23)15-12-9-6-7-10-13-16-18(20)21/h15H,2-14,16H2,1H3,(H,20,21)/b17-15+",(E)-10-nitrooctadec-9-enoic acid
10-nitro-oleic acid,C521487,,Neurotoxicity Syndromes,MESH,D020258,BCL2L1,3.18,,19784758,C0235032,10-nitro-oleic acid,24836820,CCCCCCCCC(=CCCCCCCCC(=O)O)[N+](=O)[O-],C18H33NO4,WRADPCFZZWXOTI-BMRADRMJSA-N,"InChI=1S/C18H33NO4/c1-2-3-4-5-8-11-14-17(19(22)23)15-12-9-6-7-10-13-16-18(20)21/h15H,2-14,16H2,1H3,(H,20,21)/b17-15+",(E)-10-nitrooctadec-9-enoic acid
10-nitro-oleic acid,C521487,,Obesity,MESH,D009765,AKT1,23.06,,23954404,C0028754,10-nitro-oleic acid,24836820,CCCCCCCCC(=CCCCCCCCC(=O)O)[N+](=O)[O-],C18H33NO4,WRADPCFZZWXOTI-BMRADRMJSA-N,"InChI=1S/C18H33NO4/c1-2-3-4-5-8-11-14-17(19(22)23)15-12-9-6-7-10-13-16-18(20)21/h15H,2-14,16H2,1H3,(H,20,21)/b17-15+",(E)-10-nitrooctadec-9-enoic acid
10-nitro-oleic acid,C521487,,Oral Submucous Fibrosis,MESH,D009914,MMP9,16.13,,16311067,C0029172,10-nitro-oleic acid,24836820,CCCCCCCCC(=CCCCCCCCC(=O)O)[N+](=O)[O-],C18H33NO4,WRADPCFZZWXOTI-BMRADRMJSA-N,"InChI=1S/C18H33NO4/c1-2-3-4-5-8-11-14-17(19(22)23)15-12-9-6-7-10-13-16-18(20)21/h15H,2-14,16H2,1H3,(H,20,21)/b17-15+",(E)-10-nitrooctadec-9-enoic acid
10-nitro-oleic acid,C521487,,"Osteoporosis, Postmenopausal",MESH,D015663,TNF,3.72,,9032749,C0029458,10-nitro-oleic acid,24836820,CCCCCCCCC(=CCCCCCCCC(=O)O)[N+](=O)[O-],C18H33NO4,WRADPCFZZWXOTI-BMRADRMJSA-N,"InChI=1S/C18H33NO4/c1-2-3-4-5-8-11-14-17(19(22)23)15-12-9-6-7-10-13-16-18(20)21/h15H,2-14,16H2,1H3,(H,20,21)/b17-15+",(E)-10-nitrooctadec-9-enoic acid
10-nitro-oleic acid,C521487,,Ovarian Neoplasms,MESH,D010051,AKT1,16.83,167000,16211241|21266360,C0919267,10-nitro-oleic acid,24836820,CCCCCCCCC(=CCCCCCCCC(=O)O)[N+](=O)[O-],C18H33NO4,WRADPCFZZWXOTI-BMRADRMJSA-N,"InChI=1S/C18H33NO4/c1-2-3-4-5-8-11-14-17(19(22)23)15-12-9-6-7-10-13-16-18(20)21/h15H,2-14,16H2,1H3,(H,20,21)/b17-15+",(E)-10-nitrooctadec-9-enoic acid
10-nitro-oleic acid,C521487,,Pain,MESH,D010146,AKT1,4,,17084039,C0030193,10-nitro-oleic acid,24836820,CCCCCCCCC(=CCCCCCCCC(=O)O)[N+](=O)[O-],C18H33NO4,WRADPCFZZWXOTI-BMRADRMJSA-N,"InChI=1S/C18H33NO4/c1-2-3-4-5-8-11-14-17(19(22)23)15-12-9-6-7-10-13-16-18(20)21/h15H,2-14,16H2,1H3,(H,20,21)/b17-15+",(E)-10-nitrooctadec-9-enoic acid
10-nitro-oleic acid,C521487,,Pancreatic Neoplasms,MESH,D010190,BCL2L1,26.01,,16904634,C0030297,10-nitro-oleic acid,24836820,CCCCCCCCC(=CCCCCCCCC(=O)O)[N+](=O)[O-],C18H33NO4,WRADPCFZZWXOTI-BMRADRMJSA-N,"InChI=1S/C18H33NO4/c1-2-3-4-5-8-11-14-17(19(22)23)15-12-9-6-7-10-13-16-18(20)21/h15H,2-14,16H2,1H3,(H,20,21)/b17-15+",(E)-10-nitrooctadec-9-enoic acid
10-nitro-oleic acid,C521487,,Pancreatitis,MESH,D010195,PARP1,6.36,,16127429,C0030305,10-nitro-oleic acid,24836820,CCCCCCCCC(=CCCCCCCCC(=O)O)[N+](=O)[O-],C18H33NO4,WRADPCFZZWXOTI-BMRADRMJSA-N,"InChI=1S/C18H33NO4/c1-2-3-4-5-8-11-14-17(19(22)23)15-12-9-6-7-10-13-16-18(20)21/h15H,2-14,16H2,1H3,(H,20,21)/b17-15+",(E)-10-nitrooctadec-9-enoic acid
10-nitro-oleic acid,C521487,,Parkinson Disease,MESH,D010300,GSTA4,8.77,,16510128,C0030567,10-nitro-oleic acid,24836820,CCCCCCCCC(=CCCCCCCCC(=O)O)[N+](=O)[O-],C18H33NO4,WRADPCFZZWXOTI-BMRADRMJSA-N,"InChI=1S/C18H33NO4/c1-2-3-4-5-8-11-14-17(19(22)23)15-12-9-6-7-10-13-16-18(20)21/h15H,2-14,16H2,1H3,(H,20,21)/b17-15+",(E)-10-nitrooctadec-9-enoic acid
10-nitro-oleic acid,C521487,,Periodontitis,MESH,D010518,MMP9,4.36,,22808498|24640096,C0031099,10-nitro-oleic acid,24836820,CCCCCCCCC(=CCCCCCCCC(=O)O)[N+](=O)[O-],C18H33NO4,WRADPCFZZWXOTI-BMRADRMJSA-N,"InChI=1S/C18H33NO4/c1-2-3-4-5-8-11-14-17(19(22)23)15-12-9-6-7-10-13-16-18(20)21/h15H,2-14,16H2,1H3,(H,20,21)/b17-15+",(E)-10-nitrooctadec-9-enoic acid
10-nitro-oleic acid,C521487,,Pneumonia,MESH,D011014,HMOX1,12.96,,16582079,C0032285,10-nitro-oleic acid,24836820,CCCCCCCCC(=CCCCCCCCC(=O)O)[N+](=O)[O-],C18H33NO4,WRADPCFZZWXOTI-BMRADRMJSA-N,"InChI=1S/C18H33NO4/c1-2-3-4-5-8-11-14-17(19(22)23)15-12-9-6-7-10-13-16-18(20)21/h15H,2-14,16H2,1H3,(H,20,21)/b17-15+",(E)-10-nitrooctadec-9-enoic acid
10-nitro-oleic acid,C521487,,Polymyositis,MESH,D017285,TNF,3.65,,7979221,C0085655,10-nitro-oleic acid,24836820,CCCCCCCCC(=CCCCCCCCC(=O)O)[N+](=O)[O-],C18H33NO4,WRADPCFZZWXOTI-BMRADRMJSA-N,"InChI=1S/C18H33NO4/c1-2-3-4-5-8-11-14-17(19(22)23)15-12-9-6-7-10-13-16-18(20)21/h15H,2-14,16H2,1H3,(H,20,21)/b17-15+",(E)-10-nitrooctadec-9-enoic acid
10-nitro-oleic acid,C521487,,Precancerous Conditions,MESH,D011230,AKT1,12.18,,26297436,C0032927,10-nitro-oleic acid,24836820,CCCCCCCCC(=CCCCCCCCC(=O)O)[N+](=O)[O-],C18H33NO4,WRADPCFZZWXOTI-BMRADRMJSA-N,"InChI=1S/C18H33NO4/c1-2-3-4-5-8-11-14-17(19(22)23)15-12-9-6-7-10-13-16-18(20)21/h15H,2-14,16H2,1H3,(H,20,21)/b17-15+",(E)-10-nitrooctadec-9-enoic acid
10-nitro-oleic acid,C521487,,Precursor Cell Lymphoblastic Leukemia-Lymphoma,MESH,D054198,CASP8,3.37,,22010212,C0023452,10-nitro-oleic acid,24836820,CCCCCCCCC(=CCCCCCCCC(=O)O)[N+](=O)[O-],C18H33NO4,WRADPCFZZWXOTI-BMRADRMJSA-N,"InChI=1S/C18H33NO4/c1-2-3-4-5-8-11-14-17(19(22)23)15-12-9-6-7-10-13-16-18(20)21/h15H,2-14,16H2,1H3,(H,20,21)/b17-15+",(E)-10-nitrooctadec-9-enoic acid
10-nitro-oleic acid,C521487,,Precursor Cell Lymphoblastic Leukemia-Lymphoma,MESH,D054198,CASP8,3.37,,22010212,C0023453,10-nitro-oleic acid,24836820,CCCCCCCCC(=CCCCCCCCC(=O)O)[N+](=O)[O-],C18H33NO4,WRADPCFZZWXOTI-BMRADRMJSA-N,"InChI=1S/C18H33NO4/c1-2-3-4-5-8-11-14-17(19(22)23)15-12-9-6-7-10-13-16-18(20)21/h15H,2-14,16H2,1H3,(H,20,21)/b17-15+",(E)-10-nitrooctadec-9-enoic acid
10-nitro-oleic acid,C521487,,Pre-Eclampsia,MESH,D011225,HMOX1,3.62,,22197494,C0032914,10-nitro-oleic acid,24836820,CCCCCCCCC(=CCCCCCCCC(=O)O)[N+](=O)[O-],C18H33NO4,WRADPCFZZWXOTI-BMRADRMJSA-N,"InChI=1S/C18H33NO4/c1-2-3-4-5-8-11-14-17(19(22)23)15-12-9-6-7-10-13-16-18(20)21/h15H,2-14,16H2,1H3,(H,20,21)/b17-15+",(E)-10-nitrooctadec-9-enoic acid
10-nitro-oleic acid,C521487,,"Prostate cancer, familial",MESH,C537243,CASP8,3.8,,29892016,C4722327,10-nitro-oleic acid,24836820,CCCCCCCCC(=CCCCCCCCC(=O)O)[N+](=O)[O-],C18H33NO4,WRADPCFZZWXOTI-BMRADRMJSA-N,"InChI=1S/C18H33NO4/c1-2-3-4-5-8-11-14-17(19(22)23)15-12-9-6-7-10-13-16-18(20)21/h15H,2-14,16H2,1H3,(H,20,21)/b17-15+",(E)-10-nitrooctadec-9-enoic acid
10-nitro-oleic acid,C521487,,Prostatic Neoplasms,MESH,D011471,AKT1,39.28,,15682402|29610475,C0376358,10-nitro-oleic acid,24836820,CCCCCCCCC(=CCCCCCCCC(=O)O)[N+](=O)[O-],C18H33NO4,WRADPCFZZWXOTI-BMRADRMJSA-N,"InChI=1S/C18H33NO4/c1-2-3-4-5-8-11-14-17(19(22)23)15-12-9-6-7-10-13-16-18(20)21/h15H,2-14,16H2,1H3,(H,20,21)/b17-15+",(E)-10-nitrooctadec-9-enoic acid
10-nitro-oleic acid,C521487,,Proteinuria,MESH,D011507,PTGS2,2.76,,19643929,C0033687,10-nitro-oleic acid,24836820,CCCCCCCCC(=CCCCCCCCC(=O)O)[N+](=O)[O-],C18H33NO4,WRADPCFZZWXOTI-BMRADRMJSA-N,"InChI=1S/C18H33NO4/c1-2-3-4-5-8-11-14-17(19(22)23)15-12-9-6-7-10-13-16-18(20)21/h15H,2-14,16H2,1H3,(H,20,21)/b17-15+",(E)-10-nitrooctadec-9-enoic acid
10-nitro-oleic acid,C521487,,Psoriasis,MESH,D011565,NFKBIA,6.7,,20953190,C0033860,10-nitro-oleic acid,24836820,CCCCCCCCC(=CCCCCCCCC(=O)O)[N+](=O)[O-],C18H33NO4,WRADPCFZZWXOTI-BMRADRMJSA-N,"InChI=1S/C18H33NO4/c1-2-3-4-5-8-11-14-17(19(22)23)15-12-9-6-7-10-13-16-18(20)21/h15H,2-14,16H2,1H3,(H,20,21)/b17-15+",(E)-10-nitrooctadec-9-enoic acid
10-nitro-oleic acid,C521487,,"Puberty, Precocious",MESH,D011629,PTGS2,3.81,,21402727,C0342543,10-nitro-oleic acid,24836820,CCCCCCCCC(=CCCCCCCCC(=O)O)[N+](=O)[O-],C18H33NO4,WRADPCFZZWXOTI-BMRADRMJSA-N,"InChI=1S/C18H33NO4/c1-2-3-4-5-8-11-14-17(19(22)23)15-12-9-6-7-10-13-16-18(20)21/h15H,2-14,16H2,1H3,(H,20,21)/b17-15+",(E)-10-nitrooctadec-9-enoic acid
10-nitro-oleic acid,C521487,,"Pulmonary Disease, Chronic Obstructive",MESH,D029424,HMOX1,16.14,606963,,C0024117,10-nitro-oleic acid,24836820,CCCCCCCCC(=CCCCCCCCC(=O)O)[N+](=O)[O-],C18H33NO4,WRADPCFZZWXOTI-BMRADRMJSA-N,"InChI=1S/C18H33NO4/c1-2-3-4-5-8-11-14-17(19(22)23)15-12-9-6-7-10-13-16-18(20)21/h15H,2-14,16H2,1H3,(H,20,21)/b17-15+",(E)-10-nitrooctadec-9-enoic acid
10-nitro-oleic acid,C521487,,Pulmonary Edema,MESH,D011654,PARP1,5.83,,11818323,C0034063,10-nitro-oleic acid,24836820,CCCCCCCCC(=CCCCCCCCC(=O)O)[N+](=O)[O-],C18H33NO4,WRADPCFZZWXOTI-BMRADRMJSA-N,"InChI=1S/C18H33NO4/c1-2-3-4-5-8-11-14-17(19(22)23)15-12-9-6-7-10-13-16-18(20)21/h15H,2-14,16H2,1H3,(H,20,21)/b17-15+",(E)-10-nitrooctadec-9-enoic acid
10-nitro-oleic acid,C521487,,Pulmonary Embolism,MESH,D011655,PLAU,3.96,,1098216|11041470|4430106|4884574|9038699|9266785,C0034065,10-nitro-oleic acid,24836820,CCCCCCCCC(=CCCCCCCCC(=O)O)[N+](=O)[O-],C18H33NO4,WRADPCFZZWXOTI-BMRADRMJSA-N,"InChI=1S/C18H33NO4/c1-2-3-4-5-8-11-14-17(19(22)23)15-12-9-6-7-10-13-16-18(20)21/h15H,2-14,16H2,1H3,(H,20,21)/b17-15+",(E)-10-nitrooctadec-9-enoic acid
10-nitro-oleic acid,C521487,,Pulmonary Emphysema,MESH,D011656,HMOX1,15.73,,10631150,C2350878,10-nitro-oleic acid,24836820,CCCCCCCCC(=CCCCCCCCC(=O)O)[N+](=O)[O-],C18H33NO4,WRADPCFZZWXOTI-BMRADRMJSA-N,"InChI=1S/C18H33NO4/c1-2-3-4-5-8-11-14-17(19(22)23)15-12-9-6-7-10-13-16-18(20)21/h15H,2-14,16H2,1H3,(H,20,21)/b17-15+",(E)-10-nitrooctadec-9-enoic acid
10-nitro-oleic acid,C521487,,Pulmonary Fibrosis,MESH,D011658,HMOX1,13.03,,15814490,C0034069,10-nitro-oleic acid,24836820,CCCCCCCCC(=CCCCCCCCC(=O)O)[N+](=O)[O-],C18H33NO4,WRADPCFZZWXOTI-BMRADRMJSA-N,"InChI=1S/C18H33NO4/c1-2-3-4-5-8-11-14-17(19(22)23)15-12-9-6-7-10-13-16-18(20)21/h15H,2-14,16H2,1H3,(H,20,21)/b17-15+",(E)-10-nitrooctadec-9-enoic acid
10-nitro-oleic acid,C521487,,Rectal Neoplasms,MESH,D012004,EGFR,4.35,,16839708,C0034885,10-nitro-oleic acid,24836820,CCCCCCCCC(=CCCCCCCCC(=O)O)[N+](=O)[O-],C18H33NO4,WRADPCFZZWXOTI-BMRADRMJSA-N,"InChI=1S/C18H33NO4/c1-2-3-4-5-8-11-14-17(19(22)23)15-12-9-6-7-10-13-16-18(20)21/h15H,2-14,16H2,1H3,(H,20,21)/b17-15+",(E)-10-nitrooctadec-9-enoic acid
10-nitro-oleic acid,C521487,,Respiratory Tract Diseases,MESH,D012140,TNF,3.29,,22414385,C0035242,10-nitro-oleic acid,24836820,CCCCCCCCC(=CCCCCCCCC(=O)O)[N+](=O)[O-],C18H33NO4,WRADPCFZZWXOTI-BMRADRMJSA-N,"InChI=1S/C18H33NO4/c1-2-3-4-5-8-11-14-17(19(22)23)15-12-9-6-7-10-13-16-18(20)21/h15H,2-14,16H2,1H3,(H,20,21)/b17-15+",(E)-10-nitrooctadec-9-enoic acid
10-nitro-oleic acid,C521487,,Retinal Detachment,MESH,D012163,CASP9,4.28,,18497877,C0035305,10-nitro-oleic acid,24836820,CCCCCCCCC(=CCCCCCCCC(=O)O)[N+](=O)[O-],C18H33NO4,WRADPCFZZWXOTI-BMRADRMJSA-N,"InChI=1S/C18H33NO4/c1-2-3-4-5-8-11-14-17(19(22)23)15-12-9-6-7-10-13-16-18(20)21/h15H,2-14,16H2,1H3,(H,20,21)/b17-15+",(E)-10-nitrooctadec-9-enoic acid
10-nitro-oleic acid,C521487,,Sarcoma,MESH,D012509,TNF,3.27,,15675481|16767912|17203757|9794839,C1261473,10-nitro-oleic acid,24836820,CCCCCCCCC(=CCCCCCCCC(=O)O)[N+](=O)[O-],C18H33NO4,WRADPCFZZWXOTI-BMRADRMJSA-N,"InChI=1S/C18H33NO4/c1-2-3-4-5-8-11-14-17(19(22)23)15-12-9-6-7-10-13-16-18(20)21/h15H,2-14,16H2,1H3,(H,20,21)/b17-15+",(E)-10-nitrooctadec-9-enoic acid
10-nitro-oleic acid,C521487,,Schizophrenia,MESH,D012559,AKT1,5.36,,14745448|15982448|17915974|21187413,C0036341,10-nitro-oleic acid,24836820,CCCCCCCCC(=CCCCCCCCC(=O)O)[N+](=O)[O-],C18H33NO4,WRADPCFZZWXOTI-BMRADRMJSA-N,"InChI=1S/C18H33NO4/c1-2-3-4-5-8-11-14-17(19(22)23)15-12-9-6-7-10-13-16-18(20)21/h15H,2-14,16H2,1H3,(H,20,21)/b17-15+",(E)-10-nitrooctadec-9-enoic acid
10-nitro-oleic acid,C521487,,"Scleroderma, Localized",MESH,D012594,TNF,3.84,,9843018,C0011644,10-nitro-oleic acid,24836820,CCCCCCCCC(=CCCCCCCCC(=O)O)[N+](=O)[O-],C18H33NO4,WRADPCFZZWXOTI-BMRADRMJSA-N,"InChI=1S/C18H33NO4/c1-2-3-4-5-8-11-14-17(19(22)23)15-12-9-6-7-10-13-16-18(20)21/h15H,2-14,16H2,1H3,(H,20,21)/b17-15+",(E)-10-nitrooctadec-9-enoic acid
10-nitro-oleic acid,C521487,,Seizures,MESH,D012640,PTGS2,2.31,,14518562,C0036572,10-nitro-oleic acid,24836820,CCCCCCCCC(=CCCCCCCCC(=O)O)[N+](=O)[O-],C18H33NO4,WRADPCFZZWXOTI-BMRADRMJSA-N,"InChI=1S/C18H33NO4/c1-2-3-4-5-8-11-14-17(19(22)23)15-12-9-6-7-10-13-16-18(20)21/h15H,2-14,16H2,1H3,(H,20,21)/b17-15+",(E)-10-nitrooctadec-9-enoic acid
10-nitro-oleic acid,C521487,,Seizures,MESH,D012640,PTGS2,2.31,,14518562,C0149958,10-nitro-oleic acid,24836820,CCCCCCCCC(=CCCCCCCCC(=O)O)[N+](=O)[O-],C18H33NO4,WRADPCFZZWXOTI-BMRADRMJSA-N,"InChI=1S/C18H33NO4/c1-2-3-4-5-8-11-14-17(19(22)23)15-12-9-6-7-10-13-16-18(20)21/h15H,2-14,16H2,1H3,(H,20,21)/b17-15+",(E)-10-nitrooctadec-9-enoic acid
10-nitro-oleic acid,C521487,,Sepsis,MESH,D018805,MAPK1,14.93,,15489642,C1719672,10-nitro-oleic acid,24836820,CCCCCCCCC(=CCCCCCCCC(=O)O)[N+](=O)[O-],C18H33NO4,WRADPCFZZWXOTI-BMRADRMJSA-N,"InChI=1S/C18H33NO4/c1-2-3-4-5-8-11-14-17(19(22)23)15-12-9-6-7-10-13-16-18(20)21/h15H,2-14,16H2,1H3,(H,20,21)/b17-15+",(E)-10-nitrooctadec-9-enoic acid
10-nitro-oleic acid,C521487,,Sepsis,MESH,D018805,MAPK1,14.93,,15489642,C0243026,10-nitro-oleic acid,24836820,CCCCCCCCC(=CCCCCCCCC(=O)O)[N+](=O)[O-],C18H33NO4,WRADPCFZZWXOTI-BMRADRMJSA-N,"InChI=1S/C18H33NO4/c1-2-3-4-5-8-11-14-17(19(22)23)15-12-9-6-7-10-13-16-18(20)21/h15H,2-14,16H2,1H3,(H,20,21)/b17-15+",(E)-10-nitrooctadec-9-enoic acid
10-nitro-oleic acid,C521487,,"Shock, Septic",MESH,D012772,TNF,3.24,,20054000,C0036983,10-nitro-oleic acid,24836820,CCCCCCCCC(=CCCCCCCCC(=O)O)[N+](=O)[O-],C18H33NO4,WRADPCFZZWXOTI-BMRADRMJSA-N,"InChI=1S/C18H33NO4/c1-2-3-4-5-8-11-14-17(19(22)23)15-12-9-6-7-10-13-16-18(20)21/h15H,2-14,16H2,1H3,(H,20,21)/b17-15+",(E)-10-nitrooctadec-9-enoic acid
10-nitro-oleic acid,C521487,,Small Cell Lung Carcinoma,MESH,D055752,EGFR,3.86,,20837450,C0149925,10-nitro-oleic acid,24836820,CCCCCCCCC(=CCCCCCCCC(=O)O)[N+](=O)[O-],C18H33NO4,WRADPCFZZWXOTI-BMRADRMJSA-N,"InChI=1S/C18H33NO4/c1-2-3-4-5-8-11-14-17(19(22)23)15-12-9-6-7-10-13-16-18(20)21/h15H,2-14,16H2,1H3,(H,20,21)/b17-15+",(E)-10-nitrooctadec-9-enoic acid
10-nitro-oleic acid,C521487,,Squamous Cell Carcinoma of Head and Neck,MESH,D000077195,ABCC1,23.11,,25275603,C1168401,10-nitro-oleic acid,24836820,CCCCCCCCC(=CCCCCCCCC(=O)O)[N+](=O)[O-],C18H33NO4,WRADPCFZZWXOTI-BMRADRMJSA-N,"InChI=1S/C18H33NO4/c1-2-3-4-5-8-11-14-17(19(22)23)15-12-9-6-7-10-13-16-18(20)21/h15H,2-14,16H2,1H3,(H,20,21)/b17-15+",(E)-10-nitrooctadec-9-enoic acid
10-nitro-oleic acid,C521487,,Status Epilepticus,MESH,D013226,CASP8,16.64,,18571097,C0038220,10-nitro-oleic acid,24836820,CCCCCCCCC(=CCCCCCCCC(=O)O)[N+](=O)[O-],C18H33NO4,WRADPCFZZWXOTI-BMRADRMJSA-N,"InChI=1S/C18H33NO4/c1-2-3-4-5-8-11-14-17(19(22)23)15-12-9-6-7-10-13-16-18(20)21/h15H,2-14,16H2,1H3,(H,20,21)/b17-15+",(E)-10-nitrooctadec-9-enoic acid
10-nitro-oleic acid,C521487,,Stomach Neoplasms,MESH,D013274,BCL2L1,53.12,,26401016,C0038356,10-nitro-oleic acid,24836820,CCCCCCCCC(=CCCCCCCCC(=O)O)[N+](=O)[O-],C18H33NO4,WRADPCFZZWXOTI-BMRADRMJSA-N,"InChI=1S/C18H33NO4/c1-2-3-4-5-8-11-14-17(19(22)23)15-12-9-6-7-10-13-16-18(20)21/h15H,2-14,16H2,1H3,(H,20,21)/b17-15+",(E)-10-nitrooctadec-9-enoic acid
10-nitro-oleic acid,C521487,,Stomach Ulcer,MESH,D013276,MMP9,9.46,,17603938,C0038358,10-nitro-oleic acid,24836820,CCCCCCCCC(=CCCCCCCCC(=O)O)[N+](=O)[O-],C18H33NO4,WRADPCFZZWXOTI-BMRADRMJSA-N,"InChI=1S/C18H33NO4/c1-2-3-4-5-8-11-14-17(19(22)23)15-12-9-6-7-10-13-16-18(20)21/h15H,2-14,16H2,1H3,(H,20,21)/b17-15+",(E)-10-nitrooctadec-9-enoic acid
10-nitro-oleic acid,C521487,,Stroke,MESH,D020521,ICAM1,13.5,,20083630,C0038454,10-nitro-oleic acid,24836820,CCCCCCCCC(=CCCCCCCCC(=O)O)[N+](=O)[O-],C18H33NO4,WRADPCFZZWXOTI-BMRADRMJSA-N,"InChI=1S/C18H33NO4/c1-2-3-4-5-8-11-14-17(19(22)23)15-12-9-6-7-10-13-16-18(20)21/h15H,2-14,16H2,1H3,(H,20,21)/b17-15+",(E)-10-nitrooctadec-9-enoic acid
10-nitro-oleic acid,C521487,,Subarachnoid Hemorrhage,MESH,D013345,MMP9,12.67,,27157545,C0038525,10-nitro-oleic acid,24836820,CCCCCCCCC(=CCCCCCCCC(=O)O)[N+](=O)[O-],C18H33NO4,WRADPCFZZWXOTI-BMRADRMJSA-N,"InChI=1S/C18H33NO4/c1-2-3-4-5-8-11-14-17(19(22)23)15-12-9-6-7-10-13-16-18(20)21/h15H,2-14,16H2,1H3,(H,20,21)/b17-15+",(E)-10-nitrooctadec-9-enoic acid
10-nitro-oleic acid,C521487,,Substance Withdrawal Syndrome,MESH,D013375,MAPK1,7.51,,17549049,C0038587,10-nitro-oleic acid,24836820,CCCCCCCCC(=CCCCCCCCC(=O)O)[N+](=O)[O-],C18H33NO4,WRADPCFZZWXOTI-BMRADRMJSA-N,"InChI=1S/C18H33NO4/c1-2-3-4-5-8-11-14-17(19(22)23)15-12-9-6-7-10-13-16-18(20)21/h15H,2-14,16H2,1H3,(H,20,21)/b17-15+",(E)-10-nitrooctadec-9-enoic acid
10-nitro-oleic acid,C521487,,Substance Withdrawal Syndrome,MESH,D013375,MAPK1,7.51,,17549049,C0087169,10-nitro-oleic acid,24836820,CCCCCCCCC(=CCCCCCCCC(=O)O)[N+](=O)[O-],C18H33NO4,WRADPCFZZWXOTI-BMRADRMJSA-N,"InChI=1S/C18H33NO4/c1-2-3-4-5-8-11-14-17(19(22)23)15-12-9-6-7-10-13-16-18(20)21/h15H,2-14,16H2,1H3,(H,20,21)/b17-15+",(E)-10-nitrooctadec-9-enoic acid
10-nitro-oleic acid,C521487,,Thromboembolism,MESH,D013923,PLAU,4.04,,3718210,C0040038,10-nitro-oleic acid,24836820,CCCCCCCCC(=CCCCCCCCC(=O)O)[N+](=O)[O-],C18H33NO4,WRADPCFZZWXOTI-BMRADRMJSA-N,"InChI=1S/C18H33NO4/c1-2-3-4-5-8-11-14-17(19(22)23)15-12-9-6-7-10-13-16-18(20)21/h15H,2-14,16H2,1H3,(H,20,21)/b17-15+",(E)-10-nitrooctadec-9-enoic acid
10-nitro-oleic acid,C521487,,Thrombosis,MESH,D013927,HMOX1,12.66,,19168058,C0040053,10-nitro-oleic acid,24836820,CCCCCCCCC(=CCCCCCCCC(=O)O)[N+](=O)[O-],C18H33NO4,WRADPCFZZWXOTI-BMRADRMJSA-N,"InChI=1S/C18H33NO4/c1-2-3-4-5-8-11-14-17(19(22)23)15-12-9-6-7-10-13-16-18(20)21/h15H,2-14,16H2,1H3,(H,20,21)/b17-15+",(E)-10-nitrooctadec-9-enoic acid
10-nitro-oleic acid,C521487,,Urinary Bladder Neoplasms,MESH,D001749,CDKN1A,15.46,,18640142,C0005695,10-nitro-oleic acid,24836820,CCCCCCCCC(=CCCCCCCCC(=O)O)[N+](=O)[O-],C18H33NO4,WRADPCFZZWXOTI-BMRADRMJSA-N,"InChI=1S/C18H33NO4/c1-2-3-4-5-8-11-14-17(19(22)23)15-12-9-6-7-10-13-16-18(20)21/h15H,2-14,16H2,1H3,(H,20,21)/b17-15+",(E)-10-nitrooctadec-9-enoic acid
10-nitro-oleic acid,C521487,,Urinary Bladder Neoplasms,MESH,D001749,CDKN1A,15.46,,18640142,C0005684,10-nitro-oleic acid,24836820,CCCCCCCCC(=CCCCCCCCC(=O)O)[N+](=O)[O-],C18H33NO4,WRADPCFZZWXOTI-BMRADRMJSA-N,"InChI=1S/C18H33NO4/c1-2-3-4-5-8-11-14-17(19(22)23)15-12-9-6-7-10-13-16-18(20)21/h15H,2-14,16H2,1H3,(H,20,21)/b17-15+",(E)-10-nitrooctadec-9-enoic acid
10-nitro-oleic acid,C521487,,Urticaria,MESH,D014581,ICAM1,5.79,,12121561,C0042109,10-nitro-oleic acid,24836820,CCCCCCCCC(=CCCCCCCCC(=O)O)[N+](=O)[O-],C18H33NO4,WRADPCFZZWXOTI-BMRADRMJSA-N,"InChI=1S/C18H33NO4/c1-2-3-4-5-8-11-14-17(19(22)23)15-12-9-6-7-10-13-16-18(20)21/h15H,2-14,16H2,1H3,(H,20,21)/b17-15+",(E)-10-nitrooctadec-9-enoic acid
10-nitro-oleic acid,C521487,,Uterine Cervical Neoplasms,MESH,D002583,CASP8,12.27,,17450141,C4048328,10-nitro-oleic acid,24836820,CCCCCCCCC(=CCCCCCCCC(=O)O)[N+](=O)[O-],C18H33NO4,WRADPCFZZWXOTI-BMRADRMJSA-N,"InChI=1S/C18H33NO4/c1-2-3-4-5-8-11-14-17(19(22)23)15-12-9-6-7-10-13-16-18(20)21/h15H,2-14,16H2,1H3,(H,20,21)/b17-15+",(E)-10-nitrooctadec-9-enoic acid
10-nitro-oleic acid,C521487,,Vascular Diseases,MESH,D014652,IKBKB,6.77,,29036520,C0042373,10-nitro-oleic acid,24836820,CCCCCCCCC(=CCCCCCCCC(=O)O)[N+](=O)[O-],C18H33NO4,WRADPCFZZWXOTI-BMRADRMJSA-N,"InChI=1S/C18H33NO4/c1-2-3-4-5-8-11-14-17(19(22)23)15-12-9-6-7-10-13-16-18(20)21/h15H,2-14,16H2,1H3,(H,20,21)/b17-15+",(E)-10-nitrooctadec-9-enoic acid
10-nitro-oleic acid,C521487,,Vasculitis,MESH,D014657,NFKBIA,3.54,,28569748,C0042384,10-nitro-oleic acid,24836820,CCCCCCCCC(=CCCCCCCCC(=O)O)[N+](=O)[O-],C18H33NO4,WRADPCFZZWXOTI-BMRADRMJSA-N,"InChI=1S/C18H33NO4/c1-2-3-4-5-8-11-14-17(19(22)23)15-12-9-6-7-10-13-16-18(20)21/h15H,2-14,16H2,1H3,(H,20,21)/b17-15+",(E)-10-nitrooctadec-9-enoic acid
10-nitro-oleic acid,C521487,,Venous Thromboembolism,MESH,D054556,TNF,3.39,,22473048,C1861172,10-nitro-oleic acid,24836820,CCCCCCCCC(=CCCCCCCCC(=O)O)[N+](=O)[O-],C18H33NO4,WRADPCFZZWXOTI-BMRADRMJSA-N,"InChI=1S/C18H33NO4/c1-2-3-4-5-8-11-14-17(19(22)23)15-12-9-6-7-10-13-16-18(20)21/h15H,2-14,16H2,1H3,(H,20,21)/b17-15+",(E)-10-nitrooctadec-9-enoic acid
10-nitro-oleic acid,C521487,,Venous Thrombosis,MESH,D020246,PLAU,3.85,,15557913|3161212|3488869|6359570,C0042487,10-nitro-oleic acid,24836820,CCCCCCCCC(=CCCCCCCCC(=O)O)[N+](=O)[O-],C18H33NO4,WRADPCFZZWXOTI-BMRADRMJSA-N,"InChI=1S/C18H33NO4/c1-2-3-4-5-8-11-14-17(19(22)23)15-12-9-6-7-10-13-16-18(20)21/h15H,2-14,16H2,1H3,(H,20,21)/b17-15+",(E)-10-nitrooctadec-9-enoic acid
10-nitro-oleic acid,C521487,,Venous Thrombosis,MESH,D020246,PLAU,3.85,,15557913|3161212|3488869|6359570,C0149871,10-nitro-oleic acid,24836820,CCCCCCCCC(=CCCCCCCCC(=O)O)[N+](=O)[O-],C18H33NO4,WRADPCFZZWXOTI-BMRADRMJSA-N,"InChI=1S/C18H33NO4/c1-2-3-4-5-8-11-14-17(19(22)23)15-12-9-6-7-10-13-16-18(20)21/h15H,2-14,16H2,1H3,(H,20,21)/b17-15+",(E)-10-nitrooctadec-9-enoic acid
10-nitro-oleic acid,C521487,,Weight Gain,MESH,D015430,CAV1,5.21,,19030233,C0043094,10-nitro-oleic acid,24836820,CCCCCCCCC(=CCCCCCCCC(=O)O)[N+](=O)[O-],C18H33NO4,WRADPCFZZWXOTI-BMRADRMJSA-N,"InChI=1S/C18H33NO4/c1-2-3-4-5-8-11-14-17(19(22)23)15-12-9-6-7-10-13-16-18(20)21/h15H,2-14,16H2,1H3,(H,20,21)/b17-15+",(E)-10-nitrooctadec-9-enoic acid
10-propargyl-10-deazaaminopterin,C418863,,Alzheimer Disease,MESH,D000544,CASP3,3.72,,18077176,C0750901,10-propargyl-10-deazaaminopterin,148121,C#CCC(CC1=CN=C2C(=N1)C(=NC(=N2)N)N)C3=CC=C(C=C3)C(=O)NC(CCC(=O)O)C(=O)O,C23H23N7O5,OGSBUKJUDHAQEA-WMCAAGNKSA-N,"InChI=1S/C23H23N7O5/c1-2-3-14(10-15-11-26-20-18(27-15)19(24)29-23(25)30-20)12-4-6-13(7-5-12)21(33)28-16(22(34)35)8-9-17(31)32/h1,4-7,11,14,16H,3,8-10H2,(H,28,33)(H,31,32)(H,34,35)(H4,24,25,26,29,30)/t14?,16-/m0/s1","(2S)-2-[[4-[1-(2,4-diaminopteridin-6-yl)pent-4-yn-2-yl]benzoyl]amino]pentanedioic acid"
10-propargyl-10-deazaaminopterin,C418863,,"Colitis, Ulcerative",MESH,D003093,CASP3,4.04,,24055189,C0009324,10-propargyl-10-deazaaminopterin,148121,C#CCC(CC1=CN=C2C(=N1)C(=NC(=N2)N)N)C3=CC=C(C=C3)C(=O)NC(CCC(=O)O)C(=O)O,C23H23N7O5,OGSBUKJUDHAQEA-WMCAAGNKSA-N,"InChI=1S/C23H23N7O5/c1-2-3-14(10-15-11-26-20-18(27-15)19(24)29-23(25)30-20)12-4-6-13(7-5-12)21(33)28-16(22(34)35)8-9-17(31)32/h1,4-7,11,14,16H,3,8-10H2,(H,28,33)(H,31,32)(H,34,35)(H4,24,25,26,29,30)/t14?,16-/m0/s1","(2S)-2-[[4-[1-(2,4-diaminopteridin-6-yl)pent-4-yn-2-yl]benzoyl]amino]pentanedioic acid"
10-propargyl-10-deazaaminopterin,C418863,,"Diabetes Mellitus, Type 2",MESH,D003924,CASP3,3.46,,15531508,C0011860,10-propargyl-10-deazaaminopterin,148121,C#CCC(CC1=CN=C2C(=N1)C(=NC(=N2)N)N)C3=CC=C(C=C3)C(=O)NC(CCC(=O)O)C(=O)O,C23H23N7O5,OGSBUKJUDHAQEA-WMCAAGNKSA-N,"InChI=1S/C23H23N7O5/c1-2-3-14(10-15-11-26-20-18(27-15)19(24)29-23(25)30-20)12-4-6-13(7-5-12)21(33)28-16(22(34)35)8-9-17(31)32/h1,4-7,11,14,16H,3,8-10H2,(H,28,33)(H,31,32)(H,34,35)(H4,24,25,26,29,30)/t14?,16-/m0/s1","(2S)-2-[[4-[1-(2,4-diaminopteridin-6-yl)pent-4-yn-2-yl]benzoyl]amino]pentanedioic acid"
10-propargyl-10-deazaaminopterin,C418863,,Diabetic Neuropathies,MESH,D003929,CASP3,4.36,,12502508,C0271680,10-propargyl-10-deazaaminopterin,148121,C#CCC(CC1=CN=C2C(=N1)C(=NC(=N2)N)N)C3=CC=C(C=C3)C(=O)NC(CCC(=O)O)C(=O)O,C23H23N7O5,OGSBUKJUDHAQEA-WMCAAGNKSA-N,"InChI=1S/C23H23N7O5/c1-2-3-14(10-15-11-26-20-18(27-15)19(24)29-23(25)30-20)12-4-6-13(7-5-12)21(33)28-16(22(34)35)8-9-17(31)32/h1,4-7,11,14,16H,3,8-10H2,(H,28,33)(H,31,32)(H,34,35)(H4,24,25,26,29,30)/t14?,16-/m0/s1","(2S)-2-[[4-[1-(2,4-diaminopteridin-6-yl)pent-4-yn-2-yl]benzoyl]amino]pentanedioic acid"
10-propargyl-10-deazaaminopterin,C418863,,Diabetic Retinopathy,MESH,D003930,CASP3,4.58,,20654064,C0011884,10-propargyl-10-deazaaminopterin,148121,C#CCC(CC1=CN=C2C(=N1)C(=NC(=N2)N)N)C3=CC=C(C=C3)C(=O)NC(CCC(=O)O)C(=O)O,C23H23N7O5,OGSBUKJUDHAQEA-WMCAAGNKSA-N,"InChI=1S/C23H23N7O5/c1-2-3-14(10-15-11-26-20-18(27-15)19(24)29-23(25)30-20)12-4-6-13(7-5-12)21(33)28-16(22(34)35)8-9-17(31)32/h1,4-7,11,14,16H,3,8-10H2,(H,28,33)(H,31,32)(H,34,35)(H4,24,25,26,29,30)/t14?,16-/m0/s1","(2S)-2-[[4-[1-(2,4-diaminopteridin-6-yl)pent-4-yn-2-yl]benzoyl]amino]pentanedioic acid"
10-propargyl-10-deazaaminopterin,C418863,,Heart Valve Diseases,MESH,D006349,CASP3,4.4,,21335463,C0018824,10-propargyl-10-deazaaminopterin,148121,C#CCC(CC1=CN=C2C(=N1)C(=NC(=N2)N)N)C3=CC=C(C=C3)C(=O)NC(CCC(=O)O)C(=O)O,C23H23N7O5,OGSBUKJUDHAQEA-WMCAAGNKSA-N,"InChI=1S/C23H23N7O5/c1-2-3-14(10-15-11-26-20-18(27-15)19(24)29-23(25)30-20)12-4-6-13(7-5-12)21(33)28-16(22(34)35)8-9-17(31)32/h1,4-7,11,14,16H,3,8-10H2,(H,28,33)(H,31,32)(H,34,35)(H4,24,25,26,29,30)/t14?,16-/m0/s1","(2S)-2-[[4-[1-(2,4-diaminopteridin-6-yl)pent-4-yn-2-yl]benzoyl]amino]pentanedioic acid"
10-propargyl-10-deazaaminopterin,C418863,,"Lymphoma, Non-Hodgkin",MESH,D008228,,,,16467107,C0079740,10-propargyl-10-deazaaminopterin,148121,C#CCC(CC1=CN=C2C(=N1)C(=NC(=N2)N)N)C3=CC=C(C=C3)C(=O)NC(CCC(=O)O)C(=O)O,C23H23N7O5,OGSBUKJUDHAQEA-WMCAAGNKSA-N,"InChI=1S/C23H23N7O5/c1-2-3-14(10-15-11-26-20-18(27-15)19(24)29-23(25)30-20)12-4-6-13(7-5-12)21(33)28-16(22(34)35)8-9-17(31)32/h1,4-7,11,14,16H,3,8-10H2,(H,28,33)(H,31,32)(H,34,35)(H4,24,25,26,29,30)/t14?,16-/m0/s1","(2S)-2-[[4-[1-(2,4-diaminopteridin-6-yl)pent-4-yn-2-yl]benzoyl]amino]pentanedioic acid"
10-propargyl-10-deazaaminopterin,C418863,,"Lymphoma, Non-Hodgkin",MESH,D008228,,,,16467107,C0024305,10-propargyl-10-deazaaminopterin,148121,C#CCC(CC1=CN=C2C(=N1)C(=NC(=N2)N)N)C3=CC=C(C=C3)C(=O)NC(CCC(=O)O)C(=O)O,C23H23N7O5,OGSBUKJUDHAQEA-WMCAAGNKSA-N,"InChI=1S/C23H23N7O5/c1-2-3-14(10-15-11-26-20-18(27-15)19(24)29-23(25)30-20)12-4-6-13(7-5-12)21(33)28-16(22(34)35)8-9-17(31)32/h1,4-7,11,14,16H,3,8-10H2,(H,28,33)(H,31,32)(H,34,35)(H4,24,25,26,29,30)/t14?,16-/m0/s1","(2S)-2-[[4-[1-(2,4-diaminopteridin-6-yl)pent-4-yn-2-yl]benzoyl]amino]pentanedioic acid"
10-propargyl-10-deazaaminopterin,C418863,,Myocardial Infarction,MESH,D009203,CASP3,3.32,,25450231,C0027051,10-propargyl-10-deazaaminopterin,148121,C#CCC(CC1=CN=C2C(=N1)C(=NC(=N2)N)N)C3=CC=C(C=C3)C(=O)NC(CCC(=O)O)C(=O)O,C23H23N7O5,OGSBUKJUDHAQEA-WMCAAGNKSA-N,"InChI=1S/C23H23N7O5/c1-2-3-14(10-15-11-26-20-18(27-15)19(24)29-23(25)30-20)12-4-6-13(7-5-12)21(33)28-16(22(34)35)8-9-17(31)32/h1,4-7,11,14,16H,3,8-10H2,(H,28,33)(H,31,32)(H,34,35)(H4,24,25,26,29,30)/t14?,16-/m0/s1","(2S)-2-[[4-[1-(2,4-diaminopteridin-6-yl)pent-4-yn-2-yl]benzoyl]amino]pentanedioic acid"
10-propargyl-10-deazaaminopterin,C418863,,Myocardial Reperfusion Injury,MESH,D015428,CASP3,3.81,,14998631,C0027055,10-propargyl-10-deazaaminopterin,148121,C#CCC(CC1=CN=C2C(=N1)C(=NC(=N2)N)N)C3=CC=C(C=C3)C(=O)NC(CCC(=O)O)C(=O)O,C23H23N7O5,OGSBUKJUDHAQEA-WMCAAGNKSA-N,"InChI=1S/C23H23N7O5/c1-2-3-14(10-15-11-26-20-18(27-15)19(24)29-23(25)30-20)12-4-6-13(7-5-12)21(33)28-16(22(34)35)8-9-17(31)32/h1,4-7,11,14,16H,3,8-10H2,(H,28,33)(H,31,32)(H,34,35)(H4,24,25,26,29,30)/t14?,16-/m0/s1","(2S)-2-[[4-[1-(2,4-diaminopteridin-6-yl)pent-4-yn-2-yl]benzoyl]amino]pentanedioic acid"
10-propargyl-10-deazaaminopterin,C418863,,Neurotoxicity Syndromes,MESH,D020258,CASP3,3.59,,21972528,C0235032,10-propargyl-10-deazaaminopterin,148121,C#CCC(CC1=CN=C2C(=N1)C(=NC(=N2)N)N)C3=CC=C(C=C3)C(=O)NC(CCC(=O)O)C(=O)O,C23H23N7O5,OGSBUKJUDHAQEA-WMCAAGNKSA-N,"InChI=1S/C23H23N7O5/c1-2-3-14(10-15-11-26-20-18(27-15)19(24)29-23(25)30-20)12-4-6-13(7-5-12)21(33)28-16(22(34)35)8-9-17(31)32/h1,4-7,11,14,16H,3,8-10H2,(H,28,33)(H,31,32)(H,34,35)(H4,24,25,26,29,30)/t14?,16-/m0/s1","(2S)-2-[[4-[1-(2,4-diaminopteridin-6-yl)pent-4-yn-2-yl]benzoyl]amino]pentanedioic acid"
10-propargyl-10-deazaaminopterin,C418863,,Retinal Detachment,MESH,D012163,CASP3,4.97,,18497877,C0035305,10-propargyl-10-deazaaminopterin,148121,C#CCC(CC1=CN=C2C(=N1)C(=NC(=N2)N)N)C3=CC=C(C=C3)C(=O)NC(CCC(=O)O)C(=O)O,C23H23N7O5,OGSBUKJUDHAQEA-WMCAAGNKSA-N,"InChI=1S/C23H23N7O5/c1-2-3-14(10-15-11-26-20-18(27-15)19(24)29-23(25)30-20)12-4-6-13(7-5-12)21(33)28-16(22(34)35)8-9-17(31)32/h1,4-7,11,14,16H,3,8-10H2,(H,28,33)(H,31,32)(H,34,35)(H4,24,25,26,29,30)/t14?,16-/m0/s1","(2S)-2-[[4-[1-(2,4-diaminopteridin-6-yl)pent-4-yn-2-yl]benzoyl]amino]pentanedioic acid"
10-propargyl-10-deazaaminopterin,C418863,,Sepsis,MESH,D018805,CASP3,3.94,,16003065,C1719672,10-propargyl-10-deazaaminopterin,148121,C#CCC(CC1=CN=C2C(=N1)C(=NC(=N2)N)N)C3=CC=C(C=C3)C(=O)NC(CCC(=O)O)C(=O)O,C23H23N7O5,OGSBUKJUDHAQEA-WMCAAGNKSA-N,"InChI=1S/C23H23N7O5/c1-2-3-14(10-15-11-26-20-18(27-15)19(24)29-23(25)30-20)12-4-6-13(7-5-12)21(33)28-16(22(34)35)8-9-17(31)32/h1,4-7,11,14,16H,3,8-10H2,(H,28,33)(H,31,32)(H,34,35)(H4,24,25,26,29,30)/t14?,16-/m0/s1","(2S)-2-[[4-[1-(2,4-diaminopteridin-6-yl)pent-4-yn-2-yl]benzoyl]amino]pentanedioic acid"
10-propargyl-10-deazaaminopterin,C418863,,Sepsis,MESH,D018805,CASP3,3.94,,16003065,C0243026,10-propargyl-10-deazaaminopterin,148121,C#CCC(CC1=CN=C2C(=N1)C(=NC(=N2)N)N)C3=CC=C(C=C3)C(=O)NC(CCC(=O)O)C(=O)O,C23H23N7O5,OGSBUKJUDHAQEA-WMCAAGNKSA-N,"InChI=1S/C23H23N7O5/c1-2-3-14(10-15-11-26-20-18(27-15)19(24)29-23(25)30-20)12-4-6-13(7-5-12)21(33)28-16(22(34)35)8-9-17(31)32/h1,4-7,11,14,16H,3,8-10H2,(H,28,33)(H,31,32)(H,34,35)(H4,24,25,26,29,30)/t14?,16-/m0/s1","(2S)-2-[[4-[1-(2,4-diaminopteridin-6-yl)pent-4-yn-2-yl]benzoyl]amino]pentanedioic acid"
10-propargyl-10-deazaaminopterin,C418863,,Status Epilepticus,MESH,D013226,CASP3,3.64,,16679645|18571097,C0038220,10-propargyl-10-deazaaminopterin,148121,C#CCC(CC1=CN=C2C(=N1)C(=NC(=N2)N)N)C3=CC=C(C=C3)C(=O)NC(CCC(=O)O)C(=O)O,C23H23N7O5,OGSBUKJUDHAQEA-WMCAAGNKSA-N,"InChI=1S/C23H23N7O5/c1-2-3-14(10-15-11-26-20-18(27-15)19(24)29-23(25)30-20)12-4-6-13(7-5-12)21(33)28-16(22(34)35)8-9-17(31)32/h1,4-7,11,14,16H,3,8-10H2,(H,28,33)(H,31,32)(H,34,35)(H4,24,25,26,29,30)/t14?,16-/m0/s1","(2S)-2-[[4-[1-(2,4-diaminopteridin-6-yl)pent-4-yn-2-yl]benzoyl]amino]pentanedioic acid"
10-propargyl-10-deazaaminopterin,C418863,,Subarachnoid Hemorrhage,MESH,D013345,CASP3,4.31,,24602480,C0038525,10-propargyl-10-deazaaminopterin,148121,C#CCC(CC1=CN=C2C(=N1)C(=NC(=N2)N)N)C3=CC=C(C=C3)C(=O)NC(CCC(=O)O)C(=O)O,C23H23N7O5,OGSBUKJUDHAQEA-WMCAAGNKSA-N,"InChI=1S/C23H23N7O5/c1-2-3-14(10-15-11-26-20-18(27-15)19(24)29-23(25)30-20)12-4-6-13(7-5-12)21(33)28-16(22(34)35)8-9-17(31)32/h1,4-7,11,14,16H,3,8-10H2,(H,28,33)(H,31,32)(H,34,35)(H4,24,25,26,29,30)/t14?,16-/m0/s1","(2S)-2-[[4-[1-(2,4-diaminopteridin-6-yl)pent-4-yn-2-yl]benzoyl]amino]pentanedioic acid"
"10'(Z),13'(E),15'(E)-heptadecatrienylhydroquinone",C471674,,"Abortion, Spontaneous",MESH,D000022,TNFSF10,4.09,,18539642,C0000822,"10'(Z),13'(E),15'(E)-heptadecatrienylhydroquinone",11724959,CC=CC=CCC=CCCCCCCCCCC1=C(C=CC(=C1)O)O,C23H34O2,OILIDQCJCUQAGV-YCLNNTPMSA-N,"InChI=1S/C23H34O2/c1-2-3-4-5-6-7-8-9-10-11-12-13-14-15-16-17-21-20-22(24)18-19-23(21)25/h2-5,7-8,18-20,24-25H,6,9-17H2,1H3/b3-2+,5-4+,8-7-","2-[(10Z,13E,15E)-heptadeca-10,13,15-trienyl]benzene-1,4-diol"
"10'(Z),13'(E),15'(E)-heptadecatrienylhydroquinone",C471674,,"Abortion, Spontaneous",MESH,D000022,TNFSF10,4.09,,18539642,C4552766,"10'(Z),13'(E),15'(E)-heptadecatrienylhydroquinone",11724959,CC=CC=CCC=CCCCCCCCCCC1=C(C=CC(=C1)O)O,C23H34O2,OILIDQCJCUQAGV-YCLNNTPMSA-N,"InChI=1S/C23H34O2/c1-2-3-4-5-6-7-8-9-10-11-12-13-14-15-16-17-21-20-22(24)18-19-23(21)25/h2-5,7-8,18-20,24-25H,6,9-17H2,1H3/b3-2+,5-4+,8-7-","2-[(10Z,13E,15E)-heptadeca-10,13,15-trienyl]benzene-1,4-diol"
"10'(Z),13'(E),15'(E)-heptadecatrienylhydroquinone",C471674,,Adenocarcinoma of Lung,MESH,D000077192,MAP2K1,12.23,,22135231,C0152013,"10'(Z),13'(E),15'(E)-heptadecatrienylhydroquinone",11724959,CC=CC=CCC=CCCCCCCCCCC1=C(C=CC(=C1)O)O,C23H34O2,OILIDQCJCUQAGV-YCLNNTPMSA-N,"InChI=1S/C23H34O2/c1-2-3-4-5-6-7-8-9-10-11-12-13-14-15-16-17-21-20-22(24)18-19-23(21)25/h2-5,7-8,18-20,24-25H,6,9-17H2,1H3/b3-2+,5-4+,8-7-","2-[(10Z,13E,15E)-heptadeca-10,13,15-trienyl]benzene-1,4-diol"
"10'(Z),13'(E),15'(E)-heptadecatrienylhydroquinone",C471674,,Alzheimer Disease,MESH,D000544,CASP3,3.11,,18077176,C0750901,"10'(Z),13'(E),15'(E)-heptadecatrienylhydroquinone",11724959,CC=CC=CCC=CCCCCCCCCCC1=C(C=CC(=C1)O)O,C23H34O2,OILIDQCJCUQAGV-YCLNNTPMSA-N,"InChI=1S/C23H34O2/c1-2-3-4-5-6-7-8-9-10-11-12-13-14-15-16-17-21-20-22(24)18-19-23(21)25/h2-5,7-8,18-20,24-25H,6,9-17H2,1H3/b3-2+,5-4+,8-7-","2-[(10Z,13E,15E)-heptadeca-10,13,15-trienyl]benzene-1,4-diol"
"10'(Z),13'(E),15'(E)-heptadecatrienylhydroquinone",C471674,,Breast Neoplasms,MESH,D001943,DDIT3,7.64,,14604972,C0678222,"10'(Z),13'(E),15'(E)-heptadecatrienylhydroquinone",11724959,CC=CC=CCC=CCCCCCCCCCC1=C(C=CC(=C1)O)O,C23H34O2,OILIDQCJCUQAGV-YCLNNTPMSA-N,"InChI=1S/C23H34O2/c1-2-3-4-5-6-7-8-9-10-11-12-13-14-15-16-17-21-20-22(24)18-19-23(21)25/h2-5,7-8,18-20,24-25H,6,9-17H2,1H3/b3-2+,5-4+,8-7-","2-[(10Z,13E,15E)-heptadeca-10,13,15-trienyl]benzene-1,4-diol"
"10'(Z),13'(E),15'(E)-heptadecatrienylhydroquinone",C471674,,Breast Neoplasms,MESH,D001943,DDIT3,7.64,,14604972,C0006142,"10'(Z),13'(E),15'(E)-heptadecatrienylhydroquinone",11724959,CC=CC=CCC=CCCCCCCCCCC1=C(C=CC(=C1)O)O,C23H34O2,OILIDQCJCUQAGV-YCLNNTPMSA-N,"InChI=1S/C23H34O2/c1-2-3-4-5-6-7-8-9-10-11-12-13-14-15-16-17-21-20-22(24)18-19-23(21)25/h2-5,7-8,18-20,24-25H,6,9-17H2,1H3/b3-2+,5-4+,8-7-","2-[(10Z,13E,15E)-heptadeca-10,13,15-trienyl]benzene-1,4-diol"
"10'(Z),13'(E),15'(E)-heptadecatrienylhydroquinone",C471674,,"Carcinoma, Hepatocellular",MESH,D006528,TNFSF10,5.6,,17326159,C2239176,"10'(Z),13'(E),15'(E)-heptadecatrienylhydroquinone",11724959,CC=CC=CCC=CCCCCCCCCCC1=C(C=CC(=C1)O)O,C23H34O2,OILIDQCJCUQAGV-YCLNNTPMSA-N,"InChI=1S/C23H34O2/c1-2-3-4-5-6-7-8-9-10-11-12-13-14-15-16-17-21-20-22(24)18-19-23(21)25/h2-5,7-8,18-20,24-25H,6,9-17H2,1H3/b3-2+,5-4+,8-7-","2-[(10Z,13E,15E)-heptadeca-10,13,15-trienyl]benzene-1,4-diol"
"10'(Z),13'(E),15'(E)-heptadecatrienylhydroquinone",C471674,,"Carcinoma, Renal Cell",MESH,D002292,TNFSF10,4,,20403343,C0007134,"10'(Z),13'(E),15'(E)-heptadecatrienylhydroquinone",11724959,CC=CC=CCC=CCCCCCCCCCC1=C(C=CC(=C1)O)O,C23H34O2,OILIDQCJCUQAGV-YCLNNTPMSA-N,"InChI=1S/C23H34O2/c1-2-3-4-5-6-7-8-9-10-11-12-13-14-15-16-17-21-20-22(24)18-19-23(21)25/h2-5,7-8,18-20,24-25H,6,9-17H2,1H3/b3-2+,5-4+,8-7-","2-[(10Z,13E,15E)-heptadeca-10,13,15-trienyl]benzene-1,4-diol"
"10'(Z),13'(E),15'(E)-heptadecatrienylhydroquinone",C471674,,"Colitis, Ulcerative",MESH,D003093,CASP3,3.42,,24055189,C0009324,"10'(Z),13'(E),15'(E)-heptadecatrienylhydroquinone",11724959,CC=CC=CCC=CCCCCCCCCCC1=C(C=CC(=C1)O)O,C23H34O2,OILIDQCJCUQAGV-YCLNNTPMSA-N,"InChI=1S/C23H34O2/c1-2-3-4-5-6-7-8-9-10-11-12-13-14-15-16-17-21-20-22(24)18-19-23(21)25/h2-5,7-8,18-20,24-25H,6,9-17H2,1H3/b3-2+,5-4+,8-7-","2-[(10Z,13E,15E)-heptadeca-10,13,15-trienyl]benzene-1,4-diol"
"10'(Z),13'(E),15'(E)-heptadecatrienylhydroquinone",C471674,,Colonic Neoplasms,MESH,D003110,TNFSF10,3.71,,15993848,C0009375,"10'(Z),13'(E),15'(E)-heptadecatrienylhydroquinone",11724959,CC=CC=CCC=CCCCCCCCCCC1=C(C=CC(=C1)O)O,C23H34O2,OILIDQCJCUQAGV-YCLNNTPMSA-N,"InChI=1S/C23H34O2/c1-2-3-4-5-6-7-8-9-10-11-12-13-14-15-16-17-21-20-22(24)18-19-23(21)25/h2-5,7-8,18-20,24-25H,6,9-17H2,1H3/b3-2+,5-4+,8-7-","2-[(10Z,13E,15E)-heptadeca-10,13,15-trienyl]benzene-1,4-diol"
"10'(Z),13'(E),15'(E)-heptadecatrienylhydroquinone",C471674,,Colorectal Neoplasms,MESH,D015179,TNFSF10,3.65,,17273769,C0009404,"10'(Z),13'(E),15'(E)-heptadecatrienylhydroquinone",11724959,CC=CC=CCC=CCCCCCCCCCC1=C(C=CC(=C1)O)O,C23H34O2,OILIDQCJCUQAGV-YCLNNTPMSA-N,"InChI=1S/C23H34O2/c1-2-3-4-5-6-7-8-9-10-11-12-13-14-15-16-17-21-20-22(24)18-19-23(21)25/h2-5,7-8,18-20,24-25H,6,9-17H2,1H3/b3-2+,5-4+,8-7-","2-[(10Z,13E,15E)-heptadeca-10,13,15-trienyl]benzene-1,4-diol"
"10'(Z),13'(E),15'(E)-heptadecatrienylhydroquinone",C471674,,Colorectal Neoplasms,MESH,D015179,TNFSF10,3.65,,17273769,C0009402,"10'(Z),13'(E),15'(E)-heptadecatrienylhydroquinone",11724959,CC=CC=CCC=CCCCCCCCCCC1=C(C=CC(=C1)O)O,C23H34O2,OILIDQCJCUQAGV-YCLNNTPMSA-N,"InChI=1S/C23H34O2/c1-2-3-4-5-6-7-8-9-10-11-12-13-14-15-16-17-21-20-22(24)18-19-23(21)25/h2-5,7-8,18-20,24-25H,6,9-17H2,1H3/b3-2+,5-4+,8-7-","2-[(10Z,13E,15E)-heptadeca-10,13,15-trienyl]benzene-1,4-diol"
"10'(Z),13'(E),15'(E)-heptadecatrienylhydroquinone",C471674,,"Diabetes Mellitus, Type 2",MESH,D003924,CASP3,2.86,,15531508,C0011860,"10'(Z),13'(E),15'(E)-heptadecatrienylhydroquinone",11724959,CC=CC=CCC=CCCCCCCCCCC1=C(C=CC(=C1)O)O,C23H34O2,OILIDQCJCUQAGV-YCLNNTPMSA-N,"InChI=1S/C23H34O2/c1-2-3-4-5-6-7-8-9-10-11-12-13-14-15-16-17-21-20-22(24)18-19-23(21)25/h2-5,7-8,18-20,24-25H,6,9-17H2,1H3/b3-2+,5-4+,8-7-","2-[(10Z,13E,15E)-heptadeca-10,13,15-trienyl]benzene-1,4-diol"
"10'(Z),13'(E),15'(E)-heptadecatrienylhydroquinone",C471674,,Diabetic Neuropathies,MESH,D003929,CASP3,3.73,,12502508,C0271680,"10'(Z),13'(E),15'(E)-heptadecatrienylhydroquinone",11724959,CC=CC=CCC=CCCCCCCCCCC1=C(C=CC(=C1)O)O,C23H34O2,OILIDQCJCUQAGV-YCLNNTPMSA-N,"InChI=1S/C23H34O2/c1-2-3-4-5-6-7-8-9-10-11-12-13-14-15-16-17-21-20-22(24)18-19-23(21)25/h2-5,7-8,18-20,24-25H,6,9-17H2,1H3/b3-2+,5-4+,8-7-","2-[(10Z,13E,15E)-heptadeca-10,13,15-trienyl]benzene-1,4-diol"
"10'(Z),13'(E),15'(E)-heptadecatrienylhydroquinone",C471674,,Diabetic Retinopathy,MESH,D003930,CASP3,3.96,,20654064,C0011884,"10'(Z),13'(E),15'(E)-heptadecatrienylhydroquinone",11724959,CC=CC=CCC=CCCCCCCCCCC1=C(C=CC(=C1)O)O,C23H34O2,OILIDQCJCUQAGV-YCLNNTPMSA-N,"InChI=1S/C23H34O2/c1-2-3-4-5-6-7-8-9-10-11-12-13-14-15-16-17-21-20-22(24)18-19-23(21)25/h2-5,7-8,18-20,24-25H,6,9-17H2,1H3/b3-2+,5-4+,8-7-","2-[(10Z,13E,15E)-heptadeca-10,13,15-trienyl]benzene-1,4-diol"
"10'(Z),13'(E),15'(E)-heptadecatrienylhydroquinone",C471674,,Endometrial Neoplasms,MESH,D016889,TNFSF10,4.25,,20071162,C0476089,"10'(Z),13'(E),15'(E)-heptadecatrienylhydroquinone",11724959,CC=CC=CCC=CCCCCCCCCCC1=C(C=CC(=C1)O)O,C23H34O2,OILIDQCJCUQAGV-YCLNNTPMSA-N,"InChI=1S/C23H34O2/c1-2-3-4-5-6-7-8-9-10-11-12-13-14-15-16-17-21-20-22(24)18-19-23(21)25/h2-5,7-8,18-20,24-25H,6,9-17H2,1H3/b3-2+,5-4+,8-7-","2-[(10Z,13E,15E)-heptadeca-10,13,15-trienyl]benzene-1,4-diol"
"10'(Z),13'(E),15'(E)-heptadecatrienylhydroquinone",C471674,,Fatty Liver,MESH,D005234,DDIT3,3.34,,27664470,C0015695,"10'(Z),13'(E),15'(E)-heptadecatrienylhydroquinone",11724959,CC=CC=CCC=CCCCCCCCCCC1=C(C=CC(=C1)O)O,C23H34O2,OILIDQCJCUQAGV-YCLNNTPMSA-N,"InChI=1S/C23H34O2/c1-2-3-4-5-6-7-8-9-10-11-12-13-14-15-16-17-21-20-22(24)18-19-23(21)25/h2-5,7-8,18-20,24-25H,6,9-17H2,1H3/b3-2+,5-4+,8-7-","2-[(10Z,13E,15E)-heptadeca-10,13,15-trienyl]benzene-1,4-diol"
"10'(Z),13'(E),15'(E)-heptadecatrienylhydroquinone",C471674,,Glioblastoma,MESH,D005909,TNFSF10,4.12,,21877938,C0017636,"10'(Z),13'(E),15'(E)-heptadecatrienylhydroquinone",11724959,CC=CC=CCC=CCCCCCCCCCC1=C(C=CC(=C1)O)O,C23H34O2,OILIDQCJCUQAGV-YCLNNTPMSA-N,"InChI=1S/C23H34O2/c1-2-3-4-5-6-7-8-9-10-11-12-13-14-15-16-17-21-20-22(24)18-19-23(21)25/h2-5,7-8,18-20,24-25H,6,9-17H2,1H3/b3-2+,5-4+,8-7-","2-[(10Z,13E,15E)-heptadeca-10,13,15-trienyl]benzene-1,4-diol"
"10'(Z),13'(E),15'(E)-heptadecatrienylhydroquinone",C471674,,Glioblastoma,MESH,D005909,TNFSF10,4.12,,21877938,C0334588,"10'(Z),13'(E),15'(E)-heptadecatrienylhydroquinone",11724959,CC=CC=CCC=CCCCCCCCCCC1=C(C=CC(=C1)O)O,C23H34O2,OILIDQCJCUQAGV-YCLNNTPMSA-N,"InChI=1S/C23H34O2/c1-2-3-4-5-6-7-8-9-10-11-12-13-14-15-16-17-21-20-22(24)18-19-23(21)25/h2-5,7-8,18-20,24-25H,6,9-17H2,1H3/b3-2+,5-4+,8-7-","2-[(10Z,13E,15E)-heptadeca-10,13,15-trienyl]benzene-1,4-diol"
"10'(Z),13'(E),15'(E)-heptadecatrienylhydroquinone",C471674,,Glioblastoma,MESH,D005909,TNFSF10,4.12,,21877938,C1621958,"10'(Z),13'(E),15'(E)-heptadecatrienylhydroquinone",11724959,CC=CC=CCC=CCCCCCCCCCC1=C(C=CC(=C1)O)O,C23H34O2,OILIDQCJCUQAGV-YCLNNTPMSA-N,"InChI=1S/C23H34O2/c1-2-3-4-5-6-7-8-9-10-11-12-13-14-15-16-17-21-20-22(24)18-19-23(21)25/h2-5,7-8,18-20,24-25H,6,9-17H2,1H3/b3-2+,5-4+,8-7-","2-[(10Z,13E,15E)-heptadeca-10,13,15-trienyl]benzene-1,4-diol"
"10'(Z),13'(E),15'(E)-heptadecatrienylhydroquinone",C471674,,Heart Valve Diseases,MESH,D006349,CASP3,3.78,,21335463,C0018824,"10'(Z),13'(E),15'(E)-heptadecatrienylhydroquinone",11724959,CC=CC=CCC=CCCCCCCCCCC1=C(C=CC(=C1)O)O,C23H34O2,OILIDQCJCUQAGV-YCLNNTPMSA-N,"InChI=1S/C23H34O2/c1-2-3-4-5-6-7-8-9-10-11-12-13-14-15-16-17-21-20-22(24)18-19-23(21)25/h2-5,7-8,18-20,24-25H,6,9-17H2,1H3/b3-2+,5-4+,8-7-","2-[(10Z,13E,15E)-heptadeca-10,13,15-trienyl]benzene-1,4-diol"
"10'(Z),13'(E),15'(E)-heptadecatrienylhydroquinone",C471674,,HIV Infections,MESH,D015658,GADD45A,3.93,,12878215,C0019693,"10'(Z),13'(E),15'(E)-heptadecatrienylhydroquinone",11724959,CC=CC=CCC=CCCCCCCCCCC1=C(C=CC(=C1)O)O,C23H34O2,OILIDQCJCUQAGV-YCLNNTPMSA-N,"InChI=1S/C23H34O2/c1-2-3-4-5-6-7-8-9-10-11-12-13-14-15-16-17-21-20-22(24)18-19-23(21)25/h2-5,7-8,18-20,24-25H,6,9-17H2,1H3/b3-2+,5-4+,8-7-","2-[(10Z,13E,15E)-heptadeca-10,13,15-trienyl]benzene-1,4-diol"
"10'(Z),13'(E),15'(E)-heptadecatrienylhydroquinone",C471674,,HIV Infections,MESH,D015658,GADD45A,3.93,,12878215,C4505456,"10'(Z),13'(E),15'(E)-heptadecatrienylhydroquinone",11724959,CC=CC=CCC=CCCCCCCCCCC1=C(C=CC(=C1)O)O,C23H34O2,OILIDQCJCUQAGV-YCLNNTPMSA-N,"InChI=1S/C23H34O2/c1-2-3-4-5-6-7-8-9-10-11-12-13-14-15-16-17-21-20-22(24)18-19-23(21)25/h2-5,7-8,18-20,24-25H,6,9-17H2,1H3/b3-2+,5-4+,8-7-","2-[(10Z,13E,15E)-heptadeca-10,13,15-trienyl]benzene-1,4-diol"
"10'(Z),13'(E),15'(E)-heptadecatrienylhydroquinone",C471674,,"Influenza, Human",MESH,D007251,TNFSF10,4.42,,23326326,C0021400,"10'(Z),13'(E),15'(E)-heptadecatrienylhydroquinone",11724959,CC=CC=CCC=CCCCCCCCCCC1=C(C=CC(=C1)O)O,C23H34O2,OILIDQCJCUQAGV-YCLNNTPMSA-N,"InChI=1S/C23H34O2/c1-2-3-4-5-6-7-8-9-10-11-12-13-14-15-16-17-21-20-22(24)18-19-23(21)25/h2-5,7-8,18-20,24-25H,6,9-17H2,1H3/b3-2+,5-4+,8-7-","2-[(10Z,13E,15E)-heptadeca-10,13,15-trienyl]benzene-1,4-diol"
"10'(Z),13'(E),15'(E)-heptadecatrienylhydroquinone",C471674,,"Ischemic Attack, Transient",MESH,D002546,BAD,9.66,,12629175,C0007787,"10'(Z),13'(E),15'(E)-heptadecatrienylhydroquinone",11724959,CC=CC=CCC=CCCCCCCCCCC1=C(C=CC(=C1)O)O,C23H34O2,OILIDQCJCUQAGV-YCLNNTPMSA-N,"InChI=1S/C23H34O2/c1-2-3-4-5-6-7-8-9-10-11-12-13-14-15-16-17-21-20-22(24)18-19-23(21)25/h2-5,7-8,18-20,24-25H,6,9-17H2,1H3/b3-2+,5-4+,8-7-","2-[(10Z,13E,15E)-heptadeca-10,13,15-trienyl]benzene-1,4-diol"
"10'(Z),13'(E),15'(E)-heptadecatrienylhydroquinone",C471674,,Kidney Neoplasms,MESH,D007680,TNFSF10,4.09,,16985049,C0022665,"10'(Z),13'(E),15'(E)-heptadecatrienylhydroquinone",11724959,CC=CC=CCC=CCCCCCCCCCC1=C(C=CC(=C1)O)O,C23H34O2,OILIDQCJCUQAGV-YCLNNTPMSA-N,"InChI=1S/C23H34O2/c1-2-3-4-5-6-7-8-9-10-11-12-13-14-15-16-17-21-20-22(24)18-19-23(21)25/h2-5,7-8,18-20,24-25H,6,9-17H2,1H3/b3-2+,5-4+,8-7-","2-[(10Z,13E,15E)-heptadeca-10,13,15-trienyl]benzene-1,4-diol"
"10'(Z),13'(E),15'(E)-heptadecatrienylhydroquinone",C471674,,Leukemia,MESH,D007938,BAD,12.68,,12970779,C0023418,"10'(Z),13'(E),15'(E)-heptadecatrienylhydroquinone",11724959,CC=CC=CCC=CCCCCCCCCCC1=C(C=CC(=C1)O)O,C23H34O2,OILIDQCJCUQAGV-YCLNNTPMSA-N,"InChI=1S/C23H34O2/c1-2-3-4-5-6-7-8-9-10-11-12-13-14-15-16-17-21-20-22(24)18-19-23(21)25/h2-5,7-8,18-20,24-25H,6,9-17H2,1H3/b3-2+,5-4+,8-7-","2-[(10Z,13E,15E)-heptadeca-10,13,15-trienyl]benzene-1,4-diol"
"10'(Z),13'(E),15'(E)-heptadecatrienylhydroquinone",C471674,,"Leukemia, Myeloid, Acute",MESH,D015470,TNFSF10,3.89,,12780785,C0026998,"10'(Z),13'(E),15'(E)-heptadecatrienylhydroquinone",11724959,CC=CC=CCC=CCCCCCCCCCC1=C(C=CC(=C1)O)O,C23H34O2,OILIDQCJCUQAGV-YCLNNTPMSA-N,"InChI=1S/C23H34O2/c1-2-3-4-5-6-7-8-9-10-11-12-13-14-15-16-17-21-20-22(24)18-19-23(21)25/h2-5,7-8,18-20,24-25H,6,9-17H2,1H3/b3-2+,5-4+,8-7-","2-[(10Z,13E,15E)-heptadeca-10,13,15-trienyl]benzene-1,4-diol"
"10'(Z),13'(E),15'(E)-heptadecatrienylhydroquinone",C471674,,"Leukemia, Myeloid, Acute",MESH,D015470,TNFSF10,3.89,,12780785,C0023467,"10'(Z),13'(E),15'(E)-heptadecatrienylhydroquinone",11724959,CC=CC=CCC=CCCCCCCCCCC1=C(C=CC(=C1)O)O,C23H34O2,OILIDQCJCUQAGV-YCLNNTPMSA-N,"InChI=1S/C23H34O2/c1-2-3-4-5-6-7-8-9-10-11-12-13-14-15-16-17-21-20-22(24)18-19-23(21)25/h2-5,7-8,18-20,24-25H,6,9-17H2,1H3/b3-2+,5-4+,8-7-","2-[(10Z,13E,15E)-heptadeca-10,13,15-trienyl]benzene-1,4-diol"
"10'(Z),13'(E),15'(E)-heptadecatrienylhydroquinone",C471674,,Liver Neoplasms,MESH,D008113,TNFSF10,6.31,,18980244,C0023903,"10'(Z),13'(E),15'(E)-heptadecatrienylhydroquinone",11724959,CC=CC=CCC=CCCCCCCCCCC1=C(C=CC(=C1)O)O,C23H34O2,OILIDQCJCUQAGV-YCLNNTPMSA-N,"InChI=1S/C23H34O2/c1-2-3-4-5-6-7-8-9-10-11-12-13-14-15-16-17-21-20-22(24)18-19-23(21)25/h2-5,7-8,18-20,24-25H,6,9-17H2,1H3/b3-2+,5-4+,8-7-","2-[(10Z,13E,15E)-heptadeca-10,13,15-trienyl]benzene-1,4-diol"
"10'(Z),13'(E),15'(E)-heptadecatrienylhydroquinone",C471674,,Melanoma,MESH,D008545,MAP2K1,3.79,,22197931,C0025202,"10'(Z),13'(E),15'(E)-heptadecatrienylhydroquinone",11724959,CC=CC=CCC=CCCCCCCCCCC1=C(C=CC(=C1)O)O,C23H34O2,OILIDQCJCUQAGV-YCLNNTPMSA-N,"InChI=1S/C23H34O2/c1-2-3-4-5-6-7-8-9-10-11-12-13-14-15-16-17-21-20-22(24)18-19-23(21)25/h2-5,7-8,18-20,24-25H,6,9-17H2,1H3/b3-2+,5-4+,8-7-","2-[(10Z,13E,15E)-heptadeca-10,13,15-trienyl]benzene-1,4-diol"
"10'(Z),13'(E),15'(E)-heptadecatrienylhydroquinone",C471674,,Myocardial Infarction,MESH,D009203,CASP3,5.9,,25450231,C0027051,"10'(Z),13'(E),15'(E)-heptadecatrienylhydroquinone",11724959,CC=CC=CCC=CCCCCCCCCCC1=C(C=CC(=C1)O)O,C23H34O2,OILIDQCJCUQAGV-YCLNNTPMSA-N,"InChI=1S/C23H34O2/c1-2-3-4-5-6-7-8-9-10-11-12-13-14-15-16-17-21-20-22(24)18-19-23(21)25/h2-5,7-8,18-20,24-25H,6,9-17H2,1H3/b3-2+,5-4+,8-7-","2-[(10Z,13E,15E)-heptadeca-10,13,15-trienyl]benzene-1,4-diol"
"10'(Z),13'(E),15'(E)-heptadecatrienylhydroquinone",C471674,,Myocardial Reperfusion Injury,MESH,D015428,CASP3,7.4,,14998631,C0027055,"10'(Z),13'(E),15'(E)-heptadecatrienylhydroquinone",11724959,CC=CC=CCC=CCCCCCCCCCC1=C(C=CC(=C1)O)O,C23H34O2,OILIDQCJCUQAGV-YCLNNTPMSA-N,"InChI=1S/C23H34O2/c1-2-3-4-5-6-7-8-9-10-11-12-13-14-15-16-17-21-20-22(24)18-19-23(21)25/h2-5,7-8,18-20,24-25H,6,9-17H2,1H3/b3-2+,5-4+,8-7-","2-[(10Z,13E,15E)-heptadeca-10,13,15-trienyl]benzene-1,4-diol"
"10'(Z),13'(E),15'(E)-heptadecatrienylhydroquinone",C471674,,Neoplasm Metastasis,MESH,D009362,TNFSF10,3.61,,21209944,C0027627,"10'(Z),13'(E),15'(E)-heptadecatrienylhydroquinone",11724959,CC=CC=CCC=CCCCCCCCCCC1=C(C=CC(=C1)O)O,C23H34O2,OILIDQCJCUQAGV-YCLNNTPMSA-N,"InChI=1S/C23H34O2/c1-2-3-4-5-6-7-8-9-10-11-12-13-14-15-16-17-21-20-22(24)18-19-23(21)25/h2-5,7-8,18-20,24-25H,6,9-17H2,1H3/b3-2+,5-4+,8-7-","2-[(10Z,13E,15E)-heptadeca-10,13,15-trienyl]benzene-1,4-diol"
"10'(Z),13'(E),15'(E)-heptadecatrienylhydroquinone",C471674,,Neuroblastoma,MESH,D009447,TNFSF10,4.34,,16820965,C0027819,"10'(Z),13'(E),15'(E)-heptadecatrienylhydroquinone",11724959,CC=CC=CCC=CCCCCCCCCCC1=C(C=CC(=C1)O)O,C23H34O2,OILIDQCJCUQAGV-YCLNNTPMSA-N,"InChI=1S/C23H34O2/c1-2-3-4-5-6-7-8-9-10-11-12-13-14-15-16-17-21-20-22(24)18-19-23(21)25/h2-5,7-8,18-20,24-25H,6,9-17H2,1H3/b3-2+,5-4+,8-7-","2-[(10Z,13E,15E)-heptadeca-10,13,15-trienyl]benzene-1,4-diol"
"10'(Z),13'(E),15'(E)-heptadecatrienylhydroquinone",C471674,,Neurotoxicity Syndromes,MESH,D020258,CASP3,2.98,,21972528,C0235032,"10'(Z),13'(E),15'(E)-heptadecatrienylhydroquinone",11724959,CC=CC=CCC=CCCCCCCCCCC1=C(C=CC(=C1)O)O,C23H34O2,OILIDQCJCUQAGV-YCLNNTPMSA-N,"InChI=1S/C23H34O2/c1-2-3-4-5-6-7-8-9-10-11-12-13-14-15-16-17-21-20-22(24)18-19-23(21)25/h2-5,7-8,18-20,24-25H,6,9-17H2,1H3/b3-2+,5-4+,8-7-","2-[(10Z,13E,15E)-heptadeca-10,13,15-trienyl]benzene-1,4-diol"
"10'(Z),13'(E),15'(E)-heptadecatrienylhydroquinone",C471674,,Obesity,MESH,D009765,DDIT3,3.41,,26655953,C0028754,"10'(Z),13'(E),15'(E)-heptadecatrienylhydroquinone",11724959,CC=CC=CCC=CCCCCCCCCCC1=C(C=CC(=C1)O)O,C23H34O2,OILIDQCJCUQAGV-YCLNNTPMSA-N,"InChI=1S/C23H34O2/c1-2-3-4-5-6-7-8-9-10-11-12-13-14-15-16-17-21-20-22(24)18-19-23(21)25/h2-5,7-8,18-20,24-25H,6,9-17H2,1H3/b3-2+,5-4+,8-7-","2-[(10Z,13E,15E)-heptadeca-10,13,15-trienyl]benzene-1,4-diol"
"10'(Z),13'(E),15'(E)-heptadecatrienylhydroquinone",C471674,,Ocular Hypertension,MESH,D009798,DDIT3,4.26,,24691439,C0028840,"10'(Z),13'(E),15'(E)-heptadecatrienylhydroquinone",11724959,CC=CC=CCC=CCCCCCCCCCC1=C(C=CC(=C1)O)O,C23H34O2,OILIDQCJCUQAGV-YCLNNTPMSA-N,"InChI=1S/C23H34O2/c1-2-3-4-5-6-7-8-9-10-11-12-13-14-15-16-17-21-20-22(24)18-19-23(21)25/h2-5,7-8,18-20,24-25H,6,9-17H2,1H3/b3-2+,5-4+,8-7-","2-[(10Z,13E,15E)-heptadeca-10,13,15-trienyl]benzene-1,4-diol"
"10'(Z),13'(E),15'(E)-heptadecatrienylhydroquinone",C471674,,Ovarian Neoplasms,MESH,D010051,GADD45A,7.34,,17474084,C0919267,"10'(Z),13'(E),15'(E)-heptadecatrienylhydroquinone",11724959,CC=CC=CCC=CCCCCCCCCCC1=C(C=CC(=C1)O)O,C23H34O2,OILIDQCJCUQAGV-YCLNNTPMSA-N,"InChI=1S/C23H34O2/c1-2-3-4-5-6-7-8-9-10-11-12-13-14-15-16-17-21-20-22(24)18-19-23(21)25/h2-5,7-8,18-20,24-25H,6,9-17H2,1H3/b3-2+,5-4+,8-7-","2-[(10Z,13E,15E)-heptadeca-10,13,15-trienyl]benzene-1,4-diol"
"10'(Z),13'(E),15'(E)-heptadecatrienylhydroquinone",C471674,,Pancreatic Neoplasms,MESH,D010190,GADD45A,7.44,,19003803,C0030297,"10'(Z),13'(E),15'(E)-heptadecatrienylhydroquinone",11724959,CC=CC=CCC=CCCCCCCCCCC1=C(C=CC(=C1)O)O,C23H34O2,OILIDQCJCUQAGV-YCLNNTPMSA-N,"InChI=1S/C23H34O2/c1-2-3-4-5-6-7-8-9-10-11-12-13-14-15-16-17-21-20-22(24)18-19-23(21)25/h2-5,7-8,18-20,24-25H,6,9-17H2,1H3/b3-2+,5-4+,8-7-","2-[(10Z,13E,15E)-heptadeca-10,13,15-trienyl]benzene-1,4-diol"
"10'(Z),13'(E),15'(E)-heptadecatrienylhydroquinone",C471674,,Polycystic Ovary Syndrome,MESH,D011085,TOP2A,4.05,,21411543,C0032460,"10'(Z),13'(E),15'(E)-heptadecatrienylhydroquinone",11724959,CC=CC=CCC=CCCCCCCCCCC1=C(C=CC(=C1)O)O,C23H34O2,OILIDQCJCUQAGV-YCLNNTPMSA-N,"InChI=1S/C23H34O2/c1-2-3-4-5-6-7-8-9-10-11-12-13-14-15-16-17-21-20-22(24)18-19-23(21)25/h2-5,7-8,18-20,24-25H,6,9-17H2,1H3/b3-2+,5-4+,8-7-","2-[(10Z,13E,15E)-heptadeca-10,13,15-trienyl]benzene-1,4-diol"
"10'(Z),13'(E),15'(E)-heptadecatrienylhydroquinone",C471674,,"Prostate cancer, familial",MESH,C537243,MAP2K1,4.68,,29892016,C4722327,"10'(Z),13'(E),15'(E)-heptadecatrienylhydroquinone",11724959,CC=CC=CCC=CCCCCCCCCCC1=C(C=CC(=C1)O)O,C23H34O2,OILIDQCJCUQAGV-YCLNNTPMSA-N,"InChI=1S/C23H34O2/c1-2-3-4-5-6-7-8-9-10-11-12-13-14-15-16-17-21-20-22(24)18-19-23(21)25/h2-5,7-8,18-20,24-25H,6,9-17H2,1H3/b3-2+,5-4+,8-7-","2-[(10Z,13E,15E)-heptadeca-10,13,15-trienyl]benzene-1,4-diol"
"10'(Z),13'(E),15'(E)-heptadecatrienylhydroquinone",C471674,,Prostatic Neoplasms,MESH,D011471,BAD,18.71,,17542986|19593445,C0376358,"10'(Z),13'(E),15'(E)-heptadecatrienylhydroquinone",11724959,CC=CC=CCC=CCCCCCCCCCC1=C(C=CC(=C1)O)O,C23H34O2,OILIDQCJCUQAGV-YCLNNTPMSA-N,"InChI=1S/C23H34O2/c1-2-3-4-5-6-7-8-9-10-11-12-13-14-15-16-17-21-20-22(24)18-19-23(21)25/h2-5,7-8,18-20,24-25H,6,9-17H2,1H3/b3-2+,5-4+,8-7-","2-[(10Z,13E,15E)-heptadeca-10,13,15-trienyl]benzene-1,4-diol"
"10'(Z),13'(E),15'(E)-heptadecatrienylhydroquinone",C471674,,Retinal Detachment,MESH,D012163,CASP3,11.19,,18497877,C0035305,"10'(Z),13'(E),15'(E)-heptadecatrienylhydroquinone",11724959,CC=CC=CCC=CCCCCCCCCCC1=C(C=CC(=C1)O)O,C23H34O2,OILIDQCJCUQAGV-YCLNNTPMSA-N,"InChI=1S/C23H34O2/c1-2-3-4-5-6-7-8-9-10-11-12-13-14-15-16-17-21-20-22(24)18-19-23(21)25/h2-5,7-8,18-20,24-25H,6,9-17H2,1H3/b3-2+,5-4+,8-7-","2-[(10Z,13E,15E)-heptadeca-10,13,15-trienyl]benzene-1,4-diol"
"10'(Z),13'(E),15'(E)-heptadecatrienylhydroquinone",C471674,,Sepsis,MESH,D018805,CASP3,8,,16003065,C1719672,"10'(Z),13'(E),15'(E)-heptadecatrienylhydroquinone",11724959,CC=CC=CCC=CCCCCCCCCCC1=C(C=CC(=C1)O)O,C23H34O2,OILIDQCJCUQAGV-YCLNNTPMSA-N,"InChI=1S/C23H34O2/c1-2-3-4-5-6-7-8-9-10-11-12-13-14-15-16-17-21-20-22(24)18-19-23(21)25/h2-5,7-8,18-20,24-25H,6,9-17H2,1H3/b3-2+,5-4+,8-7-","2-[(10Z,13E,15E)-heptadeca-10,13,15-trienyl]benzene-1,4-diol"
"10'(Z),13'(E),15'(E)-heptadecatrienylhydroquinone",C471674,,Sepsis,MESH,D018805,CASP3,8,,16003065,C0243026,"10'(Z),13'(E),15'(E)-heptadecatrienylhydroquinone",11724959,CC=CC=CCC=CCCCCCCCCCC1=C(C=CC(=C1)O)O,C23H34O2,OILIDQCJCUQAGV-YCLNNTPMSA-N,"InChI=1S/C23H34O2/c1-2-3-4-5-6-7-8-9-10-11-12-13-14-15-16-17-21-20-22(24)18-19-23(21)25/h2-5,7-8,18-20,24-25H,6,9-17H2,1H3/b3-2+,5-4+,8-7-","2-[(10Z,13E,15E)-heptadeca-10,13,15-trienyl]benzene-1,4-diol"
"10'(Z),13'(E),15'(E)-heptadecatrienylhydroquinone",C471674,,Status Epilepticus,MESH,D013226,CASP3,3.03,,16679645|18571097,C0038220,"10'(Z),13'(E),15'(E)-heptadecatrienylhydroquinone",11724959,CC=CC=CCC=CCCCCCCCCCC1=C(C=CC(=C1)O)O,C23H34O2,OILIDQCJCUQAGV-YCLNNTPMSA-N,"InChI=1S/C23H34O2/c1-2-3-4-5-6-7-8-9-10-11-12-13-14-15-16-17-21-20-22(24)18-19-23(21)25/h2-5,7-8,18-20,24-25H,6,9-17H2,1H3/b3-2+,5-4+,8-7-","2-[(10Z,13E,15E)-heptadeca-10,13,15-trienyl]benzene-1,4-diol"
"10'(Z),13'(E),15'(E)-heptadecatrienylhydroquinone",C471674,,Stomach Neoplasms,MESH,D013274,GADD45A,3.49,,15837757,C0038356,"10'(Z),13'(E),15'(E)-heptadecatrienylhydroquinone",11724959,CC=CC=CCC=CCCCCCCCCCC1=C(C=CC(=C1)O)O,C23H34O2,OILIDQCJCUQAGV-YCLNNTPMSA-N,"InChI=1S/C23H34O2/c1-2-3-4-5-6-7-8-9-10-11-12-13-14-15-16-17-21-20-22(24)18-19-23(21)25/h2-5,7-8,18-20,24-25H,6,9-17H2,1H3/b3-2+,5-4+,8-7-","2-[(10Z,13E,15E)-heptadeca-10,13,15-trienyl]benzene-1,4-diol"
"10'(Z),13'(E),15'(E)-heptadecatrienylhydroquinone",C471674,,Subarachnoid Hemorrhage,MESH,D013345,CASP3,3.69,,24602480,C0038525,"10'(Z),13'(E),15'(E)-heptadecatrienylhydroquinone",11724959,CC=CC=CCC=CCCCCCCCCCC1=C(C=CC(=C1)O)O,C23H34O2,OILIDQCJCUQAGV-YCLNNTPMSA-N,"InChI=1S/C23H34O2/c1-2-3-4-5-6-7-8-9-10-11-12-13-14-15-16-17-21-20-22(24)18-19-23(21)25/h2-5,7-8,18-20,24-25H,6,9-17H2,1H3/b3-2+,5-4+,8-7-","2-[(10Z,13E,15E)-heptadeca-10,13,15-trienyl]benzene-1,4-diol"
"10'(Z),13'(E),15'(E)-heptadecatrienylhydroquinone",C471674,,Ulcer,MESH,D014456,DDIT3,4.15,,20668000,C0041582,"10'(Z),13'(E),15'(E)-heptadecatrienylhydroquinone",11724959,CC=CC=CCC=CCCCCCCCCCC1=C(C=CC(=C1)O)O,C23H34O2,OILIDQCJCUQAGV-YCLNNTPMSA-N,"InChI=1S/C23H34O2/c1-2-3-4-5-6-7-8-9-10-11-12-13-14-15-16-17-21-20-22(24)18-19-23(21)25/h2-5,7-8,18-20,24-25H,6,9-17H2,1H3/b3-2+,5-4+,8-7-","2-[(10Z,13E,15E)-heptadeca-10,13,15-trienyl]benzene-1,4-diol"
"1,10-diaminodecane",C065351,,Seizures,MESH,D012640,,,,9641557,C0036572,"1,10-diaminodecane",1317,C(CCCCCN)CCCCN,C10H24N2,YQLZOAVZWJBZSY-UHFFFAOYSA-N,InChI=1S/C10H24N2/c11-9-7-5-3-1-2-4-6-8-10-12/h1-12H2,"decane-1,10-diamine"
"1,10-diaminodecane",C065351,,Seizures,MESH,D012640,,,,9641557,C0149958,"1,10-diaminodecane",1317,C(CCCCCN)CCCCN,C10H24N2,YQLZOAVZWJBZSY-UHFFFAOYSA-N,InChI=1S/C10H24N2/c11-9-7-5-3-1-2-4-6-8-10-12/h1-12H2,"decane-1,10-diamine"
"1,10-phenanthroline",C025205,66-71-7,"Abortion, Spontaneous",MESH,D000022,AHR,7.52,,26593447,C0000822,"1,10-phenanthroline",1318,C1=CC2=C(C3=C(C=CC=N3)C=C2)N=C1,C12H8N2,DGEZNRSVGBDHLK-UHFFFAOYSA-N,InChI=1S/C12H8N2/c1-3-9-5-6-10-4-2-8-14-12(10)11(9)13-7-1/h1-8H,"1,10-phenanthroline"
"1,10-phenanthroline",C025205,66-71-7,"Abortion, Spontaneous",MESH,D000022,AHR,7.52,,26593447,C4552766,"1,10-phenanthroline",1318,C1=CC2=C(C3=C(C=CC=N3)C=C2)N=C1,C12H8N2,DGEZNRSVGBDHLK-UHFFFAOYSA-N,InChI=1S/C12H8N2/c1-3-9-5-6-10-4-2-8-14-12(10)11(9)13-7-1/h1-8H,"1,10-phenanthroline"
"1,10-phenanthroline",C025205,66-71-7,Acute Coronary Syndrome,MESH,D054058,ENO1,13.54,,21751358,C0948089,"1,10-phenanthroline",1318,C1=CC2=C(C3=C(C=CC=N3)C=C2)N=C1,C12H8N2,DGEZNRSVGBDHLK-UHFFFAOYSA-N,InChI=1S/C12H8N2/c1-3-9-5-6-10-4-2-8-14-12(10)11(9)13-7-1/h1-8H,"1,10-phenanthroline"
"1,10-phenanthroline",C025205,66-71-7,Acute Kidney Injury,MESH,D058186,ALB,9.2,,2048579|21259293|24361871|28885000,C2609414,"1,10-phenanthroline",1318,C1=CC2=C(C3=C(C=CC=N3)C=C2)N=C1,C12H8N2,DGEZNRSVGBDHLK-UHFFFAOYSA-N,InChI=1S/C12H8N2/c1-3-9-5-6-10-4-2-8-14-12(10)11(9)13-7-1/h1-8H,"1,10-phenanthroline"
"1,10-phenanthroline",C025205,66-71-7,Acute Kidney Injury,MESH,D058186,ALB,9.2,,2048579|21259293|24361871|28885000,C0022660,"1,10-phenanthroline",1318,C1=CC2=C(C3=C(C=CC=N3)C=C2)N=C1,C12H8N2,DGEZNRSVGBDHLK-UHFFFAOYSA-N,InChI=1S/C12H8N2/c1-3-9-5-6-10-4-2-8-14-12(10)11(9)13-7-1/h1-8H,"1,10-phenanthroline"
"1,10-phenanthroline",C025205,66-71-7,Adenocarcinoma,MESH,D000230,ACE,23.35,,21552421,C0001418,"1,10-phenanthroline",1318,C1=CC2=C(C3=C(C=CC=N3)C=C2)N=C1,C12H8N2,DGEZNRSVGBDHLK-UHFFFAOYSA-N,InChI=1S/C12H8N2/c1-3-9-5-6-10-4-2-8-14-12(10)11(9)13-7-1/h1-8H,"1,10-phenanthroline"
"1,10-phenanthroline",C025205,66-71-7,Adenocarcinoma of Lung,MESH,D000077192,AHR,31.69,,12597446,C0152013,"1,10-phenanthroline",1318,C1=CC2=C(C3=C(C=CC=N3)C=C2)N=C1,C12H8N2,DGEZNRSVGBDHLK-UHFFFAOYSA-N,InChI=1S/C12H8N2/c1-3-9-5-6-10-4-2-8-14-12(10)11(9)13-7-1/h1-8H,"1,10-phenanthroline"
"1,10-phenanthroline",C025205,66-71-7,"Aging, Premature",MESH,D019588,APP,4.33,,23129026,C0231341,"1,10-phenanthroline",1318,C1=CC2=C(C3=C(C=CC=N3)C=C2)N=C1,C12H8N2,DGEZNRSVGBDHLK-UHFFFAOYSA-N,InChI=1S/C12H8N2/c1-3-9-5-6-10-4-2-8-14-12(10)11(9)13-7-1/h1-8H,"1,10-phenanthroline"
"1,10-phenanthroline",C025205,66-71-7,Albuminuria,MESH,D000419,ACE,5.19,,23733546,C0001925,"1,10-phenanthroline",1318,C1=CC2=C(C3=C(C=CC=N3)C=C2)N=C1,C12H8N2,DGEZNRSVGBDHLK-UHFFFAOYSA-N,InChI=1S/C12H8N2/c1-3-9-5-6-10-4-2-8-14-12(10)11(9)13-7-1/h1-8H,"1,10-phenanthroline"
"1,10-phenanthroline",C025205,66-71-7,Alzheimer Disease,MESH,D000544,ACE,22.68,,10643899|14872014|17192785|30820047|9916793,C0750901,"1,10-phenanthroline",1318,C1=CC2=C(C3=C(C=CC=N3)C=C2)N=C1,C12H8N2,DGEZNRSVGBDHLK-UHFFFAOYSA-N,InChI=1S/C12H8N2/c1-3-9-5-6-10-4-2-8-14-12(10)11(9)13-7-1/h1-8H,"1,10-phenanthroline"
"1,10-phenanthroline",C025205,66-71-7,Amyloidosis,MESH,D000686,APP,4.08,,23541064,C0002726,"1,10-phenanthroline",1318,C1=CC2=C(C3=C(C=CC=N3)C=C2)N=C1,C12H8N2,DGEZNRSVGBDHLK-UHFFFAOYSA-N,InChI=1S/C12H8N2/c1-3-9-5-6-10-4-2-8-14-12(10)11(9)13-7-1/h1-8H,"1,10-phenanthroline"
"1,10-phenanthroline",C025205,66-71-7,Amyotrophic Lateral Sclerosis,MESH,D000690,GSR,9.22,,16681429,C0002736,"1,10-phenanthroline",1318,C1=CC2=C(C3=C(C=CC=N3)C=C2)N=C1,C12H8N2,DGEZNRSVGBDHLK-UHFFFAOYSA-N,InChI=1S/C12H8N2/c1-3-9-5-6-10-4-2-8-14-12(10)11(9)13-7-1/h1-8H,"1,10-phenanthroline"
"1,10-phenanthroline",C025205,66-71-7,Anemia,MESH,D000740,GSR,5.69,,5984971,C0002871,"1,10-phenanthroline",1318,C1=CC2=C(C3=C(C=CC=N3)C=C2)N=C1,C12H8N2,DGEZNRSVGBDHLK-UHFFFAOYSA-N,InChI=1S/C12H8N2/c1-3-9-5-6-10-4-2-8-14-12(10)11(9)13-7-1/h1-8H,"1,10-phenanthroline"
"1,10-phenanthroline",C025205,66-71-7,"Anemia, Hemolytic",MESH,D000743,GSR,4.71,,13931269,C0002878,"1,10-phenanthroline",1318,C1=CC2=C(C3=C(C=CC=N3)C=C2)N=C1,C12H8N2,DGEZNRSVGBDHLK-UHFFFAOYSA-N,InChI=1S/C12H8N2/c1-3-9-5-6-10-4-2-8-14-12(10)11(9)13-7-1/h1-8H,"1,10-phenanthroline"
"1,10-phenanthroline",C025205,66-71-7,"Anemia, Sickle Cell",MESH,D000755,NPPB,4.23,,20408845,C0002895,"1,10-phenanthroline",1318,C1=CC2=C(C3=C(C=CC=N3)C=C2)N=C1,C12H8N2,DGEZNRSVGBDHLK-UHFFFAOYSA-N,InChI=1S/C12H8N2/c1-3-9-5-6-10-4-2-8-14-12(10)11(9)13-7-1/h1-8H,"1,10-phenanthroline"
"1,10-phenanthroline",C025205,66-71-7,Angina Pectoris,MESH,D000787,PLAU,3.38,,1730212,C0002962,"1,10-phenanthroline",1318,C1=CC2=C(C3=C(C=CC=N3)C=C2)N=C1,C12H8N2,DGEZNRSVGBDHLK-UHFFFAOYSA-N,InChI=1S/C12H8N2/c1-3-9-5-6-10-4-2-8-14-12(10)11(9)13-7-1/h1-8H,"1,10-phenanthroline"
"1,10-phenanthroline",C025205,66-71-7,"Angina, Stable",MESH,D060050,MMP9,4.07,,20981132,C0340288,"1,10-phenanthroline",1318,C1=CC2=C(C3=C(C=CC=N3)C=C2)N=C1,C12H8N2,DGEZNRSVGBDHLK-UHFFFAOYSA-N,InChI=1S/C12H8N2/c1-3-9-5-6-10-4-2-8-14-12(10)11(9)13-7-1/h1-8H,"1,10-phenanthroline"
"1,10-phenanthroline",C025205,66-71-7,"Angina, Unstable",MESH,D000789,CXCL8,8.79,,10660968,C0002965,"1,10-phenanthroline",1318,C1=CC2=C(C3=C(C=CC=N3)C=C2)N=C1,C12H8N2,DGEZNRSVGBDHLK-UHFFFAOYSA-N,InChI=1S/C12H8N2/c1-3-9-5-6-10-4-2-8-14-12(10)11(9)13-7-1/h1-8H,"1,10-phenanthroline"
"1,10-phenanthroline",C025205,66-71-7,Angioedema,MESH,D000799,ALB,2.91,,8458210,C0002994,"1,10-phenanthroline",1318,C1=CC2=C(C3=C(C=CC=N3)C=C2)N=C1,C12H8N2,DGEZNRSVGBDHLK-UHFFFAOYSA-N,InChI=1S/C12H8N2/c1-3-9-5-6-10-4-2-8-14-12(10)11(9)13-7-1/h1-8H,"1,10-phenanthroline"
"1,10-phenanthroline",C025205,66-71-7,Anxiety Disorders,MESH,D001008,APP,6.18,,19664757,C0003469,"1,10-phenanthroline",1318,C1=CC2=C(C3=C(C=CC=N3)C=C2)N=C1,C12H8N2,DGEZNRSVGBDHLK-UHFFFAOYSA-N,InChI=1S/C12H8N2/c1-3-9-5-6-10-4-2-8-14-12(10)11(9)13-7-1/h1-8H,"1,10-phenanthroline"
"1,10-phenanthroline",C025205,66-71-7,Anxiety Disorders,MESH,D001008,APP,6.18,,19664757,C0376280,"1,10-phenanthroline",1318,C1=CC2=C(C3=C(C=CC=N3)C=C2)N=C1,C12H8N2,DGEZNRSVGBDHLK-UHFFFAOYSA-N,InChI=1S/C12H8N2/c1-3-9-5-6-10-4-2-8-14-12(10)11(9)13-7-1/h1-8H,"1,10-phenanthroline"
"1,10-phenanthroline",C025205,66-71-7,Aortic Aneurysm,MESH,D001014,MMP9,3.96,,10231640,C0003486,"1,10-phenanthroline",1318,C1=CC2=C(C3=C(C=CC=N3)C=C2)N=C1,C12H8N2,DGEZNRSVGBDHLK-UHFFFAOYSA-N,InChI=1S/C12H8N2/c1-3-9-5-6-10-4-2-8-14-12(10)11(9)13-7-1/h1-8H,"1,10-phenanthroline"
"1,10-phenanthroline",C025205,66-71-7,"Aortic Aneurysm, Abdominal",MESH,D017544,MMP9,7.9,,17196988,C0162871,"1,10-phenanthroline",1318,C1=CC2=C(C3=C(C=CC=N3)C=C2)N=C1,C12H8N2,DGEZNRSVGBDHLK-UHFFFAOYSA-N,InChI=1S/C12H8N2/c1-3-9-5-6-10-4-2-8-14-12(10)11(9)13-7-1/h1-8H,"1,10-phenanthroline"
"1,10-phenanthroline",C025205,66-71-7,Arsenic Poisoning,MESH,D020261,AKAP9,9.3,,16835338,C0311375,"1,10-phenanthroline",1318,C1=CC2=C(C3=C(C=CC=N3)C=C2)N=C1,C12H8N2,DGEZNRSVGBDHLK-UHFFFAOYSA-N,InChI=1S/C12H8N2/c1-3-9-5-6-10-4-2-8-14-12(10)11(9)13-7-1/h1-8H,"1,10-phenanthroline"
"1,10-phenanthroline",C025205,66-71-7,Arterial Occlusive Diseases,MESH,D001157,PLAU,3.82,,15557913|1713745|9181759|9731615,C0003838,"1,10-phenanthroline",1318,C1=CC2=C(C3=C(C=CC=N3)C=C2)N=C1,C12H8N2,DGEZNRSVGBDHLK-UHFFFAOYSA-N,InChI=1S/C12H8N2/c1-3-9-5-6-10-4-2-8-14-12(10)11(9)13-7-1/h1-8H,"1,10-phenanthroline"
"1,10-phenanthroline",C025205,66-71-7,"Arthritis, Rheumatoid",MESH,D001172,AHR,20.59,,18617548,C0003873,"1,10-phenanthroline",1318,C1=CC2=C(C3=C(C=CC=N3)C=C2)N=C1,C12H8N2,DGEZNRSVGBDHLK-UHFFFAOYSA-N,InChI=1S/C12H8N2/c1-3-9-5-6-10-4-2-8-14-12(10)11(9)13-7-1/h1-8H,"1,10-phenanthroline"
"1,10-phenanthroline",C025205,66-71-7,Asthma,MESH,D001249,CAT,17.3,,18048809,C0004096,"1,10-phenanthroline",1318,C1=CC2=C(C3=C(C=CC=N3)C=C2)N=C1,C12H8N2,DGEZNRSVGBDHLK-UHFFFAOYSA-N,InChI=1S/C12H8N2/c1-3-9-5-6-10-4-2-8-14-12(10)11(9)13-7-1/h1-8H,"1,10-phenanthroline"
"1,10-phenanthroline",C025205,66-71-7,Astrocytoma,MESH,D001254,HIF1A,11.07,,15341671,C0334579,"1,10-phenanthroline",1318,C1=CC2=C(C3=C(C=CC=N3)C=C2)N=C1,C12H8N2,DGEZNRSVGBDHLK-UHFFFAOYSA-N,InChI=1S/C12H8N2/c1-3-9-5-6-10-4-2-8-14-12(10)11(9)13-7-1/h1-8H,"1,10-phenanthroline"
"1,10-phenanthroline",C025205,66-71-7,Astrocytoma,MESH,D001254,HIF1A,11.07,,15341671,C0205768,"1,10-phenanthroline",1318,C1=CC2=C(C3=C(C=CC=N3)C=C2)N=C1,C12H8N2,DGEZNRSVGBDHLK-UHFFFAOYSA-N,InChI=1S/C12H8N2/c1-3-9-5-6-10-4-2-8-14-12(10)11(9)13-7-1/h1-8H,"1,10-phenanthroline"
"1,10-phenanthroline",C025205,66-71-7,Astrocytoma,MESH,D001254,HIF1A,11.07,,15341671,C0004114,"1,10-phenanthroline",1318,C1=CC2=C(C3=C(C=CC=N3)C=C2)N=C1,C12H8N2,DGEZNRSVGBDHLK-UHFFFAOYSA-N,InChI=1S/C12H8N2/c1-3-9-5-6-10-4-2-8-14-12(10)11(9)13-7-1/h1-8H,"1,10-phenanthroline"
"1,10-phenanthroline",C025205,66-71-7,Atherosclerosis,MESH,D050197,AHR,18.14,,22228805,C0004153,"1,10-phenanthroline",1318,C1=CC2=C(C3=C(C=CC=N3)C=C2)N=C1,C12H8N2,DGEZNRSVGBDHLK-UHFFFAOYSA-N,InChI=1S/C12H8N2/c1-3-9-5-6-10-4-2-8-14-12(10)11(9)13-7-1/h1-8H,"1,10-phenanthroline"
"1,10-phenanthroline",C025205,66-71-7,Atrial Fibrillation,MESH,D001281,ACE,8.03,,15331425,C0004238,"1,10-phenanthroline",1318,C1=CC2=C(C3=C(C=CC=N3)C=C2)N=C1,C12H8N2,DGEZNRSVGBDHLK-UHFFFAOYSA-N,InChI=1S/C12H8N2/c1-3-9-5-6-10-4-2-8-14-12(10)11(9)13-7-1/h1-8H,"1,10-phenanthroline"
"1,10-phenanthroline",C025205,66-71-7,Atrophy,MESH,D001284,AHR,7.99,,20961953|7826670,C0333641,"1,10-phenanthroline",1318,C1=CC2=C(C3=C(C=CC=N3)C=C2)N=C1,C12H8N2,DGEZNRSVGBDHLK-UHFFFAOYSA-N,InChI=1S/C12H8N2/c1-3-9-5-6-10-4-2-8-14-12(10)11(9)13-7-1/h1-8H,"1,10-phenanthroline"
"1,10-phenanthroline",C025205,66-71-7,Autism Spectrum Disorder,MESH,D000067877,BDNF,5.66,,24781735,C1510586,"1,10-phenanthroline",1318,C1=CC2=C(C3=C(C=CC=N3)C=C2)N=C1,C12H8N2,DGEZNRSVGBDHLK-UHFFFAOYSA-N,InChI=1S/C12H8N2/c1-3-9-5-6-10-4-2-8-14-12(10)11(9)13-7-1/h1-8H,"1,10-phenanthroline"
"1,10-phenanthroline",C025205,66-71-7,Autistic Disorder,MESH,D001321,ACE,12.93,,27082637,C0004352,"1,10-phenanthroline",1318,C1=CC2=C(C3=C(C=CC=N3)C=C2)N=C1,C12H8N2,DGEZNRSVGBDHLK-UHFFFAOYSA-N,InChI=1S/C12H8N2/c1-3-9-5-6-10-4-2-8-14-12(10)11(9)13-7-1/h1-8H,"1,10-phenanthroline"
"1,10-phenanthroline",C025205,66-71-7,Autoimmune Diseases,MESH,D001327,EGR1,8.86,,25055964,C0004364,"1,10-phenanthroline",1318,C1=CC2=C(C3=C(C=CC=N3)C=C2)N=C1,C12H8N2,DGEZNRSVGBDHLK-UHFFFAOYSA-N,InChI=1S/C12H8N2/c1-3-9-5-6-10-4-2-8-14-12(10)11(9)13-7-1/h1-8H,"1,10-phenanthroline"
"1,10-phenanthroline",C025205,66-71-7,beta-Thalassemia,MESH,D017086,HAMP,8.7,,16755567,C0005283,"1,10-phenanthroline",1318,C1=CC2=C(C3=C(C=CC=N3)C=C2)N=C1,C12H8N2,DGEZNRSVGBDHLK-UHFFFAOYSA-N,InChI=1S/C12H8N2/c1-3-9-5-6-10-4-2-8-14-12(10)11(9)13-7-1/h1-8H,"1,10-phenanthroline"
"1,10-phenanthroline",C025205,66-71-7,Biliary Atresia,MESH,D001656,HAMP,6.01,,16627878,C4520983,"1,10-phenanthroline",1318,C1=CC2=C(C3=C(C=CC=N3)C=C2)N=C1,C12H8N2,DGEZNRSVGBDHLK-UHFFFAOYSA-N,InChI=1S/C12H8N2/c1-3-9-5-6-10-4-2-8-14-12(10)11(9)13-7-1/h1-8H,"1,10-phenanthroline"
"1,10-phenanthroline",C025205,66-71-7,Bipolar Disorder,MESH,D001714,AKR1C4,6.47,,21570127,C0005586,"1,10-phenanthroline",1318,C1=CC2=C(C3=C(C=CC=N3)C=C2)N=C1,C12H8N2,DGEZNRSVGBDHLK-UHFFFAOYSA-N,InChI=1S/C12H8N2/c1-3-9-5-6-10-4-2-8-14-12(10)11(9)13-7-1/h1-8H,"1,10-phenanthroline"
"1,10-phenanthroline",C025205,66-71-7,Bipolar Disorder,MESH,D001714,AKR1C4,6.47,,21570127,C0005587,"1,10-phenanthroline",1318,C1=CC2=C(C3=C(C=CC=N3)C=C2)N=C1,C12H8N2,DGEZNRSVGBDHLK-UHFFFAOYSA-N,InChI=1S/C12H8N2/c1-3-9-5-6-10-4-2-8-14-12(10)11(9)13-7-1/h1-8H,"1,10-phenanthroline"
"1,10-phenanthroline",C025205,66-71-7,Blindness,MESH,D001766,RPE65,4.53,,16150724|16226919,C0456909,"1,10-phenanthroline",1318,C1=CC2=C(C3=C(C=CC=N3)C=C2)N=C1,C12H8N2,DGEZNRSVGBDHLK-UHFFFAOYSA-N,InChI=1S/C12H8N2/c1-3-9-5-6-10-4-2-8-14-12(10)11(9)13-7-1/h1-8H,"1,10-phenanthroline"
"1,10-phenanthroline",C025205,66-71-7,Blood Coagulation Disorders,MESH,D001778,HMOX1,3.14,,9884342,C0005779,"1,10-phenanthroline",1318,C1=CC2=C(C3=C(C=CC=N3)C=C2)N=C1,C12H8N2,DGEZNRSVGBDHLK-UHFFFAOYSA-N,InChI=1S/C12H8N2/c1-3-9-5-6-10-4-2-8-14-12(10)11(9)13-7-1/h1-8H,"1,10-phenanthroline"
"1,10-phenanthroline",C025205,66-71-7,Bone Resorption,MESH,D001862,AHR,3.29,,19934163,C0005974,"1,10-phenanthroline",1318,C1=CC2=C(C3=C(C=CC=N3)C=C2)N=C1,C12H8N2,DGEZNRSVGBDHLK-UHFFFAOYSA-N,InChI=1S/C12H8N2/c1-3-9-5-6-10-4-2-8-14-12(10)11(9)13-7-1/h1-8H,"1,10-phenanthroline"
"1,10-phenanthroline",C025205,66-71-7,Brain Diseases,MESH,D001927,ALB,4.4,,15923801,C0006111,"1,10-phenanthroline",1318,C1=CC2=C(C3=C(C=CC=N3)C=C2)N=C1,C12H8N2,DGEZNRSVGBDHLK-UHFFFAOYSA-N,InChI=1S/C12H8N2/c1-3-9-5-6-10-4-2-8-14-12(10)11(9)13-7-1/h1-8H,"1,10-phenanthroline"
"1,10-phenanthroline",C025205,66-71-7,Brain Neoplasms,MESH,D001932,SOD2,9.02,,21749277,C0750974,"1,10-phenanthroline",1318,C1=CC2=C(C3=C(C=CC=N3)C=C2)N=C1,C12H8N2,DGEZNRSVGBDHLK-UHFFFAOYSA-N,InChI=1S/C12H8N2/c1-3-9-5-6-10-4-2-8-14-12(10)11(9)13-7-1/h1-8H,"1,10-phenanthroline"
"1,10-phenanthroline",C025205,66-71-7,Breast Neoplasms,MESH,D001943,AHR,37.65,,21515334|22296396,C0678222,"1,10-phenanthroline",1318,C1=CC2=C(C3=C(C=CC=N3)C=C2)N=C1,C12H8N2,DGEZNRSVGBDHLK-UHFFFAOYSA-N,InChI=1S/C12H8N2/c1-3-9-5-6-10-4-2-8-14-12(10)11(9)13-7-1/h1-8H,"1,10-phenanthroline"
"1,10-phenanthroline",C025205,66-71-7,Breast Neoplasms,MESH,D001943,AHR,37.65,,21515334|22296396,C0006142,"1,10-phenanthroline",1318,C1=CC2=C(C3=C(C=CC=N3)C=C2)N=C1,C12H8N2,DGEZNRSVGBDHLK-UHFFFAOYSA-N,InChI=1S/C12H8N2/c1-3-9-5-6-10-4-2-8-14-12(10)11(9)13-7-1/h1-8H,"1,10-phenanthroline"
"1,10-phenanthroline",C025205,66-71-7,Bronchiectasis,MESH,D001987,ICAM1,4.38,,17931847,C0006267,"1,10-phenanthroline",1318,C1=CC2=C(C3=C(C=CC=N3)C=C2)N=C1,C12H8N2,DGEZNRSVGBDHLK-UHFFFAOYSA-N,InChI=1S/C12H8N2/c1-3-9-5-6-10-4-2-8-14-12(10)11(9)13-7-1/h1-8H,"1,10-phenanthroline"
"1,10-phenanthroline",C025205,66-71-7,"Bronchitis, Chronic",MESH,D029481,VEGFA,3.41,,19263519,C0008677,"1,10-phenanthroline",1318,C1=CC2=C(C3=C(C=CC=N3)C=C2)N=C1,C12H8N2,DGEZNRSVGBDHLK-UHFFFAOYSA-N,InChI=1S/C12H8N2/c1-3-9-5-6-10-4-2-8-14-12(10)11(9)13-7-1/h1-8H,"1,10-phenanthroline"
"1,10-phenanthroline",C025205,66-71-7,Cachexia,MESH,D002100,CXCL8,3.51,,17878525,C0006625,"1,10-phenanthroline",1318,C1=CC2=C(C3=C(C=CC=N3)C=C2)N=C1,C12H8N2,DGEZNRSVGBDHLK-UHFFFAOYSA-N,InChI=1S/C12H8N2/c1-3-9-5-6-10-4-2-8-14-12(10)11(9)13-7-1/h1-8H,"1,10-phenanthroline"
"1,10-phenanthroline",C025205,66-71-7,Carcinoma,MESH,D002277,ENO1,10.82,,12376462,C0007097,"1,10-phenanthroline",1318,C1=CC2=C(C3=C(C=CC=N3)C=C2)N=C1,C12H8N2,DGEZNRSVGBDHLK-UHFFFAOYSA-N,InChI=1S/C12H8N2/c1-3-9-5-6-10-4-2-8-14-12(10)11(9)13-7-1/h1-8H,"1,10-phenanthroline"
"1,10-phenanthroline",C025205,66-71-7,"Carcinoma, Ductal, Breast",MESH,D018270,SOD2,3.67,,23964924,C1134719,"1,10-phenanthroline",1318,C1=CC2=C(C3=C(C=CC=N3)C=C2)N=C1,C12H8N2,DGEZNRSVGBDHLK-UHFFFAOYSA-N,InChI=1S/C12H8N2/c1-3-9-5-6-10-4-2-8-14-12(10)11(9)13-7-1/h1-8H,"1,10-phenanthroline"
"1,10-phenanthroline",C025205,66-71-7,"Carcinoma, Hepatocellular",MESH,D006528,ACE,29.35,,16328049,C2239176,"1,10-phenanthroline",1318,C1=CC2=C(C3=C(C=CC=N3)C=C2)N=C1,C12H8N2,DGEZNRSVGBDHLK-UHFFFAOYSA-N,InChI=1S/C12H8N2/c1-3-9-5-6-10-4-2-8-14-12(10)11(9)13-7-1/h1-8H,"1,10-phenanthroline"
"1,10-phenanthroline",C025205,66-71-7,"Carcinoma, Non-Small-Cell Lung",MESH,D002289,AKR1C1,41.9,,17094902,C0007131,"1,10-phenanthroline",1318,C1=CC2=C(C3=C(C=CC=N3)C=C2)N=C1,C12H8N2,DGEZNRSVGBDHLK-UHFFFAOYSA-N,InChI=1S/C12H8N2/c1-3-9-5-6-10-4-2-8-14-12(10)11(9)13-7-1/h1-8H,"1,10-phenanthroline"
"1,10-phenanthroline",C025205,66-71-7,"Carcinoma, Pancreatic Ductal",MESH,D021441,TRP53,7.43,,29844410,C0887833,"1,10-phenanthroline",1318,C1=CC2=C(C3=C(C=CC=N3)C=C2)N=C1,C12H8N2,DGEZNRSVGBDHLK-UHFFFAOYSA-N,InChI=1S/C12H8N2/c1-3-9-5-6-10-4-2-8-14-12(10)11(9)13-7-1/h1-8H,"1,10-phenanthroline"
"1,10-phenanthroline",C025205,66-71-7,"Carcinoma, Renal Cell",MESH,D002292,PGK1,4.94,,15108329,C0007134,"1,10-phenanthroline",1318,C1=CC2=C(C3=C(C=CC=N3)C=C2)N=C1,C12H8N2,DGEZNRSVGBDHLK-UHFFFAOYSA-N,InChI=1S/C12H8N2/c1-3-9-5-6-10-4-2-8-14-12(10)11(9)13-7-1/h1-8H,"1,10-phenanthroline"
"1,10-phenanthroline",C025205,66-71-7,Cardiomyopathies,MESH,D009202,APP,22.43,,29068127,C0036529,"1,10-phenanthroline",1318,C1=CC2=C(C3=C(C=CC=N3)C=C2)N=C1,C12H8N2,DGEZNRSVGBDHLK-UHFFFAOYSA-N,InChI=1S/C12H8N2/c1-3-9-5-6-10-4-2-8-14-12(10)11(9)13-7-1/h1-8H,"1,10-phenanthroline"
"1,10-phenanthroline",C025205,66-71-7,Cardiovascular Diseases,MESH,D002318,ACE,10.92,,11498459|14657821|16544732,C0007222,"1,10-phenanthroline",1318,C1=CC2=C(C3=C(C=CC=N3)C=C2)N=C1,C12H8N2,DGEZNRSVGBDHLK-UHFFFAOYSA-N,InChI=1S/C12H8N2/c1-3-9-5-6-10-4-2-8-14-12(10)11(9)13-7-1/h1-8H,"1,10-phenanthroline"
"1,10-phenanthroline",C025205,66-71-7,Celiac Disease,MESH,D002446,ACE,3.93,,30097691,C0007570,"1,10-phenanthroline",1318,C1=CC2=C(C3=C(C=CC=N3)C=C2)N=C1,C12H8N2,DGEZNRSVGBDHLK-UHFFFAOYSA-N,InChI=1S/C12H8N2/c1-3-9-5-6-10-4-2-8-14-12(10)11(9)13-7-1/h1-8H,"1,10-phenanthroline"
"1,10-phenanthroline",C025205,66-71-7,Cerebral Infarction,MESH,D002544,MMP9,5.78,,16846501,C0007785,"1,10-phenanthroline",1318,C1=CC2=C(C3=C(C=CC=N3)C=C2)N=C1,C12H8N2,DGEZNRSVGBDHLK-UHFFFAOYSA-N,InChI=1S/C12H8N2/c1-3-9-5-6-10-4-2-8-14-12(10)11(9)13-7-1/h1-8H,"1,10-phenanthroline"
"1,10-phenanthroline",C025205,66-71-7,Cerebrovascular Disorders,MESH,D002561,PLAU,3.76,,1265806|17308290,C0007820,"1,10-phenanthroline",1318,C1=CC2=C(C3=C(C=CC=N3)C=C2)N=C1,C12H8N2,DGEZNRSVGBDHLK-UHFFFAOYSA-N,InChI=1S/C12H8N2/c1-3-9-5-6-10-4-2-8-14-12(10)11(9)13-7-1/h1-8H,"1,10-phenanthroline"
"1,10-phenanthroline",C025205,66-71-7,Cholestasis,MESH,D002779,CAT,9.54,,27989131,C0008370,"1,10-phenanthroline",1318,C1=CC2=C(C3=C(C=CC=N3)C=C2)N=C1,C12H8N2,DGEZNRSVGBDHLK-UHFFFAOYSA-N,InChI=1S/C12H8N2/c1-3-9-5-6-10-4-2-8-14-12(10)11(9)13-7-1/h1-8H,"1,10-phenanthroline"
"1,10-phenanthroline",C025205,66-71-7,Choroidal Neovascularization,MESH,D020256,VEGFA,4.63,,16680105,C0600518,"1,10-phenanthroline",1318,C1=CC2=C(C3=C(C=CC=N3)C=C2)N=C1,C12H8N2,DGEZNRSVGBDHLK-UHFFFAOYSA-N,InChI=1S/C12H8N2/c1-3-9-5-6-10-4-2-8-14-12(10)11(9)13-7-1/h1-8H,"1,10-phenanthroline"
"1,10-phenanthroline",C025205,66-71-7,Clear-cell metastatic renal cell carcinoma,MESH,C538445,VEGFA,4.52,,25239121,C2931852,"1,10-phenanthroline",1318,C1=CC2=C(C3=C(C=CC=N3)C=C2)N=C1,C12H8N2,DGEZNRSVGBDHLK-UHFFFAOYSA-N,InChI=1S/C12H8N2/c1-3-9-5-6-10-4-2-8-14-12(10)11(9)13-7-1/h1-8H,"1,10-phenanthroline"
"1,10-phenanthroline",C025205,66-71-7,Cocaine-Related Disorders,MESH,D019970,BDNF,8.96,,14973246|17618281|17651427|18311559|19321768|20711185|20810894,C0600427,"1,10-phenanthroline",1318,C1=CC2=C(C3=C(C=CC=N3)C=C2)N=C1,C12H8N2,DGEZNRSVGBDHLK-UHFFFAOYSA-N,InChI=1S/C12H8N2/c1-3-9-5-6-10-4-2-8-14-12(10)11(9)13-7-1/h1-8H,"1,10-phenanthroline"
"1,10-phenanthroline",C025205,66-71-7,Cocaine-Related Disorders,MESH,D019970,BDNF,8.96,,14973246|17618281|17651427|18311559|19321768|20711185|20810894,C0009171,"1,10-phenanthroline",1318,C1=CC2=C(C3=C(C=CC=N3)C=C2)N=C1,C12H8N2,DGEZNRSVGBDHLK-UHFFFAOYSA-N,InChI=1S/C12H8N2/c1-3-9-5-6-10-4-2-8-14-12(10)11(9)13-7-1/h1-8H,"1,10-phenanthroline"
"1,10-phenanthroline",C025205,66-71-7,Cocaine-Related Disorders,MESH,D019970,BDNF,8.96,,14973246|17618281|17651427|18311559|19321768|20711185|20810894,C0236736,"1,10-phenanthroline",1318,C1=CC2=C(C3=C(C=CC=N3)C=C2)N=C1,C12H8N2,DGEZNRSVGBDHLK-UHFFFAOYSA-N,InChI=1S/C12H8N2/c1-3-9-5-6-10-4-2-8-14-12(10)11(9)13-7-1/h1-8H,"1,10-phenanthroline"
"1,10-phenanthroline",C025205,66-71-7,Cognition Disorders,MESH,D003072,APP,2.81,,17406652|17600377|21350020|24189446|26945731|32522471,C0009241,"1,10-phenanthroline",1318,C1=CC2=C(C3=C(C=CC=N3)C=C2)N=C1,C12H8N2,DGEZNRSVGBDHLK-UHFFFAOYSA-N,InChI=1S/C12H8N2/c1-3-9-5-6-10-4-2-8-14-12(10)11(9)13-7-1/h1-8H,"1,10-phenanthroline"
"1,10-phenanthroline",C025205,66-71-7,Colitis,MESH,D003092,AHR,7.86,,27783946,C0009319,"1,10-phenanthroline",1318,C1=CC2=C(C3=C(C=CC=N3)C=C2)N=C1,C12H8N2,DGEZNRSVGBDHLK-UHFFFAOYSA-N,InChI=1S/C12H8N2/c1-3-9-5-6-10-4-2-8-14-12(10)11(9)13-7-1/h1-8H,"1,10-phenanthroline"
"1,10-phenanthroline",C025205,66-71-7,"Colitis, Ulcerative",MESH,D003093,CXCL8,11.76,,12133438|15955209,C0009324,"1,10-phenanthroline",1318,C1=CC2=C(C3=C(C=CC=N3)C=C2)N=C1,C12H8N2,DGEZNRSVGBDHLK-UHFFFAOYSA-N,InChI=1S/C12H8N2/c1-3-9-5-6-10-4-2-8-14-12(10)11(9)13-7-1/h1-8H,"1,10-phenanthroline"
"1,10-phenanthroline",C025205,66-71-7,Colonic Neoplasms,MESH,D003110,ICAM1,10.07,,16497620|7902311,C0009375,"1,10-phenanthroline",1318,C1=CC2=C(C3=C(C=CC=N3)C=C2)N=C1,C12H8N2,DGEZNRSVGBDHLK-UHFFFAOYSA-N,InChI=1S/C12H8N2/c1-3-9-5-6-10-4-2-8-14-12(10)11(9)13-7-1/h1-8H,"1,10-phenanthroline"
"1,10-phenanthroline",C025205,66-71-7,Colorectal Neoplasms,MESH,D015179,CFTR,12.16,,22294766,C0009404,"1,10-phenanthroline",1318,C1=CC2=C(C3=C(C=CC=N3)C=C2)N=C1,C12H8N2,DGEZNRSVGBDHLK-UHFFFAOYSA-N,InChI=1S/C12H8N2/c1-3-9-5-6-10-4-2-8-14-12(10)11(9)13-7-1/h1-8H,"1,10-phenanthroline"
"1,10-phenanthroline",C025205,66-71-7,Colorectal Neoplasms,MESH,D015179,CFTR,12.16,,22294766,C0009402,"1,10-phenanthroline",1318,C1=CC2=C(C3=C(C=CC=N3)C=C2)N=C1,C12H8N2,DGEZNRSVGBDHLK-UHFFFAOYSA-N,InChI=1S/C12H8N2/c1-3-9-5-6-10-4-2-8-14-12(10)11(9)13-7-1/h1-8H,"1,10-phenanthroline"
"1,10-phenanthroline",C025205,66-71-7,Coronary Artery Disease,MESH,D003324,ACE,10.45,,14989558,C1956346,"1,10-phenanthroline",1318,C1=CC2=C(C3=C(C=CC=N3)C=C2)N=C1,C12H8N2,DGEZNRSVGBDHLK-UHFFFAOYSA-N,InChI=1S/C12H8N2/c1-3-9-5-6-10-4-2-8-14-12(10)11(9)13-7-1/h1-8H,"1,10-phenanthroline"
"1,10-phenanthroline",C025205,66-71-7,Coronary Artery Disease,MESH,D003324,ACE,10.45,,14989558,C0010054,"1,10-phenanthroline",1318,C1=CC2=C(C3=C(C=CC=N3)C=C2)N=C1,C12H8N2,DGEZNRSVGBDHLK-UHFFFAOYSA-N,InChI=1S/C12H8N2/c1-3-9-5-6-10-4-2-8-14-12(10)11(9)13-7-1/h1-8H,"1,10-phenanthroline"
"1,10-phenanthroline",C025205,66-71-7,Coronary Disease,MESH,D003327,ACE,5.92,,8170965,C0010068,"1,10-phenanthroline",1318,C1=CC2=C(C3=C(C=CC=N3)C=C2)N=C1,C12H8N2,DGEZNRSVGBDHLK-UHFFFAOYSA-N,InChI=1S/C12H8N2/c1-3-9-5-6-10-4-2-8-14-12(10)11(9)13-7-1/h1-8H,"1,10-phenanthroline"
"1,10-phenanthroline",C025205,66-71-7,Cough,MESH,D003371,ACE,3.58,,12848919|15498266,C0010200,"1,10-phenanthroline",1318,C1=CC2=C(C3=C(C=CC=N3)C=C2)N=C1,C12H8N2,DGEZNRSVGBDHLK-UHFFFAOYSA-N,InChI=1S/C12H8N2/c1-3-9-5-6-10-4-2-8-14-12(10)11(9)13-7-1/h1-8H,"1,10-phenanthroline"
"1,10-phenanthroline",C025205,66-71-7,Cystic Fibrosis,MESH,D003550,CFTR,4.03,219700,11401894|11786964|16463024|16763370|1718974|17290305|17347447|17541014|18230692|19309154|19846789|21083385|21303308|21602569|31251792|7560099,C0010674,"1,10-phenanthroline",1318,C1=CC2=C(C3=C(C=CC=N3)C=C2)N=C1,C12H8N2,DGEZNRSVGBDHLK-UHFFFAOYSA-N,InChI=1S/C12H8N2/c1-3-9-5-6-10-4-2-8-14-12(10)11(9)13-7-1/h1-8H,"1,10-phenanthroline"
"1,10-phenanthroline",C025205,66-71-7,Dementia,MESH,D003704,APP,3.37,,22300406,C0497327,"1,10-phenanthroline",1318,C1=CC2=C(C3=C(C=CC=N3)C=C2)N=C1,C12H8N2,DGEZNRSVGBDHLK-UHFFFAOYSA-N,InChI=1S/C12H8N2/c1-3-9-5-6-10-4-2-8-14-12(10)11(9)13-7-1/h1-8H,"1,10-phenanthroline"
"1,10-phenanthroline",C025205,66-71-7,Depressive Disorder,MESH,D003866,ALB,9.36,,9029664,C0011581,"1,10-phenanthroline",1318,C1=CC2=C(C3=C(C=CC=N3)C=C2)N=C1,C12H8N2,DGEZNRSVGBDHLK-UHFFFAOYSA-N,InChI=1S/C12H8N2/c1-3-9-5-6-10-4-2-8-14-12(10)11(9)13-7-1/h1-8H,"1,10-phenanthroline"
"1,10-phenanthroline",C025205,66-71-7,Depressive Disorder,MESH,D003866,ALB,9.36,,9029664,C0041696,"1,10-phenanthroline",1318,C1=CC2=C(C3=C(C=CC=N3)C=C2)N=C1,C12H8N2,DGEZNRSVGBDHLK-UHFFFAOYSA-N,InChI=1S/C12H8N2/c1-3-9-5-6-10-4-2-8-14-12(10)11(9)13-7-1/h1-8H,"1,10-phenanthroline"
"1,10-phenanthroline",C025205,66-71-7,"Depressive Disorder, Major",MESH,D003865,CAT,5.26,,20471444,C1269683,"1,10-phenanthroline",1318,C1=CC2=C(C3=C(C=CC=N3)C=C2)N=C1,C12H8N2,DGEZNRSVGBDHLK-UHFFFAOYSA-N,InChI=1S/C12H8N2/c1-3-9-5-6-10-4-2-8-14-12(10)11(9)13-7-1/h1-8H,"1,10-phenanthroline"
"1,10-phenanthroline",C025205,66-71-7,"Dermatitis, Atopic",MESH,D003876,AHR,8.36,,27869817,C0011615,"1,10-phenanthroline",1318,C1=CC2=C(C3=C(C=CC=N3)C=C2)N=C1,C12H8N2,DGEZNRSVGBDHLK-UHFFFAOYSA-N,InChI=1S/C12H8N2/c1-3-9-5-6-10-4-2-8-14-12(10)11(9)13-7-1/h1-8H,"1,10-phenanthroline"
"1,10-phenanthroline",C025205,66-71-7,Developmental Disabilities,MESH,D002658,MAPK3,2.94,,30559488,C0008073,"1,10-phenanthroline",1318,C1=CC2=C(C3=C(C=CC=N3)C=C2)N=C1,C12H8N2,DGEZNRSVGBDHLK-UHFFFAOYSA-N,InChI=1S/C12H8N2/c1-3-9-5-6-10-4-2-8-14-12(10)11(9)13-7-1/h1-8H,"1,10-phenanthroline"
"1,10-phenanthroline",C025205,66-71-7,"Diabetes, Gestational",MESH,D016640,SOD2,3.64,,23956348|30738174,C0085207,"1,10-phenanthroline",1318,C1=CC2=C(C3=C(C=CC=N3)C=C2)N=C1,C12H8N2,DGEZNRSVGBDHLK-UHFFFAOYSA-N,InChI=1S/C12H8N2/c1-3-9-5-6-10-4-2-8-14-12(10)11(9)13-7-1/h1-8H,"1,10-phenanthroline"
"1,10-phenanthroline",C025205,66-71-7,"Diabetes Mellitus, Type 2",MESH,D003924,CAT,15.48,,15111504|15531508,C0011860,"1,10-phenanthroline",1318,C1=CC2=C(C3=C(C=CC=N3)C=C2)N=C1,C12H8N2,DGEZNRSVGBDHLK-UHFFFAOYSA-N,InChI=1S/C12H8N2/c1-3-9-5-6-10-4-2-8-14-12(10)11(9)13-7-1/h1-8H,"1,10-phenanthroline"
"1,10-phenanthroline",C025205,66-71-7,Diabetic Nephropathies,MESH,D003928,ACE,14.26,,10099885|10857950|23733546|7909524,C0011881,"1,10-phenanthroline",1318,C1=CC2=C(C3=C(C=CC=N3)C=C2)N=C1,C12H8N2,DGEZNRSVGBDHLK-UHFFFAOYSA-N,InChI=1S/C12H8N2/c1-3-9-5-6-10-4-2-8-14-12(10)11(9)13-7-1/h1-8H,"1,10-phenanthroline"
"1,10-phenanthroline",C025205,66-71-7,Diabetic Neuropathies,MESH,D003929,CAT,6.4,,10780678,C0271680,"1,10-phenanthroline",1318,C1=CC2=C(C3=C(C=CC=N3)C=C2)N=C1,C12H8N2,DGEZNRSVGBDHLK-UHFFFAOYSA-N,InChI=1S/C12H8N2/c1-3-9-5-6-10-4-2-8-14-12(10)11(9)13-7-1/h1-8H,"1,10-phenanthroline"
"1,10-phenanthroline",C025205,66-71-7,Diabetic Retinopathy,MESH,D003930,ICAM1,11.42,,10485912,C0011884,"1,10-phenanthroline",1318,C1=CC2=C(C3=C(C=CC=N3)C=C2)N=C1,C12H8N2,DGEZNRSVGBDHLK-UHFFFAOYSA-N,InChI=1S/C12H8N2/c1-3-9-5-6-10-4-2-8-14-12(10)11(9)13-7-1/h1-8H,"1,10-phenanthroline"
"1,10-phenanthroline",C025205,66-71-7,Down Syndrome,MESH,D004314,CXCL8,8.04,,16289943,C0013080,"1,10-phenanthroline",1318,C1=CC2=C(C3=C(C=CC=N3)C=C2)N=C1,C12H8N2,DGEZNRSVGBDHLK-UHFFFAOYSA-N,InChI=1S/C12H8N2/c1-3-9-5-6-10-4-2-8-14-12(10)11(9)13-7-1/h1-8H,"1,10-phenanthroline"
"1,10-phenanthroline",C025205,66-71-7,Dyslipidemias,MESH,D050171,AHR,2.89,,21890736,C0242339,"1,10-phenanthroline",1318,C1=CC2=C(C3=C(C=CC=N3)C=C2)N=C1,C12H8N2,DGEZNRSVGBDHLK-UHFFFAOYSA-N,InChI=1S/C12H8N2/c1-3-9-5-6-10-4-2-8-14-12(10)11(9)13-7-1/h1-8H,"1,10-phenanthroline"
"1,10-phenanthroline",C025205,66-71-7,Dyspnea,MESH,D004417,NPPB,3.39,,20339970,C0013404,"1,10-phenanthroline",1318,C1=CC2=C(C3=C(C=CC=N3)C=C2)N=C1,C12H8N2,DGEZNRSVGBDHLK-UHFFFAOYSA-N,InChI=1S/C12H8N2/c1-3-9-5-6-10-4-2-8-14-12(10)11(9)13-7-1/h1-8H,"1,10-phenanthroline"
"1,10-phenanthroline",C025205,66-71-7,Endometrial Neoplasms,MESH,D016889,AKR1C1,15.42,,16338060,C0476089,"1,10-phenanthroline",1318,C1=CC2=C(C3=C(C=CC=N3)C=C2)N=C1,C12H8N2,DGEZNRSVGBDHLK-UHFFFAOYSA-N,InChI=1S/C12H8N2/c1-3-9-5-6-10-4-2-8-14-12(10)11(9)13-7-1/h1-8H,"1,10-phenanthroline"
"1,10-phenanthroline",C025205,66-71-7,Endometriosis,MESH,D004715,AKR1C1,19.84,,21232532,C0014175,"1,10-phenanthroline",1318,C1=CC2=C(C3=C(C=CC=N3)C=C2)N=C1,C12H8N2,DGEZNRSVGBDHLK-UHFFFAOYSA-N,InChI=1S/C12H8N2/c1-3-9-5-6-10-4-2-8-14-12(10)11(9)13-7-1/h1-8H,"1,10-phenanthroline"
"1,10-phenanthroline",C025205,66-71-7,Epilepsy,MESH,D004827,ALB,4.56,,15356194|17121744,C0014544,"1,10-phenanthroline",1318,C1=CC2=C(C3=C(C=CC=N3)C=C2)N=C1,C12H8N2,DGEZNRSVGBDHLK-UHFFFAOYSA-N,InChI=1S/C12H8N2/c1-3-9-5-6-10-4-2-8-14-12(10)11(9)13-7-1/h1-8H,"1,10-phenanthroline"
"1,10-phenanthroline",C025205,66-71-7,Erectile Dysfunction,MESH,D007172,VEGFA,2.89,,12002441,C0242350,"1,10-phenanthroline",1318,C1=CC2=C(C3=C(C=CC=N3)C=C2)N=C1,C12H8N2,DGEZNRSVGBDHLK-UHFFFAOYSA-N,InChI=1S/C12H8N2/c1-3-9-5-6-10-4-2-8-14-12(10)11(9)13-7-1/h1-8H,"1,10-phenanthroline"
"1,10-phenanthroline",C025205,66-71-7,Esophagitis,MESH,D004941,SOD2,3.64,,11121210,C0014868,"1,10-phenanthroline",1318,C1=CC2=C(C3=C(C=CC=N3)C=C2)N=C1,C12H8N2,DGEZNRSVGBDHLK-UHFFFAOYSA-N,InChI=1S/C12H8N2/c1-3-9-5-6-10-4-2-8-14-12(10)11(9)13-7-1/h1-8H,"1,10-phenanthroline"
"1,10-phenanthroline",C025205,66-71-7,"Eye Infections, Bacterial",MESH,D015818,CXCL8,4.88,,23661603,C0015404,"1,10-phenanthroline",1318,C1=CC2=C(C3=C(C=CC=N3)C=C2)N=C1,C12H8N2,DGEZNRSVGBDHLK-UHFFFAOYSA-N,InChI=1S/C12H8N2/c1-3-9-5-6-10-4-2-8-14-12(10)11(9)13-7-1/h1-8H,"1,10-phenanthroline"
"1,10-phenanthroline",C025205,66-71-7,Fatty Liver,MESH,D005234,CAT,11.87,,10860543,C0015695,"1,10-phenanthroline",1318,C1=CC2=C(C3=C(C=CC=N3)C=C2)N=C1,C12H8N2,DGEZNRSVGBDHLK-UHFFFAOYSA-N,InChI=1S/C12H8N2/c1-3-9-5-6-10-4-2-8-14-12(10)11(9)13-7-1/h1-8H,"1,10-phenanthroline"
"1,10-phenanthroline",C025205,66-71-7,Fever,MESH,D005334,CXCL8,5.16,,11852909,C0015967,"1,10-phenanthroline",1318,C1=CC2=C(C3=C(C=CC=N3)C=C2)N=C1,C12H8N2,DGEZNRSVGBDHLK-UHFFFAOYSA-N,InChI=1S/C12H8N2/c1-3-9-5-6-10-4-2-8-14-12(10)11(9)13-7-1/h1-8H,"1,10-phenanthroline"
"1,10-phenanthroline",C025205,66-71-7,Fibrosis,MESH,D005355,ALB,8.24,,24309158,C1623038,"1,10-phenanthroline",1318,C1=CC2=C(C3=C(C=CC=N3)C=C2)N=C1,C12H8N2,DGEZNRSVGBDHLK-UHFFFAOYSA-N,InChI=1S/C12H8N2/c1-3-9-5-6-10-4-2-8-14-12(10)11(9)13-7-1/h1-8H,"1,10-phenanthroline"
"1,10-phenanthroline",C025205,66-71-7,Fibrosis,MESH,D005355,ALB,8.24,,24309158,C0016059,"1,10-phenanthroline",1318,C1=CC2=C(C3=C(C=CC=N3)C=C2)N=C1,C12H8N2,DGEZNRSVGBDHLK-UHFFFAOYSA-N,InChI=1S/C12H8N2/c1-3-9-5-6-10-4-2-8-14-12(10)11(9)13-7-1/h1-8H,"1,10-phenanthroline"
"1,10-phenanthroline",C025205,66-71-7,Fragile X Syndrome,MESH,D005600,APP,4.76,,22046307,C0016667,"1,10-phenanthroline",1318,C1=CC2=C(C3=C(C=CC=N3)C=C2)N=C1,C12H8N2,DGEZNRSVGBDHLK-UHFFFAOYSA-N,InChI=1S/C12H8N2/c1-3-9-5-6-10-4-2-8-14-12(10)11(9)13-7-1/h1-8H,"1,10-phenanthroline"
"1,10-phenanthroline",C025205,66-71-7,Gastroesophageal Reflux,MESH,D005764,CXCL8,3.51,,18193101|20616304,C0017168,"1,10-phenanthroline",1318,C1=CC2=C(C3=C(C=CC=N3)C=C2)N=C1,C12H8N2,DGEZNRSVGBDHLK-UHFFFAOYSA-N,InChI=1S/C12H8N2/c1-3-9-5-6-10-4-2-8-14-12(10)11(9)13-7-1/h1-8H,"1,10-phenanthroline"
"1,10-phenanthroline",C025205,66-71-7,Gastroparesis,MESH,D018589,HMOX1,4.18,,20378827,C0152020,"1,10-phenanthroline",1318,C1=CC2=C(C3=C(C=CC=N3)C=C2)N=C1,C12H8N2,DGEZNRSVGBDHLK-UHFFFAOYSA-N,InChI=1S/C12H8N2/c1-3-9-5-6-10-4-2-8-14-12(10)11(9)13-7-1/h1-8H,"1,10-phenanthroline"
"1,10-phenanthroline",C025205,66-71-7,Gaucher Disease,MESH,D005776,ACE,4.7,,12359135,C0017205,"1,10-phenanthroline",1318,C1=CC2=C(C3=C(C=CC=N3)C=C2)N=C1,C12H8N2,DGEZNRSVGBDHLK-UHFFFAOYSA-N,InChI=1S/C12H8N2/c1-3-9-5-6-10-4-2-8-14-12(10)11(9)13-7-1/h1-8H,"1,10-phenanthroline"
"1,10-phenanthroline",C025205,66-71-7,Glioblastoma,MESH,D005909,CXCL8,14.1,,16356833,C0017636,"1,10-phenanthroline",1318,C1=CC2=C(C3=C(C=CC=N3)C=C2)N=C1,C12H8N2,DGEZNRSVGBDHLK-UHFFFAOYSA-N,InChI=1S/C12H8N2/c1-3-9-5-6-10-4-2-8-14-12(10)11(9)13-7-1/h1-8H,"1,10-phenanthroline"
"1,10-phenanthroline",C025205,66-71-7,Glioblastoma,MESH,D005909,CXCL8,14.1,,16356833,C0334588,"1,10-phenanthroline",1318,C1=CC2=C(C3=C(C=CC=N3)C=C2)N=C1,C12H8N2,DGEZNRSVGBDHLK-UHFFFAOYSA-N,InChI=1S/C12H8N2/c1-3-9-5-6-10-4-2-8-14-12(10)11(9)13-7-1/h1-8H,"1,10-phenanthroline"
"1,10-phenanthroline",C025205,66-71-7,Glioblastoma,MESH,D005909,CXCL8,14.1,,16356833,C1621958,"1,10-phenanthroline",1318,C1=CC2=C(C3=C(C=CC=N3)C=C2)N=C1,C12H8N2,DGEZNRSVGBDHLK-UHFFFAOYSA-N,InChI=1S/C12H8N2/c1-3-9-5-6-10-4-2-8-14-12(10)11(9)13-7-1/h1-8H,"1,10-phenanthroline"
"1,10-phenanthroline",C025205,66-71-7,Gliosarcoma,MESH,D018316,VEGFA,4.23,,16533777,C0206726,"1,10-phenanthroline",1318,C1=CC2=C(C3=C(C=CC=N3)C=C2)N=C1,C12H8N2,DGEZNRSVGBDHLK-UHFFFAOYSA-N,InChI=1S/C12H8N2/c1-3-9-5-6-10-4-2-8-14-12(10)11(9)13-7-1/h1-8H,"1,10-phenanthroline"
"1,10-phenanthroline",C025205,66-71-7,Glomerulonephritis,MESH,D005921,ALB,5.2,,17161813|17464766|18462998|19524415|3160244|6343549|6769622|8501856,C0017658,"1,10-phenanthroline",1318,C1=CC2=C(C3=C(C=CC=N3)C=C2)N=C1,C12H8N2,DGEZNRSVGBDHLK-UHFFFAOYSA-N,InChI=1S/C12H8N2/c1-3-9-5-6-10-4-2-8-14-12(10)11(9)13-7-1/h1-8H,"1,10-phenanthroline"
"1,10-phenanthroline",C025205,66-71-7,Glucose Intolerance,MESH,D018149,AHR,2.83,,31306034,C0271650,"1,10-phenanthroline",1318,C1=CC2=C(C3=C(C=CC=N3)C=C2)N=C1,C12H8N2,DGEZNRSVGBDHLK-UHFFFAOYSA-N,InChI=1S/C12H8N2/c1-3-9-5-6-10-4-2-8-14-12(10)11(9)13-7-1/h1-8H,"1,10-phenanthroline"
"1,10-phenanthroline",C025205,66-71-7,Glucose Metabolism Disorders,MESH,D044882,NR3C1,4.09,,29802709,C1257958,"1,10-phenanthroline",1318,C1=CC2=C(C3=C(C=CC=N3)C=C2)N=C1,C12H8N2,DGEZNRSVGBDHLK-UHFFFAOYSA-N,InChI=1S/C12H8N2/c1-3-9-5-6-10-4-2-8-14-12(10)11(9)13-7-1/h1-8H,"1,10-phenanthroline"
"1,10-phenanthroline",C025205,66-71-7,Head and Neck Neoplasms,MESH,D006258,MAPK1,9.85,,15342401,C0018671,"1,10-phenanthroline",1318,C1=CC2=C(C3=C(C=CC=N3)C=C2)N=C1,C12H8N2,DGEZNRSVGBDHLK-UHFFFAOYSA-N,InChI=1S/C12H8N2/c1-3-9-5-6-10-4-2-8-14-12(10)11(9)13-7-1/h1-8H,"1,10-phenanthroline"
"1,10-phenanthroline",C025205,66-71-7,Heart Diseases,MESH,D006331,ALB,5.11,,24309158,C0018799,"1,10-phenanthroline",1318,C1=CC2=C(C3=C(C=CC=N3)C=C2)N=C1,C12H8N2,DGEZNRSVGBDHLK-UHFFFAOYSA-N,InChI=1S/C12H8N2/c1-3-9-5-6-10-4-2-8-14-12(10)11(9)13-7-1/h1-8H,"1,10-phenanthroline"
"1,10-phenanthroline",C025205,66-71-7,Heart Failure,MESH,D006333,ACE,29.44,,18586661,C0018801,"1,10-phenanthroline",1318,C1=CC2=C(C3=C(C=CC=N3)C=C2)N=C1,C12H8N2,DGEZNRSVGBDHLK-UHFFFAOYSA-N,InChI=1S/C12H8N2/c1-3-9-5-6-10-4-2-8-14-12(10)11(9)13-7-1/h1-8H,"1,10-phenanthroline"
"1,10-phenanthroline",C025205,66-71-7,Heart Failure,MESH,D006333,ACE,29.44,,18586661,C0018802,"1,10-phenanthroline",1318,C1=CC2=C(C3=C(C=CC=N3)C=C2)N=C1,C12H8N2,DGEZNRSVGBDHLK-UHFFFAOYSA-N,InChI=1S/C12H8N2/c1-3-9-5-6-10-4-2-8-14-12(10)11(9)13-7-1/h1-8H,"1,10-phenanthroline"
"1,10-phenanthroline",C025205,66-71-7,"Heart Failure, Diastolic",MESH,D054144,HAMP,4.21,,29556499,C1135196,"1,10-phenanthroline",1318,C1=CC2=C(C3=C(C=CC=N3)C=C2)N=C1,C12H8N2,DGEZNRSVGBDHLK-UHFFFAOYSA-N,InChI=1S/C12H8N2/c1-3-9-5-6-10-4-2-8-14-12(10)11(9)13-7-1/h1-8H,"1,10-phenanthroline"
"1,10-phenanthroline",C025205,66-71-7,Hemorrhage,MESH,D006470,PLAU,3.08,,15502123|15557913|8225663|9266785,C0019080,"1,10-phenanthroline",1318,C1=CC2=C(C3=C(C=CC=N3)C=C2)N=C1,C12H8N2,DGEZNRSVGBDHLK-UHFFFAOYSA-N,InChI=1S/C12H8N2/c1-3-9-5-6-10-4-2-8-14-12(10)11(9)13-7-1/h1-8H,"1,10-phenanthroline"
"1,10-phenanthroline",C025205,66-71-7,Hepatitis,MESH,D006505,ALB,6.51,,21851314,C0019158,"1,10-phenanthroline",1318,C1=CC2=C(C3=C(C=CC=N3)C=C2)N=C1,C12H8N2,DGEZNRSVGBDHLK-UHFFFAOYSA-N,InChI=1S/C12H8N2/c1-3-9-5-6-10-4-2-8-14-12(10)11(9)13-7-1/h1-8H,"1,10-phenanthroline"
"1,10-phenanthroline",C025205,66-71-7,Hepatomegaly,MESH,D006529,AHR,4.74,,26278112|28487374,C0019209,"1,10-phenanthroline",1318,C1=CC2=C(C3=C(C=CC=N3)C=C2)N=C1,C12H8N2,DGEZNRSVGBDHLK-UHFFFAOYSA-N,InChI=1S/C12H8N2/c1-3-9-5-6-10-4-2-8-14-12(10)11(9)13-7-1/h1-8H,"1,10-phenanthroline"
"1,10-phenanthroline",C025205,66-71-7,Hepatorenal Syndrome,MESH,D006530,HMOX1,3.87,,21253390,C0019212,"1,10-phenanthroline",1318,C1=CC2=C(C3=C(C=CC=N3)C=C2)N=C1,C12H8N2,DGEZNRSVGBDHLK-UHFFFAOYSA-N,InChI=1S/C12H8N2/c1-3-9-5-6-10-4-2-8-14-12(10)11(9)13-7-1/h1-8H,"1,10-phenanthroline"
"1,10-phenanthroline",C025205,66-71-7,Heroin Dependence,MESH,D006556,BDNF,3.91,,17715210,C0019337,"1,10-phenanthroline",1318,C1=CC2=C(C3=C(C=CC=N3)C=C2)N=C1,C12H8N2,DGEZNRSVGBDHLK-UHFFFAOYSA-N,InChI=1S/C12H8N2/c1-3-9-5-6-10-4-2-8-14-12(10)11(9)13-7-1/h1-8H,"1,10-phenanthroline"
"1,10-phenanthroline",C025205,66-71-7,HIV Infections,MESH,D015658,ALB,4.95,,16903978,C0019693,"1,10-phenanthroline",1318,C1=CC2=C(C3=C(C=CC=N3)C=C2)N=C1,C12H8N2,DGEZNRSVGBDHLK-UHFFFAOYSA-N,InChI=1S/C12H8N2/c1-3-9-5-6-10-4-2-8-14-12(10)11(9)13-7-1/h1-8H,"1,10-phenanthroline"
"1,10-phenanthroline",C025205,66-71-7,HIV Infections,MESH,D015658,ALB,4.95,,16903978,C4505456,"1,10-phenanthroline",1318,C1=CC2=C(C3=C(C=CC=N3)C=C2)N=C1,C12H8N2,DGEZNRSVGBDHLK-UHFFFAOYSA-N,InChI=1S/C12H8N2/c1-3-9-5-6-10-4-2-8-14-12(10)11(9)13-7-1/h1-8H,"1,10-phenanthroline"
"1,10-phenanthroline",C025205,66-71-7,HIV Seropositivity,MESH,D006679,ALB,4.29,,17209195,C0019699,"1,10-phenanthroline",1318,C1=CC2=C(C3=C(C=CC=N3)C=C2)N=C1,C12H8N2,DGEZNRSVGBDHLK-UHFFFAOYSA-N,InChI=1S/C12H8N2/c1-3-9-5-6-10-4-2-8-14-12(10)11(9)13-7-1/h1-8H,"1,10-phenanthroline"
"1,10-phenanthroline",C025205,66-71-7,Hodgkin Disease,MESH,D006689,ICAM1,5.76,,7621881|8656679,C0019829,"1,10-phenanthroline",1318,C1=CC2=C(C3=C(C=CC=N3)C=C2)N=C1,C12H8N2,DGEZNRSVGBDHLK-UHFFFAOYSA-N,InChI=1S/C12H8N2/c1-3-9-5-6-10-4-2-8-14-12(10)11(9)13-7-1/h1-8H,"1,10-phenanthroline"
"1,10-phenanthroline",C025205,66-71-7,Hodgkin Disease,MESH,D006689,ICAM1,5.76,,7621881|8656679,C0152267,"1,10-phenanthroline",1318,C1=CC2=C(C3=C(C=CC=N3)C=C2)N=C1,C12H8N2,DGEZNRSVGBDHLK-UHFFFAOYSA-N,InChI=1S/C12H8N2/c1-3-9-5-6-10-4-2-8-14-12(10)11(9)13-7-1/h1-8H,"1,10-phenanthroline"
"1,10-phenanthroline",C025205,66-71-7,Hydronephrosis,MESH,D006869,EGR1,3.83,,25015655,C0020295,"1,10-phenanthroline",1318,C1=CC2=C(C3=C(C=CC=N3)C=C2)N=C1,C12H8N2,DGEZNRSVGBDHLK-UHFFFAOYSA-N,InChI=1S/C12H8N2/c1-3-9-5-6-10-4-2-8-14-12(10)11(9)13-7-1/h1-8H,"1,10-phenanthroline"
"1,10-phenanthroline",C025205,66-71-7,Hypercholesterolemia,MESH,D006937,ICAM1,5.15,,14602771,C0020443,"1,10-phenanthroline",1318,C1=CC2=C(C3=C(C=CC=N3)C=C2)N=C1,C12H8N2,DGEZNRSVGBDHLK-UHFFFAOYSA-N,InChI=1S/C12H8N2/c1-3-9-5-6-10-4-2-8-14-12(10)11(9)13-7-1/h1-8H,"1,10-phenanthroline"
"1,10-phenanthroline",C025205,66-71-7,Hyperemia,MESH,D006940,CAT,2.78,,10792963,C0020452,"1,10-phenanthroline",1318,C1=CC2=C(C3=C(C=CC=N3)C=C2)N=C1,C12H8N2,DGEZNRSVGBDHLK-UHFFFAOYSA-N,InChI=1S/C12H8N2/c1-3-9-5-6-10-4-2-8-14-12(10)11(9)13-7-1/h1-8H,"1,10-phenanthroline"
"1,10-phenanthroline",C025205,66-71-7,"Hypertension, Portal",MESH,D006975,VEGFA,3.46,,18416461,C0020541,"1,10-phenanthroline",1318,C1=CC2=C(C3=C(C=CC=N3)C=C2)N=C1,C12H8N2,DGEZNRSVGBDHLK-UHFFFAOYSA-N,InChI=1S/C12H8N2/c1-3-9-5-6-10-4-2-8-14-12(10)11(9)13-7-1/h1-8H,"1,10-phenanthroline"
"1,10-phenanthroline",C025205,66-71-7,"Hypertension, Pulmonary",MESH,D006976,ACE,17.08,,12359135,C0020542,"1,10-phenanthroline",1318,C1=CC2=C(C3=C(C=CC=N3)C=C2)N=C1,C12H8N2,DGEZNRSVGBDHLK-UHFFFAOYSA-N,InChI=1S/C12H8N2/c1-3-9-5-6-10-4-2-8-14-12(10)11(9)13-7-1/h1-8H,"1,10-phenanthroline"
"1,10-phenanthroline",C025205,66-71-7,Hypertrophy,MESH,D006984,AHR,7.63,,20961953,C0020564,"1,10-phenanthroline",1318,C1=CC2=C(C3=C(C=CC=N3)C=C2)N=C1,C12H8N2,DGEZNRSVGBDHLK-UHFFFAOYSA-N,InChI=1S/C12H8N2/c1-3-9-5-6-10-4-2-8-14-12(10)11(9)13-7-1/h1-8H,"1,10-phenanthroline"
"1,10-phenanthroline",C025205,66-71-7,"Hypertrophy, Left Ventricular",MESH,D017379,ACE,8.2,,8349331,C0149721,"1,10-phenanthroline",1318,C1=CC2=C(C3=C(C=CC=N3)C=C2)N=C1,C12H8N2,DGEZNRSVGBDHLK-UHFFFAOYSA-N,InChI=1S/C12H8N2/c1-3-9-5-6-10-4-2-8-14-12(10)11(9)13-7-1/h1-8H,"1,10-phenanthroline"
"1,10-phenanthroline",C025205,66-71-7,Hypothermia,MESH,D007035,SOD1,2.88,,11731100,C0020672,"1,10-phenanthroline",1318,C1=CC2=C(C3=C(C=CC=N3)C=C2)N=C1,C12H8N2,DGEZNRSVGBDHLK-UHFFFAOYSA-N,InChI=1S/C12H8N2/c1-3-9-5-6-10-4-2-8-14-12(10)11(9)13-7-1/h1-8H,"1,10-phenanthroline"
"1,10-phenanthroline",C025205,66-71-7,Idiopathic Pulmonary Fibrosis,MESH,D054990,HIF1A,12.79,,28434932,C1800706,"1,10-phenanthroline",1318,C1=CC2=C(C3=C(C=CC=N3)C=C2)N=C1,C12H8N2,DGEZNRSVGBDHLK-UHFFFAOYSA-N,InChI=1S/C12H8N2/c1-3-9-5-6-10-4-2-8-14-12(10)11(9)13-7-1/h1-8H,"1,10-phenanthroline"
"1,10-phenanthroline",C025205,66-71-7,"Infertility, Male",MESH,D007248,ACE,21.03,,12075344|8642790,C0021364,"1,10-phenanthroline",1318,C1=CC2=C(C3=C(C=CC=N3)C=C2)N=C1,C12H8N2,DGEZNRSVGBDHLK-UHFFFAOYSA-N,InChI=1S/C12H8N2/c1-3-9-5-6-10-4-2-8-14-12(10)11(9)13-7-1/h1-8H,"1,10-phenanthroline"
"1,10-phenanthroline",C025205,66-71-7,Inflammation,MESH,D007249,AHR,25.72,,22273745|25768209,C0021368,"1,10-phenanthroline",1318,C1=CC2=C(C3=C(C=CC=N3)C=C2)N=C1,C12H8N2,DGEZNRSVGBDHLK-UHFFFAOYSA-N,InChI=1S/C12H8N2/c1-3-9-5-6-10-4-2-8-14-12(10)11(9)13-7-1/h1-8H,"1,10-phenanthroline"
"1,10-phenanthroline",C025205,66-71-7,Inflammatory Bowel Diseases,MESH,D015212,ICAM1,3.43,,28067908,C0021390,"1,10-phenanthroline",1318,C1=CC2=C(C3=C(C=CC=N3)C=C2)N=C1,C12H8N2,DGEZNRSVGBDHLK-UHFFFAOYSA-N,InChI=1S/C12H8N2/c1-3-9-5-6-10-4-2-8-14-12(10)11(9)13-7-1/h1-8H,"1,10-phenanthroline"
"1,10-phenanthroline",C025205,66-71-7,Insulin Resistance,MESH,D007333,AHR,10.49,,25734695,C0021655,"1,10-phenanthroline",1318,C1=CC2=C(C3=C(C=CC=N3)C=C2)N=C1,C12H8N2,DGEZNRSVGBDHLK-UHFFFAOYSA-N,InChI=1S/C12H8N2/c1-3-9-5-6-10-4-2-8-14-12(10)11(9)13-7-1/h1-8H,"1,10-phenanthroline"
"1,10-phenanthroline",C025205,66-71-7,Insulin Resistance,MESH,D007333,AHR,10.49,,25734695,C0920563,"1,10-phenanthroline",1318,C1=CC2=C(C3=C(C=CC=N3)C=C2)N=C1,C12H8N2,DGEZNRSVGBDHLK-UHFFFAOYSA-N,InChI=1S/C12H8N2/c1-3-9-5-6-10-4-2-8-14-12(10)11(9)13-7-1/h1-8H,"1,10-phenanthroline"
"1,10-phenanthroline",C025205,66-71-7,Intracranial Embolism and Thrombosis,MESH,D002542,PLAU,4.53,,9403446,C0877855,"1,10-phenanthroline",1318,C1=CC2=C(C3=C(C=CC=N3)C=C2)N=C1,C12H8N2,DGEZNRSVGBDHLK-UHFFFAOYSA-N,InChI=1S/C12H8N2/c1-3-9-5-6-10-4-2-8-14-12(10)11(9)13-7-1/h1-8H,"1,10-phenanthroline"
"1,10-phenanthroline",C025205,66-71-7,Iron Overload,MESH,D019190,HAMP,4.55,,20801540|22659129,C0282193,"1,10-phenanthroline",1318,C1=CC2=C(C3=C(C=CC=N3)C=C2)N=C1,C12H8N2,DGEZNRSVGBDHLK-UHFFFAOYSA-N,InChI=1S/C12H8N2/c1-3-9-5-6-10-4-2-8-14-12(10)11(9)13-7-1/h1-8H,"1,10-phenanthroline"
"1,10-phenanthroline",C025205,66-71-7,Ischemia,MESH,D007511,EGR1,14.19,,12468449,C0022116,"1,10-phenanthroline",1318,C1=CC2=C(C3=C(C=CC=N3)C=C2)N=C1,C12H8N2,DGEZNRSVGBDHLK-UHFFFAOYSA-N,InChI=1S/C12H8N2/c1-3-9-5-6-10-4-2-8-14-12(10)11(9)13-7-1/h1-8H,"1,10-phenanthroline"
"1,10-phenanthroline",C025205,66-71-7,"Ischemic Attack, Transient",MESH,D002546,SOD1,6.65,,12629175|15829915|16538228|16868554,C0007787,"1,10-phenanthroline",1318,C1=CC2=C(C3=C(C=CC=N3)C=C2)N=C1,C12H8N2,DGEZNRSVGBDHLK-UHFFFAOYSA-N,InChI=1S/C12H8N2/c1-3-9-5-6-10-4-2-8-14-12(10)11(9)13-7-1/h1-8H,"1,10-phenanthroline"
"1,10-phenanthroline",C025205,66-71-7,Keratitis,MESH,D007634,CXCL8,3.59,,23661603,C0022568,"1,10-phenanthroline",1318,C1=CC2=C(C3=C(C=CC=N3)C=C2)N=C1,C12H8N2,DGEZNRSVGBDHLK-UHFFFAOYSA-N,InChI=1S/C12H8N2/c1-3-9-5-6-10-4-2-8-14-12(10)11(9)13-7-1/h1-8H,"1,10-phenanthroline"
"1,10-phenanthroline",C025205,66-71-7,Kidney Diseases,MESH,D007674,ACE,3.63,,8642790,C0022658,"1,10-phenanthroline",1318,C1=CC2=C(C3=C(C=CC=N3)C=C2)N=C1,C12H8N2,DGEZNRSVGBDHLK-UHFFFAOYSA-N,InChI=1S/C12H8N2/c1-3-9-5-6-10-4-2-8-14-12(10)11(9)13-7-1/h1-8H,"1,10-phenanthroline"
"1,10-phenanthroline",C025205,66-71-7,Kidney Neoplasms,MESH,D007680,CYP1A1,13.87,,15003126,C0022665,"1,10-phenanthroline",1318,C1=CC2=C(C3=C(C=CC=N3)C=C2)N=C1,C12H8N2,DGEZNRSVGBDHLK-UHFFFAOYSA-N,InChI=1S/C12H8N2/c1-3-9-5-6-10-4-2-8-14-12(10)11(9)13-7-1/h1-8H,"1,10-phenanthroline"
"1,10-phenanthroline",C025205,66-71-7,Learning Disabilities,MESH,D007859,APP,5.85,,16474004|18533140|20816828|22484447|25213453|26420483|27306655|29729307,C0023186,"1,10-phenanthroline",1318,C1=CC2=C(C3=C(C=CC=N3)C=C2)N=C1,C12H8N2,DGEZNRSVGBDHLK-UHFFFAOYSA-N,InChI=1S/C12H8N2/c1-3-9-5-6-10-4-2-8-14-12(10)11(9)13-7-1/h1-8H,"1,10-phenanthroline"
"1,10-phenanthroline",C025205,66-71-7,"Leishmaniasis, Visceral",MESH,D007898,CXCL8,7.04,,22461696,C0023290,"1,10-phenanthroline",1318,C1=CC2=C(C3=C(C=CC=N3)C=C2)N=C1,C12H8N2,DGEZNRSVGBDHLK-UHFFFAOYSA-N,InChI=1S/C12H8N2/c1-3-9-5-6-10-4-2-8-14-12(10)11(9)13-7-1/h1-8H,"1,10-phenanthroline"
"1,10-phenanthroline",C025205,66-71-7,"Leukemia, Lymphocytic, Chronic, B-Cell",MESH,D015451,TFRC,3.68,,16904380,C0023434,"1,10-phenanthroline",1318,C1=CC2=C(C3=C(C=CC=N3)C=C2)N=C1,C12H8N2,DGEZNRSVGBDHLK-UHFFFAOYSA-N,InChI=1S/C12H8N2/c1-3-9-5-6-10-4-2-8-14-12(10)11(9)13-7-1/h1-8H,"1,10-phenanthroline"
"1,10-phenanthroline",C025205,66-71-7,"Leukemia, Myelogenous, Chronic, BCR-ABL Positive",MESH,D015464,CA9,4.18,,17157168,C0023473,"1,10-phenanthroline",1318,C1=CC2=C(C3=C(C=CC=N3)C=C2)N=C1,C12H8N2,DGEZNRSVGBDHLK-UHFFFAOYSA-N,InChI=1S/C12H8N2/c1-3-9-5-6-10-4-2-8-14-12(10)11(9)13-7-1/h1-8H,"1,10-phenanthroline"
"1,10-phenanthroline",C025205,66-71-7,"Leukemia, Myeloid",MESH,D007951,VEGFA,3.38,,21535412,C0023470,"1,10-phenanthroline",1318,C1=CC2=C(C3=C(C=CC=N3)C=C2)N=C1,C12H8N2,DGEZNRSVGBDHLK-UHFFFAOYSA-N,InChI=1S/C12H8N2/c1-3-9-5-6-10-4-2-8-14-12(10)11(9)13-7-1/h1-8H,"1,10-phenanthroline"
"1,10-phenanthroline",C025205,66-71-7,"Leukemia, Myeloid, Acute",MESH,D015470,ENO2,6.57,,17330099,C0026998,"1,10-phenanthroline",1318,C1=CC2=C(C3=C(C=CC=N3)C=C2)N=C1,C12H8N2,DGEZNRSVGBDHLK-UHFFFAOYSA-N,InChI=1S/C12H8N2/c1-3-9-5-6-10-4-2-8-14-12(10)11(9)13-7-1/h1-8H,"1,10-phenanthroline"
"1,10-phenanthroline",C025205,66-71-7,"Leukemia, Myeloid, Acute",MESH,D015470,ENO2,6.57,,17330099,C0023467,"1,10-phenanthroline",1318,C1=CC2=C(C3=C(C=CC=N3)C=C2)N=C1,C12H8N2,DGEZNRSVGBDHLK-UHFFFAOYSA-N,InChI=1S/C12H8N2/c1-3-9-5-6-10-4-2-8-14-12(10)11(9)13-7-1/h1-8H,"1,10-phenanthroline"
"1,10-phenanthroline",C025205,66-71-7,Lewy Body Disease,MESH,D020961,ENO2,7.92,,30236862,C0752347,"1,10-phenanthroline",1318,C1=CC2=C(C3=C(C=CC=N3)C=C2)N=C1,C12H8N2,DGEZNRSVGBDHLK-UHFFFAOYSA-N,InChI=1S/C12H8N2/c1-3-9-5-6-10-4-2-8-14-12(10)11(9)13-7-1/h1-8H,"1,10-phenanthroline"
"1,10-phenanthroline",C025205,66-71-7,Liver Cirrhosis,MESH,D008103,AHR,13.28,,29416063,C0023890,"1,10-phenanthroline",1318,C1=CC2=C(C3=C(C=CC=N3)C=C2)N=C1,C12H8N2,DGEZNRSVGBDHLK-UHFFFAOYSA-N,InChI=1S/C12H8N2/c1-3-9-5-6-10-4-2-8-14-12(10)11(9)13-7-1/h1-8H,"1,10-phenanthroline"
"1,10-phenanthroline",C025205,66-71-7,Liver Diseases,MESH,D008107,AHR,12.63,,20961953|8692887,C0023895,"1,10-phenanthroline",1318,C1=CC2=C(C3=C(C=CC=N3)C=C2)N=C1,C12H8N2,DGEZNRSVGBDHLK-UHFFFAOYSA-N,InChI=1S/C12H8N2/c1-3-9-5-6-10-4-2-8-14-12(10)11(9)13-7-1/h1-8H,"1,10-phenanthroline"
"1,10-phenanthroline",C025205,66-71-7,Liver Failure,MESH,D017093,VEGFA,3.06,,16757304,C0085605,"1,10-phenanthroline",1318,C1=CC2=C(C3=C(C=CC=N3)C=C2)N=C1,C12H8N2,DGEZNRSVGBDHLK-UHFFFAOYSA-N,InChI=1S/C12H8N2/c1-3-9-5-6-10-4-2-8-14-12(10)11(9)13-7-1/h1-8H,"1,10-phenanthroline"
"1,10-phenanthroline",C025205,66-71-7,"Liver Failure, Acute",MESH,D017114,ALB,2.86,,16750869|18609519,C0162557,"1,10-phenanthroline",1318,C1=CC2=C(C3=C(C=CC=N3)C=C2)N=C1,C12H8N2,DGEZNRSVGBDHLK-UHFFFAOYSA-N,InChI=1S/C12H8N2/c1-3-9-5-6-10-4-2-8-14-12(10)11(9)13-7-1/h1-8H,"1,10-phenanthroline"
"1,10-phenanthroline",C025205,66-71-7,Liver Neoplasms,MESH,D008113,AHR,8.6,,19996281|30346592,C0023903,"1,10-phenanthroline",1318,C1=CC2=C(C3=C(C=CC=N3)C=C2)N=C1,C12H8N2,DGEZNRSVGBDHLK-UHFFFAOYSA-N,InChI=1S/C12H8N2/c1-3-9-5-6-10-4-2-8-14-12(10)11(9)13-7-1/h1-8H,"1,10-phenanthroline"
"1,10-phenanthroline",C025205,66-71-7,Lung Diseases,MESH,D008171,ACE,13.07,,18702808,C0024115,"1,10-phenanthroline",1318,C1=CC2=C(C3=C(C=CC=N3)C=C2)N=C1,C12H8N2,DGEZNRSVGBDHLK-UHFFFAOYSA-N,InChI=1S/C12H8N2/c1-3-9-5-6-10-4-2-8-14-12(10)11(9)13-7-1/h1-8H,"1,10-phenanthroline"
"1,10-phenanthroline",C025205,66-71-7,Lung Neoplasms,MESH,D008175,ACE,20.49,,21552421,C0024121,"1,10-phenanthroline",1318,C1=CC2=C(C3=C(C=CC=N3)C=C2)N=C1,C12H8N2,DGEZNRSVGBDHLK-UHFFFAOYSA-N,InChI=1S/C12H8N2/c1-3-9-5-6-10-4-2-8-14-12(10)11(9)13-7-1/h1-8H,"1,10-phenanthroline"
"1,10-phenanthroline",C025205,66-71-7,Lupus Nephritis,MESH,D008181,MMP9,3.71,,22479529,C0024143,"1,10-phenanthroline",1318,C1=CC2=C(C3=C(C=CC=N3)C=C2)N=C1,C12H8N2,DGEZNRSVGBDHLK-UHFFFAOYSA-N,InChI=1S/C12H8N2/c1-3-9-5-6-10-4-2-8-14-12(10)11(9)13-7-1/h1-8H,"1,10-phenanthroline"
"1,10-phenanthroline",C025205,66-71-7,Lymphoma,MESH,D008223,TRP53,3.38,,19258306,C0024299,"1,10-phenanthroline",1318,C1=CC2=C(C3=C(C=CC=N3)C=C2)N=C1,C12H8N2,DGEZNRSVGBDHLK-UHFFFAOYSA-N,InChI=1S/C12H8N2/c1-3-9-5-6-10-4-2-8-14-12(10)11(9)13-7-1/h1-8H,"1,10-phenanthroline"
"1,10-phenanthroline",C025205,66-71-7,"Lymphoma, Large B-Cell, Diffuse",MESH,D016403,CAT,6.16,,16081686,C0079744,"1,10-phenanthroline",1318,C1=CC2=C(C3=C(C=CC=N3)C=C2)N=C1,C12H8N2,DGEZNRSVGBDHLK-UHFFFAOYSA-N,InChI=1S/C12H8N2/c1-3-9-5-6-10-4-2-8-14-12(10)11(9)13-7-1/h1-8H,"1,10-phenanthroline"
"1,10-phenanthroline",C025205,66-71-7,"Lymphoma, Mantle-Cell",MESH,D020522,AK1,4.7,,23676220,C0751958,"1,10-phenanthroline",1318,C1=CC2=C(C3=C(C=CC=N3)C=C2)N=C1,C12H8N2,DGEZNRSVGBDHLK-UHFFFAOYSA-N,InChI=1S/C12H8N2/c1-3-9-5-6-10-4-2-8-14-12(10)11(9)13-7-1/h1-8H,"1,10-phenanthroline"
"1,10-phenanthroline",C025205,66-71-7,"Lymphoma, Non-Hodgkin",MESH,D008228,TFRC,3.37,,16904380,C0079740,"1,10-phenanthroline",1318,C1=CC2=C(C3=C(C=CC=N3)C=C2)N=C1,C12H8N2,DGEZNRSVGBDHLK-UHFFFAOYSA-N,InChI=1S/C12H8N2/c1-3-9-5-6-10-4-2-8-14-12(10)11(9)13-7-1/h1-8H,"1,10-phenanthroline"
"1,10-phenanthroline",C025205,66-71-7,"Lymphoma, Non-Hodgkin",MESH,D008228,TFRC,3.37,,16904380,C0024305,"1,10-phenanthroline",1318,C1=CC2=C(C3=C(C=CC=N3)C=C2)N=C1,C12H8N2,DGEZNRSVGBDHLK-UHFFFAOYSA-N,InChI=1S/C12H8N2/c1-3-9-5-6-10-4-2-8-14-12(10)11(9)13-7-1/h1-8H,"1,10-phenanthroline"
"1,10-phenanthroline",C025205,66-71-7,Macular Degeneration,MESH,D008268,VEGFA,3.56,,15788408,C0242383,"1,10-phenanthroline",1318,C1=CC2=C(C3=C(C=CC=N3)C=C2)N=C1,C12H8N2,DGEZNRSVGBDHLK-UHFFFAOYSA-N,InChI=1S/C12H8N2/c1-3-9-5-6-10-4-2-8-14-12(10)11(9)13-7-1/h1-8H,"1,10-phenanthroline"
"1,10-phenanthroline",C025205,66-71-7,Malaria,MESH,D008288,ICAM1,3.32,611162,,C0024530,"1,10-phenanthroline",1318,C1=CC2=C(C3=C(C=CC=N3)C=C2)N=C1,C12H8N2,DGEZNRSVGBDHLK-UHFFFAOYSA-N,InChI=1S/C12H8N2/c1-3-9-5-6-10-4-2-8-14-12(10)11(9)13-7-1/h1-8H,"1,10-phenanthroline"
"1,10-phenanthroline",C025205,66-71-7,Marfan Syndrome,MESH,D008382,CAT,20.62,,25101153,C0024796,"1,10-phenanthroline",1318,C1=CC2=C(C3=C(C=CC=N3)C=C2)N=C1,C12H8N2,DGEZNRSVGBDHLK-UHFFFAOYSA-N,InChI=1S/C12H8N2/c1-3-9-5-6-10-4-2-8-14-12(10)11(9)13-7-1/h1-8H,"1,10-phenanthroline"
"1,10-phenanthroline",C025205,66-71-7,Melanoma,MESH,D008545,MDM2,4.28,,17210701,C0025202,"1,10-phenanthroline",1318,C1=CC2=C(C3=C(C=CC=N3)C=C2)N=C1,C12H8N2,DGEZNRSVGBDHLK-UHFFFAOYSA-N,InChI=1S/C12H8N2/c1-3-9-5-6-10-4-2-8-14-12(10)11(9)13-7-1/h1-8H,"1,10-phenanthroline"
"1,10-phenanthroline",C025205,66-71-7,Memory Disorders,MESH,D008569,APP,6.78,,15364477|18191838|18599028|19664757|19770021|20816828|22484447|23827522|24858312|25213453|25881725|26420483|26480858|27306655|28448946|29729307,C0025261,"1,10-phenanthroline",1318,C1=CC2=C(C3=C(C=CC=N3)C=C2)N=C1,C12H8N2,DGEZNRSVGBDHLK-UHFFFAOYSA-N,InChI=1S/C12H8N2/c1-3-9-5-6-10-4-2-8-14-12(10)11(9)13-7-1/h1-8H,"1,10-phenanthroline"
"1,10-phenanthroline",C025205,66-71-7,Mesothelioma,MESH,D008654,CAT,12.58,,11283936,C0025500,"1,10-phenanthroline",1318,C1=CC2=C(C3=C(C=CC=N3)C=C2)N=C1,C12H8N2,DGEZNRSVGBDHLK-UHFFFAOYSA-N,InChI=1S/C12H8N2/c1-3-9-5-6-10-4-2-8-14-12(10)11(9)13-7-1/h1-8H,"1,10-phenanthroline"
"1,10-phenanthroline",C025205,66-71-7,"Mesothelioma, Malignant",MESH,C562839,CXCL8,8.34,,25162674,C0345967,"1,10-phenanthroline",1318,C1=CC2=C(C3=C(C=CC=N3)C=C2)N=C1,C12H8N2,DGEZNRSVGBDHLK-UHFFFAOYSA-N,InChI=1S/C12H8N2/c1-3-9-5-6-10-4-2-8-14-12(10)11(9)13-7-1/h1-8H,"1,10-phenanthroline"
"1,10-phenanthroline",C025205,66-71-7,Metabolic Diseases,MESH,D008659,AHR,3.56,,25768209,C0025517,"1,10-phenanthroline",1318,C1=CC2=C(C3=C(C=CC=N3)C=C2)N=C1,C12H8N2,DGEZNRSVGBDHLK-UHFFFAOYSA-N,InChI=1S/C12H8N2/c1-3-9-5-6-10-4-2-8-14-12(10)11(9)13-7-1/h1-8H,"1,10-phenanthroline"
"1,10-phenanthroline",C025205,66-71-7,Mood Disorders,MESH,D019964,NR3C1,3.35,,29921868,C0525045,"1,10-phenanthroline",1318,C1=CC2=C(C3=C(C=CC=N3)C=C2)N=C1,C12H8N2,DGEZNRSVGBDHLK-UHFFFAOYSA-N,InChI=1S/C12H8N2/c1-3-9-5-6-10-4-2-8-14-12(10)11(9)13-7-1/h1-8H,"1,10-phenanthroline"
"1,10-phenanthroline",C025205,66-71-7,Multiple Myeloma,MESH,D009101,CD86,5.29,,16611307,C0026764,"1,10-phenanthroline",1318,C1=CC2=C(C3=C(C=CC=N3)C=C2)N=C1,C12H8N2,DGEZNRSVGBDHLK-UHFFFAOYSA-N,InChI=1S/C12H8N2/c1-3-9-5-6-10-4-2-8-14-12(10)11(9)13-7-1/h1-8H,"1,10-phenanthroline"
"1,10-phenanthroline",C025205,66-71-7,Multiple Sclerosis,MESH,D009103,ICAM1,6.31,,20175758,C0026769,"1,10-phenanthroline",1318,C1=CC2=C(C3=C(C=CC=N3)C=C2)N=C1,C12H8N2,DGEZNRSVGBDHLK-UHFFFAOYSA-N,InChI=1S/C12H8N2/c1-3-9-5-6-10-4-2-8-14-12(10)11(9)13-7-1/h1-8H,"1,10-phenanthroline"
"1,10-phenanthroline",C025205,66-71-7,Myocardial Infarction,MESH,D009203,ACE,19.38,,1328889|8131300,C0027051,"1,10-phenanthroline",1318,C1=CC2=C(C3=C(C=CC=N3)C=C2)N=C1,C12H8N2,DGEZNRSVGBDHLK-UHFFFAOYSA-N,InChI=1S/C12H8N2/c1-3-9-5-6-10-4-2-8-14-12(10)11(9)13-7-1/h1-8H,"1,10-phenanthroline"
"1,10-phenanthroline",C025205,66-71-7,Myocardial Ischemia,MESH,D017202,AK1,24.64,,16214533,C0151744,"1,10-phenanthroline",1318,C1=CC2=C(C3=C(C=CC=N3)C=C2)N=C1,C12H8N2,DGEZNRSVGBDHLK-UHFFFAOYSA-N,InChI=1S/C12H8N2/c1-3-9-5-6-10-4-2-8-14-12(10)11(9)13-7-1/h1-8H,"1,10-phenanthroline"
"1,10-phenanthroline",C025205,66-71-7,Myocardial Reperfusion Injury,MESH,D015428,ALB,16.7,,9572063,C0027055,"1,10-phenanthroline",1318,C1=CC2=C(C3=C(C=CC=N3)C=C2)N=C1,C12H8N2,DGEZNRSVGBDHLK-UHFFFAOYSA-N,InChI=1S/C12H8N2/c1-3-9-5-6-10-4-2-8-14-12(10)11(9)13-7-1/h1-8H,"1,10-phenanthroline"
"1,10-phenanthroline",C025205,66-71-7,Neoplasm Metastasis,MESH,D009362,ACE,33.55,,18059164,C0027627,"1,10-phenanthroline",1318,C1=CC2=C(C3=C(C=CC=N3)C=C2)N=C1,C12H8N2,DGEZNRSVGBDHLK-UHFFFAOYSA-N,InChI=1S/C12H8N2/c1-3-9-5-6-10-4-2-8-14-12(10)11(9)13-7-1/h1-8H,"1,10-phenanthroline"
"1,10-phenanthroline",C025205,66-71-7,Neoplasms,MESH,D009369,AHR,11.35,,22037238,C0027651,"1,10-phenanthroline",1318,C1=CC2=C(C3=C(C=CC=N3)C=C2)N=C1,C12H8N2,DGEZNRSVGBDHLK-UHFFFAOYSA-N,InChI=1S/C12H8N2/c1-3-9-5-6-10-4-2-8-14-12(10)11(9)13-7-1/h1-8H,"1,10-phenanthroline"
"1,10-phenanthroline",C025205,66-71-7,Nephrotic Syndrome,MESH,D009404,ALB,8.12,,1556257|17178036,C0027726,"1,10-phenanthroline",1318,C1=CC2=C(C3=C(C=CC=N3)C=C2)N=C1,C12H8N2,DGEZNRSVGBDHLK-UHFFFAOYSA-N,InChI=1S/C12H8N2/c1-3-9-5-6-10-4-2-8-14-12(10)11(9)13-7-1/h1-8H,"1,10-phenanthroline"
"1,10-phenanthroline",C025205,66-71-7,"Neuralgia, Postherpetic",MESH,D051474,CXCL8,3.74,,11280320,C0032768,"1,10-phenanthroline",1318,C1=CC2=C(C3=C(C=CC=N3)C=C2)N=C1,C12H8N2,DGEZNRSVGBDHLK-UHFFFAOYSA-N,InChI=1S/C12H8N2/c1-3-9-5-6-10-4-2-8-14-12(10)11(9)13-7-1/h1-8H,"1,10-phenanthroline"
"1,10-phenanthroline",C025205,66-71-7,Neuroblastoma,MESH,D009447,TRP53,3.43,,15814359,C0027819,"1,10-phenanthroline",1318,C1=CC2=C(C3=C(C=CC=N3)C=C2)N=C1,C12H8N2,DGEZNRSVGBDHLK-UHFFFAOYSA-N,InChI=1S/C12H8N2/c1-3-9-5-6-10-4-2-8-14-12(10)11(9)13-7-1/h1-8H,"1,10-phenanthroline"
"1,10-phenanthroline",C025205,66-71-7,Neurotoxicity Syndromes,MESH,D020258,EGLN1,3.59,,29471019,C0235032,"1,10-phenanthroline",1318,C1=CC2=C(C3=C(C=CC=N3)C=C2)N=C1,C12H8N2,DGEZNRSVGBDHLK-UHFFFAOYSA-N,InChI=1S/C12H8N2/c1-3-9-5-6-10-4-2-8-14-12(10)11(9)13-7-1/h1-8H,"1,10-phenanthroline"
"1,10-phenanthroline",C025205,66-71-7,Non-alcoholic Fatty Liver Disease,MESH,D065626,ACE,10.24,,21664615,C3241937,"1,10-phenanthroline",1318,C1=CC2=C(C3=C(C=CC=N3)C=C2)N=C1,C12H8N2,DGEZNRSVGBDHLK-UHFFFAOYSA-N,InChI=1S/C12H8N2/c1-3-9-5-6-10-4-2-8-14-12(10)11(9)13-7-1/h1-8H,"1,10-phenanthroline"
"1,10-phenanthroline",C025205,66-71-7,Obesity,MESH,D009765,AHR,32.45,,27020609|30813227|31306034,C0028754,"1,10-phenanthroline",1318,C1=CC2=C(C3=C(C=CC=N3)C=C2)N=C1,C12H8N2,DGEZNRSVGBDHLK-UHFFFAOYSA-N,InChI=1S/C12H8N2/c1-3-9-5-6-10-4-2-8-14-12(10)11(9)13-7-1/h1-8H,"1,10-phenanthroline"
"1,10-phenanthroline",C025205,66-71-7,Ocular Hypertension,MESH,D009798,NR3C1,3.57,,17563720,C0028840,"1,10-phenanthroline",1318,C1=CC2=C(C3=C(C=CC=N3)C=C2)N=C1,C12H8N2,DGEZNRSVGBDHLK-UHFFFAOYSA-N,InChI=1S/C12H8N2/c1-3-9-5-6-10-4-2-8-14-12(10)11(9)13-7-1/h1-8H,"1,10-phenanthroline"
"1,10-phenanthroline",C025205,66-71-7,Oral Submucous Fibrosis,MESH,D009914,CXCL8,8.24,,28984080,C0029172,"1,10-phenanthroline",1318,C1=CC2=C(C3=C(C=CC=N3)C=C2)N=C1,C12H8N2,DGEZNRSVGBDHLK-UHFFFAOYSA-N,InChI=1S/C12H8N2/c1-3-9-5-6-10-4-2-8-14-12(10)11(9)13-7-1/h1-8H,"1,10-phenanthroline"
"1,10-phenanthroline",C025205,66-71-7,Osteoporosis,MESH,D010024,ENO1,7.75,,18924182,C0029456,"1,10-phenanthroline",1318,C1=CC2=C(C3=C(C=CC=N3)C=C2)N=C1,C12H8N2,DGEZNRSVGBDHLK-UHFFFAOYSA-N,InChI=1S/C12H8N2/c1-3-9-5-6-10-4-2-8-14-12(10)11(9)13-7-1/h1-8H,"1,10-phenanthroline"
"1,10-phenanthroline",C025205,66-71-7,"Osteoporosis, Postmenopausal",MESH,D015663,CAT,3.48,,17227729,C0029458,"1,10-phenanthroline",1318,C1=CC2=C(C3=C(C=CC=N3)C=C2)N=C1,C12H8N2,DGEZNRSVGBDHLK-UHFFFAOYSA-N,InChI=1S/C12H8N2/c1-3-9-5-6-10-4-2-8-14-12(10)11(9)13-7-1/h1-8H,"1,10-phenanthroline"
"1,10-phenanthroline",C025205,66-71-7,Ovarian Neoplasms,MESH,D010051,AQP3,18.16,,18214481,C0919267,"1,10-phenanthroline",1318,C1=CC2=C(C3=C(C=CC=N3)C=C2)N=C1,C12H8N2,DGEZNRSVGBDHLK-UHFFFAOYSA-N,InChI=1S/C12H8N2/c1-3-9-5-6-10-4-2-8-14-12(10)11(9)13-7-1/h1-8H,"1,10-phenanthroline"
"1,10-phenanthroline",C025205,66-71-7,Pain,MESH,D010146,ALB,3.19,,4126124,C0030193,"1,10-phenanthroline",1318,C1=CC2=C(C3=C(C=CC=N3)C=C2)N=C1,C12H8N2,DGEZNRSVGBDHLK-UHFFFAOYSA-N,InChI=1S/C12H8N2/c1-3-9-5-6-10-4-2-8-14-12(10)11(9)13-7-1/h1-8H,"1,10-phenanthroline"
"1,10-phenanthroline",C025205,66-71-7,Pancreatic Carcinoma,MESH,C562463,SOD2,4.34,,11328670,C0235974,"1,10-phenanthroline",1318,C1=CC2=C(C3=C(C=CC=N3)C=C2)N=C1,C12H8N2,DGEZNRSVGBDHLK-UHFFFAOYSA-N,InChI=1S/C12H8N2/c1-3-9-5-6-10-4-2-8-14-12(10)11(9)13-7-1/h1-8H,"1,10-phenanthroline"
"1,10-phenanthroline",C025205,66-71-7,Pancreatic Neoplasms,MESH,D010190,AHR,25.77,,12203118|25826687,C0030297,"1,10-phenanthroline",1318,C1=CC2=C(C3=C(C=CC=N3)C=C2)N=C1,C12H8N2,DGEZNRSVGBDHLK-UHFFFAOYSA-N,InChI=1S/C12H8N2/c1-3-9-5-6-10-4-2-8-14-12(10)11(9)13-7-1/h1-8H,"1,10-phenanthroline"
"1,10-phenanthroline",C025205,66-71-7,Pancreatitis,MESH,D010195,ALB,5.11,,17169977,C0030305,"1,10-phenanthroline",1318,C1=CC2=C(C3=C(C=CC=N3)C=C2)N=C1,C12H8N2,DGEZNRSVGBDHLK-UHFFFAOYSA-N,InChI=1S/C12H8N2/c1-3-9-5-6-10-4-2-8-14-12(10)11(9)13-7-1/h1-8H,"1,10-phenanthroline"
"1,10-phenanthroline",C025205,66-71-7,"Pancreatitis, Chronic",MESH,D050500,CFTR,4.42,,18206817,C0149521,"1,10-phenanthroline",1318,C1=CC2=C(C3=C(C=CC=N3)C=C2)N=C1,C12H8N2,DGEZNRSVGBDHLK-UHFFFAOYSA-N,InChI=1S/C12H8N2/c1-3-9-5-6-10-4-2-8-14-12(10)11(9)13-7-1/h1-8H,"1,10-phenanthroline"
"1,10-phenanthroline",C025205,66-71-7,Parkinson Disease,MESH,D010300,BDNF,11.19,,19276553,C0030567,"1,10-phenanthroline",1318,C1=CC2=C(C3=C(C=CC=N3)C=C2)N=C1,C12H8N2,DGEZNRSVGBDHLK-UHFFFAOYSA-N,InChI=1S/C12H8N2/c1-3-9-5-6-10-4-2-8-14-12(10)11(9)13-7-1/h1-8H,"1,10-phenanthroline"
"1,10-phenanthroline",C025205,66-71-7,Periodontitis,MESH,D010518,MMP9,3.85,,22808498|24640096,C0031099,"1,10-phenanthroline",1318,C1=CC2=C(C3=C(C=CC=N3)C=C2)N=C1,C12H8N2,DGEZNRSVGBDHLK-UHFFFAOYSA-N,InChI=1S/C12H8N2/c1-3-9-5-6-10-4-2-8-14-12(10)11(9)13-7-1/h1-8H,"1,10-phenanthroline"
"1,10-phenanthroline",C025205,66-71-7,Peripheral Vascular Diseases,MESH,D016491,CYP1A1,3.38,,19022366,C0085096,"1,10-phenanthroline",1318,C1=CC2=C(C3=C(C=CC=N3)C=C2)N=C1,C12H8N2,DGEZNRSVGBDHLK-UHFFFAOYSA-N,InChI=1S/C12H8N2/c1-3-9-5-6-10-4-2-8-14-12(10)11(9)13-7-1/h1-8H,"1,10-phenanthroline"
"1,10-phenanthroline",C025205,66-71-7,Phobic Disorders,MESH,D010698,CAT,3.72,,15309392,C0349231,"1,10-phenanthroline",1318,C1=CC2=C(C3=C(C=CC=N3)C=C2)N=C1,C12H8N2,DGEZNRSVGBDHLK-UHFFFAOYSA-N,InChI=1S/C12H8N2/c1-3-9-5-6-10-4-2-8-14-12(10)11(9)13-7-1/h1-8H,"1,10-phenanthroline"
"1,10-phenanthroline",C025205,66-71-7,Pneumonia,MESH,D011014,AHR,9.06,,23337360,C0032285,"1,10-phenanthroline",1318,C1=CC2=C(C3=C(C=CC=N3)C=C2)N=C1,C12H8N2,DGEZNRSVGBDHLK-UHFFFAOYSA-N,InChI=1S/C12H8N2/c1-3-9-5-6-10-4-2-8-14-12(10)11(9)13-7-1/h1-8H,"1,10-phenanthroline"
"1,10-phenanthroline",C025205,66-71-7,Polycystic Ovary Syndrome,MESH,D011085,AKR1C1,10.1,,22381227,C0032460,"1,10-phenanthroline",1318,C1=CC2=C(C3=C(C=CC=N3)C=C2)N=C1,C12H8N2,DGEZNRSVGBDHLK-UHFFFAOYSA-N,InChI=1S/C12H8N2/c1-3-9-5-6-10-4-2-8-14-12(10)11(9)13-7-1/h1-8H,"1,10-phenanthroline"
"1,10-phenanthroline",C025205,66-71-7,Postoperative Complications,MESH,D011183,NPPB,3.46,,23019395,C0032787,"1,10-phenanthroline",1318,C1=CC2=C(C3=C(C=CC=N3)C=C2)N=C1,C12H8N2,DGEZNRSVGBDHLK-UHFFFAOYSA-N,InChI=1S/C12H8N2/c1-3-9-5-6-10-4-2-8-14-12(10)11(9)13-7-1/h1-8H,"1,10-phenanthroline"
"1,10-phenanthroline",C025205,66-71-7,Precancerous Conditions,MESH,D011230,CAT,13.92,,14580687,C0032927,"1,10-phenanthroline",1318,C1=CC2=C(C3=C(C=CC=N3)C=C2)N=C1,C12H8N2,DGEZNRSVGBDHLK-UHFFFAOYSA-N,InChI=1S/C12H8N2/c1-3-9-5-6-10-4-2-8-14-12(10)11(9)13-7-1/h1-8H,"1,10-phenanthroline"
"1,10-phenanthroline",C025205,66-71-7,Pre-Eclampsia,MESH,D011225,ACE,10.27,,17114810,C0032914,"1,10-phenanthroline",1318,C1=CC2=C(C3=C(C=CC=N3)C=C2)N=C1,C12H8N2,DGEZNRSVGBDHLK-UHFFFAOYSA-N,InChI=1S/C12H8N2/c1-3-9-5-6-10-4-2-8-14-12(10)11(9)13-7-1/h1-8H,"1,10-phenanthroline"
"1,10-phenanthroline",C025205,66-71-7,Prostatic Neoplasms,MESH,D011471,ACE,49.34,,17465223,C0376358,"1,10-phenanthroline",1318,C1=CC2=C(C3=C(C=CC=N3)C=C2)N=C1,C12H8N2,DGEZNRSVGBDHLK-UHFFFAOYSA-N,InChI=1S/C12H8N2/c1-3-9-5-6-10-4-2-8-14-12(10)11(9)13-7-1/h1-8H,"1,10-phenanthroline"
"1,10-phenanthroline",C025205,66-71-7,"Prostatic Neoplasms, Castration-Resistant",MESH,D064129,AKR1C3,4.21,,25555457,C3658267,"1,10-phenanthroline",1318,C1=CC2=C(C3=C(C=CC=N3)C=C2)N=C1,C12H8N2,DGEZNRSVGBDHLK-UHFFFAOYSA-N,InChI=1S/C12H8N2/c1-3-9-5-6-10-4-2-8-14-12(10)11(9)13-7-1/h1-8H,"1,10-phenanthroline"
"1,10-phenanthroline",C025205,66-71-7,Proteinuria,MESH,D011507,ALB,5.53,,1011057|10916085|12217854|14514721|16326737|18176075|7288527|7297036|839733,C0033687,"1,10-phenanthroline",1318,C1=CC2=C(C3=C(C=CC=N3)C=C2)N=C1,C12H8N2,DGEZNRSVGBDHLK-UHFFFAOYSA-N,InChI=1S/C12H8N2/c1-3-9-5-6-10-4-2-8-14-12(10)11(9)13-7-1/h1-8H,"1,10-phenanthroline"
"1,10-phenanthroline",C025205,66-71-7,Pruritus,MESH,D011537,AHR,2.73,,27869817,C0033774,"1,10-phenanthroline",1318,C1=CC2=C(C3=C(C=CC=N3)C=C2)N=C1,C12H8N2,DGEZNRSVGBDHLK-UHFFFAOYSA-N,InChI=1S/C12H8N2/c1-3-9-5-6-10-4-2-8-14-12(10)11(9)13-7-1/h1-8H,"1,10-phenanthroline"
"1,10-phenanthroline",C025205,66-71-7,Psoriasis,MESH,D011565,CAT,11.25,,12559600,C0033860,"1,10-phenanthroline",1318,C1=CC2=C(C3=C(C=CC=N3)C=C2)N=C1,C12H8N2,DGEZNRSVGBDHLK-UHFFFAOYSA-N,InChI=1S/C12H8N2/c1-3-9-5-6-10-4-2-8-14-12(10)11(9)13-7-1/h1-8H,"1,10-phenanthroline"
"1,10-phenanthroline",C025205,66-71-7,Psychotic Disorders,MESH,D011618,BDNF,5.29,,14708030,C0033975,"1,10-phenanthroline",1318,C1=CC2=C(C3=C(C=CC=N3)C=C2)N=C1,C12H8N2,DGEZNRSVGBDHLK-UHFFFAOYSA-N,InChI=1S/C12H8N2/c1-3-9-5-6-10-4-2-8-14-12(10)11(9)13-7-1/h1-8H,"1,10-phenanthroline"
"1,10-phenanthroline",C025205,66-71-7,Psychotic Disorders,MESH,D011618,BDNF,5.29,,14708030,C0036337,"1,10-phenanthroline",1318,C1=CC2=C(C3=C(C=CC=N3)C=C2)N=C1,C12H8N2,DGEZNRSVGBDHLK-UHFFFAOYSA-N,InChI=1S/C12H8N2/c1-3-9-5-6-10-4-2-8-14-12(10)11(9)13-7-1/h1-8H,"1,10-phenanthroline"
"1,10-phenanthroline",C025205,66-71-7,"Pulmonary Disease, Chronic Obstructive",MESH,D029424,CXCL8,15.93,,15337792|23099361|28864214,C0024117,"1,10-phenanthroline",1318,C1=CC2=C(C3=C(C=CC=N3)C=C2)N=C1,C12H8N2,DGEZNRSVGBDHLK-UHFFFAOYSA-N,InChI=1S/C12H8N2/c1-3-9-5-6-10-4-2-8-14-12(10)11(9)13-7-1/h1-8H,"1,10-phenanthroline"
"1,10-phenanthroline",C025205,66-71-7,Pulmonary Edema,MESH,D011654,CAT,2.55,,15612528,C0034063,"1,10-phenanthroline",1318,C1=CC2=C(C3=C(C=CC=N3)C=C2)N=C1,C12H8N2,DGEZNRSVGBDHLK-UHFFFAOYSA-N,InChI=1S/C12H8N2/c1-3-9-5-6-10-4-2-8-14-12(10)11(9)13-7-1/h1-8H,"1,10-phenanthroline"
"1,10-phenanthroline",C025205,66-71-7,Pulmonary Embolism,MESH,D011655,CAT,5.57,,2510358,C0034065,"1,10-phenanthroline",1318,C1=CC2=C(C3=C(C=CC=N3)C=C2)N=C1,C12H8N2,DGEZNRSVGBDHLK-UHFFFAOYSA-N,InChI=1S/C12H8N2/c1-3-9-5-6-10-4-2-8-14-12(10)11(9)13-7-1/h1-8H,"1,10-phenanthroline"
"1,10-phenanthroline",C025205,66-71-7,Pulmonary Emphysema,MESH,D011656,HMOX1,7.99,,10631150,C2350878,"1,10-phenanthroline",1318,C1=CC2=C(C3=C(C=CC=N3)C=C2)N=C1,C12H8N2,DGEZNRSVGBDHLK-UHFFFAOYSA-N,InChI=1S/C12H8N2/c1-3-9-5-6-10-4-2-8-14-12(10)11(9)13-7-1/h1-8H,"1,10-phenanthroline"
"1,10-phenanthroline",C025205,66-71-7,Pulmonary Fibrosis,MESH,D011658,CAT,15.25,,19684199,C0034069,"1,10-phenanthroline",1318,C1=CC2=C(C3=C(C=CC=N3)C=C2)N=C1,C12H8N2,DGEZNRSVGBDHLK-UHFFFAOYSA-N,InChI=1S/C12H8N2/c1-3-9-5-6-10-4-2-8-14-12(10)11(9)13-7-1/h1-8H,"1,10-phenanthroline"
"1,10-phenanthroline",C025205,66-71-7,Renal Insufficiency,MESH,D051437,ACE,3.09,,9259580,C0035078,"1,10-phenanthroline",1318,C1=CC2=C(C3=C(C=CC=N3)C=C2)N=C1,C12H8N2,DGEZNRSVGBDHLK-UHFFFAOYSA-N,InChI=1S/C12H8N2/c1-3-9-5-6-10-4-2-8-14-12(10)11(9)13-7-1/h1-8H,"1,10-phenanthroline"
"1,10-phenanthroline",C025205,66-71-7,Renal Insufficiency,MESH,D051437,ACE,3.09,,9259580,C1565489,"1,10-phenanthroline",1318,C1=CC2=C(C3=C(C=CC=N3)C=C2)N=C1,C12H8N2,DGEZNRSVGBDHLK-UHFFFAOYSA-N,InChI=1S/C12H8N2/c1-3-9-5-6-10-4-2-8-14-12(10)11(9)13-7-1/h1-8H,"1,10-phenanthroline"
"1,10-phenanthroline",C025205,66-71-7,Respiratory Tract Diseases,MESH,D012140,ACE,6.55,,14657821,C0035242,"1,10-phenanthroline",1318,C1=CC2=C(C3=C(C=CC=N3)C=C2)N=C1,C12H8N2,DGEZNRSVGBDHLK-UHFFFAOYSA-N,InChI=1S/C12H8N2/c1-3-9-5-6-10-4-2-8-14-12(10)11(9)13-7-1/h1-8H,"1,10-phenanthroline"
"1,10-phenanthroline",C025205,66-71-7,Retinal Vein Occlusion,MESH,D012170,VEGFA,3.7,,16680105,C0035328,"1,10-phenanthroline",1318,C1=CC2=C(C3=C(C=CC=N3)C=C2)N=C1,C12H8N2,DGEZNRSVGBDHLK-UHFFFAOYSA-N,InChI=1S/C12H8N2/c1-3-9-5-6-10-4-2-8-14-12(10)11(9)13-7-1/h1-8H,"1,10-phenanthroline"
"1,10-phenanthroline",C025205,66-71-7,Retinitis Pigmentosa,MESH,D012174,ATF6,7.77,,26029869,C0035334,"1,10-phenanthroline",1318,C1=CC2=C(C3=C(C=CC=N3)C=C2)N=C1,C12H8N2,DGEZNRSVGBDHLK-UHFFFAOYSA-N,InChI=1S/C12H8N2/c1-3-9-5-6-10-4-2-8-14-12(10)11(9)13-7-1/h1-8H,"1,10-phenanthroline"
"1,10-phenanthroline",C025205,66-71-7,Rhinitis,MESH,D012220,CFTR,3.79,,16083808,C0035455,"1,10-phenanthroline",1318,C1=CC2=C(C3=C(C=CC=N3)C=C2)N=C1,C12H8N2,DGEZNRSVGBDHLK-UHFFFAOYSA-N,InChI=1S/C12H8N2/c1-3-9-5-6-10-4-2-8-14-12(10)11(9)13-7-1/h1-8H,"1,10-phenanthroline"
"1,10-phenanthroline",C025205,66-71-7,"Rhinitis, Allergic, Perennial",MESH,D012221,ALB,3.89,,19389874,C0035457,"1,10-phenanthroline",1318,C1=CC2=C(C3=C(C=CC=N3)C=C2)N=C1,C12H8N2,DGEZNRSVGBDHLK-UHFFFAOYSA-N,InChI=1S/C12H8N2/c1-3-9-5-6-10-4-2-8-14-12(10)11(9)13-7-1/h1-8H,"1,10-phenanthroline"
"1,10-phenanthroline",C025205,66-71-7,Sarcoidosis,MESH,D012507,SOD2,3.93,,10673208,C0036202,"1,10-phenanthroline",1318,C1=CC2=C(C3=C(C=CC=N3)C=C2)N=C1,C12H8N2,DGEZNRSVGBDHLK-UHFFFAOYSA-N,InChI=1S/C12H8N2/c1-3-9-5-6-10-4-2-8-14-12(10)11(9)13-7-1/h1-8H,"1,10-phenanthroline"
"1,10-phenanthroline",C025205,66-71-7,Sarcoma,MESH,D012509,TRP53,3.57,,19258306,C1261473,"1,10-phenanthroline",1318,C1=CC2=C(C3=C(C=CC=N3)C=C2)N=C1,C12H8N2,DGEZNRSVGBDHLK-UHFFFAOYSA-N,InChI=1S/C12H8N2/c1-3-9-5-6-10-4-2-8-14-12(10)11(9)13-7-1/h1-8H,"1,10-phenanthroline"
"1,10-phenanthroline",C025205,66-71-7,Schistosomiasis mansoni,MESH,D012555,SOD1,4.26,,16564582,C0036330,"1,10-phenanthroline",1318,C1=CC2=C(C3=C(C=CC=N3)C=C2)N=C1,C12H8N2,DGEZNRSVGBDHLK-UHFFFAOYSA-N,InChI=1S/C12H8N2/c1-3-9-5-6-10-4-2-8-14-12(10)11(9)13-7-1/h1-8H,"1,10-phenanthroline"
"1,10-phenanthroline",C025205,66-71-7,Schizophrenia,MESH,D012559,BDNF,4.28,,12951204|14708030|17442489|18408624,C0036341,"1,10-phenanthroline",1318,C1=CC2=C(C3=C(C=CC=N3)C=C2)N=C1,C12H8N2,DGEZNRSVGBDHLK-UHFFFAOYSA-N,InChI=1S/C12H8N2/c1-3-9-5-6-10-4-2-8-14-12(10)11(9)13-7-1/h1-8H,"1,10-phenanthroline"
"1,10-phenanthroline",C025205,66-71-7,Seizures,MESH,D012640,BDNF,3.73,,15781040|21269288|9073163,C0036572,"1,10-phenanthroline",1318,C1=CC2=C(C3=C(C=CC=N3)C=C2)N=C1,C12H8N2,DGEZNRSVGBDHLK-UHFFFAOYSA-N,InChI=1S/C12H8N2/c1-3-9-5-6-10-4-2-8-14-12(10)11(9)13-7-1/h1-8H,"1,10-phenanthroline"
"1,10-phenanthroline",C025205,66-71-7,Seizures,MESH,D012640,BDNF,3.73,,15781040|21269288|9073163,C0149958,"1,10-phenanthroline",1318,C1=CC2=C(C3=C(C=CC=N3)C=C2)N=C1,C12H8N2,DGEZNRSVGBDHLK-UHFFFAOYSA-N,InChI=1S/C12H8N2/c1-3-9-5-6-10-4-2-8-14-12(10)11(9)13-7-1/h1-8H,"1,10-phenanthroline"
"1,10-phenanthroline",C025205,66-71-7,Sepsis,MESH,D018805,MAPK1,10.98,,15489642,C1719672,"1,10-phenanthroline",1318,C1=CC2=C(C3=C(C=CC=N3)C=C2)N=C1,C12H8N2,DGEZNRSVGBDHLK-UHFFFAOYSA-N,InChI=1S/C12H8N2/c1-3-9-5-6-10-4-2-8-14-12(10)11(9)13-7-1/h1-8H,"1,10-phenanthroline"
"1,10-phenanthroline",C025205,66-71-7,Sepsis,MESH,D018805,MAPK1,10.98,,15489642,C0243026,"1,10-phenanthroline",1318,C1=CC2=C(C3=C(C=CC=N3)C=C2)N=C1,C12H8N2,DGEZNRSVGBDHLK-UHFFFAOYSA-N,InChI=1S/C12H8N2/c1-3-9-5-6-10-4-2-8-14-12(10)11(9)13-7-1/h1-8H,"1,10-phenanthroline"
"1,10-phenanthroline",C025205,66-71-7,Sinusitis,MESH,D012852,CFTR,4.08,,16083808,C0037199,"1,10-phenanthroline",1318,C1=CC2=C(C3=C(C=CC=N3)C=C2)N=C1,C12H8N2,DGEZNRSVGBDHLK-UHFFFAOYSA-N,InChI=1S/C12H8N2/c1-3-9-5-6-10-4-2-8-14-12(10)11(9)13-7-1/h1-8H,"1,10-phenanthroline"
"1,10-phenanthroline",C025205,66-71-7,Spinal Cord Diseases,MESH,D013118,APP,3.58,,11800653,C0037928,"1,10-phenanthroline",1318,C1=CC2=C(C3=C(C=CC=N3)C=C2)N=C1,C12H8N2,DGEZNRSVGBDHLK-UHFFFAOYSA-N,InChI=1S/C12H8N2/c1-3-9-5-6-10-4-2-8-14-12(10)11(9)13-7-1/h1-8H,"1,10-phenanthroline"
"1,10-phenanthroline",C025205,66-71-7,Squamous Cell Carcinoma of Head and Neck,MESH,D000077195,SOD2,6.27,,20618948,C1168401,"1,10-phenanthroline",1318,C1=CC2=C(C3=C(C=CC=N3)C=C2)N=C1,C12H8N2,DGEZNRSVGBDHLK-UHFFFAOYSA-N,InChI=1S/C12H8N2/c1-3-9-5-6-10-4-2-8-14-12(10)11(9)13-7-1/h1-8H,"1,10-phenanthroline"
"1,10-phenanthroline",C025205,66-71-7,Staphylococcal Infections,MESH,D013203,ACE,5.94,,8186310,C0038160,"1,10-phenanthroline",1318,C1=CC2=C(C3=C(C=CC=N3)C=C2)N=C1,C12H8N2,DGEZNRSVGBDHLK-UHFFFAOYSA-N,InChI=1S/C12H8N2/c1-3-9-5-6-10-4-2-8-14-12(10)11(9)13-7-1/h1-8H,"1,10-phenanthroline"
"1,10-phenanthroline",C025205,66-71-7,Status Epilepticus,MESH,D013226,BDNF,8.73,,8635431|8821376,C0038220,"1,10-phenanthroline",1318,C1=CC2=C(C3=C(C=CC=N3)C=C2)N=C1,C12H8N2,DGEZNRSVGBDHLK-UHFFFAOYSA-N,InChI=1S/C12H8N2/c1-3-9-5-6-10-4-2-8-14-12(10)11(9)13-7-1/h1-8H,"1,10-phenanthroline"
"1,10-phenanthroline",C025205,66-71-7,Stomach Neoplasms,MESH,D013274,ACE,47.79,,18059164,C0038356,"1,10-phenanthroline",1318,C1=CC2=C(C3=C(C=CC=N3)C=C2)N=C1,C12H8N2,DGEZNRSVGBDHLK-UHFFFAOYSA-N,InChI=1S/C12H8N2/c1-3-9-5-6-10-4-2-8-14-12(10)11(9)13-7-1/h1-8H,"1,10-phenanthroline"
"1,10-phenanthroline",C025205,66-71-7,Stomach Ulcer,MESH,D013276,CAT,6.75,,1887894,C0038358,"1,10-phenanthroline",1318,C1=CC2=C(C3=C(C=CC=N3)C=C2)N=C1,C12H8N2,DGEZNRSVGBDHLK-UHFFFAOYSA-N,InChI=1S/C12H8N2/c1-3-9-5-6-10-4-2-8-14-12(10)11(9)13-7-1/h1-8H,"1,10-phenanthroline"
"1,10-phenanthroline",C025205,66-71-7,Stroke,MESH,D020521,ACE,12.63,,15534175,C0038454,"1,10-phenanthroline",1318,C1=CC2=C(C3=C(C=CC=N3)C=C2)N=C1,C12H8N2,DGEZNRSVGBDHLK-UHFFFAOYSA-N,InChI=1S/C12H8N2/c1-3-9-5-6-10-4-2-8-14-12(10)11(9)13-7-1/h1-8H,"1,10-phenanthroline"
"1,10-phenanthroline",C025205,66-71-7,Subarachnoid Hemorrhage,MESH,D013345,MMP9,3.28,,27157545,C0038525,"1,10-phenanthroline",1318,C1=CC2=C(C3=C(C=CC=N3)C=C2)N=C1,C12H8N2,DGEZNRSVGBDHLK-UHFFFAOYSA-N,InChI=1S/C12H8N2/c1-3-9-5-6-10-4-2-8-14-12(10)11(9)13-7-1/h1-8H,"1,10-phenanthroline"
"1,10-phenanthroline",C025205,66-71-7,Substance-Related Disorders,MESH,D019966,CFTR,3.23,,20098672,C0038580,"1,10-phenanthroline",1318,C1=CC2=C(C3=C(C=CC=N3)C=C2)N=C1,C12H8N2,DGEZNRSVGBDHLK-UHFFFAOYSA-N,InChI=1S/C12H8N2/c1-3-9-5-6-10-4-2-8-14-12(10)11(9)13-7-1/h1-8H,"1,10-phenanthroline"
"1,10-phenanthroline",C025205,66-71-7,Substance-Related Disorders,MESH,D019966,CFTR,3.23,,20098672,C0236969,"1,10-phenanthroline",1318,C1=CC2=C(C3=C(C=CC=N3)C=C2)N=C1,C12H8N2,DGEZNRSVGBDHLK-UHFFFAOYSA-N,InChI=1S/C12H8N2/c1-3-9-5-6-10-4-2-8-14-12(10)11(9)13-7-1/h1-8H,"1,10-phenanthroline"
"1,10-phenanthroline",C025205,66-71-7,Substance Withdrawal Syndrome,MESH,D013375,BDNF,6.84,,12574402,C0038587,"1,10-phenanthroline",1318,C1=CC2=C(C3=C(C=CC=N3)C=C2)N=C1,C12H8N2,DGEZNRSVGBDHLK-UHFFFAOYSA-N,InChI=1S/C12H8N2/c1-3-9-5-6-10-4-2-8-14-12(10)11(9)13-7-1/h1-8H,"1,10-phenanthroline"
"1,10-phenanthroline",C025205,66-71-7,Substance Withdrawal Syndrome,MESH,D013375,BDNF,6.84,,12574402,C0087169,"1,10-phenanthroline",1318,C1=CC2=C(C3=C(C=CC=N3)C=C2)N=C1,C12H8N2,DGEZNRSVGBDHLK-UHFFFAOYSA-N,InChI=1S/C12H8N2/c1-3-9-5-6-10-4-2-8-14-12(10)11(9)13-7-1/h1-8H,"1,10-phenanthroline"
"1,10-phenanthroline",C025205,66-71-7,Thromboembolism,MESH,D013923,PLAU,3.57,,3718210,C0040038,"1,10-phenanthroline",1318,C1=CC2=C(C3=C(C=CC=N3)C=C2)N=C1,C12H8N2,DGEZNRSVGBDHLK-UHFFFAOYSA-N,InChI=1S/C12H8N2/c1-3-9-5-6-10-4-2-8-14-12(10)11(9)13-7-1/h1-8H,"1,10-phenanthroline"
"1,10-phenanthroline",C025205,66-71-7,Thrombosis,MESH,D013927,HMOX1,6.34,,19168058,C0040053,"1,10-phenanthroline",1318,C1=CC2=C(C3=C(C=CC=N3)C=C2)N=C1,C12H8N2,DGEZNRSVGBDHLK-UHFFFAOYSA-N,InChI=1S/C12H8N2/c1-3-9-5-6-10-4-2-8-14-12(10)11(9)13-7-1/h1-8H,"1,10-phenanthroline"
"1,10-phenanthroline",C025205,66-71-7,Tobacco Use Disorder,MESH,D014029,AHR,10.73,,25482063,C0040332,"1,10-phenanthroline",1318,C1=CC2=C(C3=C(C=CC=N3)C=C2)N=C1,C12H8N2,DGEZNRSVGBDHLK-UHFFFAOYSA-N,InChI=1S/C12H8N2/c1-3-9-5-6-10-4-2-8-14-12(10)11(9)13-7-1/h1-8H,"1,10-phenanthroline"
"1,10-phenanthroline",C025205,66-71-7,Tobacco Use Disorder,MESH,D014029,AHR,10.73,,25482063,C0028043,"1,10-phenanthroline",1318,C1=CC2=C(C3=C(C=CC=N3)C=C2)N=C1,C12H8N2,DGEZNRSVGBDHLK-UHFFFAOYSA-N,InChI=1S/C12H8N2/c1-3-9-5-6-10-4-2-8-14-12(10)11(9)13-7-1/h1-8H,"1,10-phenanthroline"
"1,10-phenanthroline",C025205,66-71-7,Turner Syndrome,MESH,D014424,CAT,16.54,,25101153,C0041408,"1,10-phenanthroline",1318,C1=CC2=C(C3=C(C=CC=N3)C=C2)N=C1,C12H8N2,DGEZNRSVGBDHLK-UHFFFAOYSA-N,InChI=1S/C12H8N2/c1-3-9-5-6-10-4-2-8-14-12(10)11(9)13-7-1/h1-8H,"1,10-phenanthroline"
"1,10-phenanthroline",C025205,66-71-7,Ureteral Calculi,MESH,D014514,CAT,13.18,,24360074,C1456865,"1,10-phenanthroline",1318,C1=CC2=C(C3=C(C=CC=N3)C=C2)N=C1,C12H8N2,DGEZNRSVGBDHLK-UHFFFAOYSA-N,InChI=1S/C12H8N2/c1-3-9-5-6-10-4-2-8-14-12(10)11(9)13-7-1/h1-8H,"1,10-phenanthroline"
"1,10-phenanthroline",C025205,66-71-7,Urinary Bladder Neoplasms,MESH,D001749,ANPEP,26.25,,26039340,C0005695,"1,10-phenanthroline",1318,C1=CC2=C(C3=C(C=CC=N3)C=C2)N=C1,C12H8N2,DGEZNRSVGBDHLK-UHFFFAOYSA-N,InChI=1S/C12H8N2/c1-3-9-5-6-10-4-2-8-14-12(10)11(9)13-7-1/h1-8H,"1,10-phenanthroline"
"1,10-phenanthroline",C025205,66-71-7,Urinary Bladder Neoplasms,MESH,D001749,ANPEP,26.25,,26039340,C0005684,"1,10-phenanthroline",1318,C1=CC2=C(C3=C(C=CC=N3)C=C2)N=C1,C12H8N2,DGEZNRSVGBDHLK-UHFFFAOYSA-N,InChI=1S/C12H8N2/c1-3-9-5-6-10-4-2-8-14-12(10)11(9)13-7-1/h1-8H,"1,10-phenanthroline"
"1,10-phenanthroline",C025205,66-71-7,Urticaria,MESH,D014581,ALB,6.57,,8458210,C0042109,"1,10-phenanthroline",1318,C1=CC2=C(C3=C(C=CC=N3)C=C2)N=C1,C12H8N2,DGEZNRSVGBDHLK-UHFFFAOYSA-N,InChI=1S/C12H8N2/c1-3-9-5-6-10-4-2-8-14-12(10)11(9)13-7-1/h1-8H,"1,10-phenanthroline"
"1,10-phenanthroline",C025205,66-71-7,Uterine Cervical Neoplasms,MESH,D002583,STAT3,6.09,,25061499,C4048328,"1,10-phenanthroline",1318,C1=CC2=C(C3=C(C=CC=N3)C=C2)N=C1,C12H8N2,DGEZNRSVGBDHLK-UHFFFAOYSA-N,InChI=1S/C12H8N2/c1-3-9-5-6-10-4-2-8-14-12(10)11(9)13-7-1/h1-8H,"1,10-phenanthroline"
"1,10-phenanthroline",C025205,66-71-7,Uveitis,MESH,D014605,ALB,7.28,,1556257,C0042164,"1,10-phenanthroline",1318,C1=CC2=C(C3=C(C=CC=N3)C=C2)N=C1,C12H8N2,DGEZNRSVGBDHLK-UHFFFAOYSA-N,InChI=1S/C12H8N2/c1-3-9-5-6-10-4-2-8-14-12(10)11(9)13-7-1/h1-8H,"1,10-phenanthroline"
"1,10-phenanthroline",C025205,66-71-7,Vascular Diseases,MESH,D014652,AHR,5.13,,25482063,C0042373,"1,10-phenanthroline",1318,C1=CC2=C(C3=C(C=CC=N3)C=C2)N=C1,C12H8N2,DGEZNRSVGBDHLK-UHFFFAOYSA-N,InChI=1S/C12H8N2/c1-3-9-5-6-10-4-2-8-14-12(10)11(9)13-7-1/h1-8H,"1,10-phenanthroline"
"1,10-phenanthroline",C025205,66-71-7,Venous Thrombosis,MESH,D020246,PLAU,3.39,,15557913|3161212|3488869|6359570,C0042487,"1,10-phenanthroline",1318,C1=CC2=C(C3=C(C=CC=N3)C=C2)N=C1,C12H8N2,DGEZNRSVGBDHLK-UHFFFAOYSA-N,InChI=1S/C12H8N2/c1-3-9-5-6-10-4-2-8-14-12(10)11(9)13-7-1/h1-8H,"1,10-phenanthroline"
"1,10-phenanthroline",C025205,66-71-7,Venous Thrombosis,MESH,D020246,PLAU,3.39,,15557913|3161212|3488869|6359570,C0149871,"1,10-phenanthroline",1318,C1=CC2=C(C3=C(C=CC=N3)C=C2)N=C1,C12H8N2,DGEZNRSVGBDHLK-UHFFFAOYSA-N,InChI=1S/C12H8N2/c1-3-9-5-6-10-4-2-8-14-12(10)11(9)13-7-1/h1-8H,"1,10-phenanthroline"
"1,10-phenanthroline",C025205,66-71-7,Weight Gain,MESH,D015430,ACE,9.74,,25322899,C0043094,"1,10-phenanthroline",1318,C1=CC2=C(C3=C(C=CC=N3)C=C2)N=C1,C12H8N2,DGEZNRSVGBDHLK-UHFFFAOYSA-N,InChI=1S/C12H8N2/c1-3-9-5-6-10-4-2-8-14-12(10)11(9)13-7-1/h1-8H,"1,10-phenanthroline"
"11,12,15-trihydroxyeicosatrienoic acid",C066049,82144-59-0,Atherosclerosis,MESH,D050197,ALOX15,5.65,,16303615,C0004153,"11,12,15-trihydroxyeicosatrienoic acid",6439610,CCCCCC(C=CC(C(CC=CCC=CCCCC(=O)O)O)O)O,C20H34O5,PRMWQIVYOYCJQC-DQHCSFNSSA-N,"InChI=1S/C20H34O5/c1-2-3-9-12-17(21)15-16-19(23)18(22)13-10-7-5-4-6-8-11-14-20(24)25/h4,6-7,10,15-19,21-23H,2-3,5,8-9,11-14H2,1H3,(H,24,25)/b6-4+,10-7+,16-15+","(5E,8E,13E)-11,12,15-trihydroxyicosa-5,8,13-trienoic acid"
"11,12,15-trihydroxyeicosatrienoic acid",C066049,82144-59-0,"Heart Failure, Diastolic",MESH,D054144,ALOX15,6.59,,29556499,C1135196,"11,12,15-trihydroxyeicosatrienoic acid",6439610,CCCCCC(C=CC(C(CC=CCC=CCCCC(=O)O)O)O)O,C20H34O5,PRMWQIVYOYCJQC-DQHCSFNSSA-N,"InChI=1S/C20H34O5/c1-2-3-9-12-17(21)15-16-19(23)18(22)13-10-7-5-4-6-8-11-14-20(24)25/h4,6-7,10,15-19,21-23H,2-3,5,8-9,11-14H2,1H3,(H,24,25)/b6-4+,10-7+,16-15+","(5E,8E,13E)-11,12,15-trihydroxyicosa-5,8,13-trienoic acid"
"11,12,15-trihydroxyeicosatrienoic acid",C066049,82144-59-0,Nasal Polyps,MESH,D009298,ALOX15,7.61,,30643255,C0027430,"11,12,15-trihydroxyeicosatrienoic acid",6439610,CCCCCC(C=CC(C(CC=CCC=CCCCC(=O)O)O)O)O,C20H34O5,PRMWQIVYOYCJQC-DQHCSFNSSA-N,"InChI=1S/C20H34O5/c1-2-3-9-12-17(21)15-16-19(23)18(22)13-10-7-5-4-6-8-11-14-20(24)25/h4,6-7,10,15-19,21-23H,2-3,5,8-9,11-14H2,1H3,(H,24,25)/b6-4+,10-7+,16-15+","(5E,8E,13E)-11,12,15-trihydroxyicosa-5,8,13-trienoic acid"
"11,12-dihydroxyeicosatrienoic acid",C410128,,Acute Kidney Injury,MESH,D058186,EPHX2,4.86,,26165641,C2609414,"11,12-dihydroxyeicosatrienoic acid",5283146,CCCCCC=CCC(C(CC=CCC=CCCCC(=O)O)O)O,C20H34O4,LRPPQRCHCPFBPE-KROJNAHFSA-N,"InChI=1S/C20H34O4/c1-2-3-4-5-9-12-15-18(21)19(22)16-13-10-7-6-8-11-14-17-20(23)24/h6,8-10,12-13,18-19,21-22H,2-5,7,11,14-17H2,1H3,(H,23,24)/b8-6-,12-9-,13-10-","(5Z,8Z,14Z)-11,12-dihydroxyicosa-5,8,14-trienoic acid"
"11,12-dihydroxyeicosatrienoic acid",C410128,,Acute Kidney Injury,MESH,D058186,EPHX2,4.86,,26165641,C0022660,"11,12-dihydroxyeicosatrienoic acid",5283146,CCCCCC=CCC(C(CC=CCC=CCCCC(=O)O)O)O,C20H34O4,LRPPQRCHCPFBPE-KROJNAHFSA-N,"InChI=1S/C20H34O4/c1-2-3-4-5-9-12-15-18(21)19(22)16-13-10-7-6-8-11-14-17-20(23)24/h6,8-10,12-13,18-19,21-22H,2-5,7,11,14-17H2,1H3,(H,23,24)/b8-6-,12-9-,13-10-","(5Z,8Z,14Z)-11,12-dihydroxyicosa-5,8,14-trienoic acid"
"11,12-dihydroxyeicosatrienoic acid",C410128,,Autism Spectrum Disorder,MESH,D000067877,EPHX2,5.7,,30890645,C1510586,"11,12-dihydroxyeicosatrienoic acid",5283146,CCCCCC=CCC(C(CC=CCC=CCCCC(=O)O)O)O,C20H34O4,LRPPQRCHCPFBPE-KROJNAHFSA-N,"InChI=1S/C20H34O4/c1-2-3-4-5-9-12-15-18(21)19(22)16-13-10-7-6-8-11-14-17-20(23)24/h6,8-10,12-13,18-19,21-22H,2-5,7,11,14-17H2,1H3,(H,23,24)/b8-6-,12-9-,13-10-","(5Z,8Z,14Z)-11,12-dihydroxyicosa-5,8,14-trienoic acid"
"11,12-dihydroxyeicosatrienoic acid",C410128,,Heart Failure,MESH,D006333,EPHX2,5.05,,18443590,C0018801,"11,12-dihydroxyeicosatrienoic acid",5283146,CCCCCC=CCC(C(CC=CCC=CCCCC(=O)O)O)O,C20H34O4,LRPPQRCHCPFBPE-KROJNAHFSA-N,"InChI=1S/C20H34O4/c1-2-3-4-5-9-12-15-18(21)19(22)16-13-10-7-6-8-11-14-17-20(23)24/h6,8-10,12-13,18-19,21-22H,2-5,7,11,14-17H2,1H3,(H,23,24)/b8-6-,12-9-,13-10-","(5Z,8Z,14Z)-11,12-dihydroxyicosa-5,8,14-trienoic acid"
"11,12-dihydroxyeicosatrienoic acid",C410128,,Heart Failure,MESH,D006333,EPHX2,5.05,,18443590,C0018802,"11,12-dihydroxyeicosatrienoic acid",5283146,CCCCCC=CCC(C(CC=CCC=CCCCC(=O)O)O)O,C20H34O4,LRPPQRCHCPFBPE-KROJNAHFSA-N,"InChI=1S/C20H34O4/c1-2-3-4-5-9-12-15-18(21)19(22)16-13-10-7-6-8-11-14-17-20(23)24/h6,8-10,12-13,18-19,21-22H,2-5,7,11,14-17H2,1H3,(H,23,24)/b8-6-,12-9-,13-10-","(5Z,8Z,14Z)-11,12-dihydroxyicosa-5,8,14-trienoic acid"
"11,12-dihydroxyeicosatrienoic acid",C410128,,"HYPERCHOLESTEROLEMIA, FAMILIAL, 1",OMIM,143890,EPHX2,7.32,143890,,C0745103,"11,12-dihydroxyeicosatrienoic acid",5283146,CCCCCC=CCC(C(CC=CCC=CCCCC(=O)O)O)O,C20H34O4,LRPPQRCHCPFBPE-KROJNAHFSA-N,"InChI=1S/C20H34O4/c1-2-3-4-5-9-12-15-18(21)19(22)16-13-10-7-6-8-11-14-17-20(23)24/h6,8-10,12-13,18-19,21-22H,2-5,7,11,14-17H2,1H3,(H,23,24)/b8-6-,12-9-,13-10-","(5Z,8Z,14Z)-11,12-dihydroxyicosa-5,8,14-trienoic acid"
"11,12-dihydroxyeicosatrienoic acid",C410128,,Myocardial Ischemia,MESH,D017202,EPHX2,5.14,,29298899,C0151744,"11,12-dihydroxyeicosatrienoic acid",5283146,CCCCCC=CCC(C(CC=CCC=CCCCC(=O)O)O)O,C20H34O4,LRPPQRCHCPFBPE-KROJNAHFSA-N,"InChI=1S/C20H34O4/c1-2-3-4-5-9-12-15-18(21)19(22)16-13-10-7-6-8-11-14-17-20(23)24/h6,8-10,12-13,18-19,21-22H,2-5,7,11,14-17H2,1H3,(H,23,24)/b8-6-,12-9-,13-10-","(5Z,8Z,14Z)-11,12-dihydroxyicosa-5,8,14-trienoic acid"
[truncated: 66,248,425 more chars]
