# Supplementary material for: DrugRepo: a novel approach to repurposing drugs based on chemical and genomic features
Source: Sci Rep. 2022 Dec 7;12:21116. doi: 10.1038/s41598-022-24980-2 (PMC9729186; doi:10.1038/s41598-022-24980-2)
Supplement: Supplementary file 4 — Supplementary Information 4. [file 41598_2022_24980_MOESM4_ESM.csv]

Disease ID	Disease name	The number of disease-related drugs	The number of repurposed compounds (TC>0.5)	The number of disease-related compounds in CTD	The number overlapped compounds(N_overlap)	Overlapped compounds	Expected number of overlapped compounds (N_expected)	Significance scores
Abdominal pain	Abdominal Pain	6	1133	15	0		0.021571913	-0.021571913
Congenital abnormality	Congenital Abnormalities	1	52	43	0		0.002838176	-0.002838176
Abortion, habitual	Abortion, Habitual	1	13	11	0		0.000181511	-0.000181511
Abortion	Abortion, Spontaneous	1	10	287	0		0.003642918	-0.003642918
Acidosis	Acidosis	1	6	65	0		0.000495031	-0.000495031
Acne vulgaris	Acne Vulgaris	3	27	24	0		0.000822512	-0.000822512
Acromegaly	Acromegaly	1	933	45	0		0.053291954	-0.053291954
Adenocarcinoma	Adenocarcinoma	7	366	431	2	DOMWKUIIPQCAJU-LJHIYBGHSA-N', 'LQEHCKYYIXQEBM-FUKIBTTHSA-N'	0.200228476	1.799771524
Affective disorders	Affective Disorders, Psychotic	4	318	1	0		0.00040364	-0.00040364
Aids dementia complex	AIDS Dementia Complex	2	78	33	0		0.003267202	-0.003267202
Albuminuria	Albuminuria	2	299	253	0		0.096019446	-0.096019446
Alopecia	Alopecia	1	58	150	0		0.011042992	-0.011042992
Amyloidosis	Amyloidosis	3	190	81	0		0.019534671	-0.019534671
Amyotrophic lateral sclerosis	Amyotrophic Lateral Sclerosis	4	146	214	0		0.039658302	-0.039658302
Anemia	Anemia	5	283	262	1	HXHWSAZORRCQMX-UHFFFAOYSA-N'	0.094114212	0.905885788
Aplastic anemia	Anemia, Aplastic	1	1	88	0		0.000111699	-0.000111699
Anemia hemolytic	Anemia, Hemolytic	1	2	119	0		0.000302096	-0.000302096
Refractory anemias	Anemia, Refractory	10	846	156	2	ZKHQWZAMYRWXGA-KQYNXXCUSA-N', 'NOTGFIUVDGNKRI-UUOKFMHZSA-N'	0.167518373	1.832481627
Refractory anaemia with excess blasts	Anemia, Refractory, with Excess of Blasts	8	832	1	0		0.001056065	-0.001056065
Angina pectoris	Angina Pectoris	4	37	28	0		0.001315005	-0.001315005
Angina unstable	Angina, Unstable	2	4	93	0		0.000472183	-0.000472183
Angioedema	Angioedema	1	128	60	0		0.009748296	-0.009748296
Anisometropia	Anisometropia	1	85	20	0		0.002157826	-0.002157826
Anorexia	Anorexia	2	33	219	0		0.009173299	-0.009173299
Anorexia nervosa	Anorexia Nervosa	2	205	15	0		0.003903126	-0.003903126
Anovulation	Anovulation	1	1	9	0		1.14E-05	-1.14E-05
Anxiety disorders	Anxiety Disorders	13	655	274	0		0.227802952	-0.227802952
Aortic aneurysm	Aortic Aneurysm	1	151	84	0		0.01609992	-0.01609992
Appendicitis	Appendicitis	1	4	80	0		0.000406179	-0.000406179
Arterial occlusive diseases	Arterial Occlusive Diseases	5	97	29	0		0.003570567	-0.003570567
Arthralgia	Arthralgia	1	139	16	0		0.002822944	-0.002822944
Arthritis	Arthritis	10	810	23	0		0.023647234	-0.023647234
Arthritis gouty	Arthritis, Gouty	1	103	14	0		0.001830344	-0.001830344
Rheumatoid arthritis	Arthritis, Rheumatoid	18	749	380	3	MSTNYGQPCMXVAQ-KIYNQFGBSA-N', 'KQDRVXQXKZXMHP-LLVKDONJSA-N', 'TVZGACDUOSZQKY-LBPRGKRZSA-N'	0.361270833	2.638729167
Ascites	Ascites	2	523	14	0		0.009293883	-0.009293883
Aspergillosis	Aspergillosis	4	17	5	0		0.000107891	-0.000107891
Asthma	Asthma	36	1218	374	5	APIXJSLKIYYUKG-UHFFFAOYSA-N', 'DJHCCTTVDRAMEH-DUUJBDRPSA-N', 'FQPFAHBPWDRTLU-UHFFFAOYSA-N', 'KQDRVXQXKZXMHP-LLVKDONJSA-N', 'NDAUXUAQIAJITI-UHFFFAOYSA-N'	0.578211035	4.421788965
Astrocytoma	Astrocytoma	2	76	154	0		0.014855997	-0.014855997
Atherosclerosis	Atherosclerosis	18	2142	382	7	ZKHQWZAMYRWXGA-KQYNXXCUSA-N', 'XTWYTFMLZFPYCI-KQYNXXCUSA-N', 'PVKSNHVPLWYQGJ-KQYNXXCUSA-N', 'SMPNJFHAPJOHPP-JOILOJCLSA-N', 'JADDQZYHOWSFJD-FLNNQWSLSA-N', 'WUUGFSXJNOTRMR-IOSLPCCCSA-N', 'NLTUCYMLOPLUHL-KQYNXXCUSA-N'	1.038604775	5.961395225
Atrial fibrillation	Atrial Fibrillation	33	1663	214	1	VABCILAOYCMVPS-UHFFFAOYSA-N'	0.451724357	0.548275643
Autistic disorder	Autistic Disorder	4	313	439	0		0.174411992	-0.174411992
Autoimmune diseases	Autoimmune Diseases	4	44	213	0		0.011895967	-0.011895967
Back pain	Back Pain	1	3194	17	0		0.06892096	-0.06892096
Bacteremia	Bacteremia	5	37	27	0		0.00126804	-0.00126804
Bacterial infections	Bacterial Infections	7	49	6	1	LKCWBDHBTVXHDL-RMDFUYIESA-N'	0.000373177	0.999626823
Mental disorders	Mental Disorders	4	165	89	0		0.018639808	-0.018639808
Benign prostatic hypertrophy	Prostatic Hyperplasia	2	179	34	0		0.007725017	-0.007725017
Beta thalassemia	beta-Thalassemia	2	107	55	0		0.007469886	-0.007469886
Biliary tract neoplasm	Biliary Tract Neoplasms	2	20	9	0		0.000228476	-0.000228476
Bipolar disorder	Bipolar Disorder	18	688	176	2	TXUZVZSFRXZGTL-QPLCGJKRSA-N', 'APOMSSAGEAOUGO-UHFFFAOYSA-N'	0.153698133	1.846301867
Depression bipolar	Bipolar Disorder	8	293	176	1	APOMSSAGEAOUGO-UHFFFAOYSA-N'	0.065455746	0.934544254
Malignant neoplasm of urinary bladder	Urinary Bladder Neoplasms	1	9	374	0		0.004272495	-0.004272495
Urinary bladder diseases	Urinary Bladder Diseases	2	51	56	0		0.003625148	-0.003625148
Bladder neoplasm	Urinary Bladder Neoplasms	11	393	374	1	SHGAZHPCJJPHSC-ZVCIMWCZSA-N'	0.18656563	0.81343437
Neurogenic urinary bladder	Urinary Bladder, Neurogenic	1	6	8	0		6.09E-05	-6.09E-05
Bone diseases	Bone Diseases	1	116	98	1	XMRPGKVKISIQBV-BJMCWZGWSA-N'	0.014429509	0.985570491
Bone marrow diseases	Bone Marrow Diseases	2	97	7	0		0.000861861	-0.000861861
Bone resorption	Bone Resorption	1	2	124	0		0.000314789	-0.000314789
Brain diseases	Brain Diseases	1	108	199	0		0.027279997	-0.027279997
Malignant neoplasm of breast	Breast Neoplasms	17	457	565	5	CTNPALGJUAXMMC-PMFHANACSA-N', 'BPKSDMHGDYTXLI-UHFFFAOYSA-N', 'MHJBZVSGOZTKRH-IZHYLOQSSA-N', 'LUJVUUWNAPIQQI-QAGGRKNESA-N', 'TXUZVZSFRXZGTL-QPLCGJKRSA-N'	0.327742026	4.672257974
Bronchiectasis	Bronchiectasis	1	14	165	0		0.002932105	-0.002932105
Bronchiolitis obliterans	Bronchiolitis Obliterans	3	552	64	0		0.044842161	-0.044842161
Bronchopulmonary dysplasia	Bronchopulmonary Dysplasia	5	244	124	0		0.038404224	-0.038404224
Burkitt lymphoma	Burkitt Lymphoma	2	20	83	0		0.002107054	-0.002107054
Cachexia	Cachexia	2	33	236	0		0.009885381	-0.009885381
Candidiasis	Candidiasis	8	126	2	0		0.000319866	-0.000319866
Cannabis dependence	Marijuana Abuse	2	138	116	0		0.020319104	-0.020319104
Carcinoid tumor	Carcinoid Tumor	2	993	13	0		0.016385515	-0.016385515
Carcinoma	Carcinoma	15	970	329	2	CTNPALGJUAXMMC-PMFHANACSA-N', 'LSPANGZZENHZNJ-UHFFFAOYSA-N'	0.405074699	1.594925301
Non-small cell lung carcinoma	Carcinoma, Non-Small-Cell Lung	23	1786	330	3	CTNPALGJUAXMMC-PMFHANACSA-N', 'HAWSQZCWOQZXHI-FQEVSTJZSA-N', 'LSPANGZZENHZNJ-UHFFFAOYSA-N'	0.748105556	2.251894444
Renal cell carcinoma	Carcinoma, Renal Cell	3	190	304	0		0.073315309	-0.073315309
Hypertrophic cardiomyopathy	Cardiomyopathy, Hypertrophic	2	84	158	0		0.016846274	-0.016846274
Cardiovascular diseases	Cardiovascular Diseases	62	6589	257	7	PAZJSJFMUHDSTF-UHFFFAOYSA-N', 'VABCILAOYCMVPS-UHFFFAOYSA-N', 'DILDHNKDVHLEQB-XSSYPUMDSA-N', 'QOZFCKXEVSGWGS-ZHIYBZGJSA-N', 'TXUZVZSFRXZGTL-QPLCGJKRSA-N', 'SEBPXHSZHLFWRL-UHFFFAOYSA-N', 'CQOQDQWUFQDJMK-SSTWWWIQSA-N'	2.149414214	4.850585786
Carpal tunnel syndrome	Carpal Tunnel Syndrome	2	137	13	0		0.00226064	-0.00226064
Celiac disease	Celiac Disease	1	64	140	0		0.011373012	-0.011373012
Cellulitis	Cellulitis	2	13	6	0		9.90E-05	-9.90E-05
Cerebellar ataxia	Cerebellar Ataxia	1	1	13	0		1.65E-05	-1.65E-05
Cerebral infarction	Cerebral Infarction	3	20	122	0		0.003097115	-0.003097115
Transient ischemic attack	Ischemic Attack, Transient	4	108	154	0		0.021111153	-0.021111153
Cerebrovascular disorders	Cerebrovascular Disorders	7	174	74	1	SEBPXHSZHLFWRL-UHFFFAOYSA-N'	0.016343627	0.983656373
Chest pain	Chest Pain	3	125	14	0		0.002221291	-0.002221291
Developmental disabilities	Developmental Disabilities	1	30	166	0		0.006321161	-0.006321161
Cholestasis	Cholestasis	4	197	342	0		0.085518449	-0.085518449
Chronic bronchitis	Bronchitis, Chronic	5	389	67	0		0.03308201	-0.03308201
Chronic motor or vocal tic disorder	Tic Disorders	1	158	18	0		0.003609916	-0.003609916
Cognition disorders	Cognition Disorders	7	443	230	1	TXUZVZSFRXZGTL-QPLCGJKRSA-N'	0.129329932	0.870670068
Colitis	Colitis	1	18	324	0		0.007402612	-0.007402612
Ulcerative colitis	Colitis, Ulcerative	5	310	315	1	WUBBRNOQWQTFEX-UHFFFAOYSA-N'	0.12394806	0.87605194
Colonic neoplasms	Colonic Neoplasms	1	16	403	0		0.008184507	-0.008184507
Colorectal carcinoma	Colorectal Neoplasms	25	1594	446	10	MSTNYGQPCMXVAQ-KIYNQFGBSA-N', 'INRQTVDUZFESAO-UHFFFAOYSA-N', 'FHIDNBAQOFJWCA-UAKXSSHOSA-N', 'ODKNJVUHOIMIIZ-RRKCRQDMSA-N', 'NTFOSUUWGCDXEF-UHFFFAOYSA-N', 'DHMYGZIEILLVNR-UHFFFAOYSA-N', 'GIGCDIVNDFQKRA-LTCKWSDVSA-N', 'NSQNZEUFHPTJME-UHFFFAOYSA-N', 'SEBPXHSZHLFWRL-UHFFFAOYSA-N', 'JHBIMJKLBUMNAU-UHFFFAOYSA-N'	0.902382494	9.097617506
Colorectal neoplasms	Colorectal Neoplasms	5	120	446	1	MSTNYGQPCMXVAQ-KIYNQFGBSA-N'	0.067933437	0.932066563
Constipation	Constipation	7	234	50	0		0.01485092	-0.01485092
Corneal ulcer	Corneal Ulcer	1	5	20	0		0.000126931	-0.000126931
Coronary arteriosclerosis	Coronary Artery Disease	9	356	260	2	XMRPGKVKISIQBV-BJMCWZGWSA-N', 'SEBPXHSZHLFWRL-UHFFFAOYSA-N'	0.117487275	1.882512725
Coronary heart disease	Coronary Disease	7	243	110	0		0.033928639	-0.033928639
Coughing	Cough	2	155	51	0		0.010033891	-0.010033891
Crohn disease	Crohn Disease	10	507	247	0		0.158954343	-0.158954343
Cystic fibrosis	Cystic Fibrosis	4	38	80	1	LKCWBDHBTVXHDL-RMDFUYIESA-N'	0.0038587	0.9961413
Cytomegalovirus infections	Cytomegalovirus Infections	5	40	24	1	MKUXAQIIEYXACX-UHFFFAOYSA-N'	0.001218537	0.998781463
Delirium	Delirium	3	156	9	0		0.00178211	-0.00178211
Depressive disorder	Depressive Disorder	4	267	263	0		0.089132173	-0.089132173
Dermatitis	Dermatitis	3	67	152	0		0.012926647	-0.012926647
Atopic dermatitis	Dermatitis, Atopic	3	365	283	0		0.131113311	-0.131113311
Dermatomyositis	Dermatomyositis	2	271	192	0		0.066044705	-0.066044705
Scleroderma	Scleroderma, Localized	6	348	159	1	BDVFVCGFMNCYPV-UHFFFAOYSA-N'	0.070233426	0.929766574
Non-insulin-dependent diabetes	Diabetes Mellitus, Type 2	2	54	431	0		0.029541906	-0.029541906
Diabetic nephropathy	Diabetic Nephropathies	12	991	261	0		0.328308138	-0.328308138
Diabetic retinopathy	Diabetic Retinopathy	8	254	226	0		0.072863435	-0.072863435
Diarrhea	Diarrhea	7	1168	98	0		0.145290228	-0.145290228
Disruptive behavior disorder	Attention Deficit and Disruptive Behavior Disorders	1	30	10	0		0.000380793	-0.000380793
Down syndrome	Down Syndrome	1	72	130	1	MSTNYGQPCMXVAQ-KIYNQFGBSA-N'	0.011880736	0.988119264
Dry eye syndromes	Dry Eye Syndromes	4	387	59	0		0.028982141	-0.028982141
Patent ductus arteriosus	Ductus Arteriosus, Patent	2	43	38	0		0.002074052	-0.002074052
Duodenal ulcer	Duodenal Ulcer	2	20	147	0		0.00373177	-0.00373177
Dysmenorrhea	Dysmenorrhea	2	44	12	0		0.000670195	-0.000670195
Dyspnea	Dyspnea	3	191	18	0		0.004363886	-0.004363886
Eczema	Eczema	3	77	19	1	GGCUJPCCTQNTJF-FRCNGJHJSA-N'	0.001857	0.998143
Embolism	Embolism	3	201	15	1	VABCILAOYCMVPS-UHFFFAOYSA-N'	0.003826968	0.996173032
Encephalitis	Encephalitis	1	11	5	1	MKUXAQIIEYXACX-UHFFFAOYSA-N'	6.98E-05	0.999930188
Endometrial hyperplasia	Endometrial Hyperplasia	1	90	35	0		0.003998325	-0.003998325
Endometriosis	Endometriosis	5	1343	299	1	ZWNUQDJANZGVFO-YHSALVGYSA-N'	0.509700062	0.490299938
Epilepsy	Epilepsy	11	62	241	1	OBETXYAYXDNJHR-UHFFFAOYSA-N'	0.018966021	0.981033979
Epilepsies, partial	Epilepsies, Partial	1	2	3	0		7.62E-06	-7.62E-06
Esophageal and gastric varices	Esophageal and Gastric Varices	1	6	10	0		7.62E-05	-7.62E-05
Esophageal varices	Esophageal and Gastric Varices	1	64	10	0		0.000812358	-0.000812358
Esophagitis	Esophagitis	4	25	74	0		0.002348222	-0.002348222
Eye infections, bacterial	Eye Infections, Bacterial	2	86	88	0		0.009606133	-0.009606133
Fatigue	Fatigue	10	2111	38	0		0.101821459	-0.101821459
Fatty liver	Fatty Liver	1	1	375	0		0.000475991	-0.000475991
Fever	Fever	8	216	310	1	KQDRVXQXKZXMHP-LLVKDONJSA-N'	0.084992955	0.915007045
Fibrosis	Fibrosis	2	10	325	0		0.004125255	-0.004125255
Fragile x syndrome	Fragile X Syndrome	2	15	57	0		0.00108526	-0.00108526
Friedreich ataxia	Friedreich Ataxia	2	53	4	0		0.000269094	-0.000269094
Gallbladder neoplasm	Gallbladder Neoplasms	1	738	167	0		0.156437302	-0.156437302
Gambling	Gambling	1	934	14	0		0.016597489	-0.016597489
Gastroenteritis	Gastroenteritis	2	120	6	0		0.000913903	-0.000913903
Gastroesophageal reflux disease	Gastroesophageal Reflux	16	155	155	1	KRMDCWKBEZIMAB-UHFFFAOYSA-N'	0.030495158	0.969504842
Gastrointestinal diseases	Gastrointestinal Diseases	2	22	114	0		0.003183428	-0.003183428
Gastrointestinal hemorrhage	Gastrointestinal Hemorrhage	1	13	36	0		0.000594037	-0.000594037
Genital neoplasms	Genital Neoplasms, Female	3	45	6	0		0.000342714	-0.000342714
Glaucoma	Glaucoma	6	70	35	0		0.003109808	-0.003109808
Glioblastoma	Glioblastoma	5	500	261	0		0.165644873	-0.165644873
Glomerulonephritis	Glomerulonephritis	3	257	296	0		0.096558902	-0.096558902
Gout	Gout	6	69	139	0		0.012173946	-0.012173946
Gynecomastia	Gynecomastia	1	11	17	0		0.000237361	-0.000237361
Hay fever	Rhinitis, Allergic, Seasonal	2	73	1	0		9.27E-05	-9.27E-05
Head and neck neoplasms	Head and Neck Neoplasms	1	137	225	0		0.039126461	-0.039126461
Headache	Headache	3	100	121	0		0.015358643	-0.015358643
Cardiac arrest	Heart Arrest	3	547	191	0		0.132613635	-0.132613635
Heart diseases	Heart Diseases	54	4011	196	9	ZKHQWZAMYRWXGA-KQYNXXCUSA-N', 'XTWYTFMLZFPYCI-KQYNXXCUSA-N', 'YMCWOAZGWMZGQT-FPNLOETNSA-N', 'JADDQZYHOWSFJD-FLNNQWSLSA-N', 'QOZFCKXEVSGWGS-ZHIYBZGJSA-N', 'SMPNJFHAPJOHPP-JOILOJCLSA-N', 'TXUZVZSFRXZGTL-QPLCGJKRSA-N', 'SEBPXHSZHLFWRL-UHFFFAOYSA-N', 'CQOQDQWUFQDJMK-SSTWWWIQSA-N'	0.997875176	8.002124824
Heart failure	Heart Failure	30	1892	399	3	JWUBBDSIWDLEOM-DTOXIADCSA-N', 'PAZJSJFMUHDSTF-UHFFFAOYSA-N', 'OFHCOWSQAMBJIW-AVJTYSNKSA-N'	0.958211797	2.041788203
Congestive heart failure	Heart Failure	8	864	399	0		0.437576635	-0.437576635
Heart septal defects	Heart Septal Defects	1	99	9	0		0.001130955	-0.001130955
Heart valve disease	Heart Valve Diseases	1	66	249	0		0.02085983	-0.02085983
Heartburn	Heartburn	5	37	23	0		0.001080182	-0.001080182
Hematological disease	Hematologic Diseases	4	2624	53	0		0.176525393	-0.176525393
Hemorrhage	Hemorrhage	1	8	171	0		0.001736415	-0.001736415
Hemorrhoids	Hemorrhoids	1	10	16	0		0.000203089	-0.000203089
Hepatic encephalopathy	Hepatic Encephalopathy	3	100	206	0		0.026147773	-0.026147773
Hepatitis	Hepatitis	3	121	222	0		0.034096188	-0.034096188
Hepatitis b	Hepatitis B	7	150	107	2	WOZSCQDILHKSGG-UHFFFAOYSA-N', 'SUPKOOSCJHTBAH-UHFFFAOYSA-N'	0.020372415	1.979627585
Hepatitis c	Hepatitis C	18	971	159	0		0.195967404	-0.195967404
Hepatomegaly	Hepatomegaly	2	1023	317	0		0.411625605	-0.411625605
Hepatorenal syndrome	Hepatorenal Syndrome	1	479	95	0		0.057759923	-0.057759923
Inguinal hernia	Hernia, Inguinal	2	133	10	0		0.001688181	-0.001688181
Heroin dependence	Heroin Dependence	3	715	111	2	FCIDDJPMOSRHJG-XFKAJCMBSA-N', 'WXOUFNFMPVMGFZ-BDQAUFNLSA-N'	0.100738738	1.899261262
Herpes simplex infections	Herpes Simplex	3	1228	12	1	MKUXAQIIEYXACX-UHFFFAOYSA-N'	0.018704543	0.981295457
Hiv infections	HIV Infections	81	4845	248	10	ZKHQWZAMYRWXGA-KQYNXXCUSA-N', 'XTWYTFMLZFPYCI-KQYNXXCUSA-N', 'OIRDTQYFTABQOQ-KQYNXXCUSA-N', 'SMPNJFHAPJOHPP-JOILOJCLSA-N', 'JADDQZYHOWSFJD-FLNNQWSLSA-N', 'WPBZMCGPFHZRHJ-UHFFFAOYSA-N', 'WUUGFSXJNOTRMR-IOSLPCCCSA-N', 'GGCUJPCCTQNTJF-FRCNGJHJSA-N', 'SHGAZHPCJJPHSC-ZVCIMWCZSA-N', 'NLTUCYMLOPLUHL-KQYNXXCUSA-N'	1.525151365	8.474848635
Hiv seropositivity	HIV Seropositivity	1	21	45	0		0.001199497	-0.001199497
Hodgkin disease	Hodgkin Disease	2	252	199	0		0.063653326	-0.063653326
Huntington disease	Huntington Disease	1	1	77	0		9.77E-05	-9.77E-05
Hydatidiform mole	Hydatidiform Mole	1	246	2	0		0.0006245	-0.0006245
Hydronephrosis	Hydronephrosis	1	6	118	0		0.000898671	-0.000898671
Hypercalciuria	Hypercalciuria	5	183	26	2	JWUBBDSIWDLEOM-DTOXIADCSA-N', 'OFHCOWSQAMBJIW-AVJTYSNKSA-N'	0.006039374	1.993960626
Hypercholesterolemia	Hypercholesterolemia	14	746	146	0		0.138248099	-0.138248099
Hypercholesterolemia, familial	Hyperlipoproteinemia Type II	4	153	77	0		0.014953734	-0.014953734
Hyperlipidemia	Hyperlipidemias	13	1291	112	0		0.18353198	-0.18353198
Hyperlipoproteinemia type iii	Hyperlipoproteinemia Type III	2	95	19	0		0.002291103	-0.002291103
Hyperlipoproteinemia type iv	Hyperlipoproteinemia Type IV	1	66	6	0		0.000502647	-0.000502647
Hyperparathyroidism	Hyperparathyroidism	4	328	73	0		0.030392344	-0.030392344
Secondary hyperparathyroidism	Hyperparathyroidism, Secondary	3	243	123	3	JWUBBDSIWDLEOM-DTOXIADCSA-N', 'XPYGGHVSFMUHLH-UUSULHAXSA-N', 'OFHCOWSQAMBJIW-AVJTYSNKSA-N'	0.037938388	2.962061612
Portal hypertension	Hypertension, Portal	5	184	87	0		0.020319104	-0.020319104
Pulmonary hypertension	Hypertension, Pulmonary	11	1212	272	0		0.418445604	-0.418445604
Hypertriglyceridemia	Hypertriglyceridemia	5	285	106	1	DTOSIQBPPRVQHS-PDBXOOCHSA-N'	0.038345836	0.961654164
Hypertrophy	Hypertrophy	2	133	232	0		0.03916581	-0.03916581
Hypoactive sexual desire disorder	Sexual Dysfunctions, Psychological	1	129	82	1	DBPWSSGDRRHUNT-CEGNMAFCSA-N'	0.013426755	0.986573245
Hypogonadism	Hypogonadism	3	143	113	2	DOMWKUIIPQCAJU-LJHIYBGHSA-N', 'DBPWSSGDRRHUNT-CEGNMAFCSA-N'	0.02051077	1.97948923
Hyponatremia	Hyponatremia	3	119	73	0		0.01102649	-0.01102649
Hypothermia	Hypothermia	1	9	224	0		0.002558928	-0.002558928
Immunologic deficiency syndromes	Immunologic Deficiency Syndromes	2	10	55	0		0.00069812	-0.00069812
Immune system diseases	Immune System Diseases	1	11	33	0		0.000460759	-0.000460759
Inappropriate adh syndrome	Inappropriate ADH Syndrome	1	44	8	0		0.000446797	-0.000446797
Infarction	Infarction	1	240	25	0		0.007615856	-0.007615856
Infertility	Infertility	9	908	26	0		0.029965856	-0.029965856
Male infertility	Infertility, Male	1	179	308	1	MSTNYGQPCMXVAQ-KIYNQFGBSA-N'	0.069979564	0.930020436
Inflammation	Inflammation	12	585	430	0		0.319294772	-0.319294772
Influenza	Influenza, Human	5	278	111	0		0.039168349	-0.039168349
Sleep initiation and maintenance disorders	Sleep Initiation and Maintenance Disorders	8	135	27	1	VREFGVBLTWBCJP-UHFFFAOYSA-N'	0.004626633	0.995373367
Insulin resistance	Insulin Resistance	6	568	348	1	OFHCOWSQAMBJIW-AVJTYSNKSA-N'	0.250896767	0.749103233
Intestinal neoplasms	Intestinal Neoplasms	1	64	179	0		0.014541208	-0.014541208
Irritable bowel syndrome	Irritable Bowel Syndrome	5	193	40	0		0.009799068	-0.009799068
Ischemia	Ischemia	1	242	284	0		0.087237094	-0.087237094
Keratitis	Keratitis	3	157	91	0		0.018134623	-0.018134623
Kidney diseases	Kidney Diseases	7	466	361	0		0.213530838	-0.213530838
Severe acute kidney failure	Acute Kidney Injury	1	6	424	0		0.003229123	-0.003229123
Kidney neoplasm	Kidney Neoplasms	1	119	304	0		0.045918536	-0.045918536
Polycystic kidney diseases	Polycystic Kidney Diseases	1	44	9	0		0.000502647	-0.000502647
Learning disorders	Learning Disabilities	1	30	288	0		0.010966833	-0.010966833
Leiomyosarcoma	Leiomyosarcoma	2	4	110	0		0.000558496	-0.000558496
Visceral leishmaniosis	Leishmaniasis, Visceral	3	48	246	0		0.014988005	-0.014988005
Leprosy	Leprosy	1	81	24	0		0.002467537	-0.002467537
Leukemia	Leukemia	48	2345	189	6	ZKHQWZAMYRWXGA-KQYNXXCUSA-N', 'WUUGFSXJNOTRMR-IOSLPCCCSA-N', 'GGCUJPCCTQNTJF-FRCNGJHJSA-N', 'SHGAZHPCJJPHSC-ZVCIMWCZSA-N', 'OIRDTQYFTABQOQ-KQYNXXCUSA-N', 'NOTGFIUVDGNKRI-UUOKFMHZSA-N'	0.562564259	5.437435741
Chronic lymphocytic leukemia	Leukemia, Lymphocytic, Chronic, B-Cell	8	1318	236	6	ZKHQWZAMYRWXGA-KQYNXXCUSA-N', 'XTWYTFMLZFPYCI-KQYNXXCUSA-N', 'WUUGFSXJNOTRMR-IOSLPCCCSA-N', 'OBKXEAXTFZPCHS-UHFFFAOYSA-N', 'NLTUCYMLOPLUHL-KQYNXXCUSA-N', 'NOTGFIUVDGNKRI-UUOKFMHZSA-N'	0.394816141	5.605183859
Childhood acute lymphoblastic leukemia	Precursor Cell Lymphoblastic Leukemia-Lymphoma	9	827	279	0		0.292871559	-0.292871559
L2 acute lymphoblastic leukemia	Precursor Cell Lymphoblastic Leukemia-Lymphoma	18	1215	279	2	MSTNYGQPCMXVAQ-KIYNQFGBSA-N', 'OIRDTQYFTABQOQ-KQYNXXCUSA-N'	0.430276836	1.569723164
Acute megakaryocytic leukemias	Leukemia, Megakaryoblastic, Acute	8	832	34	0		0.035906223	-0.035906223
Acute myelogenous leukemia	Leukemia, Myeloid, Acute	6	804	231	2	OIRDTQYFTABQOQ-KQYNXXCUSA-N', 'WUUGFSXJNOTRMR-IOSLPCCCSA-N'	0.235741213	1.764258787
Myeloid leukemia	Leukemia, Myeloid	2	131	112	0		0.018623307	-0.018623307
Chronic myeloid leukemia	Leukemia, Myelogenous, Chronic, BCR-ABL Positive	3	336	121	0		0.051605042	-0.051605042
Acute myelomonocytic leukemia	Leukemia, Myelomonocytic, Acute	8	832	11	0		0.011616719	-0.011616719
Leukopenia	Leukopenia	2	20	60	0		0.001523171	-0.001523171
Lipodystrophy	Lipodystrophy	2	44	15	0		0.000837744	-0.000837744
Liver cirrhosis	Liver Cirrhosis	8	942	353	0		0.422078367	-0.422078367
Liver diseases	Liver Diseases	7	1109	360	0		0.506759072	-0.506759072
Low back pain	Low Back Pain	12	930	22	0		0.02597007	-0.02597007
Lung diseases	Lung Diseases	16	715	266	2	APIXJSLKIYYUKG-UHFFFAOYSA-N', 'FQPFAHBPWDRTLU-UHFFFAOYSA-N'	0.241409949	1.758590051
Chronic obstructive airway disease	Pulmonary Disease, Chronic Obstructive	16	587	343	0		0.255564018	-0.255564018
Lung neoplasms	Lung Neoplasms	1	21	494	0		0.013167815	-0.013167815
Lupus nephritis	Lupus Nephritis	8	228	72	0		0.020836983	-0.020836983
Lymphoma	Lymphoma	33	2936	82	2	OBKXEAXTFZPCHS-UHFFFAOYSA-N', 'NOTGFIUVDGNKRI-UUOKFMHZSA-N'	0.305588769	1.694411231
Non-hodgkin's lymphoma	Lymphoma, Non-Hodgkin	10	813	169	1	OGSBUKJUDHAQEA-WMCAAGNKSA-N'	0.174399299	0.825600701
Machado-joseph disease	Machado-Joseph Disease	1	3	4	0		1.52E-05	-1.52E-05
Malabsorption syndrome	Malabsorption Syndromes	2	30	9	0		0.000342714	-0.000342714
Malaria	Malaria	15	380	200	0		0.096467512	-0.096467512
Malaria, falciparum	Malaria, Falciparum	3	20	41	0		0.001040834	-0.001040834
Malignant carcinoid syndrome	Malignant Carcinoid Syndrome	2	993	0	0		0	0
Marfan syndrome	Marfan Syndrome	4	953	162	0		0.195963596	-0.195963596
Melanoma	Melanoma	4	39	351	0		0.017375576	-0.017375576
Memory disorders	Memory Disorders	1	99	304	0		0.038201135	-0.038201135
Meniere disease	Meniere Disease	1	25	1	0		3.17E-05	-3.17E-05
Meningioma	Meningioma	1	231	106	0		0.031080309	-0.031080309
Meningitis	Meningitis	3	11	21	0		0.00029321	-0.00029321
Mesothelioma	Mesothelioma	2	226	236	0		0.067699884	-0.067699884
Multiple myeloma	Multiple Myeloma	29	859	267	2	OGSPWJRAVKPPFI-UHFFFAOYSA-N', 'KUFRQPKVAWMTJO-LMZWQJSESA-N'	0.291119912	1.708880088
Multiple sclerosis	Multiple Sclerosis	16	1651	195	1	IGFHQQFPSIBGKE-UHFFFAOYSA-N'	0.408647805	0.591352195
Muscular dystrophy	Muscular Dystrophies	3	36	40	0		0.001827805	-0.001827805
Myasthenia gravis	Myasthenia Gravis	2	157	51	0		0.01016336	-0.01016336
Acute myeloid leukemia, m1	Leukemia, Myeloid, Acute	15	1637	231	6	DBZQFUNLCALWDY-PNHWDRBUSA-N', 'XTWYTFMLZFPYCI-KQYNXXCUSA-N', 'ZKHQWZAMYRWXGA-KQYNXXCUSA-N', 'WUUGFSXJNOTRMR-IOSLPCCCSA-N', 'OIRDTQYFTABQOQ-KQYNXXCUSA-N', 'NOTGFIUVDGNKRI-UUOKFMHZSA-N'	0.47998553	5.52001447
Myocardial infarction	Myocardial Infarction	28	4941	401	15	DYCJFJRCWPVDHY-LSCFUAHRSA-N', 'NVUDDRWKCUAERS-PNHWDRBUSA-N', 'ZKHQWZAMYRWXGA-KQYNXXCUSA-N', 'XTWYTFMLZFPYCI-KQYNXXCUSA-N', 'PAZJSJFMUHDSTF-UHFFFAOYSA-N', 'SMPNJFHAPJOHPP-JOILOJCLSA-N', 'VABCILAOYCMVPS-UHFFFAOYSA-N', 'UDMBCSSLTHHNCD-KQYNXXCUSA-N', 'JADDQZYHOWSFJD-FLNNQWSLSA-N', 'WUUGFSXJNOTRMR-IOSLPCCCSA-N', 'OLCWZBFDIYXLAA-IOSLPCCCSA-N', 'VOXZDWNPVJITMN-SFFUCWETSA-N', 'SCNILGOVBBRMBK-SDBHATRESA-N…	2.514934694	12.48506531
Myocardial reperfusion injury	Myocardial Reperfusion Injury	1	2	314	0		0.000797126	-0.000797126
Myopia	Myopia	1	107	33	0		0.004481931	-0.004481931
Myotonia congenita	Myotonia Congenita	1	4	10	0		5.08E-05	-5.08E-05
Narcolepsy	Narcolepsy	3	13	54	0		0.000891055	-0.000891055
Opioid-related disorders	Opioid-Related Disorders	5	955	36	0		0.043638856	-0.043638856
Nasal polyps	Nasal Polyps	1	18	17	0		0.000388409	-0.000388409
Nausea	Nausea	7	287	211	0		0.076865567	-0.076865567
Neoplasm metastasis	Neoplasm Metastasis	3	71	441	0		0.039743346	-0.039743346
Neoplasms	Neoplasms	13	519	346	1	TXUZVZSFRXZGTL-QPLCGJKRSA-N'	0.227934961	0.772065039
Nephrotic syndrome	Nephrotic Syndrome	2	126	152	0		0.024309813	-0.024309813
Neuralgia	Neuralgia	1	1	225	0		0.000285595	-0.000285595
Neuroblastoma	Neuroblastoma	10	250	177	1	SHGAZHPCJJPHSC-ZVCIMWCZSA-N'	0.05616694	0.94383306
Neuromuscular diseases	Neuromuscular Diseases	1	6	13	0		9.90E-05	-9.90E-05
Neutropenia	Neutropenia	7	71	162	0		0.014599596	-0.014599596
Nicotine dependence	Tobacco Use Disorder	4	145	228	0		0.041963368	-0.041963368
Obesity	Obesity	15	4444	464	2	WHNFPRLDDSXQCL-PDEGJNOBSA-N', 'DOMWKUIIPQCAJU-LJHIYBGHSA-N'	2.617336227	-0.617336227
Obsessive-compulsive disorder	Obsessive-Compulsive Disorder	5	302	35	0		0.0134166	-0.0134166
Ocular hypertension	Ocular Hypertension	6	65	86	0		0.007095439	-0.007095439
Oligodendroglioma	Oligodendroglioma	1	2	34	0		8.63E-05	-8.63E-05
Oppositional defiant disorder	Attention Deficit and Disruptive Behavior Disorders	1	30	10	0		0.000380793	-0.000380793
Optic atrophy	Optic Atrophy	1	67	13	0		0.001105568	-0.001105568
Oral submucous fibrosis	Oral Submucous Fibrosis	1	95	257	2	PQSUYGKTWSAVDQ-ZVIOFETBSA-N', 'DBPWSSGDRRHUNT-CEGNMAFCSA-N'	0.030990188	1.969009812
Osteoarthritis of hip	Osteoarthritis, Hip	1	1	57	0		7.24E-05	-7.24E-05
Osteogenesis imperfecta	Osteogenesis Imperfecta	1	2	40	0		0.000101545	-0.000101545
Osteopenia	Bone Diseases, Metabolic	5	3313	111	0		0.466779635	-0.466779635
Osteopetrosis	Osteopetrosis	1	289	16	0		0.005869287	-0.005869287
Osteoporosis	Osteoporosis	21	5086	210	4	JWUBBDSIWDLEOM-DTOXIADCSA-N', 'OGSPWJRAVKPPFI-UHFFFAOYSA-N', 'TXUZVZSFRXZGTL-QPLCGJKRSA-N', 'OFHCOWSQAMBJIW-AVJTYSNKSA-N'	1.355698564	2.644301436
Postmenopausal osteoporosis	Osteoporosis, Postmenopausal	4	3612	229	1	JWUBBDSIWDLEOM-DTOXIADCSA-N'	1.049906706	-0.049906706
Otitis media	Otitis Media	2	112	0	0		0	0
Pain	Pain	46	1958	332	4	IDBPHNDTYPBSNI-UHFFFAOYSA-N', 'MNIPYSSQXLZQLJ-UHFFFAOYSA-N', 'NSQNZEUFHPTJME-UHFFFAOYSA-N', 'KRMDCWKBEZIMAB-UHFFFAOYSA-N'	0.825122171	3.174877829
Pancreatic neoplasm	Pancreatic Neoplasms	2	75	364	1	MSTNYGQPCMXVAQ-KIYNQFGBSA-N'	0.034652146	0.965347854
Pancreatitis	Pancreatitis	1	4	230	0		0.001167765	-0.001167765
Pancytopenia	Pancytopenia	1	47	42	0		0.002505617	-0.002505617
Panic disorder	Panic Disorder	5	268	75	0		0.025513118	-0.025513118
Paresthesia	Paresthesia	1	4	50	0		0.000253862	-0.000253862
Parkinson disease	Parkinson Disease	23	843	379	5	DEYFWGXTPWNADC-UHFFFAOYSA-N', 'ASXGJMSKWNBENU-UHFFFAOYSA-N', 'UQTZMGFTRHFAAM-ZETCQYMHSA-N', 'XTWUNLMHXDDOMD-SNVBAGLBSA-N', 'CFFZDZCDUFSOFZ-UHFFFAOYSA-N'	0.405540535	4.594459465
Secondary parkinson disease	Parkinson Disease, Secondary	2	134	127	0		0.021601107	-0.021601107
Peptic ulcer	Peptic Ulcer	4	57	135	1	KQDRVXQXKZXMHP-LLVKDONJSA-N'	0.009767336	0.990232664
Peptic ulcer hemorrhage	Peptic Ulcer Hemorrhage	1	13	76	0		0.001254078	-0.001254078
Aggressive periodontitis	Aggressive Periodontitis	3	183	7	0		0.001625985	-0.001625985
Peritoneal neoplasms	Peritoneal Neoplasms	3	83	69	0		0.007269335	-0.007269335
Peritonitis	Peritonitis	1	4	91	0		0.000462029	-0.000462029
Phenylketonurias	Phenylketonurias	1	5	8	0		5.08E-05	-5.08E-05
Pheochromocytoma	Pheochromocytoma	2	49	70	0		0.004353731	-0.004353731
Pneumonia	Pneumonia	17	362	312	0		0.143360877	-0.143360877
Polycystic ovary syndrome	Polycystic Ovary Syndrome	6	1086	230	1	ZWNUQDJANZGVFO-YHSALVGYSA-N'	0.317048094	0.682951906
Polycythemia vera	Polycythemia Vera	1	6	22	0		0.000167549	-0.000167549
Polyps	Polyps	1	13	8	0		0.000132008	-0.000132008
Postherpetic neuralgia	Neuralgia, Postherpetic	1	102	85	0		0.011004912	-0.011004912
Postoperative complications	Postoperative Complications	3	244	32	0		0.009910768	-0.009910768
Prader-willi syndrome	Prader-Willi Syndrome	1	12	8	0		0.000121854	-0.000121854
Pre-eclampsia	Pre-Eclampsia	1	66	150	0		0.012566163	-0.012566163
Precancerous conditions	Precancerous Conditions	3	32	311	1	SEBPXHSZHLFWRL-UHFFFAOYSA-N'	0.012632167	0.987367833
Pregnancy complications	Pregnancy Complications	1	1	32	0		4.06E-05	-4.06E-05
Ectopic pregnancy	Pregnancy, Ectopic	1	246	0	0		0	0
Insomnia	Sleep Initiation and Maintenance Disorders	12	316	27	0		0.010829748	-0.010829748
Prostatitis	Prostatitis	2	15	38	0		0.000723506	-0.000723506
Proteinuria	Proteinuria	11	1021	254	2	JWUBBDSIWDLEOM-DTOXIADCSA-N', 'HJBWJAPEBGSQPR-GQCTYLIASA-N'	0.329175076	1.670824924
Pruritus	Pruritus	2	232	137	2	FCIDDJPMOSRHJG-XFKAJCMBSA-N', 'WXOUFNFMPVMGFZ-BDQAUFNLSA-N'	0.040343729	1.959656271
Pseudomonas infections	Pseudomonas Infections	1	10	1	1	LKCWBDHBTVXHDL-RMDFUYIESA-N'	1.27E-05	0.999987307
Psoriasis	Psoriasis	5	532	309	1	ILKJAFIWWBXGDU-MOGDOJJUSA-N'	0.208659229	0.791340771
Psychotic disorders	Psychotic Disorders	6	486	90	1	APOMSSAGEAOUGO-UHFFFAOYSA-N'	0.055519592	0.944480408
Pulmonary embolism	Pulmonary Embolism	2	100	99	0		0.012566163	-0.012566163
Pulmonary fibrosis	Pulmonary Fibrosis	5	839	337	0		0.358888339	-0.358888339
Pyelonephritis	Pyelonephritis	4	16	12	0		0.000243707	-0.000243707
Raynaud disease	Raynaud Disease	3	133	38	0		0.00641509	-0.00641509
Raynaud phenomenon	Raynaud Disease	1	112	38	0		0.005402181	-0.005402181
Rectal neoplasms	Rectal Neoplasms	1	16	79	0		0.001604407	-0.001604407
Kidney failure	Renal Insufficiency	6	532	168	1	SEBPXHSZHLFWRL-UHFFFAOYSA-N'	0.113445794	0.886554206
Respiratory tract diseases	Respiratory Tract Diseases	2	81	192	0		0.019740299	-0.019740299
Respiratory tract infections	Respiratory Tract Infections	2	35	16	0		0.000710813	-0.000710813
Restless legs syndrome	Restless Legs Syndrome	9	324	31	1	ASXGJMSKWNBENU-UHFFFAOYSA-N'	0.012748943	0.987251057
Retinal vein occlusion	Retinal Vein Occlusion	1	103	65	0		0.008498026	-0.008498026
Retinitis pigmentosa	Retinitis Pigmentosa	2	16	32	1	SEBPXHSZHLFWRL-UHFFFAOYSA-N'	0.000649886	0.999350114
Retinopathy of prematurity	Retinopathy of Prematurity	1	89	41	0		0.00463171	-0.00463171
Rett syndrome	Rett Syndrome	1	30	20	0		0.000761586	-0.000761586
Rhinitis	Rhinitis	18	411	73	1	DJHCCTTVDRAMEH-DUUJBDRPSA-N'	0.038083089	0.961916911
Perennial allergic rhinitis	Rhinitis, Allergic, Perennial	13	351	45	0		0.020048741	-0.020048741
Sarcoidosis	Sarcoidosis	3	118	91	0		0.013629844	-0.013629844
Kaposi	Sarcoma, Kaposi	2	72	106	0		0.009687369	-0.009687369
Schistosomiasis	Schistosomiasis	1	5	21	0		0.000133277	-0.000133277
Schistosomiasis mansoni	Schistosomiasis mansoni	1	5	97	0		0.000615615	-0.000615615
Schizoaffective disorder	Psychotic Disorders	10	271	90	1	APOMSSAGEAOUGO-UHFFFAOYSA-N'	0.030958456	0.969041544
Schizophrenia	Schizophrenia	35	5237	373	5	ZGXJTSGNIOSYLO-UHFFFAOYSA-N', 'QHJLPOSPWKZACG-UHFFFAOYSA-N', 'INBGSXNNRGWLJU-ZHHJOTBYSA-N', 'FYHRJWMENCALJY-YSQMORBQSA-N', 'APOMSSAGEAOUGO-UHFFFAOYSA-N'	2.47947019	2.52052981
Systemic scleroderma	Scleroderma, Systemic	2	172	73	0		0.015937448	-0.015937448
Sclerosis	Sclerosis	2	26	14	0		0.000462029	-0.000462029
Scoliosis	Scoliosis	3	127	11	0		0.001773225	-0.001773225
Myocardial diseases	Cardiomyopathies	1	133	389	0		0.065670259	-0.065670259
Seizures	Seizures	5	37	431	0		0.020241677	-0.020241677
Shock	Shock	3	626	5	0		0.003972938	-0.003972938
Septic shock	Shock, Septic	10	916	180	2	PQSUYGKTWSAVDQ-ZVIOFETBSA-N', 'DBPWSSGDRRHUNT-CEGNMAFCSA-N'	0.209283729	1.790716271
Sinusitis	Sinusitis	3	45	54	0		0.003084422	-0.003084422
Sleep deprivation	Sleep Deprivation	1	1	25	0		3.17E-05	-3.17E-05
Spinal cord diseases	Spinal Cord Diseases	1	1	62	0		7.87E-05	-7.87E-05
Ankylosing spondylitis	Spondylitis, Ankylosing	5	379	51	0		0.024534481	-0.024534481
Staphylococcal infections	Staphylococcal Infections	1	3	109	0		0.000415064	-0.000415064
Status epilepticus	Status Epilepticus	2	32	373	1	VREFGVBLTWBCJP-UHFFFAOYSA-N'	0.015150477	0.984849523
Stomach neoplasms	Stomach Neoplasms	2	24	465	0		0.014165493	-0.014165493
Gastric ulcer	Stomach Ulcer	5	59	279	0		0.020894102	-0.020894102
Stomatitis	Stomatitis	1	24	19	0		0.000578805	-0.000578805
Cerebrovascular accident	Stroke	7	405	288	1	VABCILAOYCMVPS-UHFFFAOYSA-N'	0.148052245	0.851947755
Subarachnoid hemorrhage	Subarachnoid Hemorrhage	1	64	311	0		0.025264334	-0.025264334
Substance dependence	Substance-Related Disorders	1	10	182	0		0.002310143	-0.002310143
Substance withdrawal syndrome	Substance Withdrawal Syndrome	1	19	318	0		0.007669167	-0.007669167
Progressive supranuclear palsy	Supranuclear Palsy, Progressive	1	65	34	0		0.002805174	-0.002805174
Supraventricular tachycardia	Tachycardia, Supraventricular	2	126	10	0		0.00159933	-0.00159933
Thoracic neoplasms	Thoracic Neoplasms	2	589	7	0		0.005233363	-0.005233363
Thromboembolism	Thromboembolism	5	278	55	1	VABCILAOYCMVPS-UHFFFAOYSA-N'	0.01940774	0.98059226
Thrombosis	Thrombosis	5	2646	274	2	VABCILAOYCMVPS-UHFFFAOYSA-N', 'DBPWSSGDRRHUNT-CEGNMAFCSA-N'	0.92025437	1.07974563
Thyroid diseases	Thyroid Diseases	1	126	89	0		0.014234035	-0.014234035
Tic disorder	Tic Disorders	2	168	18	0		0.003838392	-0.003838392
Tobacco dependence	Tobacco Use Disorder	2	25	228	0		0.007235063	-0.007235063
Tooth diseases	Tooth Diseases	2	50	15	0		0.000951982	-0.000951982
Tuberculosis	Tuberculosis	13	395	14	0		0.007019281	-0.007019281
Tuberous sclerosis	Tuberous Sclerosis	1	60	67	0		0.005102624	-0.005102624
Tumor lysis syndrome	Tumor Lysis Syndrome	2	14	5	0		8.89E-05	-8.89E-05
Turner syndrome	Turner Syndrome	3	129	142	0		0.023251209	-0.023251209
Ulcer	Ulcer	2	55	57	0		0.003979285	-0.003979285
Unipolar depression	Depressive Disorder	2	53	263	0		0.017692903	-0.017692903
Urticaria	Urticaria	4	82	236	0		0.024563675	-0.024563675
Uterine fibroids	Leiomyoma	3	236	107	0		0.0320526	-0.0320526
Uveitis	Uveitis	5	388	90	0		0.044324283	-0.044324283
Vascular diseases	Vascular Diseases	10	322	240	1	VABCILAOYCMVPS-UHFFFAOYSA-N'	0.098092228	0.901907772
Vasculitis	Vasculitis	4	69	66	0		0.005780435	-0.005780435
Venous thrombosis	Venous Thrombosis	2	100	83	1	VABCILAOYCMVPS-UHFFFAOYSA-N'	0.010535268	0.989464732
Virus diseases	Virus Diseases	1	102	21	0		0.002718861	-0.002718861
Vitamin d deficiency	Vitamin D Deficiency	4	324	21	3	JWUBBDSIWDLEOM-DTOXIADCSA-N', 'XPYGGHVSFMUHLH-UUSULHAXSA-N', 'OFHCOWSQAMBJIW-AVJTYSNKSA-N'	0.008636381	2.991363619
Vomiting	Vomiting	9	502	113	0		0.072002843	-0.072002843
Water intoxication	Water Intoxication	1	44	10	0		0.000558496	-0.000558496
Weight gain	Weight Gain	2	27	329	1	APOMSSAGEAOUGO-UHFFFAOYSA-N'	0.011275275	0.988724725
Wheezing	Respiratory Sounds	7	479	69	0		0.041951944	-0.041951944
High grade lymphoma (neoplasm)	Lymphoma, Non-Hodgkin	1	1	169	0		0.000214513	-0.000214513
Diffuse large b-cell lymphoma	Lymphoma, Large B-Cell, Diffuse	7	101	220	0		0.028204054	-0.028204054
Urinary retention	Urinary Retention	1	13	39	0		0.00064354	-0.00064354
Ovarian hyperstimulation syndrome	Ovarian Hyperstimulation Syndrome	1	9	4	0		4.57E-05	-4.57E-05
Peripheral vascular diseases	Peripheral Vascular Diseases	3	129	109	1	VABCILAOYCMVPS-UHFFFAOYSA-N'	0.017847759	0.982152241
Central nervous system neoplasms	Central Nervous System Neoplasms	13	241	75	0		0.022942767	-0.022942767
Gestational diabetes	Diabetes, Gestational	1	1	133	0		0.000168818	-0.000168818
Sudden cardiac death	Death, Sudden, Cardiac	1	10	24	0		0.000304634	-0.000304634
Gram-positive bacterial infections	Gram-Positive Bacterial Infections	4	27	1	0		3.43E-05	-3.43E-05
Essential hypertension	Essential Hypertension	60	3204	84	3	OUJTZYPIHDYQMC-LJQANCHMSA-N', 'TXUZVZSFRXZGTL-QPLCGJKRSA-N', 'MHJBZVSGOZTKRH-IZHYLOQSSA-N'	0.341616846	2.658383154
Liver failure	Liver Failure	1	11	76	0		0.001061143	-0.001061143
Polymyositis	Polymyositis	2	271	205	0		0.070516482	-0.070516482
Hyperphosphatemia	Hyperphosphatemia	1	126	18	0		0.002878794	-0.002878794
Hypophosphatemia	Hypophosphatemia	2	105	36	0		0.004797989	-0.004797989
Alcohol abuse	Alcoholism	1	934	165	2	FCIDDJPMOSRHJG-XFKAJCMBSA-N', 'WXOUFNFMPVMGFZ-BDQAUFNLSA-N'	0.195613267	1.804386733
Cataract	Cataract	4	104	70	0		0.009240572	-0.009240572
Withdrawal symptoms	Substance Withdrawal Syndrome	1	139	318	0		0.056106013	-0.056106013
Chronic pancreatitis	Pancreatitis, Chronic	3	121	37	0		0.005682698	-0.005682698
Left ventricular hypertrophy	Hypertrophy, Left Ventricular	1	98	205	0		0.025500425	-0.025500425
Deep vein thrombosis	Venous Thrombosis	4	278	83	1	VABCILAOYCMVPS-UHFFFAOYSA-N'	0.029288044	0.970711956
Small cell carcinoma of lung	Small Cell Lung Carcinoma	4	272	149	0		0.05144257	-0.05144257
Migraine disorders	MIGRAINE WITH OR WITHOUT AURA, SUSCEPTIBILITY TO, 1	3	129	206	1	WKEMJKQOLOHJLZ-UHFFFAOYSA-N'	0.033730627	0.966269373
Chronic pain	Chronic Pain	5	614	4	0		0.003117424	-0.003117424
Myocardial ischemia	Myocardial Ischemia	32	1582	358	10	PAZJSJFMUHDSTF-UHFFFAOYSA-N', 'DBPWSSGDRRHUNT-CEGNMAFCSA-N', 'XMRPGKVKISIQBV-BJMCWZGWSA-N', 'DILDHNKDVHLEQB-XSSYPUMDSA-N', 'BPKSDMHGDYTXLI-UHFFFAOYSA-N', 'MHJBZVSGOZTKRH-IZHYLOQSSA-N', 'QOZFCKXEVSGWGS-ZHIYBZGJSA-N', 'TXUZVZSFRXZGTL-QPLCGJKRSA-N', 'SEBPXHSZHLFWRL-UHFFFAOYSA-N', 'CQOQDQWUFQDJMK-SSTWWWIQSA-N'	0.718880977	9.281119023
Muscle weakness	Muscle Weakness	2	260	44	0		0.014520899	-0.014520899
Adenocarcinoma of lung	Adenocarcinoma of Lung	4	527	255	0		0.17057614	-0.17057614
Gastroparesis	Gastroparesis	1	23	80	0		0.002335529	-0.002335529
Hodgkin lymphoma	Hodgkin Disease	14	882	199	0		0.222786642	-0.222786642
Polycystic liver disease	Polycystic liver disease	1	933	7	0		0.008289859	-0.008289859
Acquired immunodeficiency syndrome	AIDS-Related Opportunistic Infections	9	697	7	1	MKUXAQIIEYXACX-UHFFFAOYSA-N'	0.00619296	0.99380704
Acute liver failure	Liver Failure, Acute	1	6	229	0		0.001744031	-0.001744031
Erythropoietic protoporphyria	Protoporphyria, Erythropoietic	1	3398	23	0		0.099201604	-0.099201604
Angelman syndrome	Angelman Syndrome	1	35	9	0		0.000399832	-0.000399832
Abdominal aortic aneurysm	Aortic Aneurysm, Abdominal	1	67	193	0		0.016413439	-0.016413439
Subependymal giant cell astrocytoma	Astrocytoma	1	60	154	0		0.011728419	-0.011728419
Germ cell tumor	Neoplasms, Germ Cell and Embryonal	1	23	43	0		0.001255347	-0.001255347
Hyperandrogenism	Hyperandrogenism	1	1	5	0		6.35E-06	-6.35E-06
Embryonal rhabdomyosarcoma	Rhabdomyosarcoma, Embryonal	3	134	21	0		0.003571837	-0.003571837
Adrenal cortical adenoma	Adrenocortical Adenoma	3	69	6	0		0.000525494	-0.000525494
Gliosarcoma	Gliosarcoma	1	2	87	0		0.00022086	-0.00022086
Uveal melanoma	Uveal melanoma	1	1	15	0		1.90E-05	-1.90E-05
Paramyotonia congenita	Myotonic Disorders	2	10	7	0		8.89E-05	-8.89E-05
Premature aging syndrome	Aging, Premature	2	174	55	0		0.012147291	-0.012147291
Neurotoxicity syndromes	Neurotoxicity Syndromes	2	74	282	0		0.026487948	-0.026487948
Pancreatic carcinoma	Pancreatic Carcinoma	8	139	76	0		0.013408984	-0.013408984
Alcohol-related disorders	Alcohol-Related Disorders	1	934	4	0		0.00474214	-0.00474214
Cocaine-related disorders	Cocaine-Related Disorders	5	566	335	0		0.240673749	-0.240673749
Asperger syndrome	Asperger Syndrome	1	30	15	0		0.000571189	-0.000571189
Attention deficit and disruptive behavior disorders	Attention Deficit and Disruptive Behavior Disorders	1	30	10	0		0.000380793	-0.000380793
Substance-related disorders	Substance-Related Disorders	1	501	182	0		0.115738167	-0.115738167
Gastrointestinal stromal tumors	Gastrointestinal Stromal Tumors	2	115	63	0		0.009196146	-0.009196146
Hypokalemic periodic paralysis	Hypokalemic Periodic Paralysis	1	6	8	0		6.09E-05	-6.09E-05
Dyslipidemias	Dyslipidemias	12	1189	144	0		0.217326073	-0.217326073
Erectile dysfunction	Erectile Dysfunction	7	460	174	0		0.101595522	-0.101595522
Proliferative vitreoretinopathy	Vitreoretinopathy, Proliferative	1	103	8	0		0.001045911	-0.001045911
Sepsis	Sepsis	7	307	322	2	PQSUYGKTWSAVDQ-ZVIOFETBSA-N', 'DBPWSSGDRRHUNT-CEGNMAFCSA-N'	0.125476308	1.874523692
Cardiovascular abnormalities	Cardiovascular Abnormalities	1	60	119	0		0.009062869	-0.009062869
Malignant meningioma	Meningioma	2	24	106	0		0.003229123	-0.003229123
Chronic periodontitis	Chronic Periodontitis	2	120	27	0		0.004112562	-0.004112562
Exocrine pancreatic insufficiency	Exocrine Pancreatic Insufficiency	1	13	26	0		0.000429027	-0.000429027
Essential tremor	Essential Tremor	1	12	53	0		0.000807281	-0.000807281
Impaired glucose tolerance	Glucose Intolerance	5	432	193	0		0.105829938	-0.105829938
Diabetic polyneuropathies	Diabetic Neuropathies	1	43	249	0		0.013590495	-0.013590495
Aids with kaposi's sarcoma	AIDS-related Kaposi sarcoma	1	26	100	0		0.003300204	-0.003300204
Anal carcinoma	Anus Neoplasms	2	934	7	0		0.008298745	-0.008298745
Iron overload	Iron Overload	1	17	39	0		0.000841552	-0.000841552
Interstitial cystitis	Cystitis, Interstitial	1	27	17	0		0.000582613	-0.000582613
Abdominal obesity	Obesity, Abdominal	1	54	17	0		0.001165226	-0.001165226
Generalized convulsive epilepsy	Epilepsy, Generalized	1	2	18	0		4.57E-05	-4.57E-05
Atrophic	Atrophy	1	6	234	0		0.00178211	-0.00178211
Anaplastic astrocytoma	Astrocytoma	1	2	154	0		0.000390947	-0.000390947
Giant cell glioblastoma	Glioblastoma	1	2	261	0		0.000662579	-0.000662579
Frontotemporal dementia	Frontotemporal Dementia	1	3	28	0		0.000106622	-0.000106622
Migraine	Migraine without Aura	14	397	39	0		0.019652717	-0.019652717
Glaucoma, primary open angle	Glaucoma, Open-Angle	3	20	108	0		0.002741708	-0.002741708
Stable angina	Angina, Stable	2	17	170	0		0.003668304	-0.003668304
Eosinophilic esophagitis	Eosinophilic Esophagitis	3	60	7	0		0.00053311	-0.00053311
Central precocious puberty	Puberty, Precocious	1	1539	125	0		0.24418339	-0.24418339
Vascular calcification	Vascular Calcification	1	66	44	0		0.003686074	-0.003686074
Dopamine beta hydroxylase deficiency	dopamine beta hydroxylase deficiency	1	11	5	0		6.98E-05	-6.98E-05
Atrial septal defect	Heart Septal Defects, Atrial	2	22	2	0		5.58E-05	-5.58E-05
Malignant mesothelioma	Mesothelioma, Malignant	2	128	314	0		0.051016082	-0.051016082
Peritoneal cavity cancer	Peritoneal Neoplasms	2	135	69	0		0.011823617	-0.011823617
Phobic disorders	Phobic Disorders	1	119	79	0		0.011932777	-0.011932777
Anxiety states	Anxiety Disorders	1	50	274	0		0.017389538	-0.017389538
Prostate neoplasm	Prostatic Neoplasms	56	3495	566	15	WHNFPRLDDSXQCL-PDEGJNOBSA-N', 'INRQTVDUZFESAO-UHFFFAOYSA-N', 'VABCILAOYCMVPS-UHFFFAOYSA-N', 'NTFOSUUWGCDXEF-UHFFFAOYSA-N', 'DILDHNKDVHLEQB-XSSYPUMDSA-N', 'GZOSMCIZMLWJML-VJLLXTKPSA-N', 'BPKSDMHGDYTXLI-UHFFFAOYSA-N', 'ZWNUQDJANZGVFO-YHSALVGYSA-N', 'MHJBZVSGOZTKRH-IZHYLOQSSA-N', 'NSQNZEUFHPTJME-UHFFFAOYSA-N', 'VOXZDWNPVJITMN-SFFUCWETSA-N', 'LQEHCKYYIXQEBM-FUKIBTTHSA-N', 'TXUZVZSFRXZGTL-QPLCGJKRSA-N…	2.510909714	12.48909029
Transient insomnia	Sleep Initiation and Maintenance Disorders	2	21	27	0		0.000719698	-0.000719698
Critical illness	Polyneuropathies	4	239	16	0		0.004853839	-0.004853839
Osteoarthritis knee pain	Osteoarthritis, Knee	12	1017	11	0		0.014199764	-0.014199764
Blindness	Blindness	1	13	7	0		0.000115507	-0.000115507
Endometrial carcinoma	Endometrial Neoplasms	5	120	273	1	TXUZVZSFRXZGTL-QPLCGJKRSA-N'	0.041582575	0.958417425
Dementia	Dementia	7	552	82	0		0.057454019	-0.057454019
Overweight	Overweight	3	56	11	0		0.000781895	-0.000781895
Sleep apnea, obstructive	Sleep Apnea, Obstructive	4	123	14	0		0.002185751	-0.002185751
Metabolic syndrome	Metabolic Syndrome	14	4310	218	4	BUZAJRPLUGXRAB-UHFFFAOYSA-N', 'XUFXOAAUWZOOIT-UGEKTDRHSA-N', 'WHNFPRLDDSXQCL-PDEGJNOBSA-N', 'AJFFBPZYXRNAIC-UHFFFAOYSA-N'	1.192617697	2.807382303
Opiate addiction	Opioid-Related Disorders	3	113	36	0		0.005163551	-0.005163551
Chronic hepatitis b	Hepatitis B, Chronic	6	148	37	2	WOZSCQDILHKSGG-UHFFFAOYSA-N', 'SUPKOOSCJHTBAH-UHFFFAOYSA-N'	0.006950738	1.993049262
Chronic hepatitis c	Hepatitis C, Chronic	15	510	16	0		0.010357564	-0.010357564
Mood disorders	Mood Disorders	2	26	58	0		0.001914119	-0.001914119
Endomyocardial fibrosis	Endomyocardial Fibrosis	1	133	82	0		0.013843088	-0.013843088
Binge eating disorder	Binge-Eating Disorder	9	135	15	0		0.002570351	-0.002570351
Low cardiac output syndrome	Cardiac Output, Low	1	2	69	0		0.000175165	-0.000175165
Cocaine dependence	Cocaine-Related Disorders	5	1249	335	3	WXOUFNFMPVMGFZ-BDQAUFNLSA-N', 'FCIDDJPMOSRHJG-XFKAJCMBSA-N', 'XDKOGAAFSBGLBO-GYHUNEDQSA-N'	0.53109808	2.46890192
Choroidal neovascularization	Choroidal Neovascularization	1	103	59	0		0.007713593	-0.007713593
Breast carcinoma	Breast Neoplasms	3	33	565	0		0.023666273	-0.023666273
Dyssomnias	Dyssomnias	2	166	4	0		0.000842821	-0.000842821
Vulvovaginal candidiasis	Candidiasis, Vulvovaginal	1	3	7	0		2.67E-05	-2.67E-05
Organophosphate poisoning	Organophosphate Poisoning	1	9	40	0		0.000456951	-0.000456951
Acne	Acne Vulgaris	2	38	24	0		0.00115761	-0.00115761
Subfertility	Infertility	1	129	26	0		0.004257264	-0.004257264
Amyloidosis, familial	Amyloidosis, Familial	1	1	18	0		2.28E-05	-2.28E-05
Germ cell cancer	Neoplasms, Germ Cell and Embryonal	2	20	43	0		0.001091606	-0.001091606
Back pain with radiation	Back Pain	1	50	17	0		0.001078913	-0.001078913
Hyperuricemia	Hyperuricemia	1	1	48	0		6.09E-05	-6.09E-05
Alzheimer disease, early onset	Alzheimer Disease	28	1728	411	4	VOXZDWNPVJITMN-SFFUCWETSA-N', 'FJDDSMSDZHURBJ-UHFFFAOYSA-N', 'SEBPXHSZHLFWRL-UHFFFAOYSA-N', 'JTEJPPKMYBDEMY-UHFFFAOYSA-N'	0.901473668	3.098526332
Brain tumor primary	Brain Neoplasms	6	79	231	2	SHGAZHPCJJPHSC-ZVCIMWCZSA-N', 'GGCUJPCCTQNTJF-FRCNGJHJSA-N'	0.023163627	1.976836373
Cancer of digestive system	Digestive System Neoplasms	1	22	14	0		0.000390947	-0.000390947
Chronic insomnia	Sleep Initiation and Maintenance Disorders	2	11	27	0		0.000376985	-0.000376985
Neonatal hypotension	Muscle Hypertonia	1	95	10	0		0.001205844	-0.001205844
Nerve pain	Neuralgia	1	1	225	0		0.000285595	-0.000285595
Common carotid artery stenosis	Carotid Stenosis	1	54	49	0		0.003358593	-0.003358593
Non-24 hour sleep-wake disorder	Sleep Disorders, Circadian Rhythm	1	4	25	0		0.000126931	-0.000126931
Immune system disorders	Autoimmune Diseases of the Nervous System	1	42	10	0		0.00053311	-0.00053311
Brain infarction	Brain Infarction	1	28	50	1	VABCILAOYCMVPS-UHFFFAOYSA-N'	0.001777033	0.998222967
Lymphocytic lymphomas	Lymphoma, Mantle-Cell	1	1	113	0		0.000143432	-0.000143432
Lewy body disease	Lewy Body Disease	1	110	162	0		0.022619093	-0.022619093
Hypospadias	Hypospadias	2	109	39	0		0.005395834	-0.005395834
Sleep disorders	Sleep Wake Disorders	9	1810	148	0		0.340022594	-0.340022594
Cerebral embolism and thrombosis	Intracranial Embolism and Thrombosis	1	28	26	0		0.000924057	-0.000924057
Overactive bladder	Urinary Bladder, Overactive	7	59	64	0		0.004792912	-0.004792912
Pancreatic ductal	Carcinoma, Pancreatic Ductal	1	9	131	0		0.001496516	-0.001496516
Autosomal dominant polycystic kidney disease	Polycystic Kidney, Autosomal Dominant	2	104	86	0		0.011352703	-0.011352703
Cerebral aneurysm	Intracranial Aneurysm	1	89	16	0		0.001807497	-0.001807497
Ovarian neoplasm	Ovarian Neoplasms	2	35	335	0		0.014882652	-0.014882652
Insulin sensitivity	Insulin Resistance	2	35	348	1	OVRNDRQMDRJTHS-FMDGEEDCSA-N'	0.015460188	0.984539812
Acute coronary syndrome	Acute Coronary Syndrome	12	3165	242	0		0.972202125	-0.972202125
Primary hypogonadism	Hypogonadism	1	49	113	1	DOMWKUIIPQCAJU-LJHIYBGHSA-N'	0.007028166	0.992971834
Heart failure diastolic	Heart Failure, Diastolic	1	133	73	0		0.012323725	-0.012323725
Squamous cell carcinoma of the head and neck	Squamous Cell Carcinoma of Head and Neck	2	726	252	0		0.232222688	-0.232222688
Glucose metabolism disorders	Glucose Metabolism Disorders	3	140	35	0		0.006219616	-0.006219616
Sarcoma	Sarcoma	16	542	229	0		0.15754414	-0.15754414
Attention deficit hyperactivity disorder	Attention Deficit Disorder with Hyperactivity	10	301	111	0		0.042408895	-0.042408895
Major depressive disorder	Depressive Disorder, Major	35	2389	188	2	APOMSSAGEAOUGO-UHFFFAOYSA-N', 'OVRNDRQMDRJTHS-FMDGEEDCSA-N'	0.570087455	1.429912545
Testicular germ cell tumor	Testicular Germ Cell Tumor	3	21	66	0		0.001759263	-0.001759263
Ureteral calculi	Ureteral Calculi	1	13	109	0		0.001798611	-0.001798611
Autism spectrum disorders	Autism Spectrum Disorder	2	4	109	0		0.000553419	-0.000553419
Sjogren's syndrome	Sjogren's Syndrome	1	7	47	0		0.000417603	-0.000417603
St segment elevation myocardial infarction	ST Elevation Myocardial Infarction	2	23	10	0		0.000291941	-0.000291941
Chronic kidney diseases	Renal Insufficiency, Chronic	15	584	47	1	JWUBBDSIWDLEOM-DTOXIADCSA-N'	0.034840004	0.965159996
Cholera infantum	Gastrointestinal Diseases	2	174	114	0		0.025178021	-0.025178021
Renal insufficiency	Renal Insufficiency	12	546	168	1	JWUBBDSIWDLEOM-DTOXIADCSA-N'	0.11643121	0.88356879
Mycobacterium abscessus infection	Mycobacterium Infections, Nontuberculous	1	4	8	0		4.06E-05	-4.06E-05
Glioblastoma multiforme	Glioblastoma	3	87	261	0		0.028822208	-0.028822208
Cirrhosis	Fibrosis	12	946	325	1	PAZJSJFMUHDSTF-UHFFFAOYSA-N'	0.390249165	0.609750835
Benign prostatic hyperplasia	Prostatic Hyperplasia	5	261	34	0		0.011263851	-0.011263851
Peripheral arterial diseases	Peripheral Arterial Disease	6	342	16	0		0.006945661	-0.006945661
Severe sepsis	Sepsis	5	307	322	2	PQSUYGKTWSAVDQ-ZVIOFETBSA-N', 'DBPWSSGDRRHUNT-CEGNMAFCSA-N'	0.125476308	1.874523692
Female genital diseases	Female Urogenital Diseases	6	110	93	0		0.012985035	-0.012985035
Idiopathic pulmonary fibrosis	Idiopathic Pulmonary Fibrosis	4	845	127	0		0.136215935	-0.136215935
Peroxisome biogenesis disorders	Peroxisome biogenesis disorders	1	1	11	0		1.40E-05	-1.40E-05
Hand foot uterus syndrome	Hand foot uterus syndrome	1	4	0	0		0	0
Bile acid synthesis defect, congenital, 1	Bile acid synthesis defect, congenital, 1	1	61	2	0		0.000154856	-0.000154856
Rhabdomyosarcoma 1	Rhabdomyosarcoma 1	3	134	4	0		0.00068035	-0.00068035
Venous thromboembolism	Venous Thromboembolism	4	117	170	1	VABCILAOYCMVPS-UHFFFAOYSA-N'	0.025246563	0.974753437
Parkinson disease 1	PARKINSON DISEASE 1, AUTOSOMAL DOMINANT	3	141	23	0		0.00411637	-0.00411637
Coronary artery disease	Coronary Artery Disease	21	5381	260	7	ZKHQWZAMYRWXGA-KQYNXXCUSA-N', 'XUFXOAAUWZOOIT-UGEKTDRHSA-N', 'XTWYTFMLZFPYCI-KQYNXXCUSA-N', 'WHSIXKUPQCKWBY-IOSLPCCCSA-N', 'SMPNJFHAPJOHPP-JOILOJCLSA-N', 'JADDQZYHOWSFJD-FLNNQWSLSA-N', 'OIRDTQYFTABQOQ-KQYNXXCUSA-N'	1.775839965	5.224160035
Liver carcinoma	Carcinoma, Hepatocellular	9	335	537	1	TXUZVZSFRXZGTL-QPLCGJKRSA-N'	0.228342409	0.771657591
Focal emphysema	Pulmonary Emphysema	2	223	228	0		0.064536766	-0.064536766
Acute kidney injury	Acute Kidney Injury	2	101	424	1	HJBWJAPEBGSQPR-GQCTYLIASA-N'	0.054356904	0.945643096
Metastatic renal cell carcinoma	Clear-cell metastatic renal cell carcinoma	5	204	66	0		0.017089981	-0.017089981
Prostatic hyperplasia	Prostatic Hyperplasia	4	140	34	0		0.006041913	-0.006041913
Acute renal failure	HYPERURICEMIA, PULMONARY HYPERTENSION, RENAL FAILURE, AND ALKALOSIS SYNDROME	1	19	3	0		7.24E-05	-7.24E-05
Gastrointestinal stromal sarcoma	Gastrointestinal Stromal Tumors	1	74	63	0		0.00591752	-0.00591752
Nonalcoholic steatohepatitis	Non-alcoholic Fatty Liver Disease	2	578	318	0		0.233304139	-0.233304139
Secondary progressive multiple sclerosis	Myelodysplastic Syndromes	28	2007	131	4	OIRDTQYFTABQOQ-KQYNXXCUSA-N', 'ZKHQWZAMYRWXGA-KQYNXXCUSA-N', 'DBZQFUNLCALWDY-PNHWDRBUSA-N', 'NOTGFIUVDGNKRI-UUOKFMHZSA-N'	0.333723011	3.666276989
Idiopathic nephrotic syndrome	Nephrosis, congenital	2	43	4	0		0.000218321	-0.000218321
Duchenne and becker muscular dystrophy	Muscular Dystrophy, Duchenne	1	25	89	0		0.002824213	-0.002824213
Castration resistant prostate neoplasm	Prostatic Neoplasms, Castration-Resistant	2	95	76	0		0.009164414	-0.009164414
Infection	Infections	10	364	161	1	OFHCOWSQAMBJIW-AVJTYSNKSA-N'	0.074386606	0.925613394
Agitation	Psychomotor Agitation	4	235	34	0		0.010141782	-0.010141782
Cervical cancer	Uterine Cervical Neoplasms	9	1335	192	1	SHGAZHPCJJPHSC-ZVCIMWCZSA-N'	0.325349377	0.674650623
Childhood absence epilepsy	Epilepsy, Absence	1	7	20	0		0.000177703	-0.000177703
Diverticular diseases	Diverticular Diseases	1	6	25	0		0.000190396	-0.000190396
Hiv coinfection	HIV Infections	2	55	248	0		0.01731338	-0.01731338
Congenital atresia of extrahepatic bile duct	Biliary Atresia	2	12	14	0		0.000213244	-0.000213244
Acute inflammatory demyelinating polyneuropathy	Guillain-Barre Syndrome	1	25	6	0		0.000190396	-0.000190396
Miscarriage	Abortion, Spontaneous	3	43	287	0		0.015664547	-0.015664547
Petit mal epilepsy	Myoclonic Epilepsy, Juvenile	1	7	19	0		0.000168818	-0.000168818
Prostate cancer	Prostate cancer, familial	1	2	156	0		0.000396025	-0.000396025
