# Supplementary material for: DrugRepo: a novel approach to repurposing drugs based on chemical and genomic features
Source: Sci Rep. 2022 Dec 7;12:21116. doi: 10.1038/s41598-022-24980-2 (PMC9729186; doi:10.1038/s41598-022-24980-2)
Supplement: Supplementary file 5 — Supplementary Information 5. [file 41598_2022_24980_MOESM5_ESM.xlsx]

## Sheet: TC>=0.2
Cancer type	Matched compounds	InChiKeys of matched repurposed compounds
NSCLC	52	['CYOHGALHFOKKQC-UHFFFAOYSA-N', 'CYOHGALHFOKKQC-UHFFFAOYSA-N', 'ONIQOQHATWINJY-UHFFFAOYSA-N', 'SHGAZHPCJJPHSC-YCNIQYBTSA-N', 'ONIQOQHATWINJY-UHFFFAOYSA-N', 'ONIQOQHATWINJY-UHFFFAOYSA-N', 'UWKQSNNFCGGAFS-XIFFEERXSA-N', 'JWNPDZNEKVCWMY-VQHVLOKHSA-N', 'WVUNYSQLFKLYNI-AATRIKPKSA-N', 'WOSKHXYHFSIKNG-UHFFFAOYSA-N', 'ONIQOQHATWINJY-UHFFFAOYSA-N', 'CMJCXYNUCSMDBY-ZDUSSCGKSA-N', 'LVXJQMNHJWSHET-AATRIKPKSA…
CLL	24	['UHDGCWIWMRVCDJ-CCXZUQQUSA-N', 'UHDGCWIWMRVCDJ-CCXZUQQUSA-N', 'SJVQHLPISAIATJ-ZDUSSCGKSA-N', 'HOMGKSMUEGBAAB-UHFFFAOYSA-N', 'WDENQIQQYWYTPO-IBGZPJMESA-N', 'SDUQYLNIPVEERB-QPPQHZFASA-N', 'RNOAOAWBMHREKO-QFIPXVFZSA-N', 'KWRYMZHCQIOOEB-LBPRGKRZSA-N', 'FBOZXECLQNJBKD-ZDUSSCGKSA-N', 'HDXDQPRPFRKGKZ-INIZCTEOSA-N', 'WDDPHFBMKLOVOX-AYQXTPAHSA-N', 'PTOAARAWEBMLNO-KVQBGUIXSA-N', 'XAUDJQYHKZQPEU-KVQBGUIXSA…
AML	16	['UHDGCWIWMRVCDJ-CCXZUQQUSA-N', 'UHDGCWIWMRVCDJ-CCXZUQQUSA-N', 'NMUSYJAQQFHJEW-KVTDHHQDSA-N', 'UHDGCWIWMRVCDJ-CCXZUQQUSA-N', 'NMUSYJAQQFHJEW-KVTDHHQDSA-N', 'NMUSYJAQQFHJEW-KVTDHHQDSA-N', 'XGALLCVXEZPNRQ-UHFFFAOYSA-N', 'VVIAGPKUTFNRDU-ABLWVSNPSA-N', 'WDDPHFBMKLOVOX-AYQXTPAHSA-N', 'PTOAARAWEBMLNO-KVQBGUIXSA-N', 'OKKDEIYWILRZIA-OSZBKLCCSA-N', 'GIUYCYHIANZCFB-FJFJXFQQSA-N', 'IWUCXVSUMQZMFG-AFCXAGJDSA…
CML	28	['ZBNZXTGUTAYRHI-UHFFFAOYSA-N', 'ZBNZXTGUTAYRHI-UHFFFAOYSA-N', 'ZBNZXTGUTAYRHI-UHFFFAOYSA-N', 'YLMAHDNUQAMNNX-UHFFFAOYSA-N', 'MLDQJTXFUGDVEO-UHFFFAOYSA-N', 'YLMAHDNUQAMNNX-UHFFFAOYSA-N', 'BJCJYEYYYGBROF-UHFFFAOYSA-N', 'BJCJYEYYYGBROF-UHFFFAOYSA-N', 'PHXJVRSECIGDHY-UHFFFAOYSA-N', 'BKWJAKQVGHWELA-UHFFFAOYSA-N', 'PHXJVRSECIGDHY-UHFFFAOYSA-N', 'LOLPPWBBNUVNQZ-UHFFFAOYSA-N', 'JWNPDZNEKVCWMY-VQHVLOKHSA…
Melanoma	3	['GBABOYUKABKIAF-IELIFDKJSA-N', 'DLGOEMSEDOSKAD-UHFFFAOYSA-N', 'KJQFBVYMGADDTQ-UHFFFAOYSA-N']
Ovarian	25	['UWKQSNNFCGGAFS-XIFFEERXSA-N', 'UWKQSNNFCGGAFS-XIFFEERXSA-N', 'AAKJLRGGTJKAMG-UHFFFAOYSA-N', 'BCFGMOOMADDAQU-UHFFFAOYSA-N', 'XGALLCVXEZPNRQ-UHFFFAOYSA-N', 'BCFGMOOMADDAQU-UHFFFAOYSA-N', 'XXJWYDDUDKYVKI-UHFFFAOYSA-N', 'XGALLCVXEZPNRQ-UHFFFAOYSA-N', 'XXJWYDDUDKYVKI-UHFFFAOYSA-N', 'XFCLJVABOIYOMF-QPLCGJKRSA-N', 'BMQGVNUXMIRLCK-OAGWZNDDSA-N', 'VJJPUSNTGOMMGY-MRVIYFEKSA-N', 'HOGVTUZUJGHKPL-HTVVRFAVSA…
Pancreatic	6	['YXTKHLHCVFUPPT-YYFJYKOTSA-N', 'XGALLCVXEZPNRQ-UHFFFAOYSA-N', 'XGALLCVXEZPNRQ-UHFFFAOYSA-N', 'ONIQOQHATWINJY-UHFFFAOYSA-N', 'ONIQOQHATWINJY-UHFFFAOYSA-N', 'HBUBKKRHXORPQB-FJFJXFQQSA-N', 'HBUBKKRHXORPQB-FJFJXFQQSA-N', 'UWYXLGUQQFPJRI-UHFFFAOYSA-N', 'HBUBKKRHXORPQB-FJFJXFQQSA-N', 'HBUBKKRHXORPQB-FJFJXFQQSA-N', 'NMUSYJAQQFHJEW-KVTDHHQDSA-N', 'NMUSYJAQQFHJEW-KVTDHHQDSA-N', 'NMUSYJAQQFHJEW-KVTDHHQDSA…
Breast	5	['RCINICONZNJXQF-MZXODVADSA-N', 'NMUSYJAQQFHJEW-KVTDHHQDSA-N', 'NMUSYJAQQFHJEW-KVTDHHQDSA-N', 'HBUBKKRHXORPQB-FJFJXFQQSA-N', 'NGZLCPPVJKWNFY-OMQSLZIDSA-N', 'HBUBKKRHXORPQB-FJFJXFQQSA-N', 'GIUYCYHIANZCFB-FJFJXFQQSA-N']
Lung	27	['CYOHGALHFOKKQC-UHFFFAOYSA-N', 'CYOHGALHFOKKQC-UHFFFAOYSA-N', 'AAKJLRGGTJKAMG-UHFFFAOYSA-N', 'AAKJLRGGTJKAMG-UHFFFAOYSA-N', 'UWKQSNNFCGGAFS-XIFFEERXSA-N', 'AAKJLRGGTJKAMG-UHFFFAOYSA-N', 'UWKQSNNFCGGAFS-XIFFEERXSA-N', 'LVXJQMNHJWSHET-AATRIKPKSA-N', 'LVXJQMNHJWSHET-AATRIKPKSA-N', 'DUYJMQONPNNFPI-UHFFFAOYSA-N', 'ACWZRVQXLIRSDF-UHFFFAOYSA-N', 'ACWZRVQXLIRSDF-UHFFFAOYSA-N', 'LVXJQMNHJWSHET-AATRIKPKSA…

## Sheet: TC>=0.5
Cancer type	Matched compounds	InChiKeys of matched repurposed compounds
NSCLC	16	['UWKQSNNFCGGAFS-XIFFEERXSA-N', 'LBWFXVZLPYTWQI-IPOVEDGCSA-N', 'LVXJQMNHJWSHET-AATRIKPKSA-N', 'USNRYVNRPYXCSP-JUGPPOIOSA-N', 'HVXKQKFEHMGHSL-GOOCMWNKSA-N', 'WBXPDJSOTKVWSJ-ZDUSSCGKSA-N', 'GKEYKDOLBLYGRB-LGMDPLHJSA-N', 'LVXJQMNHJWSHET-AATRIKPKSA-N', 'GTTBEUCJPZQMDZ-UHFFFAOYSA-N', 'XIVMHSNIQAICTR-UQYHODNASA-N', 'XIVMHSNIQAICTR-UQYHODNASA-N', 'WBXPDJSOTKVWSJ-ZDUSSCGKSA-N', 'GTTBEUCJPZQMDZ-UHFFFAOYSA…
CLL	4	['SJVQHLPISAIATJ-ZDUSSCGKSA-N', 'PTOAARAWEBMLNO-KVQBGUIXSA-N', 'WDDPHFBMKLOVOX-AYQXTPAHSA-N', 'SGDBTWWWUNNDEQ-LBPRGKRZSA-N']
AML	4	['NMUSYJAQQFHJEW-KVTDHHQDSA-N', 'WDDPHFBMKLOVOX-AYQXTPAHSA-N', 'PTOAARAWEBMLNO-KVQBGUIXSA-N', 'GIUYCYHIANZCFB-FJFJXFQQSA-N', 'PTOAARAWEBMLNO-KVQBGUIXSA-N']
CML	4	['YLMAHDNUQAMNNX-UHFFFAOYSA-N', 'BJCJYEYYYGBROF-UHFFFAOYSA-N', 'BJCJYEYYYGBROF-UHFFFAOYSA-N', 'DUPWHXBITIZIKZ-UHFFFAOYSA-N', 'YCBPQSYLYYBPDW-UHFFFAOYSA-N']
Melanoma	1	['GBABOYUKABKIAF-IELIFDKJSA-N']
Ovarian	10	['UWKQSNNFCGGAFS-XIFFEERXSA-N', 'UWKQSNNFCGGAFS-XIFFEERXSA-N', 'AAKJLRGGTJKAMG-UHFFFAOYSA-N', 'XFCLJVABOIYOMF-QPLCGJKRSA-N', 'BMQGVNUXMIRLCK-OAGWZNDDSA-N', 'FUXVKZWTXQUGMW-FQEVSTJZSA-N', 'PKVRCIRHQMSYJX-AIFWHQITSA-N', 'BMQGVNUXMIRLCK-OAGWZNDDSA-N', 'RCINICONZNJXQF-PKCHNARUSA-N', 'RCINICONZNJXQF-PKCHNARUSA-N', 'POADTFBBIXOWFJ-VWLOTQADSA-N', 'FQZYTYWMLGAPFJ-OQKDUQJOSA-N', 'FUXVKZWTXQUGMW-FQEVSTJZSA…
Pancreatic	0
Breast	1	['RCINICONZNJXQF-MZXODVADSA-N']
Lung	11	['UWKQSNNFCGGAFS-XIFFEERXSA-N', 'AAKJLRGGTJKAMG-UHFFFAOYSA-N', 'UWKQSNNFCGGAFS-XIFFEERXSA-N', 'LVXJQMNHJWSHET-AATRIKPKSA-N', 'KDQAABAKXDWYSZ-JKDPCDLQSA-N', 'KDQAABAKXDWYSZ-JKDPCDLQSA-N', 'BWKDAMBGCPRVPI-ZQRPHVBESA-N', 'BWKDAMBGCPRVPI-ZQRPHVBESA-N', 'FJHBVJOVLFPMQE-QFIPXVFZSA-N', 'QQLKULDARVNMAL-UHFFFAOYSA-N', 'KDQAABAKXDWYSZ-JKDPCDLQSA-N', 'FJHBVJOVLFPMQE-QFIPXVFZSA-N', 'LRCZQSDQZJBHAF-PUBGEWHCSA…
