# Supplementary material for: DrugRepo: a novel approach to repurposing drugs based on chemical and genomic features
Source: Sci Rep. 2022 Dec 7;12:21116. doi: 10.1038/s41598-022-24980-2 (PMC9729186; doi:10.1038/s41598-022-24980-2)
Supplement: Supplementary file 6 — Supplementary Information 6. [file 41598_2022_24980_MOESM6_ESM.xlsx]

## Sheet: Repurposed_drugs_modified
Drug_name	Standard_inchiKey	Repo_Disease_ID	Repo_Disease_name	DrugRepo_avg_score
Clobetasol	FCSHDIVRCWTZOX-DVTGEIKXSA-N	C0022568	Keratitis	0.95
Everolimus	HKVAMNSJSFKALM-GKUWKFKPSA-N	C0007134	Renal cell carcinoma	0.93
Temsirolimus	CBPNZQVSJQDFBE-FUXHJELOSA-N	C0205768	Subependymal giant cell astrocytoma	0.93
Temsirolimus	CBPNZQVSJQDFBE-FUXHJELOSA-N	C0858252	Breast adenocarcinoma	0.92
Clobetasol	FCSHDIVRCWTZOX-DVTGEIKXSA-N	C1292778	Chronic myeloproliferative disorder	0.91
Paliperidone	PMXMIIMHBWHSKN-UHFFFAOYSA-N	C0008073	Developmental disabilities	0.91
Alisporivir	OLROWHGDTNFZBH-XEMWPYQTSA-N	C0013238	Dry eye syndromes	0.91
Terlipressin	BENFXAYNYRLAIU-QSVFAHTRSA-N	C0036974	Shock	0.91
Valproic acid	NIJJYAXOARWZEE-UHFFFAOYSA-N	C0853193	Bipolar i disorder	0.9
Ethinyl estradiol	BFPYWIDHMRZLRN-SLHNCBLASA-N	C0025261	Memory disorders	0.9
Ethinyl estradiol	BFPYWIDHMRZLRN-SLHNCBLASA-N	C0027051	Myocardial infarction	0.9
Ethinyl estradiol	BFPYWIDHMRZLRN-SLHNCBLASA-N	C0750901	Alzheimer disease	0.89
Paliperidone	PMXMIIMHBWHSKN-UHFFFAOYSA-N	C0004352	Autistic disorder	0.89
Paliperidone	PMXMIIMHBWHSKN-UHFFFAOYSA-N	C0497327	Dementia	0.89
Mometasone	QLIIKPVHVRXHRI-CXSFZGCWSA-N	C0022568	Keratitis	0.89
Pravastatin	TUZYXOIXSAXUGO-PZAWKZKUSA-N	C0023787	Lipodystrophy	0.89
Clobetasol	FCSHDIVRCWTZOX-DVTGEIKXSA-N	C0002894	Refractory anaemia with excess blasts	0.89
Paliperidone	PMXMIIMHBWHSKN-UHFFFAOYSA-N	C0036337	Schizoaffective disorder	0.89
Clobetasol	FCSHDIVRCWTZOX-DVTGEIKXSA-N	C0023479	Acute myelomonocytic leukemia	0.88
Bupivacaine	LEBVLXFERQHONN-UHFFFAOYSA-N	C0858252	Breast adenocarcinoma	0.88
Temsirolimus	CBPNZQVSJQDFBE-FUXHJELOSA-N	C0007097	Carcinoma	0.88
Clobetasol	FCSHDIVRCWTZOX-DVTGEIKXSA-N	C0015672	Fatigue	0.88
Pravastatin	TUZYXOIXSAXUGO-PZAWKZKUSA-N	C0019693	Hiv infections	0.88
Pravastatin	TUZYXOIXSAXUGO-PZAWKZKUSA-N	C2239176	Liver carcinoma	0.88
Temsirolimus	CBPNZQVSJQDFBE-FUXHJELOSA-N	C0024586	Malignant carcinoid syndrome	0.88
Cabazitaxel	BMQGVNUXMIRLCK-OAGWZNDDSA-N	C0442874	Neuropathy	0.88
Clobetasol	FCSHDIVRCWTZOX-DVTGEIKXSA-N	C0002893	Refractory anemias	0.88
Temsirolimus	CBPNZQVSJQDFBE-FUXHJELOSA-N	C0041341	Tuberous sclerosis	0.88
Cabazitaxel	BMQGVNUXMIRLCK-OAGWZNDDSA-N	C1153706	Endometrial adenocarcinoma	0.87
Aspirin	BSYNRYMUTXBXSQ-UHFFFAOYSA-N	C0021655	Insulin resistance	0.87
Alisporivir	OLROWHGDTNFZBH-XEMWPYQTSA-N	C0035078	Kidney failure	0.87
Pravastatin	TUZYXOIXSAXUGO-PZAWKZKUSA-N	C0684249	Lung cancer	0.87
Paliperidone	PMXMIIMHBWHSKN-UHFFFAOYSA-N	C0011570	Mental depression	0.87
Paliperidone	PMXMIIMHBWHSKN-UHFFFAOYSA-N	C0004936	Mental disorders	0.87
Aspirin	BSYNRYMUTXBXSQ-UHFFFAOYSA-N	C0524620	Metabolic syndrome	0.87
Cabazitaxel	BMQGVNUXMIRLCK-OAGWZNDDSA-N	C1335167	Ovarian mucinous adenocarcinoma	0.87
Dexamethasone	UREBDLICKHMUKA-CXSFZGCWSA-N	C0033860	Psoriasis	0.87
Paliperidone	PMXMIIMHBWHSKN-UHFFFAOYSA-N	C0033975	Psychotic disorders	0.87
Paliperidone	PMXMIIMHBWHSKN-UHFFFAOYSA-N	C0003469	Anxiety disorders	0.86
Aspirin	BSYNRYMUTXBXSQ-UHFFFAOYSA-N	C0004153	Atherosclerosis	0.86
Escitalopram oxalate	KTGRHKOEFSJQNS-BDQAORGHSA-N	C0858252	Breast adenocarcinoma	0.86
Clobetasol	FCSHDIVRCWTZOX-DVTGEIKXSA-N	C0009402	Colorectal carcinoma	0.86
Brivanib	WCWUXEGQKLTGDX-LLVKDONJSA-N	C0009402	Colorectal carcinoma	0.86
Cabazitaxel	BMQGVNUXMIRLCK-OAGWZNDDSA-N	C0010346	Crohn disease	0.86
Alisporivir	OLROWHGDTNFZBH-XEMWPYQTSA-N	C0018799	Heart diseases	0.86
Paliperidone	PMXMIIMHBWHSKN-UHFFFAOYSA-N	C0023186	Learning disorders	0.86
Clobetasol	FCSHDIVRCWTZOX-DVTGEIKXSA-N	C0684249	Lung cancer	0.86
Alisporivir	OLROWHGDTNFZBH-XEMWPYQTSA-N	C0024299	Lymphoma	0.86
Alisporivir	OLROWHGDTNFZBH-XEMWPYQTSA-N	C0024305	Non-hodgkin's lymphoma	0.86
Mometasone	QLIIKPVHVRXHRI-CXSFZGCWSA-N	C0002894	Refractory anaemia with excess blasts	0.86
Clobetasol	FCSHDIVRCWTZOX-DVTGEIKXSA-N	C1264195	Refractory anemia with ringed sideroblasts	0.86
Naloxone	UZHSEJADLWPNLE-GRGSLBFTSA-N	C0087169	Withdrawal symptoms	0.86
Alisporivir	OLROWHGDTNFZBH-XEMWPYQTSA-N	C0026998	Acute myeloid leukemia	0.85
Temsirolimus	CBPNZQVSJQDFBE-FUXHJELOSA-N	C0279607	Adult hepatocellular carcinoma	0.85
Brivanib alaninate	LTEJRLHKIYCEOX-OCCSQVGLSA-N	C0279607	Adult hepatocellular carcinoma	0.85
Estradiol	VOXZDWNPVJITMN-ZBRFXRBCSA-N	C0750901	Alzheimer disease	0.85
Clobetasol	FCSHDIVRCWTZOX-DVTGEIKXSA-N	C0002726	Amyloidosis	0.85
Temsirolimus	CBPNZQVSJQDFBE-FUXHJELOSA-N	C0887850	Autosomal dominant polycystic kidney disease	0.85
Temsirolimus	CBPNZQVSJQDFBE-FUXHJELOSA-N	C0243050	Cardiovascular abnormalities	0.85
Codeine	OROGSEYTTFOCAN-DNJOTXNNSA-N	C1292778	Chronic myeloproliferative disorder	0.85
Mometasone	QLIIKPVHVRXHRI-CXSFZGCWSA-N	C1292778	Chronic myeloproliferative disorder	0.85
Paliperidone	PMXMIIMHBWHSKN-UHFFFAOYSA-N	C1269683	Major depressive disorder	0.85
Valproic acid	NIJJYAXOARWZEE-UHFFFAOYSA-N	C0338480	Migraine	0.85
Estradiol	VOXZDWNPVJITMN-ZBRFXRBCSA-N	C0027051	Myocardial infarction	0.85
Morphine	BQJCRHHNABKAKU-KBQPJGBKSA-N	C0027092	Myopia	0.85
Clobetasol	FCSHDIVRCWTZOX-DVTGEIKXSA-N	C0027497	Nausea	0.85
Cabazitaxel	BMQGVNUXMIRLCK-OAGWZNDDSA-N	C1335177	Ovarian serous adenocarcinoma	0.85
Darusentan	FEJVSJIALLTFRP-LJQANCHMSA-N	C0020542	Pulmonary hypertension	0.85
Vasopressin	KBZOIRJILGZLEJ-LGYYRGKSSA-N	C0036983	Septic shock	0.85
Vasopressin	KBZOIRJILGZLEJ-LGYYRGKSSA-N	C0003962	Ascites	0.84
Paliperidone	PMXMIIMHBWHSKN-UHFFFAOYSA-N	C0005586	Bipolar disorder	0.84
Alisporivir	OLROWHGDTNFZBH-XEMWPYQTSA-N	C0858252	Breast adenocarcinoma	0.84
Alisporivir	OLROWHGDTNFZBH-XEMWPYQTSA-N	C0006272	Bronchiolitis obliterans	0.84
Clobetasol	FCSHDIVRCWTZOX-DVTGEIKXSA-N	C0023452	Childhood acute lymphoblastic leukemia	0.84
Arformoterol	BPZSYCZIITTYBL-YJYMSZOUSA-N	C0024117	Chronic obstructive airway disease	0.84
Lovastatin	PCZOHLXUXFIOCF-BXMDZJJMSA-N	C0023787	Lipodystrophy	0.84
Vincristine	OGWKCGZFUXNPDA-XQKSVPLYSA-N	C0025202	Melanoma	0.84
Estradiol	VOXZDWNPVJITMN-ZBRFXRBCSA-N	C0025261	Memory disorders	0.84
Clobetasol	FCSHDIVRCWTZOX-DVTGEIKXSA-N	C0029925	Ovarian carcinoma	0.84
Sirolimus	QFJCIRLUMZQUOT-HPLJOQBZSA-N	C0007134	Renal cell carcinoma	0.84
Cabazitaxel	BMQGVNUXMIRLCK-OAGWZNDDSA-N	C1321872	Stage iv skin melanoma	0.84
Clobetasol	FCSHDIVRCWTZOX-DVTGEIKXSA-N	C0042963	Vomiting	0.84
Clobetasol	FCSHDIVRCWTZOX-DVTGEIKXSA-N	C0023462	Acute megakaryocytic leukemias	0.83
Paliperidone	PMXMIIMHBWHSKN-UHFFFAOYSA-N	C0750901	Alzheimer disease	0.83
Paliperidone	PMXMIIMHBWHSKN-UHFFFAOYSA-N	C0853193	Bipolar i disorder	0.83
Terlipressin	BENFXAYNYRLAIU-QSVFAHTRSA-N	C0018790	Cardiac arrest	0.83
Alisporivir	OLROWHGDTNFZBH-XEMWPYQTSA-N	C0023452	Childhood acute lymphoblastic leukemia	0.83
Fluticasone	MGNNYOODZCAHBA-GQKYHHCASA-N	C0024117	Chronic obstructive airway disease	0.83
Mometasone	QLIIKPVHVRXHRI-CXSFZGCWSA-N	C0015672	Fatigue	0.83
Clonazepam	DGBIGWXXNGSACT-UHFFFAOYSA-N	C0021603	Sleep initiation and maintenance disorders	0.83
Mometasone	QLIIKPVHVRXHRI-CXSFZGCWSA-N	C0040128	Thyroid diseases	0.83
Mometasone	QLIIKPVHVRXHRI-CXSFZGCWSA-N	C0023479	Acute myelomonocytic leukemia	0.82
Cholecalciferol	QYSXJUFSXHHAJI-YRZJJWOYSA-N	C0001925	Albuminuria	0.82
Nandrolone	NPAGDVCDWIYMMC-IZPLOLCNSA-N	C0003125	Anorexia nervosa	0.82
Paliperidone	PMXMIIMHBWHSKN-UHFFFAOYSA-N	C0236792	Asperger syndrome	0.82
Fluticasone furoate	XTULMSXFIHGYFS-VLSRWLAYSA-N	C0341106	Eosinophilic esophagitis	0.82
Vasopressin	KBZOIRJILGZLEJ-LGYYRGKSSA-N	C0023890	Liver cirrhosis	0.82
Haloperidol	LNEPOXFFQSENCJ-UHFFFAOYSA-N	C1269683	Major depressive disorder	0.82
Daunorubicin	STQGQHZAVUOBTE-VGBVRHCVSA-N	C0006142	Malignant neoplasm of breast	0.82
Cabazitaxel	BMQGVNUXMIRLCK-OAGWZNDDSA-N	C0235032	Neurotoxicity syndromes	0.82
Daunorubicin hydrochloride	GUGHGUXZJWAIAS-QQYBVWGSSA-N	C0024305	Non-hodgkin's lymphoma	0.82
Ramipril	HDACQVRGBOVJII-JBDAPHQKSA-N	C0033687	Proteinuria	0.82
Enalaprilat	LZFZMUMEGBBDTC-QEJZJMRPSA-N	C0033687	Proteinuria	0.82
Oxycodone	BRUQQQPBMZOVGD-XFKAJCMBSA-N	C0033774	Pruritus	0.82
Darusentan	FEJVSJIALLTFRP-LJQANCHMSA-N	C2973725	Pulmonary arterial hypertension	0.82
Mometasone	QLIIKPVHVRXHRI-CXSFZGCWSA-N	C1264195	Refractory anemia with ringed sideroblasts	0.82
Mometasone	QLIIKPVHVRXHRI-CXSFZGCWSA-N	C0002893	Refractory anemias	0.82
Doxorubicin	AOJJSUZBOXZQNB-TZSSRYMLSA-N	C0149925	Small cell carcinoma of lung	0.82
Naltrexone	DQCKKXVULJGBQN-XFWGSAIBSA-N	C0003862	Arthralgia	0.81
Ciprofloxacin	MYSWGUAQZAJSOK-UHFFFAOYSA-N	C0004610	Bacteremia	0.81
Pimecrolimus	KASDHRXLYQOAKZ-XDSKOBMDSA-N	C0006272	Bronchiolitis obliterans	0.81
Vinblastine sulfate	KDQAABAKXDWYSZ-PNYVAJAMSA-N	C0085136	Central nervous system neoplasms	0.81
Fluorometholone	FAOZLTXFLGPHNG-KNAQIMQKSA-N	C0600518	Choroidal neovascularization	0.81
Vasopressin	KBZOIRJILGZLEJ-LGYYRGKSSA-N	C1623038	Cirrhosis	0.81
Daunorubicin hydrochloride	GUGHGUXZJWAIAS-QQYBVWGSSA-N	C0009402	Colorectal carcinoma	0.81
Rifampin	JQXXHWHPUNPDRT-WLSIYKJHSA-N	C0011991	Diarrhea	0.81
Fluticasone	MGNNYOODZCAHBA-GQKYHHCASA-N	C0341106	Eosinophilic esophagitis	0.81
Cabazitaxel	BMQGVNUXMIRLCK-OAGWZNDDSA-N	C0017416	Genital neoplasms	0.81
Triamcinolone acetonide	YNDXUCZADRHECN-JNQJZLCISA-N	C0017601	Glaucoma	0.81
Testosterone	MUMGGOZAMZWBJJ-DYKIIFRCSA-N	C0018939	Hematological disease	0.81
Ciprofloxacin	MYSWGUAQZAJSOK-UHFFFAOYSA-N	C0022568	Keratitis	0.81
Daunorubicin hydrochloride	GUGHGUXZJWAIAS-QQYBVWGSSA-N	C2239176	Liver carcinoma	0.81
Temsirolimus	CBPNZQVSJQDFBE-FUXHJELOSA-N	C2239176	Liver carcinoma	0.81
Mometasone	QLIIKPVHVRXHRI-CXSFZGCWSA-N	C0684249	Lung cancer	0.81
Nitrazepam	KJONHKAYOJNZEC-UHFFFAOYSA-N	C0030193	Pain	0.81
Testosterone	MUMGGOZAMZWBJJ-DYKIIFRCSA-N	C0030312	Pancytopenia	0.81
Cabazitaxel	BMQGVNUXMIRLCK-OAGWZNDDSA-N	C0346990	Peritoneal cavity cancer	0.81
Fluorometholone	FAOZLTXFLGPHNG-KNAQIMQKSA-N	C0242852	Proliferative vitreoretinopathy	0.81
Lisinopril	RLAWWYSOJDYHDC-BZSNNMDCSA-N	C0033687	Proteinuria	0.81
Paliperidone	PMXMIIMHBWHSKN-UHFFFAOYSA-N	C0035372	Rett syndrome	0.81
Daunorubicin	STQGQHZAVUOBTE-VGBVRHCVSA-N	C0149925	Small cell carcinoma of lung	0.81
Clofarabine	WDDPHFBMKLOVOX-AYQXTPAHSA-N	C0023479	Acute myelomonocytic leukemia	0.8
Hydromorphone	WVLOADHCBXTIJK-YNHQPCIGSA-N	C0003862	Arthralgia	0.8
Lanreotide	PUDHBTGHUJUUFI-SCTWWAJVSA-N	C4048328	Cervical cancer	0.8
Toremifene	XFCLJVABOIYOMF-QPLCGJKRSA-N	C0009241	Cognition disorders	0.8
Mometasone	QLIIKPVHVRXHRI-CXSFZGCWSA-N	C0009402	Colorectal carcinoma	0.8
Vinblastine sulfate	KDQAABAKXDWYSZ-PNYVAJAMSA-N	C0009402	Colorectal carcinoma	0.8
Lanreotide	PUDHBTGHUJUUFI-SCTWWAJVSA-N	C0011991	Diarrhea	0.8
Somatostatin	NHXLMOGPVYXJNR-ATOGVRKGSA-N	C0011991	Diarrhea	0.8
Aleglitazar	DAYKLWSKQJBGCS-NRFANRHFSA-N	C0242339	Dyslipidemias	0.8
Daunorubicin hydrochloride	GUGHGUXZJWAIAS-QQYBVWGSSA-N	C0019693	Hiv infections	0.8
Mometasone	QLIIKPVHVRXHRI-CXSFZGCWSA-N	C0019294	Inguinal hernia	0.8
Clobetasol	FCSHDIVRCWTZOX-DVTGEIKXSA-N	C0019294	Inguinal hernia	0.8
Fluticasone furoate	XTULMSXFIHGYFS-VLSRWLAYSA-N	C0022568	Keratitis	0.8
Lovastatin	PCZOHLXUXFIOCF-BXMDZJJMSA-N	C2239176	Liver carcinoma	0.8
Daunorubicin	STQGQHZAVUOBTE-VGBVRHCVSA-N	C0031149	Peritoneal neoplasms	0.8
Toremifene	XFCLJVABOIYOMF-QPLCGJKRSA-N	C0231341	Premature aging syndrome	0.8
Captopril	FAKRSMQSSFJEIM-RQJHMYQMSA-N	C0033687	Proteinuria	0.8
Vinblastine sulfate	KDQAABAKXDWYSZ-PNYVAJAMSA-N	C1849385	Rhabdomyosarcoma 1	0.8
Ruxolitinib	HFNKQEVNSGCOJV-OAHLLOKOSA-N	C0003873	Rheumatoid arthritis	0.8
Vinblastine sulfate	KDQAABAKXDWYSZ-PNYVAJAMSA-N	C1261473	Sarcoma	0.8
Mometasone	QLIIKPVHVRXHRI-CXSFZGCWSA-N	C0042963	Vomiting	0.8
Mometasone	QLIIKPVHVRXHRI-CXSFZGCWSA-N	C0023462	Acute megakaryocytic leukemias	0.79
Mometasone	QLIIKPVHVRXHRI-CXSFZGCWSA-N	C0002726	Amyloidosis	0.79
Lanreotide	PUDHBTGHUJUUFI-SCTWWAJVSA-N	C0858252	Breast adenocarcinoma	0.79
Hydrocortisone	JYGXADMDTFJGBT-VWUMJDOOSA-N	C0086543	Cataract	0.79
Somatostatin	NHXLMOGPVYXJNR-ATOGVRKGSA-N	C4048328	Cervical cancer	0.79
Ipratropium bromide	LHLMOSXCXGLMMN-WDTICOSOSA-M	C0008031	Chest pain	0.79
Vinblastine sulfate	KDQAABAKXDWYSZ-PNYVAJAMSA-N	C0023452	Childhood acute lymphoblastic leukemia	0.79
Doxorubicin hydrochloride	MWWSFMDVAYGXBV-RUELKSSGSA-N	C0023452	Childhood acute lymphoblastic leukemia	0.79
Clofarabine	WDDPHFBMKLOVOX-AYQXTPAHSA-N	C1292778	Chronic myeloproliferative disorder	0.79
Hydromorphone	WVLOADHCBXTIJK-YNHQPCIGSA-N	C1292778	Chronic myeloproliferative disorder	0.79
Naloxone	UZHSEJADLWPNLE-GRGSLBFTSA-N	C0600427	Cocaine dependence	0.79
Lanreotide	PUDHBTGHUJUUFI-SCTWWAJVSA-N	C0009402	Colorectal carcinoma	0.79
Octreotide acetate	XQEJFZYLWPSJOV-XJQYZYIXSA-N	C0016978	Gallbladder neoplasm	0.79
Vinblastine sulfate	KDQAABAKXDWYSZ-PNYVAJAMSA-N	C0019693	Hiv infections	0.79
Alisporivir	OLROWHGDTNFZBH-XEMWPYQTSA-N	C0152267	Hodgkin lymphoma	0.79
Troglitazone	GXPHKUHSUJUWKP-UHFFFAOYSA-N	C0020473	Hyperlipidemia	0.79
Oxycodone	BRUQQQPBMZOVGD-XFKAJCMBSA-N	C0011570	Mental depression	0.79
Spironolactone	LXMSZDCAJNLERA-ZHYRCANASA-N	C0524620	Metabolic syndrome	0.79
Rimexolone	QTTRZHGPGKRAFB-OOKHYKNYSA-N	C1850808	Miyoshi myopathy	0.79
Oxycodone	BRUQQQPBMZOVGD-XFKAJCMBSA-N	C0026769	Multiple sclerosis	0.79
Chlorpromazine	ZPEIMTDSQAKGNT-UHFFFAOYSA-N	C0027497	Nausea	0.79
Mometasone	QLIIKPVHVRXHRI-CXSFZGCWSA-N	C0027497	Nausea	0.79
Mometasone	QLIIKPVHVRXHRI-CXSFZGCWSA-N	C0029925	Ovarian carcinoma	0.79
Amitriptyline	KRMDCWKBEZIMAB-UHFFFAOYSA-N	C0030193	Pain	0.79
Leuprolide acetate	RGLRXNKKBLIBQS-XNHQSDQCSA-N	C0032460	Polycystic ovary syndrome	0.79
Baricitinib	XUZMWHLSFXCVMG-UHFFFAOYSA-N	C0032463	Polycythemia vera	0.79
Naltrexone	DQCKKXVULJGBQN-XFWGSAIBSA-N	C0033774	Pruritus	0.79
Asoprisnil	GJMNAFGEUJBOCE-MEQIQULJSA-N	C0033975	Psychotic disorders	0.79
Desvenlafaxine	KYYIDSXMWOZKMP-UHFFFAOYSA-N	C0588008	Severe depression	0.79
Nortriptyline	PHVGLTMQBUFIQQ-UHFFFAOYSA-N	C0041696	Unipolar depression	0.79
Hydromorphone	WVLOADHCBXTIJK-YNHQPCIGSA-N	C3887612	Agitation	0.78
Somatostatin	NHXLMOGPVYXJNR-ATOGVRKGSA-N	C0279637	Anal carcinoma	0.78
Progesterone	RJKFOVLPORLFTN-LEKSSAKUSA-N	C0002871	Anemia	0.78
Paclitaxel	RCINICONZNJXQF-MZXODVADSA-N	C0003123	Anorexia	0.78
Cabazitaxel	BMQGVNUXMIRLCK-OAGWZNDDSA-N	C0005695	Bladder neoplasm	0.78
Somatostatin	NHXLMOGPVYXJNR-ATOGVRKGSA-N	C0858252	Breast adenocarcinoma	0.78
Paclitaxel	RCINICONZNJXQF-MZXODVADSA-N	C0678222	Breast carcinoma	0.78
Paclitaxel	RCINICONZNJXQF-MZXODVADSA-N	C0006625	Cachexia	0.78
Mometasone	QLIIKPVHVRXHRI-CXSFZGCWSA-N	C0023452	Childhood acute lymphoblastic leukemia	0.78
Somatostatin	NHXLMOGPVYXJNR-ATOGVRKGSA-N	C0009402	Colorectal carcinoma	0.78
Docetaxel	ZDZOTLJHXYCWBA-VCVYQWHSSA-N	C0010346	Crohn disease	0.78
Hydromorphone	WVLOADHCBXTIJK-YNHQPCIGSA-N	C0497327	Dementia	0.78
Dexlansoprazole	MJIHNNLFOKEZEW-RUZDIDTESA-N	C0013295	Duodenal ulcer	0.78
Cabazitaxel	BMQGVNUXMIRLCK-OAGWZNDDSA-N	C0476089	Endometrial carcinoma	0.78
Toremifene	XFCLJVABOIYOMF-QPLCGJKRSA-N	C0015672	Fatigue	0.78
Oxycodone	BRUQQQPBMZOVGD-XFKAJCMBSA-N	C0016995	Gambling	0.78
Paclitaxel	RCINICONZNJXQF-MZXODVADSA-N	C0278701	Gastric adenocarcinoma	0.78
Losartan	PSIFNNKUMBGKDQ-UHFFFAOYSA-N	C0018799	Heart diseases	0.78
Toremifene	XFCLJVABOIYOMF-QPLCGJKRSA-N	C0018799	Heart diseases	0.78
Rifampin	JQXXHWHPUNPDRT-WLSIYKJHSA-N	C0019151	Hepatic encephalopathy	0.78
Vasopressin	KBZOIRJILGZLEJ-LGYYRGKSSA-N	C0019212	Hepatorenal syndrome	0.78
Lovastatin	PCZOHLXUXFIOCF-BXMDZJJMSA-N	C0019693	Hiv infections	0.78
Pioglitazone	HYAFETHFCAUJAY-UHFFFAOYSA-N	C0020473	Hyperlipidemia	0.78
Prednisolone	OIGNJSKKLXVSLS-VWUMJDOOSA-N	C0021368	Inflammation	0.78
Iloperidone	XMXHEBAFVSFQEX-UHFFFAOYSA-N	C0023186	Learning disorders	0.78
Lovastatin	PCZOHLXUXFIOCF-BXMDZJJMSA-N	C0684249	Lung cancer	0.78
Daunorubicin hydrochloride	GUGHGUXZJWAIAS-QQYBVWGSSA-N	C0684249	Lung cancer	0.78
Pantoprazole	IQPSEEYGBUAQFF-UHFFFAOYSA-N	C0024115	Lung diseases	0.78
Paclitaxel	RCINICONZNJXQF-MZXODVADSA-N	C0024121	Lung neoplasms	0.78
Vinblastine sulfate	KDQAABAKXDWYSZ-PNYVAJAMSA-N	C0345967	Malignant mesothelioma	0.78
Cyclosporine	PMATZTZNYRCHOR-CGLBZJNRSA-N	C0026764	Multiple myeloma	0.78
Toremifene	XFCLJVABOIYOMF-QPLCGJKRSA-N	C0151744	Myocardial ischemia	0.78
Morphine sulfate	USAHOPJHPJHUNS-IFCNUISUSA-N	C0027092	Myopia	0.78
Paclitaxel	RCINICONZNJXQF-MZXODVADSA-N	C0027627	Neoplasm metastasis	0.78
Daunorubicin hydrochloride	GUGHGUXZJWAIAS-QQYBVWGSSA-N	C0027819	Neuroblastoma	0.78
Docetaxel	ZDZOTLJHXYCWBA-VCVYQWHSSA-N	C0235032	Neurotoxicity syndromes	0.78
Testosterone	MUMGGOZAMZWBJJ-DYKIIFRCSA-N	C0028754	Obesity	0.78
Docetaxel	ZDZOTLJHXYCWBA-VCVYQWHSSA-N	C1335167	Ovarian mucinous adenocarcinoma	0.78
Docetaxel	ZDZOTLJHXYCWBA-VCVYQWHSSA-N	C0919267	Ovarian neoplasm	0.78
Docetaxel	ZDZOTLJHXYCWBA-VCVYQWHSSA-N	C1335177	Ovarian serous adenocarcinoma	0.78
Esomeprazole	SUBDBMMJDZJVOS-DEOSSOPVSA-N	C0030922	Peptic ulcer hemorrhage	0.78
Cholecalciferol	QYSXJUFSXHHAJI-YRZJJWOYSA-N	C0033687	Proteinuria	0.78
Tezosentan	TUYWTLTWNJOZNY-UHFFFAOYSA-N	C0020542	Pulmonary hypertension	0.78
Cholecalciferol	QYSXJUFSXHHAJI-YRZJJWOYSA-N	C1565489	Renal insufficiency	0.78
Metoprolol	IUBSYMUCCVWXPE-UHFFFAOYSA-N	C0035344	Retinopathy of prematurity	0.78
Diclofenac	DCOPUUMXTXDBNB-UHFFFAOYSA-N	C0003873	Rheumatoid arthritis	0.78
Toremifene	XFCLJVABOIYOMF-QPLCGJKRSA-N	C0851578	Sleep disorders	0.78
Paclitaxel	RCINICONZNJXQF-MZXODVADSA-N	C0038356	Stomach neoplasms	0.78
Fexofenadine	RWTNPBWLLIMQHL-UHFFFAOYSA-N	C0042109	Urticaria	0.78
Lanreotide	PUDHBTGHUJUUFI-SCTWWAJVSA-N	C0279637	Anal carcinoma	0.77
Hydrocodone	LLPOLZWFYMWNKH-CMKMFDCUSA-N	C0003862	Arthralgia	0.77
Eslicarbazepine acetate	QIALRBLEEWJACW-INIZCTEOSA-N	C0853193	Bipolar i disorder	0.77
Vinblastine sulfate	KDQAABAKXDWYSZ-PNYVAJAMSA-N	C0750974	Brain tumor primary	0.77
Toremifene	XFCLJVABOIYOMF-QPLCGJKRSA-N	C0007222	Cardiovascular diseases	0.77
Methylprednisolone	VHRSUDSXCMQTMA-PJHHCJLFSA-N	C0086543	Cataract	0.77
Goserelin	BLCLNMBMMGCOAS-URPVMXJPSA-N	C0342543	Central precocious puberty	0.77
Irbesartan	YOSHYTLCDANDAN-UHFFFAOYSA-N	C1561643	Chronic kidney diseases	0.77
Difluprednate	WYQPLTPSGFELIB-JTQPXKBDSA-N	C0149521	Chronic pancreatitis	0.77
Brexpiprazole	ZKIAIYBUSXZPLP-UHFFFAOYSA-N	C0497327	Dementia	0.77
Iloperidone	XMXHEBAFVSFQEX-UHFFFAOYSA-N	C0008073	Developmental disabilities	0.77
Nandrolone	NPAGDVCDWIYMMC-IZPLOLCNSA-N	C0242350	Erectile dysfunction	0.77
Paclitaxel	RCINICONZNJXQF-MZXODVADSA-N	C0152018	Esophageal carcinoma	0.77
Toremifene	XFCLJVABOIYOMF-QPLCGJKRSA-N	C0085580	Essential hypertension	0.77
Codeine	OROGSEYTTFOCAN-DNJOTXNNSA-N	C0085580	Essential hypertension	0.77
Pantoprazole	IQPSEEYGBUAQFF-UHFFFAOYSA-N	C0017178	Gastrointestinal diseases	0.77
Losartan potassium	OXCMYAYHXIHQOA-UHFFFAOYSA-N	C0018799	Heart diseases	0.77
Conivaptan	IKENVDNFQMCRTR-UHFFFAOYSA-N	C0021141	Inappropriate adh syndrome	0.77
Hydrocortisone	JYGXADMDTFJGBT-VWUMJDOOSA-N	C0021368	Inflammation	0.77
Asoprisnil	GJMNAFGEUJBOCE-MEQIQULJSA-N	C1269683	Major depressive disorder	0.77
Mometasone	QLIIKPVHVRXHRI-CXSFZGCWSA-N	C1850808	Miyoshi myopathy	0.77
Baricitinib	XUZMWHLSFXCVMG-UHFFFAOYSA-N	C0026987	Myelofibrosis	0.77
Progesterone	RJKFOVLPORLFTN-LEKSSAKUSA-N	C0028754	Obesity	0.77
Codeine	OROGSEYTTFOCAN-DNJOTXNNSA-N	C0028754	Obesity	0.77
Hydromorphone	WVLOADHCBXTIJK-YNHQPCIGSA-N	C0028754	Obesity	0.77
Triamcinolone	GFNANZIMVAIWHM-OBYCQNJPSA-N	C0409959	Osteoarthritis knee pain	0.77
Fluorometholone	FAOZLTXFLGPHNG-KNAQIMQKSA-N	C0409959	Osteoarthritis knee pain	0.77
Toremifene	XFCLJVABOIYOMF-QPLCGJKRSA-N	C0029925	Ovarian carcinoma	0.77
Goserelin	BLCLNMBMMGCOAS-URPVMXJPSA-N	C0032460	Polycystic ovary syndrome	0.77
Tezosentan	TUYWTLTWNJOZNY-UHFFFAOYSA-N	C0036202	Sarcoidosis	0.77
Lorazepam	DIWRORZWFLOCLC-UHFFFAOYSA-N	C0021603	Sleep initiation and maintenance disorders	0.77
Morphine	BQJCRHHNABKAKU-KBQPJGBKSA-N	C0087169	Withdrawal symptoms	0.77
Naltrexone	DQCKKXVULJGBQN-XFWGSAIBSA-N	C0087169	Withdrawal symptoms	0.77
Everolimus	HKVAMNSJSFKALM-GKUWKFKPSA-N	C0279607	Adult hepatocellular carcinoma	0.76
Naloxone	UZHSEJADLWPNLE-GRGSLBFTSA-N	C0085762	Alcohol abuse	0.76
Oxycodone	BRUQQQPBMZOVGD-XFKAJCMBSA-N	C0236664	Alcohol-related disorders	0.76
Desvenlafaxine	KYYIDSXMWOZKMP-UHFFFAOYSA-N	C0003469	Anxiety disorders	0.76
Morphine sulfate	USAHOPJHPJHUNS-IFCNUISUSA-N	C0003862	Arthralgia	0.76
Mesalamine	KBOPZPXVLCULAV-UHFFFAOYSA-N	C0004153	Atherosclerosis	0.76
Brexpiprazole	ZKIAIYBUSXZPLP-UHFFFAOYSA-N	C0004352	Autistic disorder	0.76
Iloperidone	XMXHEBAFVSFQEX-UHFFFAOYSA-N	C0004352	Autistic disorder	0.76
Carbamazepine	FFGPTBGBLSHEPO-UHFFFAOYSA-N	C0853193	Bipolar i disorder	0.76
Docetaxel	ZDZOTLJHXYCWBA-VCVYQWHSSA-N	C0005695	Bladder neoplasm	0.76
Desipramine	HCYAFALTSJYZDH-UHFFFAOYSA-N	C0007222	Cardiovascular diseases	0.76
Clobetasol	FCSHDIVRCWTZOX-DVTGEIKXSA-N	C0007286	Carpal tunnel syndrome	0.76
Metoprolol	IUBSYMUCCVWXPE-UHFFFAOYSA-N	C0264716	Chronic heart failure	0.76
Fluticasone furoate	XTULMSXFIHGYFS-VLSRWLAYSA-N	C1292778	Chronic myeloproliferative disorder	0.76
Metoprolol	IUBSYMUCCVWXPE-UHFFFAOYSA-N	C1623038	Cirrhosis	0.76
Cediranib	XXJWYDDUDKYVKI-UHFFFAOYSA-N	C0009402	Colorectal carcinoma	0.76
Pomalidomide	UVSMNLNDYGZFPF-UHFFFAOYSA-N	C0010346	Crohn disease	0.76
Iloperidone	XMXHEBAFVSFQEX-UHFFFAOYSA-N	C0497327	Dementia	0.76
Fluorometholone	FAOZLTXFLGPHNG-KNAQIMQKSA-N	C0011884	Diabetic retinopathy	0.76
Hydromorphone	WVLOADHCBXTIJK-YNHQPCIGSA-N	C0085580	Essential hypertension	0.76
Triamcinolone acetonide	YNDXUCZADRHECN-JNQJZLCISA-N	C0016059	Fibrosis	0.76
Tezosentan	TUYWTLTWNJOZNY-UHFFFAOYSA-N	C1800706	Idiopathic pulmonary fibrosis	0.76
Vinblastine sulfate	KDQAABAKXDWYSZ-PNYVAJAMSA-N	C0036220	Kaposi	0.76
Fluticasone	MGNNYOODZCAHBA-GQKYHHCASA-N	C0022568	Keratitis	0.76
Paclitaxel	RCINICONZNJXQF-MZXODVADSA-N	C0280324	Laryngeal squamous cell carcinoma	0.76
Clofarabine	WDDPHFBMKLOVOX-AYQXTPAHSA-N	C0024299	Lymphoma	0.76
Naloxone	UZHSEJADLWPNLE-GRGSLBFTSA-N	C0011570	Mental depression	0.76
Imipramine	BCGWQEUPMDMJNV-UHFFFAOYSA-N	C0011570	Mental depression	0.76
Cabazitaxel	BMQGVNUXMIRLCK-OAGWZNDDSA-N	C3898222	Mucosal melanoma	0.76
Estramustine	FRPJXPJMRWBBIH-RBRWEJTLSA-N	C0027051	Myocardial infarction	0.76
Diclofenac	DCOPUUMXTXDBNB-UHFFFAOYSA-N	C0030193	Pain	0.76
Imipramine	BCGWQEUPMDMJNV-UHFFFAOYSA-N	C0030193	Pain	0.76
Rifampin	JQXXHWHPUNPDRT-WLSIYKJHSA-N	C0030567	Parkinson disease	0.76
Abarelix	AIWRTTMUVOZGPW-HSPKUQOVSA-N	C0032460	Polycystic ovary syndrome	0.76
Hydromorphone	WVLOADHCBXTIJK-YNHQPCIGSA-N	C0033774	Pruritus	0.76
Triamcinolone	GFNANZIMVAIWHM-OBYCQNJPSA-N	C0033860	Psoriasis	0.76
Clozapine	QZUDBNBUXVUHMW-UHFFFAOYSA-N	C0033975	Psychotic disorders	0.76
Tezosentan	TUYWTLTWNJOZNY-UHFFFAOYSA-N	C0034069	Pulmonary fibrosis	0.76
Clofarabine	WDDPHFBMKLOVOX-AYQXTPAHSA-N	C0002893	Refractory anemias	0.76
Brexpiprazole	ZKIAIYBUSXZPLP-UHFFFAOYSA-N	C0036337	Schizoaffective disorder	0.76
Iloperidone	XMXHEBAFVSFQEX-UHFFFAOYSA-N	C0036337	Schizoaffective disorder	0.76
Sufentanil	GGCSSNBKKAUURC-UHFFFAOYSA-N	C0520679	Sleep apnea, obstructive	0.76
Idarubicin	XDXDZDZNSLXDNA-TZNDIEGXSA-N	C0149925	Small cell carcinoma of lung	0.76
Dextromethorphan	MKXZASYAUGDDCJ-NJAFHUGGSA-N	C0038587	Substance withdrawal syndrome	0.76
Clozapine	QZUDBNBUXVUHMW-UHFFFAOYSA-N	C0043094	Weight gain	0.76
Codeine	OROGSEYTTFOCAN-DNJOTXNNSA-N	C3887612	Agitation	0.75
Estramustine	FRPJXPJMRWBBIH-RBRWEJTLSA-N	C0750901	Alzheimer disease	0.75
Testosterone undecanoate	UDSFVOAUHKGBEK-CNQKSJKFSA-N	C0003125	Anorexia nervosa	0.75
Eslicarbazepine acetate	QIALRBLEEWJACW-INIZCTEOSA-N	C0005586	Bipolar disorder	0.75
Carbamazepine	FFGPTBGBLSHEPO-UHFFFAOYSA-N	C0005586	Bipolar disorder	0.75
Daunorubicin hydrochloride	GUGHGUXZJWAIAS-QQYBVWGSSA-N	C0005695	Bladder neoplasm	0.75
Testosterone undecanoate	UDSFVOAUHKGBEK-CNQKSJKFSA-N	C0005940	Bone diseases	0.75
Sirolimus	QFJCIRLUMZQUOT-HPLJOQBZSA-N	C0858252	Breast adenocarcinoma	0.75
Mometasone	QLIIKPVHVRXHRI-CXSFZGCWSA-N	C0006287	Bronchopulmonary dysplasia	0.75
Daunorubicin	STQGQHZAVUOBTE-VGBVRHCVSA-N	C0007097	Carcinoma	0.75
Mesalamine	KBOPZPXVLCULAV-UHFFFAOYSA-N	C0007222	Cardiovascular diseases	0.75
Ethinyl estradiol	BFPYWIDHMRZLRN-SLHNCBLASA-N	C0007222	Cardiovascular diseases	0.75
Buserelin	CUWODFFVMXJOKD-UVLQAERKSA-N	C0342543	Central precocious puberty	0.75
Pantoprazole	IQPSEEYGBUAQFF-UHFFFAOYSA-N	C0008031	Chest pain	0.75
Atenolol	METKIMKYRPQLGS-UHFFFAOYSA-N	C0264716	Chronic heart failure	0.75
Doxorubicin hydrochloride	MWWSFMDVAYGXBV-RUELKSSGSA-N	C1292778	Chronic myeloproliferative disorder	0.75
Sunitinib	WINHZLLDWRZWRT-ATVHPVEESA-N	C0009402	Colorectal carcinoma	0.75
Cariprazine	KPWSJANDNDDRMB-QAQDUYKDSA-N	C0497327	Dementia	0.75
Clozapine	QZUDBNBUXVUHMW-UHFFFAOYSA-N	C0005587	Depression bipolar	0.75
Daunorubicin	STQGQHZAVUOBTE-VGBVRHCVSA-N	C0079744	Diffuse large b-cell lymphoma	0.75
Docetaxel	ZDZOTLJHXYCWBA-VCVYQWHSSA-N	C0476089	Endometrial carcinoma	0.75
Leuprolide acetate	RGLRXNKKBLIBQS-XNHQSDQCSA-N	C0015672	Fatigue	0.75
Pantoprazole	IQPSEEYGBUAQFF-UHFFFAOYSA-N	C0017181	Gastrointestinal hemorrhage	0.75
Vinblastine sulfate	KDQAABAKXDWYSZ-PNYVAJAMSA-N	C3887461	Head and neck carcinoma	0.75
Valspodar	YJDYDFNKCBANTM-QCWCSKBGSA-N	C0018799	Heart diseases	0.75
Nilotinib	HHZIURLSWUIHRB-UHFFFAOYSA-N	C0018939	Hematological disease	0.75
Oxycodone	BRUQQQPBMZOVGD-XFKAJCMBSA-N	C0019693	Hiv infections	0.75
Pomalidomide	UVSMNLNDYGZFPF-UHFFFAOYSA-N	C1800706	Idiopathic pulmonary fibrosis	0.75
Valspodar	YJDYDFNKCBANTM-QCWCSKBGSA-N	C0035078	Kidney failure	0.75
Iloperidone	XMXHEBAFVSFQEX-UHFFFAOYSA-N	C0011570	Mental depression	0.75
Mesalamine	KBOPZPXVLCULAV-UHFFFAOYSA-N	C0524620	Metabolic syndrome	0.75
Budesonide	VOVIALXJUBGFJZ-KWVAZRHASA-N	C1850808	Miyoshi myopathy	0.75
Clozapine	QZUDBNBUXVUHMW-UHFFFAOYSA-N	C0525045	Mood disorders	0.75
Ethinyl estradiol	BFPYWIDHMRZLRN-SLHNCBLASA-N	C0151744	Myocardial ischemia	0.75
Docetaxel	ZDZOTLJHXYCWBA-VCVYQWHSSA-N	C0442874	Neuropathy	0.75
Ciprofloxacin	MYSWGUAQZAJSOK-UHFFFAOYSA-N	C0024305	Non-hodgkin's lymphoma	0.75
Cabazitaxel	BMQGVNUXMIRLCK-OAGWZNDDSA-N	C0919267	Ovarian neoplasm	0.75
Diazepam	AAOVKJBEBIDNHE-UHFFFAOYSA-N	C0030193	Pain	0.75
Cabazitaxel	BMQGVNUXMIRLCK-OAGWZNDDSA-N	C0030193	Pain	0.75
Cabazitaxel	BMQGVNUXMIRLCK-OAGWZNDDSA-N	C0031149	Peritoneal neoplasms	0.75
Sufentanil	GGCSSNBKKAUURC-UHFFFAOYSA-N	C0032768	Postherpetic neuralgia	0.75
Tezosentan	TUYWTLTWNJOZNY-UHFFFAOYSA-N	C2973725	Pulmonary arterial hypertension	0.75
Clofarabine	WDDPHFBMKLOVOX-AYQXTPAHSA-N	C0002894	Refractory anaemia with excess blasts	0.75
Clofarabine	WDDPHFBMKLOVOX-AYQXTPAHSA-N	C1264195	Refractory anemia with ringed sideroblasts	0.75
Pomalidomide	UVSMNLNDYGZFPF-UHFFFAOYSA-N	C0036202	Sarcoidosis	0.75
Clozapine	QZUDBNBUXVUHMW-UHFFFAOYSA-N	C0036337	Schizoaffective disorder	0.75
Epirubicin	AOJJSUZBOXZQNB-VTZDEGQISA-N	C0149925	Small cell carcinoma of lung	0.75
Pimecrolimus	KASDHRXLYQOAKZ-XDSKOBMDSA-N	C0026998	Acute myeloid leukemia	0.74
Iloperidone	XMXHEBAFVSFQEX-UHFFFAOYSA-N	C0003469	Anxiety disorders	0.74
Diflunisal	HUPFGZXOMWLGNK-UHFFFAOYSA-N	C0333641	Atrophic	0.74
Paliperidone	PMXMIIMHBWHSKN-UHFFFAOYSA-N	C0236964	Attention deficit and disruptive behavior disorders	0.74
Cariprazine	KPWSJANDNDDRMB-QAQDUYKDSA-N	C0004352	Autistic disorder	0.74
Everolimus	HKVAMNSJSFKALM-GKUWKFKPSA-N	C0887850	Autosomal dominant polycystic kidney disease	0.74
Pipamperone	AXKPFOAXAHJUAG-UHFFFAOYSA-N	C0005586	Bipolar disorder	0.74
Oxcarbazepine	CTRLABGOLIVAIY-UHFFFAOYSA-N	C0005586	Bipolar disorder	0.74
Brexpiprazole	ZKIAIYBUSXZPLP-UHFFFAOYSA-N	C0853193	Bipolar i disorder	0.74
Nilotinib	HHZIURLSWUIHRB-UHFFFAOYSA-N	C0005956	Bone marrow diseases	0.74
Leuprolide acetate	RGLRXNKKBLIBQS-XNHQSDQCSA-N	C0342543	Central precocious puberty	0.74
Tretinoin	SHGAZHPCJJPHSC-YCNIQYBTSA-N	C4048328	Cervical cancer	0.74
Flunisolide	XSFJVAJPIHIPKU-XWCQMRHXSA-N	C0600518	Choroidal neovascularization	0.74
Oxycodone	BRUQQQPBMZOVGD-XFKAJCMBSA-N	C0600427	Cocaine dependence	0.74
Paliperidone	PMXMIIMHBWHSKN-UHFFFAOYSA-N	C0012734	Disruptive behavior disorder	0.74
Valspodar	YJDYDFNKCBANTM-QCWCSKBGSA-N	C0013238	Dry eye syndromes	0.74
Sildenafil	BNRNXUUZRGQAQC-UHFFFAOYSA-N	C0242350	Erectile dysfunction	0.74
Fluticasone furoate	XTULMSXFIHGYFS-VLSRWLAYSA-N	C0015672	Fatigue	0.74
Paclitaxel	RCINICONZNJXQF-MZXODVADSA-N	C0015672	Fatigue	0.74
Pimecrolimus	KASDHRXLYQOAKZ-XDSKOBMDSA-N	C0018799	Heart diseases	0.74
Ethinyl estradiol	BFPYWIDHMRZLRN-SLHNCBLASA-N	C0018799	Heart diseases	0.74
Desipramine	HCYAFALTSJYZDH-UHFFFAOYSA-N	C0018801	Heart failure	0.74
Benazepril	XPCFTKFZXHTYIP-PMACEKPBSA-N	C1135196	Heart failure diastolic	0.74
Progesterone	RJKFOVLPORLFTN-LEKSSAKUSA-N	C0018939	Hematological disease	0.74
Testosterone undecanoate	UDSFVOAUHKGBEK-CNQKSJKFSA-N	C0021359	Infertility	0.74
Afatinib	ULXXDDBFHOBEHA-CWDCEQMOSA-N	C0684249	Lung cancer	0.74
Clozapine	QZUDBNBUXVUHMW-UHFFFAOYSA-N	C1269683	Major depressive disorder	0.74
Melatonin	DRLFMBDRBRZALE-UHFFFAOYSA-N	C1269683	Major depressive disorder	0.74
Estramustine	FRPJXPJMRWBBIH-RBRWEJTLSA-N	C0025261	Memory disorders	0.74
Testosterone undecanoate	UDSFVOAUHKGBEK-CNQKSJKFSA-N	C0025322	Menopause	0.74
Hydrocortisone	JYGXADMDTFJGBT-VWUMJDOOSA-N	C0524620	Metabolic syndrome	0.74
Semaxanib	WUWDLXZGHZSWQZ-WQLSENKSSA-N	C2931852	Metastatic renal cell carcinoma	0.74
Hydromorphone	WVLOADHCBXTIJK-YNHQPCIGSA-N	C0026769	Multiple sclerosis	0.74
Benazepril	XPCFTKFZXHTYIP-PMACEKPBSA-N	C0036529	Myocardial diseases	0.74
Metoprolol	IUBSYMUCCVWXPE-UHFFFAOYSA-N	C0027051	Myocardial infarction	0.74
Valspodar	YJDYDFNKCBANTM-QCWCSKBGSA-N	C0024305	Non-hodgkin's lymphoma	0.74
Caffeine	RYYVLZVUVIJVGH-UHFFFAOYSA-N	C3241937	Nonalcoholic steatohepatitis	0.74
Paliperidone	PMXMIIMHBWHSKN-UHFFFAOYSA-N	C0029121	Oppositional defiant disorder	0.74
Naltrexone	DQCKKXVULJGBQN-XFWGSAIBSA-N	C0409959	Osteoarthritis knee pain	0.74
Cabazitaxel	BMQGVNUXMIRLCK-OAGWZNDDSA-N	C3544205	Ovarian clear cell carcinoma	0.74
Progesterone	RJKFOVLPORLFTN-LEKSSAKUSA-N	C0030312	Pancytopenia	0.74
Fexofenadine	RWTNPBWLLIMQHL-UHFFFAOYSA-N	C0035457	Perennial allergic rhinitis	0.74
Testosterone	MUMGGOZAMZWBJJ-DYKIIFRCSA-N	C0948896	Primary hypogonadism	0.74
Flunisolide	XSFJVAJPIHIPKU-XWCQMRHXSA-N	C0242852	Proliferative vitreoretinopathy	0.74
Brexpiprazole	ZKIAIYBUSXZPLP-UHFFFAOYSA-N	C0033975	Psychotic disorders	0.74
Iloperidone	XMXHEBAFVSFQEX-UHFFFAOYSA-N	C0033975	Psychotic disorders	0.74
Fluticasone furoate	XTULMSXFIHGYFS-VLSRWLAYSA-N	C0002894	Refractory anaemia with excess blasts	0.74
Cabazitaxel	BMQGVNUXMIRLCK-OAGWZNDDSA-N	C1261473	Sarcoma	0.74
Hydromorphone	WVLOADHCBXTIJK-YNHQPCIGSA-N	C0036439	Scoliosis	0.74
Hydrocortisone	JYGXADMDTFJGBT-VWUMJDOOSA-N	C0036974	Shock	0.74
Docetaxel	ZDZOTLJHXYCWBA-VCVYQWHSSA-N	C1321872	Stage iv skin melanoma	0.74
Domperidone	FGXWKSZFVQUSTL-UHFFFAOYSA-N	C0042109	Urticaria	0.74
Hydrochlorothiazide	JZUFKLXOESDKRF-UHFFFAOYSA-N	C0042373	Vascular diseases	0.74
Amprenavir	YMARZQAQMVYCKC-OEMFJLHTSA-N	C0162526	Acquired immunodeficiency syndrome	0.73
Valspodar	YJDYDFNKCBANTM-QCWCSKBGSA-N	C0026998	Acute myeloid leukemia	0.73
Fluticasone furoate	XTULMSXFIHGYFS-VLSRWLAYSA-N	C0023479	Acute myelomonocytic leukemia	0.73
Dasotraline	SRPXSILJHWNFMK-MEDUHNTESA-N	C0001723	Affective disorders	0.73
Pipamperone	AXKPFOAXAHJUAG-UHFFFAOYSA-N	C0750901	Alzheimer disease	0.73
Nifedipine	HYIMSNHJOBLJNT-UHFFFAOYSA-N	C0750901	Alzheimer disease	0.73
Carfilzomib	BLMPQMFVWMYDKT-NZTKNTHTSA-N	C0002726	Amyloidosis	0.73
Naloxone	UZHSEJADLWPNLE-GRGSLBFTSA-N	C0003862	Arthralgia	0.73
Atropine	RKUNBYITZUJHSG-SPUOUPEWSA-N	C0004096	Asthma	0.73
Tacrolimus	QJJXYPPXXYFBGM-LFZNUXCKSA-N	C0011615	Atopic dermatitis	0.73
Sertraline	VGKDLMBJGBXTGI-SJCJKPOMSA-N	C1263846	Attention deficit hyperactivity disorder	0.73
Tretinoin	SHGAZHPCJJPHSC-YCNIQYBTSA-N	C0005695	Bladder neoplasm	0.73
Moxifloxacin	FABPRXSRWADJSP-MEDUHNTESA-N	C0858252	Breast adenocarcinoma	0.73
Sirolimus	QFJCIRLUMZQUOT-HPLJOQBZSA-N	C0007097	Carcinoma	0.73
Triamcinolone	GFNANZIMVAIWHM-OBYCQNJPSA-N	C0086543	Cataract	0.73
Losartan	PSIFNNKUMBGKDQ-UHFFFAOYSA-N	C1561643	Chronic kidney diseases	0.73
Fludarabine	HBUBKKRHXORPQB-FJFJXFQQSA-N	C1292778	Chronic myeloproliferative disorder	0.73
Cladribine	PTOAARAWEBMLNO-KVQBGUIXSA-N	C1292778	Chronic myeloproliferative disorder	0.73
Beclomethasone	NBMKJKDGKREAPL-DVTGEIKXSA-N	C0149521	Chronic pancreatitis	0.73
Clozapine	QZUDBNBUXVUHMW-UHFFFAOYSA-N	C0009241	Cognition disorders	0.73
Testosterone undecanoate	UDSFVOAUHKGBEK-CNQKSJKFSA-N	C0010054	Coronary arteriosclerosis	0.73
Moxifloxacin	FABPRXSRWADJSP-MEDUHNTESA-N	C0010346	Crohn disease	0.73
Triamcinolone	GFNANZIMVAIWHM-OBYCQNJPSA-N	C0011884	Diabetic retinopathy	0.73
Losartan	PSIFNNKUMBGKDQ-UHFFFAOYSA-N	C0242339	Dyslipidemias	0.73
Vinblastine sulfate	KDQAABAKXDWYSZ-PNYVAJAMSA-N	C0206656	Embryonal rhabdomyosarcoma	0.73
Asoprisnil	GJMNAFGEUJBOCE-MEQIQULJSA-N	C0014175	Endometriosis	0.73
Benazepril	XPCFTKFZXHTYIP-PMACEKPBSA-N	C0553980	Endomyocardial fibrosis	0.73
Nandrolone	NPAGDVCDWIYMMC-IZPLOLCNSA-N	C0085580	Essential hypertension	0.73
Hydromorphone	WVLOADHCBXTIJK-YNHQPCIGSA-N	C0016995	Gambling	0.73
Dexlansoprazole	MJIHNNLFOKEZEW-RUZDIDTESA-N	C0017181	Gastrointestinal hemorrhage	0.73
Candesartan	HTQMVQVXFRQIKW-UHFFFAOYSA-N	C0018799	Heart diseases	0.73
Amlodipine besylate	ZPBWCRDSRKPIDG-UHFFFAOYSA-N	C0018801	Heart failure	0.73
Nandrolone	NPAGDVCDWIYMMC-IZPLOLCNSA-N	C0021359	Infertility	0.73
Pimecrolimus	KASDHRXLYQOAKZ-XDSKOBMDSA-N	C0022658	Kidney diseases	0.73
Vinblastine sulfate	KDQAABAKXDWYSZ-PNYVAJAMSA-N	C0023453	L2 acute lymphoblastic leukemia	0.73
Diazepam	AAOVKJBEBIDNHE-UHFFFAOYSA-N	C0238111	Lennox-gastaut syndrome	0.73
Everolimus	HKVAMNSJSFKALM-GKUWKFKPSA-N	C2239176	Liver carcinoma	0.73
Simvastatin	RYMZZMVNJRMUDD-HGQWONQESA-N	C2239176	Liver carcinoma	0.73
Dexibuprofen	HEFNNWSXXWATRW-JTQLQIEISA-N	C0024031	Low back pain	0.73
Epirubicin	AOJJSUZBOXZQNB-VTZDEGQISA-N	C0684249	Lung cancer	0.73
Cabazitaxel	BMQGVNUXMIRLCK-OAGWZNDDSA-N	C0684249	Lung cancer	0.73
Dexlansoprazole	MJIHNNLFOKEZEW-RUZDIDTESA-N	C0024115	Lung diseases	0.73
Mometasone	QLIIKPVHVRXHRI-CXSFZGCWSA-N	C0024115	Lung diseases	0.73
Carfilzomib	BLMPQMFVWMYDKT-NZTKNTHTSA-N	C0024299	Lymphoma	0.73
Valspodar	YJDYDFNKCBANTM-QCWCSKBGSA-N	C0024299	Lymphoma	0.73
Fluticasone furoate	XTULMSXFIHGYFS-VLSRWLAYSA-N	C0024299	Lymphoma	0.73
Iloperidone	XMXHEBAFVSFQEX-UHFFFAOYSA-N	C1269683	Major depressive disorder	0.73
Asoprisnil	GJMNAFGEUJBOCE-MEQIQULJSA-N	C0025286	Meningioma	0.73
Hydromorphone	WVLOADHCBXTIJK-YNHQPCIGSA-N	C0011570	Mental depression	0.73
Iloperidone	XMXHEBAFVSFQEX-UHFFFAOYSA-N	C0004936	Mental disorders	0.73
Clobetasol	FCSHDIVRCWTZOX-DVTGEIKXSA-N	C1850808	Miyoshi myopathy	0.73
Clobetasol	FCSHDIVRCWTZOX-DVTGEIKXSA-N	C0026764	Multiple myeloma	0.73
Naloxone	UZHSEJADLWPNLE-GRGSLBFTSA-N	C0026769	Multiple sclerosis	0.73
Pitavastatin	VGYFMXBACGZSIL-MCBHFWOFSA-N	C0151744	Myocardial ischemia	0.73
Testosterone undecanoate	UDSFVOAUHKGBEK-CNQKSJKFSA-N	C0151744	Myocardial ischemia	0.73
Flunisolide	XSFJVAJPIHIPKU-XWCQMRHXSA-N	C0027430	Nasal polyps	0.73
Daunorubicin	STQGQHZAVUOBTE-VGBVRHCVSA-N	C0027947	Neutropenia	0.73
Hydromorphone	WVLOADHCBXTIJK-YNHQPCIGSA-N	C0409959	Osteoarthritis knee pain	0.73
Dextromethorphan	MKXZASYAUGDDCJ-NJAFHUGGSA-N	C0030193	Pain	0.73
Vildagliptin	SYOKIDBDQMKNDQ-XWTIBIIYSA-N	C0032460	Polycystic ovary syndrome	0.73
Cabazitaxel	BMQGVNUXMIRLCK-OAGWZNDDSA-N	C1514428	Primary peritoneal carcinoma	0.73
Betamethasone	UREBDLICKHMUKA-DVTGEIKXSA-N	C0033860	Psoriasis	0.73
Mometasone	QLIIKPVHVRXHRI-CXSFZGCWSA-N	C0033860	Psoriasis	0.73
Fluticasone furoate	XTULMSXFIHGYFS-VLSRWLAYSA-N	C1264195	Refractory anemia with ringed sideroblasts	0.73
Fluticasone furoate	XTULMSXFIHGYFS-VLSRWLAYSA-N	C0002893	Refractory anemias	0.73
Clobetasol	FCSHDIVRCWTZOX-DVTGEIKXSA-N	C3463824	Secondary progressive multiple sclerosis	0.73
Droxidopa	QXWYKJLNLSIPIN-JGVFFNPUSA-N	C0036983	Septic shock	0.73
Leuprolide acetate	RGLRXNKKBLIBQS-XNHQSDQCSA-N	C0851578	Sleep disorders	0.73
Clobetasol	FCSHDIVRCWTZOX-DVTGEIKXSA-N	C0040128	Thyroid diseases	0.73
Clofarabine	WDDPHFBMKLOVOX-AYQXTPAHSA-N	C0023462	Acute megakaryocytic leukemias	0.72
Doxorubicin	AOJJSUZBOXZQNB-TZSSRYMLSA-N	C0026998	Acute myeloid leukemia	0.72
Doxorubicin hydrochloride	MWWSFMDVAYGXBV-RUELKSSGSA-N	C0023479	Acute myelomonocytic leukemia	0.72
Brexpiprazole	ZKIAIYBUSXZPLP-UHFFFAOYSA-N	C0750901	Alzheimer disease	0.72
Clobetasol	FCSHDIVRCWTZOX-DVTGEIKXSA-N	C0002871	Anemia	0.72
Brexpiprazole	ZKIAIYBUSXZPLP-UHFFFAOYSA-N	C0005586	Bipolar disorder	0.72
Oxcarbazepine	CTRLABGOLIVAIY-UHFFFAOYSA-N	C0853193	Bipolar i disorder	0.72
Vincristine sulfate	AQTQHPDCURKLKT-JKDPCDLQSA-N	C0005695	Bladder neoplasm	0.72
Escitalopram	WSEQXVZVJXJVFP-FQEVSTJZSA-N	C0858252	Breast adenocarcinoma	0.72
Valspodar	YJDYDFNKCBANTM-QCWCSKBGSA-N	C0858252	Breast adenocarcinoma	0.72
Afatinib	ULXXDDBFHOBEHA-CWDCEQMOSA-N	C0858252	Breast adenocarcinoma	0.72
Everolimus	HKVAMNSJSFKALM-GKUWKFKPSA-N	C0243050	Cardiovascular abnormalities	0.72
Diflunisal	HUPFGZXOMWLGNK-UHFFFAOYSA-N	C0007222	Cardiovascular diseases	0.72
Pitavastatin	VGYFMXBACGZSIL-MCBHFWOFSA-N	C0007222	Cardiovascular diseases	0.72
Valspodar	YJDYDFNKCBANTM-QCWCSKBGSA-N	C0023452	Childhood acute lymphoblastic leukemia	0.72
Moxifloxacin	FABPRXSRWADJSP-MEDUHNTESA-N	C1565321	Cholera infantum	0.72
Naloxone	UZHSEJADLWPNLE-GRGSLBFTSA-N	C1292778	Chronic myeloproliferative disorder	0.72
Fluticasone	MGNNYOODZCAHBA-GQKYHHCASA-N	C1292778	Chronic myeloproliferative disorder	0.72
Naltrexone	DQCKKXVULJGBQN-XFWGSAIBSA-N	C1292778	Chronic myeloproliferative disorder	0.72
Oxycodone	BRUQQQPBMZOVGD-XFKAJCMBSA-N	C1292778	Chronic myeloproliferative disorder	0.72
Nandrolone	NPAGDVCDWIYMMC-IZPLOLCNSA-N	C0010054	Coronary arteriosclerosis	0.72
Daunorubicin hydrochloride	GUGHGUXZJWAIAS-QQYBVWGSSA-N	C1153706	Endometrial adenocarcinoma	0.72
Oxcarbazepine	CTRLABGOLIVAIY-UHFFFAOYSA-N	C0014547	Epilepsies, partial	0.72
Nortriptyline	PHVGLTMQBUFIQQ-UHFFFAOYSA-N	C1720887	Female genital diseases	0.72
Lanreotide	PUDHBTGHUJUUFI-SCTWWAJVSA-N	C0016978	Gallbladder neoplasm	0.72
Flunisolide	XSFJVAJPIHIPKU-XWCQMRHXSA-N	C0017601	Glaucoma	0.72
Amlodipine	HTIQEAQVCYTUBX-UHFFFAOYSA-N	C0018801	Heart failure	0.72
Benazepril	XPCFTKFZXHTYIP-PMACEKPBSA-N	C0018801	Heart failure	0.72
Pitavastatin	VGYFMXBACGZSIL-MCBHFWOFSA-N	C0018801	Heart failure	0.72
Simvastatin	RYMZZMVNJRMUDD-HGQWONQESA-N	C0019693	Hiv infections	0.72
Clobetasol	FCSHDIVRCWTZOX-DVTGEIKXSA-N	C0019693	Hiv infections	0.72
Mesalamine	KBOPZPXVLCULAV-UHFFFAOYSA-N	C0021655	Insulin resistance	0.72
Fluticasone furoate	XTULMSXFIHGYFS-VLSRWLAYSA-N	C0023453	L2 acute lymphoblastic leukemia	0.72
Propranolol	AQHHHDLHHXJYJD-UHFFFAOYSA-N	C0684249	Lung cancer	0.72
Daunorubicin	STQGQHZAVUOBTE-VGBVRHCVSA-N	C0684249	Lung cancer	0.72
Clobetasol	FCSHDIVRCWTZOX-DVTGEIKXSA-N	C0024115	Lung diseases	0.72
Leuprolide acetate	RGLRXNKKBLIBQS-XNHQSDQCSA-N	C0024299	Lymphoma	0.72
Nortriptyline	PHVGLTMQBUFIQQ-UHFFFAOYSA-N	C1269683	Major depressive disorder	0.72
Diflunisal	HUPFGZXOMWLGNK-UHFFFAOYSA-N	C0524620	Metabolic syndrome	0.72
Vinblastine sulfate	KDQAABAKXDWYSZ-PNYVAJAMSA-N	C0026764	Multiple myeloma	0.72
Clofarabine	WDDPHFBMKLOVOX-AYQXTPAHSA-N	C0026769	Multiple sclerosis	0.72
Dextromethorphan	MKXZASYAUGDDCJ-NJAFHUGGSA-N	C0027092	Myopia	0.72
Naltrexone	DQCKKXVULJGBQN-XFWGSAIBSA-N	C0030193	Pain	0.72
Naloxone	UZHSEJADLWPNLE-GRGSLBFTSA-N	C0030193	Pain	0.72
Desvenlafaxine	KYYIDSXMWOZKMP-UHFFFAOYSA-N	C0030567	Parkinson disease	0.72
Conivaptan	IKENVDNFQMCRTR-UHFFFAOYSA-N	C0022680	Polycystic kidney diseases	0.72
Progesterone	RJKFOVLPORLFTN-LEKSSAKUSA-N	C0948896	Primary hypogonadism	0.72
Benazepril	XPCFTKFZXHTYIP-PMACEKPBSA-N	C0033687	Proteinuria	0.72
Morphine sulfate	USAHOPJHPJHUNS-IFCNUISUSA-N	C0033774	Pruritus	0.72
Pimecrolimus	KASDHRXLYQOAKZ-XDSKOBMDSA-N	C0003873	Rheumatoid arthritis	0.72
Cariprazine	KPWSJANDNDDRMB-QAQDUYKDSA-N	C0036337	Schizoaffective disorder	0.72
Loxapine	XJGVXQDUIWGIRW-UHFFFAOYSA-N	C0036337	Schizoaffective disorder	0.72
Fluticasone furoate	XTULMSXFIHGYFS-VLSRWLAYSA-N	C3463824	Secondary progressive multiple sclerosis	0.72
Dasotraline	SRPXSILJHWNFMK-MEDUHNTESA-N	C0588008	Severe depression	0.72
Midazolam	DDLIGBOFAVUZHB-UHFFFAOYSA-N	C0021603	Sleep initiation and maintenance disorders	0.72
Nandrolone	NPAGDVCDWIYMMC-IZPLOLCNSA-N	C0729353	Subfertility	0.72
Nandrolone	NPAGDVCDWIYMMC-IZPLOLCNSA-N	C0040053	Thrombosis	0.72
Fenretinide	AKJHMTWEGVYYSE-FXILSDISSA-N	C0702166	Acne	0.71
Cabazitaxel	BMQGVNUXMIRLCK-OAGWZNDDSA-N	C0152013	Adenocarcinoma of lung	0.71
Escitalopram oxalate	KTGRHKOEFSJQNS-BDQAORGHSA-N	C3887612	Agitation	0.71
Hydromorphone	WVLOADHCBXTIJK-YNHQPCIGSA-N	C0236664	Alcohol-related disorders	0.71
Finasteride	DBEPLOCGEIEOCV-WSBQPABSSA-N	C0002170	Alopecia	0.71
Iloperidone	XMXHEBAFVSFQEX-UHFFFAOYSA-N	C0750901	Alzheimer disease	0.71
Fluticasone furoate	XTULMSXFIHGYFS-VLSRWLAYSA-N	C0002871	Anemia	0.71
Ipratropium bromide	LHLMOSXCXGLMMN-WDTICOSOSA-M	C0003081	Anisometropia	0.71
Dexlansoprazole	MJIHNNLFOKEZEW-RUZDIDTESA-N	C0004096	Asthma	0.71
Diflunisal	HUPFGZXOMWLGNK-UHFFFAOYSA-N	C0004153	Atherosclerosis	0.71
Moxonidine	WPNJAUFVNXKLIM-UHFFFAOYSA-N	C1263846	Attention deficit hyperactivity disorder	0.71
Iloperidone	XMXHEBAFVSFQEX-UHFFFAOYSA-N	C0005586	Bipolar disorder	0.71
Nandrolone	NPAGDVCDWIYMMC-IZPLOLCNSA-N	C0005940	Bone diseases	0.71
Tretinoin	SHGAZHPCJJPHSC-YCNIQYBTSA-N	C0858252	Breast adenocarcinoma	0.71
Daunorubicin	STQGQHZAVUOBTE-VGBVRHCVSA-N	C0858252	Breast adenocarcinoma	0.71
Cabazitaxel	BMQGVNUXMIRLCK-OAGWZNDDSA-N	C0858252	Breast adenocarcinoma	0.71
Lovastatin	PCZOHLXUXFIOCF-BXMDZJJMSA-N	C0007570	Celiac disease	0.71
Dexlansoprazole	MJIHNNLFOKEZEW-RUZDIDTESA-N	C0008031	Chest pain	0.71
Lovastatin	PCZOHLXUXFIOCF-BXMDZJJMSA-N	C0008370	Cholestasis	0.71
Benazepril	XPCFTKFZXHTYIP-PMACEKPBSA-N	C0264716	Chronic heart failure	0.71
Chlorothiazide	JBMKAUGHUNFTOL-UHFFFAOYSA-N	C1561643	Chronic kidney diseases	0.71
Cariprazine	KPWSJANDNDDRMB-QAQDUYKDSA-N	C0008701	Chronic motor or vocal tic disorder	0.71
Triamcinolone acetonide	YNDXUCZADRHECN-JNQJZLCISA-N	C0149521	Chronic pancreatitis	0.71
Caffeine	RYYVLZVUVIJVGH-UHFFFAOYSA-N	C1623038	Cirrhosis	0.71
Cabergoline	KORNTPPJEAJQIU-KJXAQDMKSA-N	C0236736	Cocaine-related disorders	0.71
Naloxone	UZHSEJADLWPNLE-GRGSLBFTSA-N	C0236736	Cocaine-related disorders	0.71
Fluticasone furoate	XTULMSXFIHGYFS-VLSRWLAYSA-N	C0009402	Colorectal carcinoma	0.71
Imipramine	BCGWQEUPMDMJNV-UHFFFAOYSA-N	C0009806	Constipation	0.71
Lovastatin	PCZOHLXUXFIOCF-BXMDZJJMSA-N	C0010068	Coronary heart disease	0.71
Pomalidomide	UVSMNLNDYGZFPF-UHFFFAOYSA-N	C0010200	Coughing	0.71
Lovastatin	PCZOHLXUXFIOCF-BXMDZJJMSA-N	C0011884	Diabetic retinopathy	0.71
Lovastatin	PCZOHLXUXFIOCF-BXMDZJJMSA-N	C0242339	Dyslipidemias	0.71
Estazolam	CDCHDCWJMGXXRH-UHFFFAOYSA-N	C0014544	Epilepsy	0.71
Fluticasone	MGNNYOODZCAHBA-GQKYHHCASA-N	C0015672	Fatigue	0.71
Flunisolide	XSFJVAJPIHIPKU-XWCQMRHXSA-N	C0016059	Fibrosis	0.71
Flunisolide	XSFJVAJPIHIPKU-XWCQMRHXSA-N	C0017168	Gastroesophageal reflux disease	0.71
Difluprednate	WYQPLTPSGFELIB-JTQPXKBDSA-N	C0017601	Glaucoma	0.71
Tezosentan	TUYWTLTWNJOZNY-UHFFFAOYSA-N	C0018816	Heart septal defects	0.71
Naloxone	UZHSEJADLWPNLE-GRGSLBFTSA-N	C0019693	Hiv infections	0.71
Triamcinolone	GFNANZIMVAIWHM-OBYCQNJPSA-N	C0020192	Hyaline membrane disease	0.71
Pemetrexed	WBXPDJSOTKVWSJ-CYBMUJFWSA-N	C0020217	Hydatidiform mole	0.71
Nandrolone	NPAGDVCDWIYMMC-IZPLOLCNSA-N	C0020443	Hypercholesterolemia	0.71
Lovastatin	PCZOHLXUXFIOCF-BXMDZJJMSA-N	C0020557	Hypertriglyceridemia	0.71
Nandrolone	NPAGDVCDWIYMMC-IZPLOLCNSA-N	C0020619	Hypogonadism	0.71
Metoprolol	IUBSYMUCCVWXPE-UHFFFAOYSA-N	C4317089	Infantile hemangioma	0.71
Budesonide	VOVIALXJUBGFJZ-KWVAZRHASA-N	C0021368	Inflammation	0.71
Rimexolone	QTTRZHGPGKRAFB-OOKHYKNYSA-N	C0021368	Inflammation	0.71
Mesalamine	KBOPZPXVLCULAV-UHFFFAOYSA-N	C0021368	Inflammation	0.71
Prednisone	XOFYZVNMUHMLCC-ZPOLXVRWSA-N	C0021368	Inflammation	0.71
Triamcinolone	GFNANZIMVAIWHM-OBYCQNJPSA-N	C0021368	Inflammation	0.71
Fluticasone furoate	XTULMSXFIHGYFS-VLSRWLAYSA-N	C0019294	Inguinal hernia	0.71
Desvenlafaxine	KYYIDSXMWOZKMP-UHFFFAOYSA-N	C0033139	Insomnia	0.71
Fluticasone furoate	XTULMSXFIHGYFS-VLSRWLAYSA-N	C0023418	Leukemia	0.71
Lovastatin	PCZOHLXUXFIOCF-BXMDZJJMSA-N	C0023890	Liver cirrhosis	0.71
Caffeine	RYYVLZVUVIJVGH-UHFFFAOYSA-N	C0023895	Liver diseases	0.71
Fluticasone furoate	XTULMSXFIHGYFS-VLSRWLAYSA-N	C0684249	Lung cancer	0.71
Simvastatin	RYMZZMVNJRMUDD-HGQWONQESA-N	C0684249	Lung cancer	0.71
Fludarabine	HBUBKKRHXORPQB-FJFJXFQQSA-N	C0024299	Lymphoma	0.71
Cabazitaxel	BMQGVNUXMIRLCK-OAGWZNDDSA-N	C0006142	Malignant neoplasm of breast	0.71
Hydrocodone	LLPOLZWFYMWNKH-CMKMFDCUSA-N	C0011570	Mental depression	0.71
Methotrexate	FBOZXECLQNJBKD-ZDUSSCGKSA-N	C0025500	Mesothelioma	0.71
Glucagon	MASNOZXLGMXCHN-ZLPAWPGGSA-N	C0524620	Metabolic syndrome	0.71
Flunisolide	XSFJVAJPIHIPKU-XWCQMRHXSA-N	C1850808	Miyoshi myopathy	0.71
Fluticasone furoate	XTULMSXFIHGYFS-VLSRWLAYSA-N	C0026764	Multiple myeloma	0.71
Daunorubicin	STQGQHZAVUOBTE-VGBVRHCVSA-N	C0026764	Multiple myeloma	0.71
Hydrocodone	LLPOLZWFYMWNKH-CMKMFDCUSA-N	C0026769	Multiple sclerosis	0.71
Binodenoson	XJFMHMFFBSOEPR-DNZQAUTHSA-N	C0027051	Myocardial infarction	0.71
Triamcinolone acetonide	YNDXUCZADRHECN-JNQJZLCISA-N	C0027430	Nasal polyps	0.71
Mometasone	QLIIKPVHVRXHRI-CXSFZGCWSA-N	C0027430	Nasal polyps	0.71
Pentoxifylline	BYPFEZZEUUWMEJ-UHFFFAOYSA-N	C0028754	Obesity	0.71
Naloxone	UZHSEJADLWPNLE-GRGSLBFTSA-N	C0409959	Osteoarthritis knee pain	0.71
Budesonide	VOVIALXJUBGFJZ-KWVAZRHASA-N	C0029882	Otitis media	0.71
Flunisolide	XSFJVAJPIHIPKU-XWCQMRHXSA-N	C0029882	Otitis media	0.71
Cabazitaxel	BMQGVNUXMIRLCK-OAGWZNDDSA-N	C0029925	Ovarian carcinoma	0.71
Lovastatin	PCZOHLXUXFIOCF-BXMDZJJMSA-N	C0032460	Polycystic ovary syndrome	0.71
Cariprazine	KPWSJANDNDDRMB-QAQDUYKDSA-N	C0033975	Psychotic disorders	0.71
Prochlorperazine	WIKYUJGCLQQFNW-UHFFFAOYSA-N	C0036341	Schizophrenia	0.71
Tezosentan	TUYWTLTWNJOZNY-UHFFFAOYSA-N	C0011644	Scleroderma	0.71
Codeine	OROGSEYTTFOCAN-DNJOTXNNSA-N	C0036439	Scoliosis	0.71
Pomalidomide	UVSMNLNDYGZFPF-UHFFFAOYSA-N	C3463824	Secondary progressive multiple sclerosis	0.71
Moxifloxacin	FABPRXSRWADJSP-MEDUHNTESA-N	C0243026	Sepsis	0.71
Diazepam	AAOVKJBEBIDNHE-UHFFFAOYSA-N	C0021603	Sleep initiation and maintenance disorders	0.71
Afatinib	ULXXDDBFHOBEHA-CWDCEQMOSA-N	C1168401	Squamous cell carcinoma of the head and neck	0.71
Testosterone undecanoate	UDSFVOAUHKGBEK-CNQKSJKFSA-N	C0729353	Subfertility	0.71
Cariprazine	KPWSJANDNDDRMB-QAQDUYKDSA-N	C0040188	Tic disorder	0.71
Dienogest	AZFLJNIPTRTECV-FUMNGEBKSA-N	C0042133	Uterine fibroids	0.71
Fluticasone furoate	XTULMSXFIHGYFS-VLSRWLAYSA-N	C0023462	Acute megakaryocytic leukemias	0.7
Fluticasone	MGNNYOODZCAHBA-GQKYHHCASA-N	C0023479	Acute myelomonocytic leukemia	0.7
Vandetanib	UHTHHESEBZOYNR-UHFFFAOYSA-N	C0152013	Adenocarcinoma of lung	0.7
Afatinib	ULXXDDBFHOBEHA-CWDCEQMOSA-N	C0152013	Adenocarcinoma of lung	0.7
Cediranib	XXJWYDDUDKYVKI-UHFFFAOYSA-N	C0279607	Adult hepatocellular carcinoma	0.7
Oxycodone	BRUQQQPBMZOVGD-XFKAJCMBSA-N	C3887612	Agitation	0.7
Hydrocodone	LLPOLZWFYMWNKH-CMKMFDCUSA-N	C0236664	Alcohol-related disorders	0.7
Fluticasone furoate	XTULMSXFIHGYFS-VLSRWLAYSA-N	C0002726	Amyloidosis	0.7
Mometasone	QLIIKPVHVRXHRI-CXSFZGCWSA-N	C0002871	Anemia	0.7
Fluoxetine	RTHCYVBBDHJXIQ-UHFFFAOYSA-N	C0376280	Anxiety states	0.7
Dexlansoprazole	MJIHNNLFOKEZEW-RUZDIDTESA-N	C0003864	Arthritis	0.7
Brexpiprazole	ZKIAIYBUSXZPLP-UHFFFAOYSA-N	C0270496	Bipolar disorder schizophrenia	0.7
Vincristine	OGWKCGZFUXNPDA-XQKSVPLYSA-N	C0005695	Bladder neoplasm	0.7
Medroxyprogesterone acetate	PSGAAPLEWMOORI-PEINSRQWSA-N	C0006625	Cachexia	0.7
Mometasone	QLIIKPVHVRXHRI-CXSFZGCWSA-N	C0007286	Carpal tunnel syndrome	0.7
Leuprolide	GFIJNRVAKGFPGQ-LIJARHBVSA-N	C0342543	Central precocious puberty	0.7
Desipramine	HCYAFALTSJYZDH-UHFFFAOYSA-N	C0008031	Chest pain	0.7
Ciprofloxacin	MYSWGUAQZAJSOK-UHFFFAOYSA-N	C0008677	Chronic bronchitis	0.7
Candesartan	HTQMVQVXFRQIKW-UHFFFAOYSA-N	C1561643	Chronic kidney diseases	0.7
Lovastatin	PCZOHLXUXFIOCF-BXMDZJJMSA-N	C1623038	Cirrhosis	0.7
Oxycodone	BRUQQQPBMZOVGD-XFKAJCMBSA-N	C0497327	Dementia	0.7
Pantoprazole	IQPSEEYGBUAQFF-UHFFFAOYSA-N	C0013295	Duodenal ulcer	0.7
Acitretin	IHUNBGSDBOWDMA-AQFIFDHZSA-N	C0013595	Eczema	0.7
Leuprolide acetate	RGLRXNKKBLIBQS-XNHQSDQCSA-N	C0014175	Endometriosis	0.7
Estazolam	CDCHDCWJMGXXRH-UHFFFAOYSA-N	C0085580	Essential hypertension	0.7
Mometasone	QLIIKPVHVRXHRI-CXSFZGCWSA-N	C0017168	Gastroesophageal reflux disease	0.7
Dexlansoprazole	MJIHNNLFOKEZEW-RUZDIDTESA-N	C0017178	Gastrointestinal diseases	0.7
Brivaracetam	MSYKRHVOOPPJKU-BDAKNGLRSA-N	C0311334	Generalized convulsive epilepsy	0.7
Docetaxel	ZDZOTLJHXYCWBA-VCVYQWHSSA-N	C0017416	Genital neoplasms	0.7
Valsartan	ACWBQPMHZXGDFX-QFIPXVFZSA-N	C0019196	Hepatitis c	0.7
Fluticasone furoate	XTULMSXFIHGYFS-VLSRWLAYSA-N	C0019693	Hiv infections	0.7
Hydromorphone	WVLOADHCBXTIJK-YNHQPCIGSA-N	C0019693	Hiv infections	0.7
Lovastatin	PCZOHLXUXFIOCF-BXMDZJJMSA-N	C0020443	Hypercholesterolemia	0.7
Valsartan	ACWBQPMHZXGDFX-QFIPXVFZSA-N	C0020473	Hyperlipidemia	0.7
Lovastatin	PCZOHLXUXFIOCF-BXMDZJJMSA-N	C0020473	Hyperlipidemia	0.7
Nortriptyline	PHVGLTMQBUFIQQ-UHFFFAOYSA-N	C0282488	Interstitial cystitis	0.7
Pitavastatin	VGYFMXBACGZSIL-MCBHFWOFSA-N	C0022658	Kidney diseases	0.7
Valsartan	ACWBQPMHZXGDFX-QFIPXVFZSA-N	C0035078	Kidney failure	0.7
Afatinib	ULXXDDBFHOBEHA-CWDCEQMOSA-N	C0345958	Large cell lung cancer	0.7
Cabazitaxel	BMQGVNUXMIRLCK-OAGWZNDDSA-N	C0345958	Large cell lung cancer	0.7
Vincristine sulfate	AQTQHPDCURKLKT-JKDPCDLQSA-N	C0025202	Melanoma	0.7
Nortriptyline	PHVGLTMQBUFIQQ-UHFFFAOYSA-N	C0011570	Mental depression	0.7
Clevidipine	KPBZROQVTHLCDU-UHFFFAOYSA-N	C0524620	Metabolic syndrome	0.7
Zolmitriptan	ULSDMUVEXKOYBU-ZDUSSCGKSA-N	C0149931	Migraine disorders	0.7
Rizatriptan	ULFRLSNUDGIQQP-UHFFFAOYSA-N	C0149931	Migraine disorders	0.7
Triamcinolone acetonide	YNDXUCZADRHECN-JNQJZLCISA-N	C1850808	Miyoshi myopathy	0.7
Olanzapine	KVWDHTXUZHCGIO-UHFFFAOYSA-N	C0525045	Mood disorders	0.7
Mometasone	QLIIKPVHVRXHRI-CXSFZGCWSA-N	C0026764	Multiple myeloma	0.7
Regadenoson	LZPZPHGJDAGEJZ-AKAIJSEGSA-N	C0027051	Myocardial infarction	0.7
Metoprolol	IUBSYMUCCVWXPE-UHFFFAOYSA-N	C0151744	Myocardial ischemia	0.7
Fluticasone furoate	XTULMSXFIHGYFS-VLSRWLAYSA-N	C0027497	Nausea	0.7
Cabazitaxel	BMQGVNUXMIRLCK-OAGWZNDDSA-N	C0007131	Non-small cell lung carcinoma	0.7
Oxycodone	BRUQQQPBMZOVGD-XFKAJCMBSA-N	C0028754	Obesity	0.7
Dasotraline	SRPXSILJHWNFMK-MEDUHNTESA-N	C0028768	Obsessive-compulsive disorder	0.7
Hydrocodone	LLPOLZWFYMWNKH-CMKMFDCUSA-N	C0409959	Osteoarthritis knee pain	0.7
Fluorometholone	FAOZLTXFLGPHNG-KNAQIMQKSA-N	C0029882	Otitis media	0.7
Fluticasone furoate	XTULMSXFIHGYFS-VLSRWLAYSA-N	C0029925	Ovarian carcinoma	0.7
Daunorubicin	STQGQHZAVUOBTE-VGBVRHCVSA-N	C0029925	Ovarian carcinoma	0.7
Pentoxifylline	BYPFEZZEUUWMEJ-UHFFFAOYSA-N	C0030193	Pain	0.7
Fesoterodine	DCCSDBARQIPTGU-HSZRJFAPSA-N	C0030193	Pain	0.7
Nitrazepam	KJONHKAYOJNZEC-UHFFFAOYSA-N	C0030319	Panic disorder	0.7
Lovastatin	PCZOHLXUXFIOCF-BXMDZJJMSA-N	C1704436	Peripheral arterial diseases	0.7
Docetaxel	ZDZOTLJHXYCWBA-VCVYQWHSSA-N	C0346990	Peritoneal cavity cancer	0.7
Tretinoin	SHGAZHPCJJPHSC-YCNIQYBTSA-N	C0033860	Psoriasis	0.7
Beclomethasone	NBMKJKDGKREAPL-DVTGEIKXSA-N	C0033860	Psoriasis	0.7
Vardenafil	SECKRCOLJRRGGV-UHFFFAOYSA-N	C2973725	Pulmonary arterial hypertension	0.7
Valsartan	ACWBQPMHZXGDFX-QFIPXVFZSA-N	C0020542	Pulmonary hypertension	0.7
Fluticasone	MGNNYOODZCAHBA-GQKYHHCASA-N	C0002894	Refractory anaemia with excess blasts	0.7
Fluticasone	MGNNYOODZCAHBA-GQKYHHCASA-N	C1264195	Refractory anemia with ringed sideroblasts	0.7
Doxorubicin hydrochloride	MWWSFMDVAYGXBV-RUELKSSGSA-N	C1264195	Refractory anemia with ringed sideroblasts	0.7
Fluticasone	MGNNYOODZCAHBA-GQKYHHCASA-N	C0002893	Refractory anemias	0.7
Pitavastatin	VGYFMXBACGZSIL-MCBHFWOFSA-N	C0003873	Rheumatoid arthritis	0.7
Lurasidone	PQXKDMSYBGKCJA-CVTJIBDQSA-N	C0036337	Schizoaffective disorder	0.7
Hydrocodone	LLPOLZWFYMWNKH-CMKMFDCUSA-N	C0036341	Schizophrenia	0.7
Vardenafil	SECKRCOLJRRGGV-UHFFFAOYSA-N	C0011644	Scleroderma	0.7
Mometasone	QLIIKPVHVRXHRI-CXSFZGCWSA-N	C3463824	Secondary progressive multiple sclerosis	0.7
Doxorubicin hydrochloride	MWWSFMDVAYGXBV-RUELKSSGSA-N	C3463824	Secondary progressive multiple sclerosis	0.7
Lormetazepam	FJIKWRGCXUCUIG-UHFFFAOYSA-N	C0036572	Seizures	0.7
Goserelin	BLCLNMBMMGCOAS-URPVMXJPSA-N	C0851578	Sleep disorders	0.7
Clobazam	CXOXHMZGEKVPMT-UHFFFAOYSA-N	C0021603	Sleep initiation and maintenance disorders	0.7
Testosterone undecanoate	UDSFVOAUHKGBEK-CNQKSJKFSA-N	C0040053	Thrombosis	0.7
Pimecrolimus	KASDHRXLYQOAKZ-XDSKOBMDSA-N	C0009324	Ulcerative colitis	0.7
Quetiapine	URKOMYMAXPYINW-UHFFFAOYSA-N	C0042109	Urticaria	0.7
Desvenlafaxine	KYYIDSXMWOZKMP-UHFFFAOYSA-N	C0001418	Adenocarcinoma	0.69
Triamcinolone	GFNANZIMVAIWHM-OBYCQNJPSA-N	C0003868	Arthritis gouty	0.69
Binodenoson	XJFMHMFFBSOEPR-DNZQAUTHSA-N	C0004153	Atherosclerosis	0.69
Regadenoson	LZPZPHGJDAGEJZ-AKAIJSEGSA-N	C0004153	Atherosclerosis	0.69
Ziprasidone	MVWVFYHBGMAFLY-UHFFFAOYSA-N	C0004352	Autistic disorder	0.69
Ofloxacin	GSDSWSVVBLHKDQ-UHFFFAOYSA-N	C0004610	Bacteremia	0.69
Brivanib alaninate	LTEJRLHKIYCEOX-OCCSQVGLSA-N	C0005426	Biliary tract neoplasm	0.69
Cariprazine	KPWSJANDNDDRMB-QAQDUYKDSA-N	C0005586	Bipolar disorder	0.69
Loxapine	XJGVXQDUIWGIRW-UHFFFAOYSA-N	C0005586	Bipolar disorder	0.69
Cariprazine	KPWSJANDNDDRMB-QAQDUYKDSA-N	C0270496	Bipolar disorder schizophrenia	0.69
Iloperidone	XMXHEBAFVSFQEX-UHFFFAOYSA-N	C0853193	Bipolar i disorder	0.69
Clozapine	QZUDBNBUXVUHMW-UHFFFAOYSA-N	C0853193	Bipolar i disorder	0.69
Mometasone	QLIIKPVHVRXHRI-CXSFZGCWSA-N	C0858252	Breast adenocarcinoma	0.69
Lidocaine	NNJVILVZKWQKPM-UHFFFAOYSA-N	C0858252	Breast adenocarcinoma	0.69
Sufentanil	GGCSSNBKKAUURC-UHFFFAOYSA-N	C0858252	Breast adenocarcinoma	0.69
Clobetasol	FCSHDIVRCWTZOX-DVTGEIKXSA-N	C0006287	Bronchopulmonary dysplasia	0.69
Gefitinib	XGALLCVXEZPNRQ-UHFFFAOYSA-N	C0007097	Carcinoma	0.69
Lovastatin	PCZOHLXUXFIOCF-BXMDZJJMSA-N	C1561643	Chronic kidney diseases	0.69
Clevidipine	KPBZROQVTHLCDU-UHFFFAOYSA-N	C1561643	Chronic kidney diseases	0.69
Clofarabine	WDDPHFBMKLOVOX-AYQXTPAHSA-N	C0023434	Chronic lymphocytic leukemia	0.69
Hydromorphone	WVLOADHCBXTIJK-YNHQPCIGSA-N	C0600427	Cocaine dependence	0.69
Pentoxifylline	BYPFEZZEUUWMEJ-UHFFFAOYSA-N	C0236736	Cocaine-related disorders	0.69
Atorvastatin	XUKUURHRXDUEBC-KAYWLYCHSA-N	C0751635	Common carotid artery stenosis	0.69
Glucagon	MASNOZXLGMXCHN-ZLPAWPGGSA-N	C1956346	Coronary artery disease	0.69
Erythromycin	ULGZDMOVFRHVEP-RWJQBGPGSA-N	C0011991	Diarrhea	0.69
Ramipril	HDACQVRGBOVJII-JBDAPHQKSA-N	C0553980	Endomyocardial fibrosis	0.69
Testosterone undecanoate	UDSFVOAUHKGBEK-CNQKSJKFSA-N	C0242350	Erectile dysfunction	0.69
Morphine sulfate	USAHOPJHPJHUNS-IFCNUISUSA-N	C0016995	Gambling	0.69
Enalapril	GBXSMTUPTTWBMN-XIRDDKMYSA-N	C0017658	Glomerulonephritis	0.69
Cabazitaxel	BMQGVNUXMIRLCK-OAGWZNDDSA-N	C3887461	Head and neck carcinoma	0.69
Nilvadipine	FAIIFDPAEUKBEP-UHFFFAOYSA-N	C0018799	Heart diseases	0.69
Prazosin	IENZQIKPVFGBNW-UHFFFAOYSA-N	C0018799	Heart diseases	0.69
Binodenoson	XJFMHMFFBSOEPR-DNZQAUTHSA-N	C0018799	Heart diseases	0.69
Erythromycin	ULGZDMOVFRHVEP-RWJQBGPGSA-N	C0018799	Heart diseases	0.69
Losartan	PSIFNNKUMBGKDQ-UHFFFAOYSA-N	C0018801	Heart failure	0.69
Nifedipine	HYIMSNHJOBLJNT-UHFFFAOYSA-N	C0018801	Heart failure	0.69
Chlorpromazine	ZPEIMTDSQAKGNT-UHFFFAOYSA-N	C0018801	Heart failure	0.69
Enalaprilat	LZFZMUMEGBBDTC-QEJZJMRPSA-N	C1135196	Heart failure diastolic	0.69
Somatostatin	NHXLMOGPVYXJNR-ATOGVRKGSA-N	C0019209	Hepatomegaly	0.69
Mometasone	QLIIKPVHVRXHRI-CXSFZGCWSA-N	C0019693	Hiv infections	0.69
Triamcinolone acetonide	YNDXUCZADRHECN-JNQJZLCISA-N	C0020192	Hyaline membrane disease	0.69
Testosterone undecanoate	UDSFVOAUHKGBEK-CNQKSJKFSA-N	C0020443	Hypercholesterolemia	0.69
Nandrolone	NPAGDVCDWIYMMC-IZPLOLCNSA-N	C0020594	Hypoactive sexual desire disorder	0.69
Cholecalciferol	QYSXJUFSXHHAJI-YRZJJWOYSA-N	C0085682	Hypophosphatemia	0.69
Caffeine	RYYVLZVUVIJVGH-UHFFFAOYSA-N	C0021053	Immune system diseases	0.69
Enalapril	GBXSMTUPTTWBMN-XIRDDKMYSA-N	C0271650	Impaired glucose tolerance	0.69
Caffeine	RYYVLZVUVIJVGH-UHFFFAOYSA-N	C0035078	Kidney failure	0.69
Clobetasol	FCSHDIVRCWTZOX-DVTGEIKXSA-N	C0023453	L2 acute lymphoblastic leukemia	0.69
Vandetanib	UHTHHESEBZOYNR-UHFFFAOYSA-N	C0345958	Large cell lung cancer	0.69
Idarubicin	XDXDZDZNSLXDNA-TZNDIEGXSA-N	C0684249	Lung cancer	0.69
Cladribine	PTOAARAWEBMLNO-KVQBGUIXSA-N	C0024299	Lymphoma	0.69
Goserelin	BLCLNMBMMGCOAS-URPVMXJPSA-N	C0024299	Lymphoma	0.69
Imipramine	BCGWQEUPMDMJNV-UHFFFAOYSA-N	C1269683	Major depressive disorder	0.69
Sirolimus	QFJCIRLUMZQUOT-HPLJOQBZSA-N	C0024586	Malignant carcinoid syndrome	0.69
Vinorelbine	GBABOYUKABKIAF-IELIFDKJSA-N	C0025202	Melanoma	0.69
Morphine sulfate	USAHOPJHPJHUNS-IFCNUISUSA-N	C0011570	Mental depression	0.69
Nortriptyline	PHVGLTMQBUFIQQ-UHFFFAOYSA-N	C0338480	Migraine	0.69
Difluprednate	WYQPLTPSGFELIB-JTQPXKBDSA-N	C1850808	Miyoshi myopathy	0.69
Fluticasone	MGNNYOODZCAHBA-GQKYHHCASA-N	C0026764	Multiple myeloma	0.69
Morphine sulfate	USAHOPJHPJHUNS-IFCNUISUSA-N	C0026769	Multiple sclerosis	0.69
Leflunomide	VHOGYURTWQBHIL-UHFFFAOYSA-N	C0026769	Multiple sclerosis	0.69
Enalaprilat	LZFZMUMEGBBDTC-QEJZJMRPSA-N	C0036529	Myocardial diseases	0.69
Clevidipine	KPBZROQVTHLCDU-UHFFFAOYSA-N	C0027051	Myocardial infarction	0.69
Nilvadipine	FAIIFDPAEUKBEP-UHFFFAOYSA-N	C0151744	Myocardial ischemia	0.69
Pimecrolimus	KASDHRXLYQOAKZ-XDSKOBMDSA-N	C0027726	Nephrotic syndrome	0.69
Morphine sulfate	USAHOPJHPJHUNS-IFCNUISUSA-N	C0409959	Osteoarthritis knee pain	0.69
Diclofenac sodium	KPHWPUGNDIVLNH-UHFFFAOYSA-M	C0409959	Osteoarthritis knee pain	0.69
Daunorubicin hydrochloride	GUGHGUXZJWAIAS-QQYBVWGSSA-N	C0029925	Ovarian carcinoma	0.69
Codeine	OROGSEYTTFOCAN-DNJOTXNNSA-N	C0030193	Pain	0.69
Hydrocortisone	JYGXADMDTFJGBT-VWUMJDOOSA-N	C0035457	Perennial allergic rhinitis	0.69
Buserelin	CUWODFFVMXJOKD-UVLQAERKSA-N	C0032460	Polycystic ovary syndrome	0.69
Methylprednisolone	VHRSUDSXCMQTMA-PJHHCJLFSA-N	C0033860	Psoriasis	0.69
Lurasidone	PQXKDMSYBGKCJA-CVTJIBDQSA-N	C0033975	Psychotic disorders	0.69
Valsartan	ACWBQPMHZXGDFX-QFIPXVFZSA-N	C0034069	Pulmonary fibrosis	0.69
Beclomethasone	NBMKJKDGKREAPL-DVTGEIKXSA-N	C0002894	Refractory anaemia with excess blasts	0.69
Doxorubicin hydrochloride	MWWSFMDVAYGXBV-RUELKSSGSA-N	C0002893	Refractory anemias	0.69
Mometasone	QLIIKPVHVRXHRI-CXSFZGCWSA-N	C0852283	Respiratory distress syndrome	0.69
Clobetasol	FCSHDIVRCWTZOX-DVTGEIKXSA-N	C0852283	Respiratory distress syndrome	0.69
Tramadol	TVYLLZQTGLZFBW-UHFFFAOYSA-N	C0036341	Schizophrenia	0.69
Loxapine	XJGVXQDUIWGIRW-UHFFFAOYSA-N	C0036341	Schizophrenia	0.69
Fenretinide	AKJHMTWEGVYYSE-FXILSDISSA-N	C3463824	Secondary progressive multiple sclerosis	0.69
Vandetanib	UHTHHESEBZOYNR-UHFFFAOYSA-N	C1168401	Squamous cell carcinoma of the head and neck	0.69
Naloxone	UZHSEJADLWPNLE-GRGSLBFTSA-N	C0236969	Substance-related disorders	0.69
Fluticasone furoate	XTULMSXFIHGYFS-VLSRWLAYSA-N	C0040128	Thyroid diseases	0.69
Fluticasone furoate	XTULMSXFIHGYFS-VLSRWLAYSA-N	C0042963	Vomiting	0.69
Doxorubicin hydrochloride	MWWSFMDVAYGXBV-RUELKSSGSA-N	C0023437	Acute basophilic leukemia	0.68
Cladribine	PTOAARAWEBMLNO-KVQBGUIXSA-N	C0023479	Acute myelomonocytic leukemia	0.68
Erythromycin	ULGZDMOVFRHVEP-RWJQBGPGSA-N	C0031106	Aggressive periodontitis	0.68
Cabazitaxel	BMQGVNUXMIRLCK-OAGWZNDDSA-N	C0276535	Aids with kaposi's sarcoma	0.68
Cariprazine	KPWSJANDNDDRMB-QAQDUYKDSA-N	C0750901	Alzheimer disease	0.68
Lovastatin	PCZOHLXUXFIOCF-BXMDZJJMSA-N	C0750901	Alzheimer disease	0.68
Fluticasone	MGNNYOODZCAHBA-GQKYHHCASA-N	C0002871	Anemia	0.68
Codeine	OROGSEYTTFOCAN-DNJOTXNNSA-N	C0003862	Arthralgia	0.68
Morphine	BQJCRHHNABKAKU-KBQPJGBKSA-N	C0003862	Arthralgia	0.68
Mirabegron	PBAPPPCECJKMCM-IBGZPJMESA-N	C0004096	Asthma	0.68
Sirolimus	QFJCIRLUMZQUOT-HPLJOQBZSA-N	C0011615	Atopic dermatitis	0.68
Propranolol	AQHHHDLHHXJYJD-UHFFFAOYSA-N	C0005283	Beta thalassemia	0.68
Rebimastat	GTXSRFUZSLTDFX-HRCADAONSA-N	C0858252	Breast adenocarcinoma	0.68
Vandetanib	UHTHHESEBZOYNR-UHFFFAOYSA-N	C0858252	Breast adenocarcinoma	0.68
Estazolam	CDCHDCWJMGXXRH-UHFFFAOYSA-N	C0858252	Breast adenocarcinoma	0.68
Salagen	QCHFTSOMWOSFHM-PSASIEDQSA-N	C0858252	Breast adenocarcinoma	0.68
Cabazitaxel	BMQGVNUXMIRLCK-OAGWZNDDSA-N	C0007097	Carcinoma	0.68
Prazosin	IENZQIKPVFGBNW-UHFFFAOYSA-N	C0007222	Cardiovascular diseases	0.68
Atorvastatin	XUKUURHRXDUEBC-KAYWLYCHSA-N	C0007222	Cardiovascular diseases	0.68
Nilvadipine	FAIIFDPAEUKBEP-UHFFFAOYSA-N	C0007222	Cardiovascular diseases	0.68
Nandrolone	NPAGDVCDWIYMMC-IZPLOLCNSA-N	C0007222	Cardiovascular diseases	0.68
Atenolol	METKIMKYRPQLGS-UHFFFAOYSA-N	C0917996	Cerebral aneurysm	0.68
Fluticasone furoate	XTULMSXFIHGYFS-VLSRWLAYSA-N	C0023452	Childhood acute lymphoblastic leukemia	0.68
Doxorubicin	AOJJSUZBOXZQNB-TZSSRYMLSA-N	C0023452	Childhood acute lymphoblastic leukemia	0.68
Difluprednate	WYQPLTPSGFELIB-JTQPXKBDSA-N	C0600518	Choroidal neovascularization	0.68
Cholecalciferol	QYSXJUFSXHHAJI-YRZJJWOYSA-N	C1561643	Chronic kidney diseases	0.68
Beclomethasone	NBMKJKDGKREAPL-DVTGEIKXSA-N	C1292778	Chronic myeloproliferative disorder	0.68
Clobetasol	FCSHDIVRCWTZOX-DVTGEIKXSA-N	C0149521	Chronic pancreatitis	0.68
Conivaptan	IKENVDNFQMCRTR-UHFFFAOYSA-N	C1623038	Cirrhosis	0.68
Naltrexone	DQCKKXVULJGBQN-XFWGSAIBSA-N	C0236736	Cocaine-related disorders	0.68
Olanzapine	KVWDHTXUZHCGIO-UHFFFAOYSA-N	C0009241	Cognition disorders	0.68
Mometasone	QLIIKPVHVRXHRI-CXSFZGCWSA-N	C0009319	Colitis	0.68
Fluticasone	MGNNYOODZCAHBA-GQKYHHCASA-N	C0009402	Colorectal carcinoma	0.68
Simvastatin	RYMZZMVNJRMUDD-HGQWONQESA-N	C0010054	Coronary arteriosclerosis	0.68
Mometasone	QLIIKPVHVRXHRI-CXSFZGCWSA-N	C0010346	Crohn disease	0.68
Loxapine	XJGVXQDUIWGIRW-UHFFFAOYSA-N	C0005587	Depression bipolar	0.68
Folic acid	OVBPIULPVIDEAO-LBPRGKRZSA-N	C0011633	Dermatomyositis	0.68
Flunisolide	XSFJVAJPIHIPKU-XWCQMRHXSA-N	C0011884	Diabetic retinopathy	0.68
Vardenafil	SECKRCOLJRRGGV-UHFFFAOYSA-N	C0013404	Dyspnea	0.68
Sildenafil	BNRNXUUZRGQAQC-UHFFFAOYSA-N	C0013404	Dyspnea	0.68
Daunorubicin	STQGQHZAVUOBTE-VGBVRHCVSA-N	C0476089	Endometrial carcinoma	0.68
Buserelin	CUWODFFVMXJOKD-UVLQAERKSA-N	C0014175	Endometriosis	0.68
Enalaprilat	LZFZMUMEGBBDTC-QEJZJMRPSA-N	C0553980	Endomyocardial fibrosis	0.68
Eslicarbazepine acetate	QIALRBLEEWJACW-INIZCTEOSA-N	C0014544	Epilepsy	0.68
Cabazitaxel	BMQGVNUXMIRLCK-OAGWZNDDSA-N	C0152018	Esophageal carcinoma	0.68
Oxycodone	BRUQQQPBMZOVGD-XFKAJCMBSA-N	C0085580	Essential hypertension	0.68
Mometasone	QLIIKPVHVRXHRI-CXSFZGCWSA-N	C0015404	Eye infections, bacterial	0.68
Clobetasol	FCSHDIVRCWTZOX-DVTGEIKXSA-N	C0015404	Eye infections, bacterial	0.68
Labetalol	SGUAFYQXFOLMHL-UHFFFAOYSA-N	C2350878	Focal emphysema	0.68
Regadenoson	LZPZPHGJDAGEJZ-AKAIJSEGSA-N	C0018799	Heart diseases	0.68
Nandrolone	NPAGDVCDWIYMMC-IZPLOLCNSA-N	C0018799	Heart diseases	0.68
Conivaptan	IKENVDNFQMCRTR-UHFFFAOYSA-N	C0018801	Heart failure	0.68
Valsartan	ACWBQPMHZXGDFX-QFIPXVFZSA-N	C0018801	Heart failure	0.68
Enalaprilat	LZFZMUMEGBBDTC-QEJZJMRPSA-N	C0018801	Heart failure	0.68
Sufentanil	GGCSSNBKKAUURC-UHFFFAOYSA-N	C0848558	Hypospadias	0.68
Leuprolide acetate	RGLRXNKKBLIBQS-XNHQSDQCSA-N	C0021359	Infertility	0.68
Fluticasone	MGNNYOODZCAHBA-GQKYHHCASA-N	C0019294	Inguinal hernia	0.68
Diflunisal	HUPFGZXOMWLGNK-UHFFFAOYSA-N	C0021655	Insulin resistance	0.68
Cabazitaxel	BMQGVNUXMIRLCK-OAGWZNDDSA-N	C0280324	Laryngeal squamous cell carcinoma	0.68
Mometasone	QLIIKPVHVRXHRI-CXSFZGCWSA-N	C0023343	Leprosy	0.68
Fenretinide	AKJHMTWEGVYYSE-FXILSDISSA-N	C0023418	Leukemia	0.68
Alisporivir	OLROWHGDTNFZBH-XEMWPYQTSA-N	C0023418	Leukemia	0.68
Simvastatin	RYMZZMVNJRMUDD-HGQWONQESA-N	C0023787	Lipodystrophy	0.68
Medroxyprogesterone acetate	PSGAAPLEWMOORI-PEINSRQWSA-N	C2239176	Liver carcinoma	0.68
Somatostatin	NHXLMOGPVYXJNR-ATOGVRKGSA-N	C0023895	Liver diseases	0.68
Valsartan	ACWBQPMHZXGDFX-QFIPXVFZSA-N	C0684249	Lung cancer	0.68
Fluticasone	MGNNYOODZCAHBA-GQKYHHCASA-N	C0684249	Lung cancer	0.68
Methotrexate	FBOZXECLQNJBKD-ZDUSSCGKSA-N	C0021364	Male infertility	0.68
Dasotraline	SRPXSILJHWNFMK-MEDUHNTESA-N	C0011570	Mental depression	0.68
Beclomethasone	NBMKJKDGKREAPL-DVTGEIKXSA-N	C1850808	Miyoshi myopathy	0.68
Prednisone	XOFYZVNMUHMLCC-ZPOLXVRWSA-N	C1850808	Miyoshi myopathy	0.68
Daunorubicin hydrochloride	GUGHGUXZJWAIAS-QQYBVWGSSA-N	C0026764	Multiple myeloma	0.68
Prazosin	IENZQIKPVFGBNW-UHFFFAOYSA-N	C0151744	Myocardial ischemia	0.68
Nandrolone	NPAGDVCDWIYMMC-IZPLOLCNSA-N	C0151744	Myocardial ischemia	0.68
Hydromorphone	WVLOADHCBXTIJK-YNHQPCIGSA-N	C0027092	Myopia	0.68
Losartan potassium	OXCMYAYHXIHQOA-UHFFFAOYSA-N	C3241937	Nonalcoholic steatohepatitis	0.68
Valsartan	ACWBQPMHZXGDFX-QFIPXVFZSA-N	C3241937	Nonalcoholic steatohepatitis	0.68
Beclomethasone	NBMKJKDGKREAPL-DVTGEIKXSA-N	C0409959	Osteoarthritis knee pain	0.68
Lorazepam	DIWRORZWFLOCLC-UHFFFAOYSA-N	C0030193	Pain	0.68
Pentoxifylline	BYPFEZZEUUWMEJ-UHFFFAOYSA-N	C0030567	Parkinson disease	0.68
Metoprolol	IUBSYMUCCVWXPE-UHFFFAOYSA-N	C0020541	Portal hypertension	0.68
Difluprednate	WYQPLTPSGFELIB-JTQPXKBDSA-N	C0242852	Proliferative vitreoretinopathy	0.68
Atorvastatin	XUKUURHRXDUEBC-KAYWLYCHSA-N	C0033687	Proteinuria	0.68
Losartan potassium	OXCMYAYHXIHQOA-UHFFFAOYSA-N	C0034069	Pulmonary fibrosis	0.68
Saxagliptin	QGJUIPDUBHWZPV-SGTAVMJGSA-N	C1565489	Renal insufficiency	0.68
Eslicarbazepine acetate	QIALRBLEEWJACW-INIZCTEOSA-N	C0036341	Schizophrenia	0.68
Hydromorphone	WVLOADHCBXTIJK-YNHQPCIGSA-N	C0036341	Schizophrenia	0.68
Carbamazepine	FFGPTBGBLSHEPO-UHFFFAOYSA-N	C0036341	Schizophrenia	0.68
Pipamperone	AXKPFOAXAHJUAG-UHFFFAOYSA-N	C0036341	Schizophrenia	0.68
Cholecalciferol	QYSXJUFSXHHAJI-YRZJJWOYSA-N	C0020503	Secondary hyperparathyroidism	0.68
Alisporivir	OLROWHGDTNFZBH-XEMWPYQTSA-N	C3463824	Secondary progressive multiple sclerosis	0.68
Albuterol	NDAUXUAQIAJITI-UHFFFAOYSA-N	C0036983	Septic shock	0.68
Daunorubicin hydrochloride	GUGHGUXZJWAIAS-QQYBVWGSSA-N	C0149925	Small cell carcinoma of lung	0.68
Sirolimus	QFJCIRLUMZQUOT-HPLJOQBZSA-N	C0205768	Subependymal giant cell astrocytoma	0.68
Morphine	BQJCRHHNABKAKU-KBQPJGBKSA-N	C0236969	Substance-related disorders	0.68
Pimecrolimus	KASDHRXLYQOAKZ-XDSKOBMDSA-N	C0041341	Tuberous sclerosis	0.68
Imipramine	BCGWQEUPMDMJNV-UHFFFAOYSA-N	C0041696	Unipolar depression	0.68
Hydromorphone	WVLOADHCBXTIJK-YNHQPCIGSA-N	C0087169	Withdrawal symptoms	0.68
Acitretin	IHUNBGSDBOWDMA-AQFIFDHZSA-N	C0702166	Acne	0.67
Pitavastatin	VGYFMXBACGZSIL-MCBHFWOFSA-N	C0948089	Acute coronary syndrome	0.67
Fluticasone	MGNNYOODZCAHBA-GQKYHHCASA-N	C0023462	Acute megakaryocytic leukemias	0.67
Doxorubicin hydrochloride	MWWSFMDVAYGXBV-RUELKSSGSA-N	C0023462	Acute megakaryocytic leukemias	0.67
Fludarabine	HBUBKKRHXORPQB-FJFJXFQQSA-N	C0023479	Acute myelomonocytic leukemia	0.67
Erlotinib	AAKJLRGGTJKAMG-UHFFFAOYSA-N	C0152013	Adenocarcinoma of lung	0.67
Daunorubicin	STQGQHZAVUOBTE-VGBVRHCVSA-N	C0206667	Adrenal cortical adenoma	0.67
Pipamperone	AXKPFOAXAHJUAG-UHFFFAOYSA-N	C0001723	Affective disorders	0.67
Morphine sulfate	USAHOPJHPJHUNS-IFCNUISUSA-N	C0236664	Alcohol-related disorders	0.67
Fluticasone	MGNNYOODZCAHBA-GQKYHHCASA-N	C0002726	Amyloidosis	0.67
Estradiol	VOXZDWNPVJITMN-ZBRFXRBCSA-N	C0002871	Anemia	0.67
Medroxyprogesterone acetate	PSGAAPLEWMOORI-PEINSRQWSA-N	C0003123	Anorexia	0.67
Atomoxetine	VHGCDTVCOLNTBX-QGZVFWFLSA-N	C0376280	Anxiety states	0.67
Lansoprazole	MJIHNNLFOKEZEW-UHFFFAOYSA-N	C0003864	Arthritis	0.67
Lovastatin	PCZOHLXUXFIOCF-BXMDZJJMSA-N	C0004096	Asthma	0.67
Enalapril	GBXSMTUPTTWBMN-XIRDDKMYSA-N	C0004153	Atherosclerosis	0.67
Methotrexate	FBOZXECLQNJBKD-ZDUSSCGKSA-N	C0004153	Atherosclerosis	0.67
Everolimus	HKVAMNSJSFKALM-GKUWKFKPSA-N	C0011615	Atopic dermatitis	0.67
Atenolol	METKIMKYRPQLGS-UHFFFAOYSA-N	C0004238	Atrial fibrillation	0.67
Brimonidine	XYLJNLCSTIOKRM-UHFFFAOYSA-N	C1263846	Attention deficit hyperactivity disorder	0.67
Moxifloxacin	FABPRXSRWADJSP-MEDUHNTESA-N	C0004623	Bacterial infections	0.67
Brivanib	WCWUXEGQKLTGDX-LLVKDONJSA-N	C0005426	Biliary tract neoplasm	0.67
Lormetazepam	FJIKWRGCXUCUIG-UHFFFAOYSA-N	C0858252	Breast adenocarcinoma	0.67
Beclomethasone	NBMKJKDGKREAPL-DVTGEIKXSA-N	C0007286	Carpal tunnel syndrome	0.67
Triamcinolone acetonide	YNDXUCZADRHECN-JNQJZLCISA-N	C0007286	Carpal tunnel syndrome	0.67
Fluorometholone	FAOZLTXFLGPHNG-KNAQIMQKSA-N	C0086543	Cataract	0.67
Prednisolone	OIGNJSKKLXVSLS-VWUMJDOOSA-N	C0086543	Cataract	0.67
Beclomethasone	NBMKJKDGKREAPL-DVTGEIKXSA-N	C0086543	Cataract	0.67
Moxifloxacin	FABPRXSRWADJSP-MEDUHNTESA-N	C0007642	Cellulitis	0.67
Metoprolol	IUBSYMUCCVWXPE-UHFFFAOYSA-N	C0917996	Cerebral aneurysm	0.67
Isotretinoin	SHGAZHPCJJPHSC-XFYACQKRSA-N	C4048328	Cervical cancer	0.67
Atropine	RKUNBYITZUJHSG-SPUOUPEWSA-N	C0024117	Chronic obstructive airway disease	0.67
Hydrocodone	LLPOLZWFYMWNKH-CMKMFDCUSA-N	C0600427	Cocaine dependence	0.67
Lisuride	BKRGVLQUQGGVSM-KBXCAEBGSA-N	C0236736	Cocaine-related disorders	0.67
Morphine	BQJCRHHNABKAKU-KBQPJGBKSA-N	C0236736	Cocaine-related disorders	0.67
Conivaptan	IKENVDNFQMCRTR-UHFFFAOYSA-N	C0018802	Congestive heart failure	0.67
Valsartan	ACWBQPMHZXGDFX-QFIPXVFZSA-N	C0018802	Congestive heart failure	0.67
Simvastatin	RYMZZMVNJRMUDD-HGQWONQESA-N	C1956346	Coronary artery disease	0.67
Dasotraline	SRPXSILJHWNFMK-MEDUHNTESA-N	C0005587	Depression bipolar	0.67
Docetaxel	ZDZOTLJHXYCWBA-VCVYQWHSSA-N	C1153706	Endometrial adenocarcinoma	0.67
Pantoprazole	IQPSEEYGBUAQFF-UHFFFAOYSA-N	C0341106	Eosinophilic esophagitis	0.67
Vardenafil	SECKRCOLJRRGGV-UHFFFAOYSA-N	C0242350	Erectile dysfunction	0.67
Clonidine	GJSURZIOUXUGAL-UHFFFAOYSA-N	C0085580	Essential hypertension	0.67
Lormetazepam	FJIKWRGCXUCUIG-UHFFFAOYSA-N	C0085580	Essential hypertension	0.67
Difluprednate	WYQPLTPSGFELIB-JTQPXKBDSA-N	C0016059	Fibrosis	0.67
Mirabegron	PBAPPPCECJKMCM-IBGZPJMESA-N	C2350878	Focal emphysema	0.67
Valsartan	ACWBQPMHZXGDFX-QFIPXVFZSA-N	C0017658	Glomerulonephritis	0.67
Rimexolone	QTTRZHGPGKRAFB-OOKHYKNYSA-N	C0018621	Hay fever	0.67
Methotrexate	FBOZXECLQNJBKD-ZDUSSCGKSA-N	C0018671	Head and neck neoplasms	0.67
Clevidipine	KPBZROQVTHLCDU-UHFFFAOYSA-N	C0018799	Heart diseases	0.67
Estramustine	FRPJXPJMRWBBIH-RBRWEJTLSA-N	C0018799	Heart diseases	0.67
Atorvastatin	XUKUURHRXDUEBC-KAYWLYCHSA-N	C0018801	Heart failure	0.67
Conivaptan	IKENVDNFQMCRTR-UHFFFAOYSA-N	C0019151	Hepatic encephalopathy	0.67
Hydrocodone	LLPOLZWFYMWNKH-CMKMFDCUSA-N	C0019693	Hiv infections	0.67
Fluticasone	MGNNYOODZCAHBA-GQKYHHCASA-N	C0019693	Hiv infections	0.67
Tretinoin	SHGAZHPCJJPHSC-YCNIQYBTSA-N	C0019693	Hiv infections	0.67
Medroxyprogesterone acetate	PSGAAPLEWMOORI-PEINSRQWSA-N	C0019693	Hiv infections	0.67
Testosterone undecanoate	UDSFVOAUHKGBEK-CNQKSJKFSA-N	C0020594	Hypoactive sexual desire disorder	0.67
Losartan potassium	OXCMYAYHXIHQOA-UHFFFAOYSA-N	C1800706	Idiopathic pulmonary fibrosis	0.67
Mometasone	QLIIKPVHVRXHRI-CXSFZGCWSA-N	C4225194	Iga nephropathy	0.67
Triamcinolone acetonide	YNDXUCZADRHECN-JNQJZLCISA-N	C0022568	Keratitis	0.67
Mometasone	QLIIKPVHVRXHRI-CXSFZGCWSA-N	C0023453	L2 acute lymphoblastic leukemia	0.67
Calcitriol	GMRQFYUYWCNGIN-NKMMMXOESA-N	C0149721	Left ventricular hypertrophy	0.67
Cladribine	PTOAARAWEBMLNO-KVQBGUIXSA-N	C0023418	Leukemia	0.67
Clobetasol	FCSHDIVRCWTZOX-DVTGEIKXSA-N	C0024299	Lymphoma	0.67
Naltrexone	DQCKKXVULJGBQN-XFWGSAIBSA-N	C1269683	Major depressive disorder	0.67
Pimecrolimus	KASDHRXLYQOAKZ-XDSKOBMDSA-N	C0024586	Malignant carcinoid syndrome	0.67
Mometasone	QLIIKPVHVRXHRI-CXSFZGCWSA-N	C0025281	Meniere disease	0.67
Nefazodone	VRBKIVRKKCLPHA-UHFFFAOYSA-N	C0011570	Mental depression	0.67
Buprenorphine	RMRJXGBAOAMLHD-IHFGGWKQSA-N	C0011570	Mental depression	0.67
Losartan	PSIFNNKUMBGKDQ-UHFFFAOYSA-N	C0524620	Metabolic syndrome	0.67
Triamcinolone	GFNANZIMVAIWHM-OBYCQNJPSA-N	C1850808	Miyoshi myopathy	0.67
Buprenorphine	RMRJXGBAOAMLHD-IHFGGWKQSA-N	C0026769	Multiple sclerosis	0.67
Fludarabine phosphate	GIUYCYHIANZCFB-FJFJXFQQSA-N	C0026769	Multiple sclerosis	0.67
Calcitriol	GMRQFYUYWCNGIN-NKMMMXOESA-N	C0151786	Muscle weakness	0.67
Erythromycin	ULGZDMOVFRHVEP-RWJQBGPGSA-N	C0027051	Myocardial infarction	0.67
Prazosin	IENZQIKPVFGBNW-UHFFFAOYSA-N	C0027051	Myocardial infarction	0.67
Valsartan	ACWBQPMHZXGDFX-QFIPXVFZSA-N	C0151744	Myocardial ischemia	0.67
Atorvastatin	XUKUURHRXDUEBC-KAYWLYCHSA-N	C0151744	Myocardial ischemia	0.67
Clevidipine	KPBZROQVTHLCDU-UHFFFAOYSA-N	C0151744	Myocardial ischemia	0.67
Fluticasone	MGNNYOODZCAHBA-GQKYHHCASA-N	C0027497	Nausea	0.67
Caffeine	RYYVLZVUVIJVGH-UHFFFAOYSA-N	C0027726	Nephrotic syndrome	0.67
Epirubicin	AOJJSUZBOXZQNB-VTZDEGQISA-N	C0027819	Neuroblastoma	0.67
Epirubicin	AOJJSUZBOXZQNB-VTZDEGQISA-N	C0024305	Non-hodgkin's lymphoma	0.67
Daunorubicin	STQGQHZAVUOBTE-VGBVRHCVSA-N	C0024305	Non-hodgkin's lymphoma	0.67
Temsirolimus	CBPNZQVSJQDFBE-FUXHJELOSA-N	C0024305	Non-hodgkin's lymphoma	0.67
Semaxanib	WUWDLXZGHZSWQZ-WQLSENKSSA-N	C0007131	Non-small cell lung carcinoma	0.67
Hydromorphone	WVLOADHCBXTIJK-YNHQPCIGSA-N	C0027412	Opioid-related disorders	0.67
Lasofoxifene	GXESHMAMLJKROZ-IAPPQJPRSA-N	C0029453	Osteopenia	0.67
Fluticasone	MGNNYOODZCAHBA-GQKYHHCASA-N	C0029925	Ovarian carcinoma	0.67
Epirubicin	AOJJSUZBOXZQNB-VTZDEGQISA-N	C0029925	Ovarian carcinoma	0.67
Daunorubicin	STQGQHZAVUOBTE-VGBVRHCVSA-N	C0031511	Pheochromocytoma	0.67
Erythromycin	ULGZDMOVFRHVEP-RWJQBGPGSA-N	C0032285	Pneumonia	0.67
Pimecrolimus	KASDHRXLYQOAKZ-XDSKOBMDSA-N	C0033860	Psoriasis	0.67
Loxapine	XJGVXQDUIWGIRW-UHFFFAOYSA-N	C0033975	Psychotic disorders	0.67
Vardenafil	SECKRCOLJRRGGV-UHFFFAOYSA-N	C0034069	Pulmonary fibrosis	0.67
Losartan potassium	OXCMYAYHXIHQOA-UHFFFAOYSA-N	C0020542	Pulmonary hypertension	0.67
Candesartan	HTQMVQVXFRQIKW-UHFFFAOYSA-N	C0020542	Pulmonary hypertension	0.67
Moxifloxacin	FABPRXSRWADJSP-MEDUHNTESA-N	C0034186	Pyelonephritis	0.67
Triamcinolone acetonide	YNDXUCZADRHECN-JNQJZLCISA-N	C0002894	Refractory anaemia with excess blasts	0.67
Doxorubicin hydrochloride	MWWSFMDVAYGXBV-RUELKSSGSA-N	C0002894	Refractory anaemia with excess blasts	0.67
Cladribine	PTOAARAWEBMLNO-KVQBGUIXSA-N	C1264195	Refractory anemia with ringed sideroblasts	0.67
Cladribine	PTOAARAWEBMLNO-KVQBGUIXSA-N	C0002893	Refractory anemias	0.67
Dexlansoprazole	MJIHNNLFOKEZEW-RUZDIDTESA-N	C0002893	Refractory anemias	0.67
Imipramine	BCGWQEUPMDMJNV-UHFFFAOYSA-N	C0036341	Schizophrenia	0.67
Glucagon	MASNOZXLGMXCHN-ZLPAWPGGSA-N	C0036341	Schizophrenia	0.67
Oxycodone	BRUQQQPBMZOVGD-XFKAJCMBSA-N	C0036439	Scoliosis	0.67
Erythromycin	ULGZDMOVFRHVEP-RWJQBGPGSA-N	C0036983	Septic shock	0.67
Lovastatin	PCZOHLXUXFIOCF-BXMDZJJMSA-N	C0036983	Septic shock	0.67
Erythromycin	ULGZDMOVFRHVEP-RWJQBGPGSA-N	C1719672	Severe sepsis	0.67
Beclomethasone	NBMKJKDGKREAPL-DVTGEIKXSA-N	C1719672	Severe sepsis	0.67
Nefazodone	VRBKIVRKKCLPHA-UHFFFAOYSA-N	C0851578	Sleep disorders	0.67
Erlotinib	AAKJLRGGTJKAMG-UHFFFAOYSA-N	C1168401	Squamous cell carcinoma of the head and neck	0.67
Cladribine	PTOAARAWEBMLNO-KVQBGUIXSA-N	C0023462	Acute megakaryocytic leukemias	0.66
Fludarabine	HBUBKKRHXORPQB-FJFJXFQQSA-N	C0023462	Acute megakaryocytic leukemias	0.66
Morphine	BQJCRHHNABKAKU-KBQPJGBKSA-N	C0085762	Alcohol abuse	0.66
Escitalopram oxalate	KTGRHKOEFSJQNS-BDQAORGHSA-N	C0750901	Alzheimer disease	0.66
Cabazitaxel	BMQGVNUXMIRLCK-OAGWZNDDSA-N	C0003123	Anorexia	0.66
Enalapril	GBXSMTUPTTWBMN-XIRDDKMYSA-N	C0003864	Arthritis	0.66
Conivaptan	IKENVDNFQMCRTR-UHFFFAOYSA-N	C0003962	Ascites	0.66
Aclidinium bromide	XLAKJQPTOJHYDR-QTQXQZBYSA-M	C0004096	Asthma	0.66
Norepinephrine	SFLSHLFXELFNJZ-QMMMGPOBSA-N	C0004096	Asthma	0.66
Erythromycin	ULGZDMOVFRHVEP-RWJQBGPGSA-N	C0004096	Asthma	0.66
Enalapril	GBXSMTUPTTWBMN-XIRDDKMYSA-N	C0004238	Atrial fibrillation	0.66
Ciprofloxacin	MYSWGUAQZAJSOK-UHFFFAOYSA-N	C0004623	Bacterial infections	0.66
Lurasidone	PQXKDMSYBGKCJA-CVTJIBDQSA-N	C0005586	Bipolar disorder	0.66
Dasotraline	SRPXSILJHWNFMK-MEDUHNTESA-N	C0005586	Bipolar disorder	0.66
Daunorubicin hydrochloride	GUGHGUXZJWAIAS-QQYBVWGSSA-N	C0858252	Breast adenocarcinoma	0.66
Eprosartan	OROAFUQRIXKEMV-LDADJPATSA-N	C0007222	Cardiovascular diseases	0.66
Erythromycin	ULGZDMOVFRHVEP-RWJQBGPGSA-N	C0007222	Cardiovascular diseases	0.66
Clevidipine	KPBZROQVTHLCDU-UHFFFAOYSA-N	C0007222	Cardiovascular diseases	0.66
Metoprolol	IUBSYMUCCVWXPE-UHFFFAOYSA-N	C0007222	Cardiovascular diseases	0.66
Difluprednate	WYQPLTPSGFELIB-JTQPXKBDSA-N	C0086543	Cataract	0.66
Ciprofloxacin	MYSWGUAQZAJSOK-UHFFFAOYSA-N	C0007642	Cellulitis	0.66
Idarubicin	XDXDZDZNSLXDNA-TZNDIEGXSA-N	C0023452	Childhood acute lymphoblastic leukemia	0.66
Erythromycin	ULGZDMOVFRHVEP-RWJQBGPGSA-N	C1565321	Cholera infantum	0.66
Cladribine	PTOAARAWEBMLNO-KVQBGUIXSA-N	C0023434	Chronic lymphocytic leukemia	0.66
Dexamethasone	UREBDLICKHMUKA-CXSFZGCWSA-N	C0024117	Chronic obstructive airway disease	0.66
Aripiprazole	CEUORZQYGODEFX-UHFFFAOYSA-N	C0236736	Cocaine-related disorders	0.66
Prochlorperazine	WIKYUJGCLQQFNW-UHFFFAOYSA-N	C0009241	Cognition disorders	0.66
Sunitinib malate	LBWFXVZLPYTWQI-IPOVEDGCSA-N	C0009402	Colorectal carcinoma	0.66
Testosterone	MUMGGOZAMZWBJJ-DYKIIFRCSA-N	C0010054	Coronary arteriosclerosis	0.66
Rosuvastatin	BPRHUIZQVSMCRT-VEUZHWNKSA-N	C0010054	Coronary arteriosclerosis	0.66
Erythromycin	ULGZDMOVFRHVEP-RWJQBGPGSA-N	C0010346	Crohn disease	0.66
Hydrocodone	LLPOLZWFYMWNKH-CMKMFDCUSA-N	C0497327	Dementia	0.66
Ziprasidone	MVWVFYHBGMAFLY-UHFFFAOYSA-N	C0497327	Dementia	0.66
Aripiprazole	CEUORZQYGODEFX-UHFFFAOYSA-N	C0005587	Depression bipolar	0.66
Quetiapine	URKOMYMAXPYINW-UHFFFAOYSA-N	C0005587	Depression bipolar	0.66
Methotrexate	FBOZXECLQNJBKD-ZDUSSCGKSA-N	C0011881	Diabetic nephropathy	0.66
Lormetazepam	FJIKWRGCXUCUIG-UHFFFAOYSA-N	C0014544	Epilepsy	0.66
Diazepam	AAOVKJBEBIDNHE-UHFFFAOYSA-N	C0014544	Epilepsy	0.66
Lovastatin	PCZOHLXUXFIOCF-BXMDZJJMSA-N	C0242350	Erectile dysfunction	0.66
Lovastatin	PCZOHLXUXFIOCF-BXMDZJJMSA-N	C0085580	Essential hypertension	0.66
Benazepril	XPCFTKFZXHTYIP-PMACEKPBSA-N	C0085580	Essential hypertension	0.66
Budesonide	VOVIALXJUBGFJZ-KWVAZRHASA-N	C0015404	Eye infections, bacterial	0.66
Beclomethasone	NBMKJKDGKREAPL-DVTGEIKXSA-N	C0015672	Fatigue	0.66
Goserelin	BLCLNMBMMGCOAS-URPVMXJPSA-N	C0015672	Fatigue	0.66
Erythromycin	ULGZDMOVFRHVEP-RWJQBGPGSA-N	C0015967	Fever	0.66
Lansoprazole	MJIHNNLFOKEZEW-UHFFFAOYSA-N	C0017181	Gastrointestinal hemorrhage	0.66
Dasotraline	SRPXSILJHWNFMK-MEDUHNTESA-N	C0018799	Heart diseases	0.66
Benazepril	XPCFTKFZXHTYIP-PMACEKPBSA-N	C0018799	Heart diseases	0.66
Dasotraline	SRPXSILJHWNFMK-MEDUHNTESA-N	C0018801	Heart failure	0.66
Hydromorphone	WVLOADHCBXTIJK-YNHQPCIGSA-N	C0019337	Heroin dependence	0.66
Naltrexone	DQCKKXVULJGBQN-XFWGSAIBSA-N	C0019337	Heroin dependence	0.66
Morphine sulfate	USAHOPJHPJHUNS-IFCNUISUSA-N	C0019693	Hiv infections	0.66
Ciprofloxacin	MYSWGUAQZAJSOK-UHFFFAOYSA-N	C0152267	Hodgkin lymphoma	0.66
Valspodar	YJDYDFNKCBANTM-QCWCSKBGSA-N	C0152267	Hodgkin lymphoma	0.66
Daunorubicin	STQGQHZAVUOBTE-VGBVRHCVSA-N	C0152267	Hodgkin lymphoma	0.66
Captopril	FAKRSMQSSFJEIM-RQJHMYQMSA-N	C0020564	Hypertrophy	0.66
Hydrochlorothiazide	JZUFKLXOESDKRF-UHFFFAOYSA-N	C0238358	Hypokalemic periodic paralysis	0.66
Valsartan	ACWBQPMHZXGDFX-QFIPXVFZSA-N	C1800706	Idiopathic pulmonary fibrosis	0.66
Difluprednate	WYQPLTPSGFELIB-JTQPXKBDSA-N	C4225194	Iga nephropathy	0.66
Methylprednisolone	VHRSUDSXCMQTMA-PJHHCJLFSA-N	C0021368	Inflammation	0.66
Clevidipine	KPBZROQVTHLCDU-UHFFFAOYSA-N	C0282193	Iron overload	0.66
Metoclopramide	TTWJBBZEZQICBI-UHFFFAOYSA-N	C0022104	Irritable bowel syndrome	0.66
Atorvastatin	XUKUURHRXDUEBC-KAYWLYCHSA-N	C0022658	Kidney diseases	0.66
Fludarabine phosphate	GIUYCYHIANZCFB-FJFJXFQQSA-N	C0023453	L2 acute lymphoblastic leukemia	0.66
Epirubicin	AOJJSUZBOXZQNB-VTZDEGQISA-N	C0023453	L2 acute lymphoblastic leukemia	0.66
Erlotinib	AAKJLRGGTJKAMG-UHFFFAOYSA-N	C0345958	Large cell lung cancer	0.66
Rimexolone	QTTRZHGPGKRAFB-OOKHYKNYSA-N	C0023343	Leprosy	0.66
Progesterone	RJKFOVLPORLFTN-LEKSSAKUSA-N	C2239176	Liver carcinoma	0.66
Caffeine	RYYVLZVUVIJVGH-UHFFFAOYSA-N	C0085605	Liver failure	0.66
Diazepam	AAOVKJBEBIDNHE-UHFFFAOYSA-N	C0024031	Low back pain	0.66
Lapatinib	BCFGMOOMADDAQU-UHFFFAOYSA-N	C0684249	Lung cancer	0.66
Rabeprazole	YREYEVIYCVEVJK-UHFFFAOYSA-N	C0024115	Lung diseases	0.66
Triamcinolone acetonide	YNDXUCZADRHECN-JNQJZLCISA-N	C0024115	Lung diseases	0.66
Mometasone	QLIIKPVHVRXHRI-CXSFZGCWSA-N	C0024299	Lymphoma	0.66
Dasotraline	SRPXSILJHWNFMK-MEDUHNTESA-N	C1269683	Major depressive disorder	0.66
Naloxone	UZHSEJADLWPNLE-GRGSLBFTSA-N	C1269683	Major depressive disorder	0.66
Ketanserin	FPCCSQOGAWCVBH-UHFFFAOYSA-N	C1269683	Major depressive disorder	0.66
Ziprasidone	MVWVFYHBGMAFLY-UHFFFAOYSA-N	C1269683	Major depressive disorder	0.66
Mebendazole	OPXLLQIJSORQAM-UHFFFAOYSA-N	C0024530	Malaria	0.66
Semaxanib	WUWDLXZGHZSWQZ-WQLSENKSSA-N	C0006142	Malignant neoplasm of breast	0.66
Pramlintide	TZIRZGBAFTZREM-MKAGXXMWSA-N	C0524620	Metabolic syndrome	0.66
Betamethasone	UREBDLICKHMUKA-DVTGEIKXSA-N	C1850808	Miyoshi myopathy	0.66
Prednisolone	OIGNJSKKLXVSLS-VWUMJDOOSA-N	C1850808	Miyoshi myopathy	0.66
Ziprasidone	MVWVFYHBGMAFLY-UHFFFAOYSA-N	C0525045	Mood disorders	0.66
Prochlorperazine	WIKYUJGCLQQFNW-UHFFFAOYSA-N	C0525045	Mood disorders	0.66
Docetaxel	ZDZOTLJHXYCWBA-VCVYQWHSSA-N	C3898222	Mucosal melanoma	0.66
Epirubicin	AOJJSUZBOXZQNB-VTZDEGQISA-N	C0026764	Multiple myeloma	0.66
Folic acid	OVBPIULPVIDEAO-LBPRGKRZSA-N	C0026769	Multiple sclerosis	0.66
Ramipril	HDACQVRGBOVJII-JBDAPHQKSA-N	C0036529	Myocardial diseases	0.66
Captopril	FAKRSMQSSFJEIM-RQJHMYQMSA-N	C0027051	Myocardial infarction	0.66
Estramustine	FRPJXPJMRWBBIH-RBRWEJTLSA-N	C0151744	Myocardial ischemia	0.66
Daunorubicin	STQGQHZAVUOBTE-VGBVRHCVSA-N	C0027819	Neuroblastoma	0.66
Pimecrolimus	KASDHRXLYQOAKZ-XDSKOBMDSA-N	C0024305	Non-hodgkin's lymphoma	0.66
Lormetazepam	FJIKWRGCXUCUIG-UHFFFAOYSA-N	C0030193	Pain	0.66
Desvenlafaxine	KYYIDSXMWOZKMP-UHFFFAOYSA-N	C0030319	Panic disorder	0.66
Daunorubicin hydrochloride	GUGHGUXZJWAIAS-QQYBVWGSSA-N	C0031511	Pheochromocytoma	0.66
Flunisolide	XSFJVAJPIHIPKU-XWCQMRHXSA-N	C0033860	Psoriasis	0.66
Fluticasone propionate	WMWTYOKRWGGJOA-CENSZEJFSA-N	C0033860	Psoriasis	0.66
Dienogest	AZFLJNIPTRTECV-FUMNGEBKSA-N	C0033975	Psychotic disorders	0.66
Ciprofloxacin	MYSWGUAQZAJSOK-UHFFFAOYSA-N	C0034186	Pyelonephritis	0.66
Fludarabine	HBUBKKRHXORPQB-FJFJXFQQSA-N	C0002894	Refractory anaemia with excess blasts	0.66
Fludarabine	HBUBKKRHXORPQB-FJFJXFQQSA-N	C1264195	Refractory anemia with ringed sideroblasts	0.66
Beclomethasone	NBMKJKDGKREAPL-DVTGEIKXSA-N	C1264195	Refractory anemia with ringed sideroblasts	0.66
Fludarabine	HBUBKKRHXORPQB-FJFJXFQQSA-N	C0002893	Refractory anemias	0.66
Prochlorperazine	WIKYUJGCLQQFNW-UHFFFAOYSA-N	C0036337	Schizoaffective disorder	0.66
Pramlintide	TZIRZGBAFTZREM-MKAGXXMWSA-N	C0036341	Schizophrenia	0.66
Pimecrolimus	KASDHRXLYQOAKZ-XDSKOBMDSA-N	C3463824	Secondary progressive multiple sclerosis	0.66
Clonazepam	DGBIGWXXNGSACT-UHFFFAOYSA-N	C0036572	Seizures	0.66
Prednisolone	OIGNJSKKLXVSLS-VWUMJDOOSA-N	C0036983	Septic shock	0.66
Methylprednisolone	VHRSUDSXCMQTMA-PJHHCJLFSA-N	C0036974	Shock	0.66
Doxazosin	RUZYUOTYCVRMRZ-UHFFFAOYSA-N	C0851578	Sleep disorders	0.66
Doxorubicin hydrochloride	MWWSFMDVAYGXBV-RUELKSSGSA-N	C0149925	Small cell carcinoma of lung	0.66
Estazolam	CDCHDCWJMGXXRH-UHFFFAOYSA-N	C0038220	Status epilepticus	0.66
Lovastatin	PCZOHLXUXFIOCF-BXMDZJJMSA-N	C0038525	Subarachnoid hemorrhage	0.66
Fluticasone	MGNNYOODZCAHBA-GQKYHHCASA-N	C0040128	Thyroid diseases	0.66
Estradiol	VOXZDWNPVJITMN-ZBRFXRBCSA-N	C0041408	Turner syndrome	0.66
Amlodipine besylate	ZPBWCRDSRKPIDG-UHFFFAOYSA-N	C0042373	Vascular diseases	0.66
Dabigatran	YBSJFWOBGCMAKL-UHFFFAOYSA-N	C1861172	Venous thromboembolism	0.66
Fluticasone	MGNNYOODZCAHBA-GQKYHHCASA-N	C0042963	Vomiting	0.66
Ketoprofen	DKYWVDODHFEZIM-UHFFFAOYSA-N	C0001144	Acne vulgaris	0.65
Linagliptin	LTXREWYXXSTFRX-QGZVFWFLSA-N	C0948089	Acute coronary syndrome	0.65
Fludarabine phosphate	GIUYCYHIANZCFB-FJFJXFQQSA-N	C0023467	Acute myelogenous leukemia	0.65
Epirubicin	AOJJSUZBOXZQNB-VTZDEGQISA-N	C0026998	Acute myeloid leukemia	0.65
Hydrocodone	LLPOLZWFYMWNKH-CMKMFDCUSA-N	C3887612	Agitation	0.65
Nicardipine	ZBBHBTPTTSWHBA-UHFFFAOYSA-N	C0750901	Alzheimer disease	0.65
Beclomethasone	NBMKJKDGKREAPL-DVTGEIKXSA-N	C0002871	Anemia	0.65
Progesterone	RJKFOVLPORLFTN-LEKSSAKUSA-N	C0003123	Anorexia	0.65
Buprenorphine	RMRJXGBAOAMLHD-IHFGGWKQSA-N	C0003862	Arthralgia	0.65
Lansoprazole	MJIHNNLFOKEZEW-UHFFFAOYSA-N	C0004096	Asthma	0.65
Hydrocortisone	JYGXADMDTFJGBT-VWUMJDOOSA-N	C0004096	Asthma	0.65
Pantoprazole	IQPSEEYGBUAQFF-UHFFFAOYSA-N	C0004096	Asthma	0.65
Losartan	PSIFNNKUMBGKDQ-UHFFFAOYSA-N	C0004153	Atherosclerosis	0.65
Pitavastatin	VGYFMXBACGZSIL-MCBHFWOFSA-N	C0004153	Atherosclerosis	0.65
Pioglitazone	HYAFETHFCAUJAY-UHFFFAOYSA-N	C0004153	Atherosclerosis	0.65
Propranolol	AQHHHDLHHXJYJD-UHFFFAOYSA-N	C0004238	Atrial fibrillation	0.65
Duloxetine	ZEUITGRIYCTCEM-KRWDZBQOSA-N	C0004352	Autistic disorder	0.65
Mometasone	QLIIKPVHVRXHRI-CXSFZGCWSA-N	C0004364	Autoimmune diseases	0.65
Atomoxetine	VHGCDTVCOLNTBX-QGZVFWFLSA-N	C0740363	Back pain with radiation	0.65
Prochlorperazine	WIKYUJGCLQQFNW-UHFFFAOYSA-N	C0005586	Bipolar disorder	0.65
Fluticasone furoate	XTULMSXFIHGYFS-VLSRWLAYSA-N	C0858252	Breast adenocarcinoma	0.65
Erlotinib	AAKJLRGGTJKAMG-UHFFFAOYSA-N	C0858252	Breast adenocarcinoma	0.65
Ranolazine	XKLMZUWKNUAPSZ-UHFFFAOYSA-N	C0858252	Breast adenocarcinoma	0.65
Triamcinolone acetonide	YNDXUCZADRHECN-JNQJZLCISA-N	C0006287	Bronchopulmonary dysplasia	0.65
Amitriptyline	KRMDCWKBEZIMAB-UHFFFAOYSA-N	C0007222	Cardiovascular diseases	0.65
Carvedilol	OGHNVEJMJSYVRP-UHFFFAOYSA-N	C0007222	Cardiovascular diseases	0.65
Enalaprilat	LZFZMUMEGBBDTC-QEJZJMRPSA-N	C0007222	Cardiovascular diseases	0.65
Estramustine	FRPJXPJMRWBBIH-RBRWEJTLSA-N	C0007222	Cardiovascular diseases	0.65
Fenretinide	AKJHMTWEGVYYSE-FXILSDISSA-N	C0302592	Cervix carcinoma	0.65
Fluticasone	MGNNYOODZCAHBA-GQKYHHCASA-N	C0023452	Childhood acute lymphoblastic leukemia	0.65
Epirubicin	AOJJSUZBOXZQNB-VTZDEGQISA-N	C0023452	Childhood acute lymphoblastic leukemia	0.65
Erythromycin	ULGZDMOVFRHVEP-RWJQBGPGSA-N	C0008677	Chronic bronchitis	0.65
Alfacalcidol	OFHCOWSQAMBJIW-AVJTYSNKSA-N	C1561643	Chronic kidney diseases	0.65
Brexpiprazole	ZKIAIYBUSXZPLP-UHFFFAOYSA-N	C0008701	Chronic motor or vocal tic disorder	0.65
Pemetrexed	WBXPDJSOTKVWSJ-CYBMUJFWSA-N	C1292778	Chronic myeloproliferative disorder	0.65
Folic acid	OVBPIULPVIDEAO-LBPRGKRZSA-N	C1292778	Chronic myeloproliferative disorder	0.65
Doxorubicin	AOJJSUZBOXZQNB-TZSSRYMLSA-N	C1292778	Chronic myeloproliferative disorder	0.65
Mirabegron	PBAPPPCECJKMCM-IBGZPJMESA-N	C0024117	Chronic obstructive airway disease	0.65
Betamethasone	UREBDLICKHMUKA-DVTGEIKXSA-N	C0149521	Chronic pancreatitis	0.65
Morphine	BQJCRHHNABKAKU-KBQPJGBKSA-N	C0600427	Cocaine dependence	0.65
Morphine sulfate	USAHOPJHPJHUNS-IFCNUISUSA-N	C0600427	Cocaine dependence	0.65
Trazodone	PHLBKPHSAVXXEF-UHFFFAOYSA-N	C0236736	Cocaine-related disorders	0.65
Fluoxetine	RTHCYVBBDHJXIQ-UHFFFAOYSA-N	C0009241	Cognition disorders	0.65
Domperidone	FGXWKSZFVQUSTL-UHFFFAOYSA-N	C0009241	Cognition disorders	0.65
Ziprasidone	MVWVFYHBGMAFLY-UHFFFAOYSA-N	C0009241	Cognition disorders	0.65
Prednisolone	OIGNJSKKLXVSLS-VWUMJDOOSA-N	C0009319	Colitis	0.65
Epirubicin	AOJJSUZBOXZQNB-VTZDEGQISA-N	C0009402	Colorectal carcinoma	0.65
Propafenone	JWHAUXFOSRPERK-UHFFFAOYSA-N	C0018802	Congestive heart failure	0.65
Pramlintide	TZIRZGBAFTZREM-MKAGXXMWSA-N	C1956346	Coronary artery disease	0.65
Folic acid	OVBPIULPVIDEAO-LBPRGKRZSA-N	C0010346	Crohn disease	0.65
Beclomethasone	NBMKJKDGKREAPL-DVTGEIKXSA-N	C0011884	Diabetic retinopathy	0.65
Rabeprazole	YREYEVIYCVEVJK-UHFFFAOYSA-N	C0013295	Duodenal ulcer	0.65
Candesartan cilexetil	GHOSNRCGJFBJIB-UHFFFAOYSA-N	C0242339	Dyslipidemias	0.65
Lasofoxifene	GXESHMAMLJKROZ-IAPPQJPRSA-N	C0014173	Endometrial hyperplasia	0.65
Abarelix	AIWRTTMUVOZGPW-HSPKUQOVSA-N	C0014175	Endometriosis	0.65
Dexlansoprazole	MJIHNNLFOKEZEW-RUZDIDTESA-N	C0341106	Eosinophilic esophagitis	0.65
Carbamazepine	FFGPTBGBLSHEPO-UHFFFAOYSA-N	C0014547	Epilepsies, partial	0.65
Mebendazole	OPXLLQIJSORQAM-UHFFFAOYSA-N	C0014544	Epilepsy	0.65
Salmeterol	GIIZNNXWQWCKIB-UHFFFAOYSA-N	C0085580	Essential hypertension	0.65
Formoterol	BPZSYCZIITTYBL-UHFFFAOYSA-N	C0085580	Essential hypertension	0.65
Octreotide	DEQANNDTNATYII-OULOTJBUSA-N	C0016978	Gallbladder neoplasm	0.65
Hydrocodone	LLPOLZWFYMWNKH-CMKMFDCUSA-N	C0016995	Gambling	0.65
Rabeprazole	YREYEVIYCVEVJK-UHFFFAOYSA-N	C0038358	Gastric ulcer	0.65
Nilotinib	HHZIURLSWUIHRB-UHFFFAOYSA-N	C3179349	Gastrointestinal stromal sarcoma	0.65
Nilotinib	HHZIURLSWUIHRB-UHFFFAOYSA-N	C1621958	Glioblastoma multiforme	0.65
Carvedilol	OGHNVEJMJSYVRP-UHFFFAOYSA-N	C0018799	Heart diseases	0.65
Metoprolol	IUBSYMUCCVWXPE-UHFFFAOYSA-N	C0018799	Heart diseases	0.65
Nifedipine	HYIMSNHJOBLJNT-UHFFFAOYSA-N	C0019080	Hemorrhage	0.65
Mebendazole	OPXLLQIJSORQAM-UHFFFAOYSA-N	C0019693	Hiv infections	0.65
Epirubicin	AOJJSUZBOXZQNB-VTZDEGQISA-N	C0019693	Hiv infections	0.65
Epirubicin	AOJJSUZBOXZQNB-VTZDEGQISA-N	C0152267	Hodgkin lymphoma	0.65
Temsirolimus	CBPNZQVSJQDFBE-FUXHJELOSA-N	C0152267	Hodgkin lymphoma	0.65
Difluprednate	WYQPLTPSGFELIB-JTQPXKBDSA-N	C0020192	Hyaline membrane disease	0.65
Raltitrexed	IVTVGDXNLFLDRM-HNNXBMFYSA-N	C0020217	Hydatidiform mole	0.65
Eprosartan	OROAFUQRIXKEMV-LDADJPATSA-N	C0020473	Hyperlipidemia	0.65
Enalapril	GBXSMTUPTTWBMN-XIRDDKMYSA-N	C0020564	Hypertrophy	0.65
Alfacalcidol	OFHCOWSQAMBJIW-AVJTYSNKSA-N	C0085682	Hypophosphatemia	0.65
Lisuride	BKRGVLQUQGGVSM-KBXCAEBGSA-N	C0021359	Infertility	0.65
Diflunisal	HUPFGZXOMWLGNK-UHFFFAOYSA-N	C0021368	Inflammation	0.65
Epirubicin	AOJJSUZBOXZQNB-VTZDEGQISA-N	C0023418	Leukemia	0.65
Mometasone	QLIIKPVHVRXHRI-CXSFZGCWSA-N	C0023418	Leukemia	0.65
Pimecrolimus	KASDHRXLYQOAKZ-XDSKOBMDSA-N	C0023418	Leukemia	0.65
Vinblastine sulfate	KDQAABAKXDWYSZ-PNYVAJAMSA-N	C0023418	Leukemia	0.65
Temsirolimus	CBPNZQVSJQDFBE-FUXHJELOSA-N	C0023418	Leukemia	0.65
Epirubicin	AOJJSUZBOXZQNB-VTZDEGQISA-N	C2239176	Liver carcinoma	0.65
Folic acid	OVBPIULPVIDEAO-LBPRGKRZSA-N	C0023890	Liver cirrhosis	0.65
Medroxyprogesterone acetate	PSGAAPLEWMOORI-PEINSRQWSA-N	C0684249	Lung cancer	0.65
Lansoprazole	MJIHNNLFOKEZEW-UHFFFAOYSA-N	C0024115	Lung diseases	0.65
Pimecrolimus	KASDHRXLYQOAKZ-XDSKOBMDSA-N	C0024143	Lupus nephritis	0.65
Epirubicin	AOJJSUZBOXZQNB-VTZDEGQISA-N	C0024299	Lymphoma	0.65
Loxapine	XJGVXQDUIWGIRW-UHFFFAOYSA-N	C1269683	Major depressive disorder	0.65
Methotrexate	FBOZXECLQNJBKD-ZDUSSCGKSA-N	C0345967	Malignant mesothelioma	0.65
Irbesartan	YOSHYTLCDANDAN-UHFFFAOYSA-N	C0524620	Metabolic syndrome	0.65
Pentoxifylline	BYPFEZZEUUWMEJ-UHFFFAOYSA-N	C0149931	Migraine disorders	0.65
Methylprednisolone	VHRSUDSXCMQTMA-PJHHCJLFSA-N	C1850808	Miyoshi myopathy	0.65
Fluoxetine	RTHCYVBBDHJXIQ-UHFFFAOYSA-N	C0026769	Multiple sclerosis	0.65
Diflunisal	HUPFGZXOMWLGNK-UHFFFAOYSA-N	C0026850	Muscular dystrophy	0.65
Lovastatin	PCZOHLXUXFIOCF-BXMDZJJMSA-N	C0027051	Myocardial infarction	0.65
Duloxetine	ZEUITGRIYCTCEM-KRWDZBQOSA-N	C0028043	Nicotine dependence	0.65
Naltrexone	DQCKKXVULJGBQN-XFWGSAIBSA-N	C0027412	Opioid-related disorders	0.65
Docetaxel	ZDZOTLJHXYCWBA-VCVYQWHSSA-N	C3544205	Ovarian clear cell carcinoma	0.65
Lisuride	BKRGVLQUQGGVSM-KBXCAEBGSA-N	C0030567	Parkinson disease	0.65
Lasofoxifene	GXESHMAMLJKROZ-IAPPQJPRSA-N	C0032460	Polycystic ovary syndrome	0.65
Buprenorphine	RMRJXGBAOAMLHD-IHFGGWKQSA-N	C0033774	Pruritus	0.65
Fluticasone	MGNNYOODZCAHBA-GQKYHHCASA-N	C0033860	Psoriasis	0.65
Prochlorperazine	WIKYUJGCLQQFNW-UHFFFAOYSA-N	C0033975	Psychotic disorders	0.65
Candesartan	HTQMVQVXFRQIKW-UHFFFAOYSA-N	C2973725	Pulmonary arterial hypertension	0.65
Candesartan	HTQMVQVXFRQIKW-UHFFFAOYSA-N	C0034069	Pulmonary fibrosis	0.65
Telmisartan	RMMXLENWKUUMAY-UHFFFAOYSA-N	C0020542	Pulmonary hypertension	0.65
Candesartan cilexetil	GHOSNRCGJFBJIB-UHFFFAOYSA-N	C0020542	Pulmonary hypertension	0.65
Eprosartan	OROAFUQRIXKEMV-LDADJPATSA-N	C0020542	Pulmonary hypertension	0.65
Vardenafil	SECKRCOLJRRGGV-UHFFFAOYSA-N	C0034735	Raynaud phenomenon	0.65
Cladribine	PTOAARAWEBMLNO-KVQBGUIXSA-N	C0002894	Refractory anaemia with excess blasts	0.65
Triamcinolone acetonide	YNDXUCZADRHECN-JNQJZLCISA-N	C0852283	Respiratory distress syndrome	0.65
Mometasone	QLIIKPVHVRXHRI-CXSFZGCWSA-N	C0035242	Respiratory tract diseases	0.65
Fluorometholone	FAOZLTXFLGPHNG-KNAQIMQKSA-N	C0035328	Retinal vein occlusion	0.65
Atorvastatin	XUKUURHRXDUEBC-KAYWLYCHSA-N	C0003873	Rheumatoid arthritis	0.65
Epirubicin	AOJJSUZBOXZQNB-VTZDEGQISA-N	C1261473	Sarcoma	0.65
Difluprednate	WYQPLTPSGFELIB-JTQPXKBDSA-N	C0011644	Scleroderma	0.65
Erythromycin	ULGZDMOVFRHVEP-RWJQBGPGSA-N	C0243026	Sepsis	0.65
Beclomethasone	NBMKJKDGKREAPL-DVTGEIKXSA-N	C0243026	Sepsis	0.65
Alfuzosin	WNMJYKCGWZFFKR-UHFFFAOYSA-N	C0851578	Sleep disorders	0.65
Leuprolide	GFIJNRVAKGFPGQ-LIJARHBVSA-N	C0851578	Sleep disorders	0.65
Lapatinib	BCFGMOOMADDAQU-UHFFFAOYSA-N	C1168401	Squamous cell carcinoma of the head and neck	0.65
Afatinib	ULXXDDBFHOBEHA-CWDCEQMOSA-N	C0039981	Thoracic neoplasms	0.65
Brexpiprazole	ZKIAIYBUSXZPLP-UHFFFAOYSA-N	C0040188	Tic disorder	0.65
Lovastatin	PCZOHLXUXFIOCF-BXMDZJJMSA-N	C0007787	Transient ischemic attack	0.65
Megestrol acetate	RQZAXGRLVPAYTJ-GQFGMJRRSA-N	C0041408	Turner syndrome	0.65
Silodosin	PNCPYILNMDWPEY-QGZVFWFLSA-N	C0080274	Urinary retention	0.65
Raltitrexed	IVTVGDXNLFLDRM-HNNXBMFYSA-N	C0042164	Uveitis	0.65
Lovastatin	PCZOHLXUXFIOCF-BXMDZJJMSA-N	C0042373	Vascular diseases	0.65
Loxapine	XJGVXQDUIWGIRW-UHFFFAOYSA-N	C0043094	Weight gain	0.65
Quetiapine	URKOMYMAXPYINW-UHFFFAOYSA-N	C0043094	Weight gain	0.65
Mometasone	QLIIKPVHVRXHRI-CXSFZGCWSA-N	C0043144	Wheezing	0.65
Fluvastatin	FJLGEFLZQAZZCD-VAWYXSNFSA-N	C0948089	Acute coronary syndrome	0.64
Cladribine	PTOAARAWEBMLNO-KVQBGUIXSA-N	C0026998	Acute myeloid leukemia	0.64
Beclomethasone	NBMKJKDGKREAPL-DVTGEIKXSA-N	C0023479	Acute myelomonocytic leukemia	0.64
Pemetrexed	WBXPDJSOTKVWSJ-CYBMUJFWSA-N	C0023479	Acute myelomonocytic leukemia	0.64
Lapatinib	BCFGMOOMADDAQU-UHFFFAOYSA-N	C0152013	Adenocarcinoma of lung	0.64
Prochlorperazine	WIKYUJGCLQQFNW-UHFFFAOYSA-N	C0750901	Alzheimer disease	0.64
Folic acid	OVBPIULPVIDEAO-LBPRGKRZSA-N	C0038013	Ankylosing spondylitis	0.64
Raltitrexed	IVTVGDXNLFLDRM-HNNXBMFYSA-N	C0003864	Arthritis	0.64
Nilotinib	HHZIURLSWUIHRB-UHFFFAOYSA-N	C0004114	Astrocytoma	0.64
Ticlopidine	PHWBOXQYWZNQIN-UHFFFAOYSA-N	C0004238	Atrial fibrillation	0.64
Atenolol	METKIMKYRPQLGS-UHFFFAOYSA-N	C0005283	Beta thalassemia	0.64
Sertraline	VGKDLMBJGBXTGI-SJCJKPOMSA-N	C0596170	Binge eating disorder	0.64
Clozapine	QZUDBNBUXVUHMW-UHFFFAOYSA-N	C0270496	Bipolar disorder schizophrenia	0.64
Isotretinoin	SHGAZHPCJJPHSC-XFYACQKRSA-N	C0858252	Breast adenocarcinoma	0.64
Cabazitaxel	BMQGVNUXMIRLCK-OAGWZNDDSA-N	C0006625	Cachexia	0.64
Clonidine	GJSURZIOUXUGAL-UHFFFAOYSA-N	C0006870	Cannabis dependence	0.64
Benazepril	XPCFTKFZXHTYIP-PMACEKPBSA-N	C0007222	Cardiovascular diseases	0.64
Triamcinolone acetonide	YNDXUCZADRHECN-JNQJZLCISA-N	C0086543	Cataract	0.64
Fenretinide	AKJHMTWEGVYYSE-FXILSDISSA-N	C0085136	Central nervous system neoplasms	0.64
Teriflunomide	UTNUDOFZCWSZMS-YFHOEESVSA-N	C0085136	Central nervous system neoplasms	0.64
Folic acid	OVBPIULPVIDEAO-LBPRGKRZSA-N	C4048328	Cervical cancer	0.64
Beclomethasone	NBMKJKDGKREAPL-DVTGEIKXSA-N	C0023452	Childhood acute lymphoblastic leukemia	0.64
Raltitrexed	IVTVGDXNLFLDRM-HNNXBMFYSA-N	C1292778	Chronic myeloproliferative disorder	0.64
Mometasone	QLIIKPVHVRXHRI-CXSFZGCWSA-N	C0149521	Chronic pancreatitis	0.64
Lasofoxifene	GXESHMAMLJKROZ-IAPPQJPRSA-N	C0009241	Cognition disorders	0.64
Beclomethasone	NBMKJKDGKREAPL-DVTGEIKXSA-N	C0009402	Colorectal carcinoma	0.64
Nortriptyline	PHVGLTMQBUFIQQ-UHFFFAOYSA-N	C0009806	Constipation	0.64
Pitavastatin	VGYFMXBACGZSIL-MCBHFWOFSA-N	C1956346	Coronary artery disease	0.64
Clarithromycin	AGOYDEPGAOXOCK-KCBOHYOISA-N	C0010200	Coughing	0.64
Erythromycin	ULGZDMOVFRHVEP-RWJQBGPGSA-N	C0010200	Coughing	0.64
Prednisolone	OIGNJSKKLXVSLS-VWUMJDOOSA-N	C0010346	Crohn disease	0.64
Nefazodone	VRBKIVRKKCLPHA-UHFFFAOYSA-N	C0497327	Dementia	0.64
Eprosartan	OROAFUQRIXKEMV-LDADJPATSA-N	C0011881	Diabetic nephropathy	0.64
Enalaprilat	LZFZMUMEGBBDTC-QEJZJMRPSA-N	C0011881	Diabetic nephropathy	0.64
Methylprednisolone	VHRSUDSXCMQTMA-PJHHCJLFSA-N	C0011884	Diabetic retinopathy	0.64
Clarithromycin	AGOYDEPGAOXOCK-KCBOHYOISA-N	C0011991	Diarrhea	0.64
Mometasone	QLIIKPVHVRXHRI-CXSFZGCWSA-N	C0013238	Dry eye syndromes	0.64
Clobetasol	FCSHDIVRCWTZOX-DVTGEIKXSA-N	C0013238	Dry eye syndromes	0.64
Fluvastatin	FJLGEFLZQAZZCD-VAWYXSNFSA-N	C0242339	Dyslipidemias	0.64
Losartan potassium	OXCMYAYHXIHQOA-UHFFFAOYSA-N	C0242339	Dyslipidemias	0.64
Candesartan	HTQMVQVXFRQIKW-UHFFFAOYSA-N	C0242339	Dyslipidemias	0.64
Toremifene	XFCLJVABOIYOMF-QPLCGJKRSA-N	C0476089	Endometrial carcinoma	0.64
Diazepam	AAOVKJBEBIDNHE-UHFFFAOYSA-N	C0085580	Essential hypertension	0.64
Ticlopidine	PHWBOXQYWZNQIN-UHFFFAOYSA-N	C0085580	Essential hypertension	0.64
Captopril	FAKRSMQSSFJEIM-RQJHMYQMSA-N	C0085580	Essential hypertension	0.64
Candesartan	HTQMVQVXFRQIKW-UHFFFAOYSA-N	C0085580	Essential hypertension	0.64
Amantadine	DKNWSYNQZKUICI-UHFFFAOYSA-N	C0338451	Frontotemporal dementia	0.64
Triamcinolone acetonide	YNDXUCZADRHECN-JNQJZLCISA-N	C0017168	Gastroesophageal reflux disease	0.64
Lansoprazole	MJIHNNLFOKEZEW-UHFFFAOYSA-N	C0017178	Gastrointestinal diseases	0.64
Rabeprazole	YREYEVIYCVEVJK-UHFFFAOYSA-N	C0017181	Gastrointestinal hemorrhage	0.64
Hydrocortisone	JYGXADMDTFJGBT-VWUMJDOOSA-N	C0018621	Hay fever	0.64
Dapoxetine	USRHYDPUVLEVMC-FQEVSTJZSA-N	C0018799	Heart diseases	0.64
Alfuzosin	WNMJYKCGWZFFKR-UHFFFAOYSA-N	C0018799	Heart diseases	0.64
Enalaprilat	LZFZMUMEGBBDTC-QEJZJMRPSA-N	C0018799	Heart diseases	0.64
Testosterone undecanoate	UDSFVOAUHKGBEK-CNQKSJKFSA-N	C0018799	Heart diseases	0.64
Amitriptyline	KRMDCWKBEZIMAB-UHFFFAOYSA-N	C0018801	Heart failure	0.64
Metoprolol	IUBSYMUCCVWXPE-UHFFFAOYSA-N	C0018801	Heart failure	0.64
Oxycodone	BRUQQQPBMZOVGD-XFKAJCMBSA-N	C0019337	Heroin dependence	0.64
Buprenorphine	RMRJXGBAOAMLHD-IHFGGWKQSA-N	C0019693	Hiv infections	0.64
Daunorubicin hydrochloride	GUGHGUXZJWAIAS-QQYBVWGSSA-N	C0152267	Hodgkin lymphoma	0.64
Prazosin	IENZQIKPVFGBNW-UHFFFAOYSA-N	C0020295	Hydronephrosis	0.64
Lovastatin	PCZOHLXUXFIOCF-BXMDZJJMSA-N	C0020479	Hyperlipoproteinemia type iii	0.64
Telmisartan	RMMXLENWKUUMAY-UHFFFAOYSA-N	C1800706	Idiopathic pulmonary fibrosis	0.64
Lenalidomide	GOTYRUGSSMKFNF-UHFFFAOYSA-N	C1800706	Idiopathic pulmonary fibrosis	0.64
Pergolide	YEHCICAEULNIGD-MZMPZRCHSA-N	C0021359	Infertility	0.64
Daunorubicin hydrochloride	GUGHGUXZJWAIAS-QQYBVWGSSA-N	C0036220	Kaposi	0.64
Idarubicin	XDXDZDZNSLXDNA-TZNDIEGXSA-N	C0023453	L2 acute lymphoblastic leukemia	0.64
Lapatinib	BCFGMOOMADDAQU-UHFFFAOYSA-N	C0345958	Large cell lung cancer	0.64
Cholecalciferol	QYSXJUFSXHHAJI-YRZJJWOYSA-N	C0149721	Left ventricular hypertrophy	0.64
Lormetazepam	FJIKWRGCXUCUIG-UHFFFAOYSA-N	C0238111	Lennox-gastaut syndrome	0.64
Clobetasol	FCSHDIVRCWTZOX-DVTGEIKXSA-N	C0023418	Leukemia	0.64
Daunorubicin	STQGQHZAVUOBTE-VGBVRHCVSA-N	C2239176	Liver carcinoma	0.64
Toremifene	XFCLJVABOIYOMF-QPLCGJKRSA-N	C2239176	Liver carcinoma	0.64
Progesterone	RJKFOVLPORLFTN-LEKSSAKUSA-N	C0684249	Lung cancer	0.64
Beclomethasone	NBMKJKDGKREAPL-DVTGEIKXSA-N	C0684249	Lung cancer	0.64
Atenolol	METKIMKYRPQLGS-UHFFFAOYSA-N	C0684249	Lung cancer	0.64
Candesartan	HTQMVQVXFRQIKW-UHFFFAOYSA-N	C0684249	Lung cancer	0.64
Morphine	BQJCRHHNABKAKU-KBQPJGBKSA-N	C1269683	Major depressive disorder	0.64
Dienogest	AZFLJNIPTRTECV-FUMNGEBKSA-N	C1269683	Major depressive disorder	0.64
Prochlorperazine	WIKYUJGCLQQFNW-UHFFFAOYSA-N	C1269683	Major depressive disorder	0.64
Metoprolol	IUBSYMUCCVWXPE-UHFFFAOYSA-N	C0024796	Marfan syndrome	0.64
Morphine	BQJCRHHNABKAKU-KBQPJGBKSA-N	C0011570	Mental depression	0.64
Prochlorperazine	WIKYUJGCLQQFNW-UHFFFAOYSA-N	C0011570	Mental depression	0.64
Pitavastatin	VGYFMXBACGZSIL-MCBHFWOFSA-N	C0524620	Metabolic syndrome	0.64
Hydrocortisone	JYGXADMDTFJGBT-VWUMJDOOSA-N	C1850808	Miyoshi myopathy	0.64
Loxapine	XJGVXQDUIWGIRW-UHFFFAOYSA-N	C0525045	Mood disorders	0.64
Atomoxetine	VHGCDTVCOLNTBX-QGZVFWFLSA-N	C0026769	Multiple sclerosis	0.64
Megestrol acetate	RQZAXGRLVPAYTJ-GQFGMJRRSA-N	C0151744	Myocardial ischemia	0.64
Hydrocodone	LLPOLZWFYMWNKH-CMKMFDCUSA-N	C0027092	Myopia	0.64
Diflunisal	HUPFGZXOMWLGNK-UHFFFAOYSA-N	C0027868	Neuromuscular diseases	0.64
Lapatinib	BCFGMOOMADDAQU-UHFFFAOYSA-N	C0007131	Non-small cell lung carcinoma	0.64
Irinotecan	UWKQSNNFCGGAFS-XIFFEERXSA-N	C0007131	Non-small cell lung carcinoma	0.64
Hydrocodone	LLPOLZWFYMWNKH-CMKMFDCUSA-N	C0028754	Obesity	0.64
Oxycodone	BRUQQQPBMZOVGD-XFKAJCMBSA-N	C0027412	Opioid-related disorders	0.64
Flunisolide	XSFJVAJPIHIPKU-XWCQMRHXSA-N	C0409959	Osteoarthritis knee pain	0.64
Estradiol	VOXZDWNPVJITMN-ZBRFXRBCSA-N	C0030312	Pancytopenia	0.64
Omeprazole	SUBDBMMJDZJVOS-UHFFFAOYSA-N	C0030922	Peptic ulcer hemorrhage	0.64
Budesonide	VOVIALXJUBGFJZ-KWVAZRHASA-N	C0035457	Perennial allergic rhinitis	0.64
Docetaxel	ZDZOTLJHXYCWBA-VCVYQWHSSA-N	C0031149	Peritoneal neoplasms	0.64
Leuprolide	GFIJNRVAKGFPGQ-LIJARHBVSA-N	C0032460	Polycystic ovary syndrome	0.64
Cholecalciferol	QYSXJUFSXHHAJI-YRZJJWOYSA-N	C0029458	Postmenopausal osteoporosis	0.64
Triamcinolone	GFNANZIMVAIWHM-OBYCQNJPSA-N	C0242852	Proliferative vitreoretinopathy	0.64
Eprosartan	OROAFUQRIXKEMV-LDADJPATSA-N	C0033687	Proteinuria	0.64
Hydrocodone	LLPOLZWFYMWNKH-CMKMFDCUSA-N	C0033774	Pruritus	0.64
Eprosartan	OROAFUQRIXKEMV-LDADJPATSA-N	C0034069	Pulmonary fibrosis	0.64
Olmesartan medoxomil	UQGKUQLKSCSZGY-UHFFFAOYSA-N	C0020542	Pulmonary hypertension	0.64
Amlodipine besylate	ZPBWCRDSRKPIDG-UHFFFAOYSA-N	C0034734	Raynaud disease	0.64
Pantoprazole	IQPSEEYGBUAQFF-UHFFFAOYSA-N	C0002893	Refractory anemias	0.64
Carbidopa	TZFNLOMSOLWIDK-JTQLQIEISA-N	C0035258	Restless legs syndrome	0.64
Iloperidone	XMXHEBAFVSFQEX-UHFFFAOYSA-N	C0035372	Rett syndrome	0.64
Idarubicin	XDXDZDZNSLXDNA-TZNDIEGXSA-N	C1261473	Sarcoma	0.64
Acitretin	IHUNBGSDBOWDMA-AQFIFDHZSA-N	C3463824	Secondary progressive multiple sclerosis	0.64
Doxorubicin	AOJJSUZBOXZQNB-TZSSRYMLSA-N	C3463824	Secondary progressive multiple sclerosis	0.64
Temsirolimus	CBPNZQVSJQDFBE-FUXHJELOSA-N	C3463824	Secondary progressive multiple sclerosis	0.64
Dexamethasone	UREBDLICKHMUKA-CXSFZGCWSA-N	C0036983	Septic shock	0.64
Difluprednate	WYQPLTPSGFELIB-JTQPXKBDSA-N	C0037199	Sinusitis	0.64
Mometasone	QLIIKPVHVRXHRI-CXSFZGCWSA-N	C0037199	Sinusitis	0.64
Irinotecan	UWKQSNNFCGGAFS-XIFFEERXSA-N	C0149925	Small cell carcinoma of lung	0.64
Methotrexate	FBOZXECLQNJBKD-ZDUSSCGKSA-N	C0149925	Small cell carcinoma of lung	0.64
Clobazam	CXOXHMZGEKVPMT-UHFFFAOYSA-N	C0038220	Status epilepticus	0.64
Fluorometholone	FAOZLTXFLGPHNG-KNAQIMQKSA-N	C0042164	Uveitis	0.64
Triamcinolone	GFNANZIMVAIWHM-OBYCQNJPSA-N	C0042164	Uveitis	0.64
Erythromycin	ULGZDMOVFRHVEP-RWJQBGPGSA-N	C0042963	Vomiting	0.64
Hydrocodone	LLPOLZWFYMWNKH-CMKMFDCUSA-N	C0087169	Withdrawal symptoms	0.64
Morphine sulfate	USAHOPJHPJHUNS-IFCNUISUSA-N	C0087169	Withdrawal symptoms	0.64
Pitavastatin	VGYFMXBACGZSIL-MCBHFWOFSA-N	C0311277	Abdominal obesity	0.63
Ticlopidine	PHWBOXQYWZNQIN-UHFFFAOYSA-N	C0948089	Acute coronary syndrome	0.63
Folic acid	OVBPIULPVIDEAO-LBPRGKRZSA-N	C0023467	Acute myelogenous leukemia	0.63
Oxycodone	BRUQQQPBMZOVGD-XFKAJCMBSA-N	C0085762	Alcohol abuse	0.63
Naloxone	UZHSEJADLWPNLE-GRGSLBFTSA-N	C0236664	Alcohol-related disorders	0.63
Beclomethasone	NBMKJKDGKREAPL-DVTGEIKXSA-N	C0002726	Amyloidosis	0.63
Triamcinolone	GFNANZIMVAIWHM-OBYCQNJPSA-N	C0002726	Amyloidosis	0.63
Testosterone	MUMGGOZAMZWBJJ-DYKIIFRCSA-N	C0002871	Anemia	0.63
Betamethasone	UREBDLICKHMUKA-DVTGEIKXSA-N	C0003868	Arthritis gouty	0.63
Iloperidone	XMXHEBAFVSFQEX-UHFFFAOYSA-N	C0236792	Asperger syndrome	0.63
Glyburide	ZNNLBTZKUZBEKO-UHFFFAOYSA-N	C0004153	Atherosclerosis	0.63
Temsirolimus	CBPNZQVSJQDFBE-FUXHJELOSA-N	C0011615	Atopic dermatitis	0.63
Nefazodone	VRBKIVRKKCLPHA-UHFFFAOYSA-N	C0004352	Autistic disorder	0.63
Pimecrolimus	KASDHRXLYQOAKZ-XDSKOBMDSA-N	C0887850	Autosomal dominant polycystic kidney disease	0.63
Conivaptan	IKENVDNFQMCRTR-UHFFFAOYSA-N	C0887850	Autosomal dominant polycystic kidney disease	0.63
Levofloxacin	GSDSWSVVBLHKDQ-JTQLQIEISA-N	C0004610	Bacteremia	0.63
Prazosin	IENZQIKPVFGBNW-UHFFFAOYSA-N	C1704272	Benign prostatic hyperplasia	0.63
Toremifene	XFCLJVABOIYOMF-QPLCGJKRSA-N	C0005586	Bipolar disorder	0.63
Epirubicin	AOJJSUZBOXZQNB-VTZDEGQISA-N	C0005695	Bladder neoplasm	0.63
Daunorubicin	STQGQHZAVUOBTE-VGBVRHCVSA-N	C0005695	Bladder neoplasm	0.63
Valspodar	YJDYDFNKCBANTM-QCWCSKBGSA-N	C0006272	Bronchiolitis obliterans	0.63
Difluprednate	WYQPLTPSGFELIB-JTQPXKBDSA-N	C0006287	Bronchopulmonary dysplasia	0.63
Semaxanib	WUWDLXZGHZSWQZ-WQLSENKSSA-N	C0007097	Carcinoma	0.63
Vandetanib	UHTHHESEBZOYNR-UHFFFAOYSA-N	C0007097	Carcinoma	0.63
Methotrexate	FBOZXECLQNJBKD-ZDUSSCGKSA-N	C0007097	Carcinoma	0.63
Dapoxetine	USRHYDPUVLEVMC-FQEVSTJZSA-N	C0007222	Cardiovascular diseases	0.63
Alfuzosin	WNMJYKCGWZFFKR-UHFFFAOYSA-N	C0007222	Cardiovascular diseases	0.63
Captopril	FAKRSMQSSFJEIM-RQJHMYQMSA-N	C0007222	Cardiovascular diseases	0.63
Testosterone undecanoate	UDSFVOAUHKGBEK-CNQKSJKFSA-N	C0007222	Cardiovascular diseases	0.63
Alitretinoin	SHGAZHPCJJPHSC-ZVCIMWCZSA-N	C4048328	Cervical cancer	0.63
Chlorpromazine	ZPEIMTDSQAKGNT-UHFFFAOYSA-N	C0008031	Chest pain	0.63
Lansoprazole	MJIHNNLFOKEZEW-UHFFFAOYSA-N	C0008031	Chest pain	0.63
Nilotinib	HHZIURLSWUIHRB-UHFFFAOYSA-N	C0023452	Childhood acute lymphoblastic leukemia	0.63
Rimexolone	QTTRZHGPGKRAFB-OOKHYKNYSA-N	C1292778	Chronic myeloproliferative disorder	0.63
Triamcinolone acetonide	YNDXUCZADRHECN-JNQJZLCISA-N	C1292778	Chronic myeloproliferative disorder	0.63
Epirubicin	AOJJSUZBOXZQNB-VTZDEGQISA-N	C1292778	Chronic myeloproliferative disorder	0.63
Hydrocodone	LLPOLZWFYMWNKH-CMKMFDCUSA-N	C1292778	Chronic myeloproliferative disorder	0.63
Rabeprazole	YREYEVIYCVEVJK-UHFFFAOYSA-N	C0149521	Chronic pancreatitis	0.63
Dexamethasone	UREBDLICKHMUKA-CXSFZGCWSA-N	C0149521	Chronic pancreatitis	0.63
Dapoxetine	USRHYDPUVLEVMC-FQEVSTJZSA-N	C1623038	Cirrhosis	0.63
Propafenone	JWHAUXFOSRPERK-UHFFFAOYSA-N	C1623038	Cirrhosis	0.63
Loxapine	XJGVXQDUIWGIRW-UHFFFAOYSA-N	C0009241	Cognition disorders	0.63
Atomoxetine	VHGCDTVCOLNTBX-QGZVFWFLSA-N	C0009241	Cognition disorders	0.63
Flunisolide	XSFJVAJPIHIPKU-XWCQMRHXSA-N	C0009319	Colitis	0.63
Daunorubicin	STQGQHZAVUOBTE-VGBVRHCVSA-N	C0009402	Colorectal carcinoma	0.63
Pravastatin	TUZYXOIXSAXUGO-PZAWKZKUSA-N	C0010054	Coronary arteriosclerosis	0.63
Pravastatin	TUZYXOIXSAXUGO-PZAWKZKUSA-N	C1956346	Coronary artery disease	0.63
Codeine	OROGSEYTTFOCAN-DNJOTXNNSA-N	C0497327	Dementia	0.63
Fluoxetine	RTHCYVBBDHJXIQ-UHFFFAOYSA-N	C0011881	Diabetic nephropathy	0.63
Lisinopril	RLAWWYSOJDYHDC-BZSNNMDCSA-N	C0011881	Diabetic nephropathy	0.63
Budesonide	VOVIALXJUBGFJZ-KWVAZRHASA-N	C0011884	Diabetic retinopathy	0.63
Norepinephrine	SFLSHLFXELFNJZ-QMMMGPOBSA-N	C0342687	Dopamine beta hydroxylase deficiency	0.63
Irbesartan	YOSHYTLCDANDAN-UHFFFAOYSA-N	C0242339	Dyslipidemias	0.63
Epirubicin	AOJJSUZBOXZQNB-VTZDEGQISA-N	C0476089	Endometrial carcinoma	0.63
Daunorubicin hydrochloride	GUGHGUXZJWAIAS-QQYBVWGSSA-N	C0476089	Endometrial carcinoma	0.63
Lisinopril	RLAWWYSOJDYHDC-BZSNNMDCSA-N	C0553980	Endomyocardial fibrosis	0.63
Hydrocodone	LLPOLZWFYMWNKH-CMKMFDCUSA-N	C0085580	Essential hypertension	0.63
Pitavastatin	VGYFMXBACGZSIL-MCBHFWOFSA-N	C0085580	Essential hypertension	0.63
Testosterone undecanoate	UDSFVOAUHKGBEK-CNQKSJKFSA-N	C0085580	Essential hypertension	0.63
Cabazitaxel	BMQGVNUXMIRLCK-OAGWZNDDSA-N	C0015672	Fatigue	0.63
Agomelatine	YJYPHIXNFHFHND-UHFFFAOYSA-N	C0015672	Fatigue	0.63
Clarithromycin	AGOYDEPGAOXOCK-KCBOHYOISA-N	C0015967	Fever	0.63
Megestrol acetate	RQZAXGRLVPAYTJ-GQFGMJRRSA-N	C0017658	Glomerulonephritis	0.63
Flunisolide	XSFJVAJPIHIPKU-XWCQMRHXSA-N	C0018621	Hay fever	0.63
Triamcinolone	GFNANZIMVAIWHM-OBYCQNJPSA-N	C0018621	Hay fever	0.63
Mometasone	QLIIKPVHVRXHRI-CXSFZGCWSA-N	C0018621	Hay fever	0.63
Olmesartan medoxomil	UQGKUQLKSCSZGY-UHFFFAOYSA-N	C0018799	Heart diseases	0.63
Folic acid	OVBPIULPVIDEAO-LBPRGKRZSA-N	C0018801	Heart failure	0.63
Dapoxetine	USRHYDPUVLEVMC-FQEVSTJZSA-N	C0018801	Heart failure	0.63
Ramipril	HDACQVRGBOVJII-JBDAPHQKSA-N	C1135196	Heart failure diastolic	0.63
Estradiol	VOXZDWNPVJITMN-ZBRFXRBCSA-N	C0018939	Hematological disease	0.63
Daunorubicin	STQGQHZAVUOBTE-VGBVRHCVSA-N	C0019693	Hiv infections	0.63
Pimecrolimus	KASDHRXLYQOAKZ-XDSKOBMDSA-N	C0152267	Hodgkin lymphoma	0.63
Progesterone	RJKFOVLPORLFTN-LEKSSAKUSA-N	C0020619	Hypogonadism	0.63
Chlorothiazide	JBMKAUGHUNFTOL-UHFFFAOYSA-N	C0238358	Hypokalemic periodic paralysis	0.63
Candesartan	HTQMVQVXFRQIKW-UHFFFAOYSA-N	C1800706	Idiopathic pulmonary fibrosis	0.63
Agomelatine	YJYPHIXNFHFHND-UHFFFAOYSA-N	C0271650	Impaired glucose tolerance	0.63
Pravastatin	TUZYXOIXSAXUGO-PZAWKZKUSA-N	C0021841	Intestinal neoplasms	0.63
Carbidopa	TZFNLOMSOLWIDK-JTQLQIEISA-N	C0948008	Ischemic stroke	0.63
Ticlopidine	PHWBOXQYWZNQIN-UHFFFAOYSA-N	C0035078	Kidney failure	0.63
Clofarabine	WDDPHFBMKLOVOX-AYQXTPAHSA-N	C0023453	L2 acute lymphoblastic leukemia	0.63
Clobetasol	FCSHDIVRCWTZOX-DVTGEIKXSA-N	C0023343	Leprosy	0.63
Acitretin	IHUNBGSDBOWDMA-AQFIFDHZSA-N	C0023418	Leukemia	0.63
Everolimus	HKVAMNSJSFKALM-GKUWKFKPSA-N	C0023418	Leukemia	0.63
Pemetrexed	WBXPDJSOTKVWSJ-CYBMUJFWSA-N	C0023890	Liver cirrhosis	0.63
Rosiglitazone	YASAKCUCGLMORW-UHFFFAOYSA-N	C0023895	Liver diseases	0.63
Eprosartan	OROAFUQRIXKEMV-LDADJPATSA-N	C0684249	Lung cancer	0.63
Cediranib	XXJWYDDUDKYVKI-UHFFFAOYSA-N	C0684249	Lung cancer	0.63
Difluprednate	WYQPLTPSGFELIB-JTQPXKBDSA-N	C0024115	Lung diseases	0.63
Folic acid	OVBPIULPVIDEAO-LBPRGKRZSA-N	C0024299	Lymphoma	0.63
Nefazodone	VRBKIVRKKCLPHA-UHFFFAOYSA-N	C1269683	Major depressive disorder	0.63
Methotrexate	FBOZXECLQNJBKD-ZDUSSCGKSA-N	C0024530	Malaria	0.63
Dienogest	AZFLJNIPTRTECV-FUMNGEBKSA-N	C0025286	Meningioma	0.63
Nandrolone	NPAGDVCDWIYMMC-IZPLOLCNSA-N	C0025322	Menopause	0.63
Nandrolone	NPAGDVCDWIYMMC-IZPLOLCNSA-N	C0011570	Mental depression	0.63
Dexamethasone	UREBDLICKHMUKA-CXSFZGCWSA-N	C1850808	Miyoshi myopathy	0.63
Morphine	BQJCRHHNABKAKU-KBQPJGBKSA-N	C0026769	Multiple sclerosis	0.63
Cholecalciferol	QYSXJUFSXHHAJI-YRZJJWOYSA-N	C0151786	Muscle weakness	0.63
Dapoxetine	USRHYDPUVLEVMC-FQEVSTJZSA-N	C0151744	Myocardial ischemia	0.63
Folic acid	OVBPIULPVIDEAO-LBPRGKRZSA-N	C0151744	Myocardial ischemia	0.63
Alfuzosin	WNMJYKCGWZFFKR-UHFFFAOYSA-N	C0151744	Myocardial ischemia	0.63
Enalaprilat	LZFZMUMEGBBDTC-QEJZJMRPSA-N	C0151744	Myocardial ischemia	0.63
Benazepril	XPCFTKFZXHTYIP-PMACEKPBSA-N	C0151744	Myocardial ischemia	0.63
Domperidone	FGXWKSZFVQUSTL-UHFFFAOYSA-N	C0027497	Nausea	0.63
Clozapine	QZUDBNBUXVUHMW-UHFFFAOYSA-N	C0027497	Nausea	0.63
Pioglitazone	HYAFETHFCAUJAY-UHFFFAOYSA-N	C0442874	Neuropathy	0.63
Raltitrexed	IVTVGDXNLFLDRM-HNNXBMFYSA-N	C0024305	Non-hodgkin's lymphoma	0.63
Methotrexate	FBOZXECLQNJBKD-ZDUSSCGKSA-N	C0007131	Non-small cell lung carcinoma	0.63
Cediranib	XXJWYDDUDKYVKI-UHFFFAOYSA-N	C0007131	Non-small cell lung carcinoma	0.63
Candesartan	HTQMVQVXFRQIKW-UHFFFAOYSA-N	C3241937	Nonalcoholic steatohepatitis	0.63
Eprosartan	OROAFUQRIXKEMV-LDADJPATSA-N	C3241937	Nonalcoholic steatohepatitis	0.63
Histrelin acetate	OWAUGAMNPZHEOJ-YKZVIGSYSA-N	C0028754	Obesity	0.63
Morphine sulfate	USAHOPJHPJHUNS-IFCNUISUSA-N	C0027412	Opioid-related disorders	0.63
Norepinephrine	SFLSHLFXELFNJZ-QMMMGPOBSA-N	C4746777	Orthostatic hypotension	0.63
Budesonide	VOVIALXJUBGFJZ-KWVAZRHASA-N	C0409959	Osteoarthritis knee pain	0.63
Codeine	OROGSEYTTFOCAN-DNJOTXNNSA-N	C0409959	Osteoarthritis knee pain	0.63
Difluprednate	WYQPLTPSGFELIB-JTQPXKBDSA-N	C0409959	Osteoarthritis knee pain	0.63
Beclomethasone	NBMKJKDGKREAPL-DVTGEIKXSA-N	C0029925	Ovarian carcinoma	0.63
Irinotecan	UWKQSNNFCGGAFS-XIFFEERXSA-N	C0029925	Ovarian carcinoma	0.63
Esomeprazole	SUBDBMMJDZJVOS-DEOSSOPVSA-N	C0030920	Peptic ulcer	0.63
Dexlansoprazole	MJIHNNLFOKEZEW-RUZDIDTESA-N	C0030922	Peptic ulcer hemorrhage	0.63
Domperidone	FGXWKSZFVQUSTL-UHFFFAOYSA-N	C0035457	Perennial allergic rhinitis	0.63
Pravastatin	TUZYXOIXSAXUGO-PZAWKZKUSA-N	C1704436	Peripheral arterial diseases	0.63
Lasofoxifene	GXESHMAMLJKROZ-IAPPQJPRSA-N	C0231341	Premature aging syndrome	0.63
Rosiglitazone	YASAKCUCGLMORW-UHFFFAOYSA-N	C0033687	Proteinuria	0.63
Pitavastatin	VGYFMXBACGZSIL-MCBHFWOFSA-N	C0033687	Proteinuria	0.63
Alitretinoin	SHGAZHPCJJPHSC-ZVCIMWCZSA-N	C0033860	Psoriasis	0.63
Prednisolone	OIGNJSKKLXVSLS-VWUMJDOOSA-N	C0033860	Psoriasis	0.63
Telmisartan	RMMXLENWKUUMAY-UHFFFAOYSA-N	C0034069	Pulmonary fibrosis	0.63
Olmesartan medoxomil	UQGKUQLKSCSZGY-UHFFFAOYSA-N	C0034069	Pulmonary fibrosis	0.63
Candesartan cilexetil	GHOSNRCGJFBJIB-UHFFFAOYSA-N	C0034069	Pulmonary fibrosis	0.63
Nilvadipine	FAIIFDPAEUKBEP-UHFFFAOYSA-N	C0034734	Raynaud disease	0.63
Rimexolone	QTTRZHGPGKRAFB-OOKHYKNYSA-N	C0002894	Refractory anaemia with excess blasts	0.63
Beclomethasone	NBMKJKDGKREAPL-DVTGEIKXSA-N	C0002893	Refractory anemias	0.63
Fluticasone furoate	XTULMSXFIHGYFS-VLSRWLAYSA-N	C0852283	Respiratory distress syndrome	0.63
Triamcinolone	GFNANZIMVAIWHM-OBYCQNJPSA-N	C0035242	Respiratory tract diseases	0.63
Nefazodone	VRBKIVRKKCLPHA-UHFFFAOYSA-N	C0036337	Schizoaffective disorder	0.63
Domperidone	FGXWKSZFVQUSTL-UHFFFAOYSA-N	C0036341	Schizophrenia	0.63
Pardoprunox	YVPUUUDAZYFFQT-UHFFFAOYSA-N	C0036341	Schizophrenia	0.63
Cladribine	PTOAARAWEBMLNO-KVQBGUIXSA-N	C3463824	Secondary progressive multiple sclerosis	0.63
Pipamperone	AXKPFOAXAHJUAG-UHFFFAOYSA-N	C0036983	Septic shock	0.63
Pipamperone	AXKPFOAXAHJUAG-UHFFFAOYSA-N	C1719672	Severe sepsis	0.63
Prednisolone	OIGNJSKKLXVSLS-VWUMJDOOSA-N	C1719672	Severe sepsis	0.63
Prochlorperazine	WIKYUJGCLQQFNW-UHFFFAOYSA-N	C0851578	Sleep disorders	0.63
Buserelin	CUWODFFVMXJOKD-UVLQAERKSA-N	C0851578	Sleep disorders	0.63
Lormetazepam	FJIKWRGCXUCUIG-UHFFFAOYSA-N	C0038220	Status epilepticus	0.63
Naltrexone	DQCKKXVULJGBQN-XFWGSAIBSA-N	C0236969	Substance-related disorders	0.63
Ticlopidine	PHWBOXQYWZNQIN-UHFFFAOYSA-N	C0040053	Thrombosis	0.63
Estramustine	FRPJXPJMRWBBIH-RBRWEJTLSA-N	C0041408	Turner syndrome	0.63
Hydrocortisone	JYGXADMDTFJGBT-VWUMJDOOSA-N	C0042164	Uveitis	0.63
Nilvadipine	FAIIFDPAEUKBEP-UHFFFAOYSA-N	C0042373	Vascular diseases	0.63
Alfacalcidol	OFHCOWSQAMBJIW-AVJTYSNKSA-N	C0042870	Vitamin d deficiency	0.63
Atorvastatin	XUKUURHRXDUEBC-KAYWLYCHSA-N	C0311277	Abdominal obesity	0.62
Clofarabine	WDDPHFBMKLOVOX-AYQXTPAHSA-N	C0023467	Acute myelogenous leukemia	0.62
Folic acid	OVBPIULPVIDEAO-LBPRGKRZSA-N	C0026998	Acute myeloid leukemia	0.62
Aripiprazole	CEUORZQYGODEFX-UHFFFAOYSA-N	C0857501	Acute schizophrenia	0.62
Megestrol acetate	RQZAXGRLVPAYTJ-GQFGMJRRSA-N	C0001418	Adenocarcinoma	0.62
Calcitriol	GMRQFYUYWCNGIN-NKMMMXOESA-N	C0001925	Albuminuria	0.62
Agomelatine	YJYPHIXNFHFHND-UHFFFAOYSA-N	C0750901	Alzheimer disease	0.62
Pioglitazone	HYAFETHFCAUJAY-UHFFFAOYSA-N	C0750901	Alzheimer disease	0.62
Lasofoxifene	GXESHMAMLJKROZ-IAPPQJPRSA-N	C0750901	Alzheimer disease	0.62
Carbidopa	TZFNLOMSOLWIDK-JTQLQIEISA-N	C0162635	Angelman syndrome	0.62
Agomelatine	YJYPHIXNFHFHND-UHFFFAOYSA-N	C0003486	Aortic aneurysm	0.62
Folic acid	OVBPIULPVIDEAO-LBPRGKRZSA-N	C0003864	Arthritis	0.62
Prednisolone	OIGNJSKKLXVSLS-VWUMJDOOSA-N	C0004153	Atherosclerosis	0.62
Losartan potassium	OXCMYAYHXIHQOA-UHFFFAOYSA-N	C0004238	Atrial fibrillation	0.62
Pardoprunox	YVPUUUDAZYFFQT-UHFFFAOYSA-N	C0005586	Bipolar disorder	0.62
Ziprasidone	MVWVFYHBGMAFLY-UHFFFAOYSA-N	C0853193	Bipolar i disorder	0.62
Fenretinide	AKJHMTWEGVYYSE-FXILSDISSA-N	C0750974	Brain tumor primary	0.62
Diazepam	AAOVKJBEBIDNHE-UHFFFAOYSA-N	C0858252	Breast adenocarcinoma	0.62
Lasofoxifene	GXESHMAMLJKROZ-IAPPQJPRSA-N	C0858252	Breast adenocarcinoma	0.62
Progesterone	RJKFOVLPORLFTN-LEKSSAKUSA-N	C0006625	Cachexia	0.62
Cyproterone acetate	UWFYSQMTEOIJJG-FDTZYFLXSA-N	C0006625	Cachexia	0.62
Pioglitazone	HYAFETHFCAUJAY-UHFFFAOYSA-N	C0007222	Cardiovascular diseases	0.62
Megestrol acetate	RQZAXGRLVPAYTJ-GQFGMJRRSA-N	C0007222	Cardiovascular diseases	0.62
Valsartan	ACWBQPMHZXGDFX-QFIPXVFZSA-N	C0007222	Cardiovascular diseases	0.62
Rabeprazole	YREYEVIYCVEVJK-UHFFFAOYSA-N	C0008031	Chest pain	0.62
Clarithromycin	AGOYDEPGAOXOCK-KCBOHYOISA-N	C0008677	Chronic bronchitis	0.62
Formoterol fumarate	RATSWNOMCHFQGJ-XODSYJLDSA-N	C0008677	Chronic bronchitis	0.62
Mirabegron	PBAPPPCECJKMCM-IBGZPJMESA-N	C0008677	Chronic bronchitis	0.62
Enalaprilat	LZFZMUMEGBBDTC-QEJZJMRPSA-N	C0264716	Chronic heart failure	0.62
Ticlopidine	PHWBOXQYWZNQIN-UHFFFAOYSA-N	C1561643	Chronic kidney diseases	0.62
Pravastatin	TUZYXOIXSAXUGO-PZAWKZKUSA-N	C1561643	Chronic kidney diseases	0.62
Losartan potassium	OXCMYAYHXIHQOA-UHFFFAOYSA-N	C1561643	Chronic kidney diseases	0.62
Triamcinolone	GFNANZIMVAIWHM-OBYCQNJPSA-N	C1292778	Chronic myeloproliferative disorder	0.62
Labetalol	SGUAFYQXFOLMHL-UHFFFAOYSA-N	C0024117	Chronic obstructive airway disease	0.62
Dexlansoprazole	MJIHNNLFOKEZEW-RUZDIDTESA-N	C0149521	Chronic pancreatitis	0.62
Buprenorphine	RMRJXGBAOAMLHD-IHFGGWKQSA-N	C0600427	Cocaine dependence	0.62
Dexamethasone	UREBDLICKHMUKA-CXSFZGCWSA-N	C0009319	Colitis	0.62
Pitavastatin	VGYFMXBACGZSIL-MCBHFWOFSA-N	C0751635	Common carotid artery stenosis	0.62
Ticlopidine	PHWBOXQYWZNQIN-UHFFFAOYSA-N	C1956346	Coronary artery disease	0.62
Rosiglitazone	YASAKCUCGLMORW-UHFFFAOYSA-N	C1956346	Coronary artery disease	0.62
Lenalidomide	GOTYRUGSSMKFNF-UHFFFAOYSA-N	C0010346	Crohn disease	0.62
Clobetasol	FCSHDIVRCWTZOX-DVTGEIKXSA-N	C0010346	Crohn disease	0.62
Naltrexone	DQCKKXVULJGBQN-XFWGSAIBSA-N	C0497327	Dementia	0.62
Pardoprunox	YVPUUUDAZYFFQT-UHFFFAOYSA-N	C0005587	Depression bipolar	0.62
Hydrocortisone	JYGXADMDTFJGBT-VWUMJDOOSA-N	C0011884	Diabetic retinopathy	0.62
Enzastaurin	AXRCEOKUDYDWLF-UHFFFAOYSA-N	C0011884	Diabetic retinopathy	0.62
Prednisolone	OIGNJSKKLXVSLS-VWUMJDOOSA-N	C0013238	Dry eye syndromes	0.62
Mometasone	QLIIKPVHVRXHRI-CXSFZGCWSA-N	C3542021	Duchenne and becker muscular dystrophy	0.62
Clobetasol	FCSHDIVRCWTZOX-DVTGEIKXSA-N	C3542021	Duchenne and becker muscular dystrophy	0.62
Fenretinide	AKJHMTWEGVYYSE-FXILSDISSA-N	C0013595	Eczema	0.62
Mometasone	QLIIKPVHVRXHRI-CXSFZGCWSA-N	C0341106	Eosinophilic esophagitis	0.62
Propranolol	AQHHHDLHHXJYJD-UHFFFAOYSA-N	C0242350	Erectile dysfunction	0.62
Megestrol acetate	RQZAXGRLVPAYTJ-GQFGMJRRSA-N	C0085580	Essential hypertension	0.62
Propranolol	AQHHHDLHHXJYJD-UHFFFAOYSA-N	C0085580	Essential hypertension	0.62
Rimexolone	QTTRZHGPGKRAFB-OOKHYKNYSA-N	C0015404	Eye infections, bacterial	0.62
Formoterol fumarate	RATSWNOMCHFQGJ-XODSYJLDSA-N	C2350878	Focal emphysema	0.62
Albuterol	NDAUXUAQIAJITI-UHFFFAOYSA-N	C2350878	Focal emphysema	0.62
Buprenorphine	RMRJXGBAOAMLHD-IHFGGWKQSA-N	C0016995	Gambling	0.62
Dexlansoprazole	MJIHNNLFOKEZEW-RUZDIDTESA-N	C0038358	Gastric ulcer	0.62
Lansoprazole	MJIHNNLFOKEZEW-UHFFFAOYSA-N	C0017168	Gastroesophageal reflux disease	0.62
Rabeprazole	YREYEVIYCVEVJK-UHFFFAOYSA-N	C0017178	Gastrointestinal diseases	0.62
Fluticasone	MGNNYOODZCAHBA-GQKYHHCASA-N	C0017601	Glaucoma	0.62
Ruboxistaurin	ZCBUQCWBWNUWSU-SFHVURJKSA-N	C0017636	Glioblastoma	0.62
Ropivacaine	ZKMNUMMKYBVTFN-HNNXBMFYSA-N	C0018681	Headache	0.62
Megestrol acetate	RQZAXGRLVPAYTJ-GQFGMJRRSA-N	C0018799	Heart diseases	0.62
Ramipril	HDACQVRGBOVJII-JBDAPHQKSA-N	C0018801	Heart failure	0.62
Pemetrexed	WBXPDJSOTKVWSJ-CYBMUJFWSA-N	C0018801	Heart failure	0.62
Morphine sulfate	USAHOPJHPJHUNS-IFCNUISUSA-N	C0019337	Heroin dependence	0.62
Alitretinoin	SHGAZHPCJJPHSC-ZVCIMWCZSA-N	C0019693	Hiv infections	0.62
Mometasone	QLIIKPVHVRXHRI-CXSFZGCWSA-N	C0020192	Hyaline membrane disease	0.62
Testosterone	MUMGGOZAMZWBJJ-DYKIIFRCSA-N	C0020443	Hypercholesterolemia	0.62
Ropivacaine	ZKMNUMMKYBVTFN-HNNXBMFYSA-N	C0848558	Hypospadias	0.62
Megestrol acetate	RQZAXGRLVPAYTJ-GQFGMJRRSA-N	C0021359	Infertility	0.62
Buserelin	CUWODFFVMXJOKD-UVLQAERKSA-N	C0021359	Infertility	0.62
Ropivacaine	ZKMNUMMKYBVTFN-HNNXBMFYSA-N	C0019294	Inguinal hernia	0.62
Lovastatin	PCZOHLXUXFIOCF-BXMDZJJMSA-N	C0021841	Intestinal neoplasms	0.62
Budesonide	VOVIALXJUBGFJZ-KWVAZRHASA-N	C0022568	Keratitis	0.62
Hydrocortisone	JYGXADMDTFJGBT-VWUMJDOOSA-N	C0023453	L2 acute lymphoblastic leukemia	0.62
Capsaicin	YKPUWZUDDOIDPM-SOFGYWHQSA-N	C0024031	Low back pain	0.62
Losartan potassium	OXCMYAYHXIHQOA-UHFFFAOYSA-N	C0684249	Lung cancer	0.62
Agomelatine	YJYPHIXNFHFHND-UHFFFAOYSA-N	C0684249	Lung cancer	0.62
Olmesartan medoxomil	UQGKUQLKSCSZGY-UHFFFAOYSA-N	C0684249	Lung cancer	0.62
Irinotecan	UWKQSNNFCGGAFS-XIFFEERXSA-N	C0684249	Lung cancer	0.62
Montelukast sodium	LBFBRXGCXUHRJY-HKHDRNBDSA-M	C0024115	Lung diseases	0.62
Pemetrexed	WBXPDJSOTKVWSJ-CYBMUJFWSA-N	C0024299	Lymphoma	0.62
Clozapine	QZUDBNBUXVUHMW-UHFFFAOYSA-N	C0024517	Major depression	0.62
Testosterone	MUMGGOZAMZWBJJ-DYKIIFRCSA-N	C0006142	Malignant neoplasm of breast	0.62
Eprosartan	OROAFUQRIXKEMV-LDADJPATSA-N	C0024796	Marfan syndrome	0.62
Raltitrexed	IVTVGDXNLFLDRM-HNNXBMFYSA-N	C0025500	Mesothelioma	0.62
Megestrol acetate	RQZAXGRLVPAYTJ-GQFGMJRRSA-N	C2931852	Metastatic renal cell carcinoma	0.62
Ropivacaine	ZKMNUMMKYBVTFN-HNNXBMFYSA-N	C0338480	Migraine	0.62
Agomelatine	YJYPHIXNFHFHND-UHFFFAOYSA-N	C0338480	Migraine	0.62
Almotriptan malate	QHATUKWEVNMHRY-UHFFFAOYSA-N	C0149931	Migraine disorders	0.62
Pemetrexed	WBXPDJSOTKVWSJ-CYBMUJFWSA-N	C0026769	Multiple sclerosis	0.62
Fludarabine	HBUBKKRHXORPQB-FJFJXFQQSA-N	C0026769	Multiple sclerosis	0.62
Dapoxetine	USRHYDPUVLEVMC-FQEVSTJZSA-N	C0027051	Myocardial infarction	0.62
Enalapril	GBXSMTUPTTWBMN-XIRDDKMYSA-N	C0027051	Myocardial infarction	0.62
Pemetrexed	WBXPDJSOTKVWSJ-CYBMUJFWSA-N	C0151744	Myocardial ischemia	0.62
Alosetron	JSWZEAMFRNKZNL-UHFFFAOYSA-N	C0027497	Nausea	0.62
Vinblastine sulfate	KDQAABAKXDWYSZ-PNYVAJAMSA-N	C0027819	Neuroblastoma	0.62
Folic acid	OVBPIULPVIDEAO-LBPRGKRZSA-N	C0024305	Non-hodgkin's lymphoma	0.62
Pemetrexed	WBXPDJSOTKVWSJ-CYBMUJFWSA-N	C0024305	Non-hodgkin's lymphoma	0.62
Ruboxistaurin	ZCBUQCWBWNUWSU-SFHVURJKSA-N	C0024305	Non-hodgkin's lymphoma	0.62
Idarubicin	XDXDZDZNSLXDNA-TZNDIEGXSA-N	C0024305	Non-hodgkin's lymphoma	0.62
Everolimus	HKVAMNSJSFKALM-GKUWKFKPSA-N	C0024305	Non-hodgkin's lymphoma	0.62
Telmisartan	RMMXLENWKUUMAY-UHFFFAOYSA-N	C3241937	Nonalcoholic steatohepatitis	0.62
Candesartan cilexetil	GHOSNRCGJFBJIB-UHFFFAOYSA-N	C3241937	Nonalcoholic steatohepatitis	0.62
Alfacalcidol	OFHCOWSQAMBJIW-AVJTYSNKSA-N	C0029454	Osteopetrosis	0.62
Fluoxetine	RTHCYVBBDHJXIQ-UHFFFAOYSA-N	C0030567	Parkinson disease	0.62
Atomoxetine	VHGCDTVCOLNTBX-QGZVFWFLSA-N	C0030567	Parkinson disease	0.62
Rabeprazole	YREYEVIYCVEVJK-UHFFFAOYSA-N	C0030922	Peptic ulcer hemorrhage	0.62
Calcitriol	GMRQFYUYWCNGIN-NKMMMXOESA-N	C0029458	Postmenopausal osteoporosis	0.62
Prazosin	IENZQIKPVFGBNW-UHFFFAOYSA-N	C2937421	Prostatic hyperplasia	0.62
Rimexolone	QTTRZHGPGKRAFB-OOKHYKNYSA-N	C0033860	Psoriasis	0.62
Nefazodone	VRBKIVRKKCLPHA-UHFFFAOYSA-N	C0033975	Psychotic disorders	0.62
Folic acid	OVBPIULPVIDEAO-LBPRGKRZSA-N	C0002893	Refractory anemias	0.62
Rabeprazole	YREYEVIYCVEVJK-UHFFFAOYSA-N	C0002893	Refractory anemias	0.62
Tretinoin	SHGAZHPCJJPHSC-YCNIQYBTSA-N	C0035334	Retinitis pigmentosa	0.62
Folic acid	OVBPIULPVIDEAO-LBPRGKRZSA-N	C1261473	Sarcoma	0.62
Nilotinib	HHZIURLSWUIHRB-UHFFFAOYSA-N	C1261473	Sarcoma	0.62
Calcitriol	GMRQFYUYWCNGIN-NKMMMXOESA-N	C0020503	Secondary hyperparathyroidism	0.62
Folic acid	OVBPIULPVIDEAO-LBPRGKRZSA-N	C3463824	Secondary progressive multiple sclerosis	0.62
Beclomethasone	NBMKJKDGKREAPL-DVTGEIKXSA-N	C3463824	Secondary progressive multiple sclerosis	0.62
Everolimus	HKVAMNSJSFKALM-GKUWKFKPSA-N	C3463824	Secondary progressive multiple sclerosis	0.62
Prednisolone	OIGNJSKKLXVSLS-VWUMJDOOSA-N	C0243026	Sepsis	0.62
Fluorometholone	FAOZLTXFLGPHNG-KNAQIMQKSA-N	C0036983	Septic shock	0.62
Azithromycin	MQTOSJVFKKJCRP-BICOPXKESA-N	C0036983	Septic shock	0.62
Folic acid	OVBPIULPVIDEAO-LBPRGKRZSA-N	C1168401	Squamous cell carcinoma of the head and neck	0.62
Testosterone	MUMGGOZAMZWBJJ-DYKIIFRCSA-N	C0040053	Thrombosis	0.62
Tibolone	WZDGZWOAQTVYBX-XOINTXKNSA-N	C0041408	Turner syndrome	0.62
Salmeterol	GIIZNNXWQWCKIB-UHFFFAOYSA-N	C0005686	Urinary bladder diseases	0.62
Montelukast sodium	LBFBRXGCXUHRJY-HKHDRNBDSA-M	C0043144	Wheezing	0.62
Rosuvastatin calcium	LALFOYNTGMUKGG-BGRFNVSISA-L	C0311277	Abdominal obesity	0.61
Imipramine	BCGWQEUPMDMJNV-UHFFFAOYSA-N	C0000737	Abdominal pain	0.61
Etoposide phosphate	LIQODXNTTZAGID-OCBXBXKTSA-N	C0023437	Acute basophilic leukemia	0.61
Mometasone	QLIIKPVHVRXHRI-CXSFZGCWSA-N	C4551910	Acute inflammatory demyelinating polyneuropathy	0.61
Beclomethasone	NBMKJKDGKREAPL-DVTGEIKXSA-N	C0023462	Acute megakaryocytic leukemias	0.61
Etoposide phosphate	LIQODXNTTZAGID-OCBXBXKTSA-N	C0023462	Acute megakaryocytic leukemias	0.61
Pemetrexed	WBXPDJSOTKVWSJ-CYBMUJFWSA-N	C0023462	Acute megakaryocytic leukemias	0.61
Pemetrexed	WBXPDJSOTKVWSJ-CYBMUJFWSA-N	C0023467	Acute myelogenous leukemia	0.61
Etoposide phosphate	LIQODXNTTZAGID-OCBXBXKTSA-N	C0026998	Acute myeloid leukemia	0.61
Pemetrexed	WBXPDJSOTKVWSJ-CYBMUJFWSA-N	C0026998	Acute myeloid leukemia	0.61
Folic acid	OVBPIULPVIDEAO-LBPRGKRZSA-N	C0023479	Acute myelomonocytic leukemia	0.61
Etoposide phosphate	LIQODXNTTZAGID-OCBXBXKTSA-N	C0023479	Acute myelomonocytic leukemia	0.61
Epirubicin	AOJJSUZBOXZQNB-VTZDEGQISA-N	C0023479	Acute myelomonocytic leukemia	0.61
Doxorubicin	AOJJSUZBOXZQNB-TZSSRYMLSA-N	C0023479	Acute myelomonocytic leukemia	0.61
Etoposide phosphate	LIQODXNTTZAGID-OCBXBXKTSA-N	C0152013	Adenocarcinoma of lung	0.61
Cediranib	XXJWYDDUDKYVKI-UHFFFAOYSA-N	C0152013	Adenocarcinoma of lung	0.61
Etoposide phosphate	LIQODXNTTZAGID-OCBXBXKTSA-N	C0206667	Adrenal cortical adenoma	0.61
Iti-007	HOIIHACBCFLJET-UHFFFAOYSA-N	C0001723	Affective disorders	0.61
Naltrexone	DQCKKXVULJGBQN-XFWGSAIBSA-N	C3887612	Agitation	0.61
Docetaxel	ZDZOTLJHXYCWBA-VCVYQWHSSA-N	C0276535	Aids with kaposi's sarcoma	0.61
Ziprasidone	MVWVFYHBGMAFLY-UHFFFAOYSA-N	C0750901	Alzheimer disease	0.61
Prednisolone	OIGNJSKKLXVSLS-VWUMJDOOSA-N	C0750901	Alzheimer disease	0.61
Nefazodone	VRBKIVRKKCLPHA-UHFFFAOYSA-N	C0750901	Alzheimer disease	0.61
Rimexolone	QTTRZHGPGKRAFB-OOKHYKNYSA-N	C0002871	Anemia	0.61
Pemetrexed	WBXPDJSOTKVWSJ-CYBMUJFWSA-N	C0038013	Ankylosing spondylitis	0.61
Valdecoxib	LNPDTQAFDNKSHK-UHFFFAOYSA-N	C0038013	Ankylosing spondylitis	0.61
Pravastatin sodium	VWBQYTRBTXKKOG-IYNICTALSA-M	C0003838	Arterial occlusive diseases	0.61
Fluorometholone	FAOZLTXFLGPHNG-KNAQIMQKSA-N	C0003868	Arthritis gouty	0.61
Arformoterol	BPZSYCZIITTYBL-YJYMSZOUSA-N	C0004096	Asthma	0.61
Mometasone	QLIIKPVHVRXHRI-CXSFZGCWSA-N	C0004096	Asthma	0.61
Dexamethasone	UREBDLICKHMUKA-CXSFZGCWSA-N	C0004096	Asthma	0.61
Mometasone	QLIIKPVHVRXHRI-CXSFZGCWSA-N	C0004153	Atherosclerosis	0.61
Rosuvastatin calcium	LALFOYNTGMUKGG-BGRFNVSISA-L	C0004153	Atherosclerosis	0.61
Clobetasol	FCSHDIVRCWTZOX-DVTGEIKXSA-N	C0004153	Atherosclerosis	0.61
Enalaprilat	LZFZMUMEGBBDTC-QEJZJMRPSA-N	C0004153	Atherosclerosis	0.61
Lofexidine	KSMAGQUYOIHWFS-UHFFFAOYSA-N	C1263846	Attention deficit hyperactivity disorder	0.61
Atomoxetine	VHGCDTVCOLNTBX-QGZVFWFLSA-N	C0004352	Autistic disorder	0.61
Triamcinolone acetonide	YNDXUCZADRHECN-JNQJZLCISA-N	C0004364	Autoimmune diseases	0.61
Etoposide phosphate	LIQODXNTTZAGID-OCBXBXKTSA-N	C0750974	Brain tumor primary	0.61
Etoposide phosphate	LIQODXNTTZAGID-OCBXBXKTSA-N	C0858252	Breast adenocarcinoma	0.61
Cediranib	XXJWYDDUDKYVKI-UHFFFAOYSA-N	C0858252	Breast adenocarcinoma	0.61
Etoposide phosphate	LIQODXNTTZAGID-OCBXBXKTSA-N	C0006413	Burkitt lymphoma	0.61
Etoposide phosphate	LIQODXNTTZAGID-OCBXBXKTSA-N	C0007097	Carcinoma	0.61
Rimexolone	QTTRZHGPGKRAFB-OOKHYKNYSA-N	C0007097	Carcinoma	0.61
Rosuvastatin calcium	LALFOYNTGMUKGG-BGRFNVSISA-L	C0007222	Cardiovascular diseases	0.61
Lasofoxifene	GXESHMAMLJKROZ-IAPPQJPRSA-N	C0007222	Cardiovascular diseases	0.61
Folic acid	OVBPIULPVIDEAO-LBPRGKRZSA-N	C0023452	Childhood acute lymphoblastic leukemia	0.61
Etoposide phosphate	LIQODXNTTZAGID-OCBXBXKTSA-N	C0023452	Childhood acute lymphoblastic leukemia	0.61
Triamcinolone	GFNANZIMVAIWHM-OBYCQNJPSA-N	C0600518	Choroidal neovascularization	0.61
Dasotraline	SRPXSILJHWNFMK-MEDUHNTESA-N	C0264716	Chronic heart failure	0.61
Etoposide phosphate	LIQODXNTTZAGID-OCBXBXKTSA-N	C1292778	Chronic myeloproliferative disorder	0.61
Rosuvastatin calcium	LALFOYNTGMUKGG-BGRFNVSISA-L	C0266929	Chronic periodontitis	0.61
Topotecan	UCFGDBYHRUNTLO-QHCPKHFHSA-N	C0009402	Colorectal carcinoma	0.61
Rosuvastatin calcium	LALFOYNTGMUKGG-BGRFNVSISA-L	C0751635	Common carotid artery stenosis	0.61
Megestrol acetate	RQZAXGRLVPAYTJ-GQFGMJRRSA-N	C0010054	Coronary arteriosclerosis	0.61
Rosuvastatin calcium	LALFOYNTGMUKGG-BGRFNVSISA-L	C1956346	Coronary artery disease	0.61
Buprenorphine	RMRJXGBAOAMLHD-IHFGGWKQSA-N	C0497327	Dementia	0.61
Atomoxetine	VHGCDTVCOLNTBX-QGZVFWFLSA-N	C0011881	Diabetic nephropathy	0.61
Valsartan	ACWBQPMHZXGDFX-QFIPXVFZSA-N	C0011881	Diabetic nephropathy	0.61
Dexamethasone	UREBDLICKHMUKA-CXSFZGCWSA-N	C0011884	Diabetic retinopathy	0.61
Triamcinolone	GFNANZIMVAIWHM-OBYCQNJPSA-N	C0013238	Dry eye syndromes	0.61
Pravastatin	TUZYXOIXSAXUGO-PZAWKZKUSA-N	C0242339	Dyslipidemias	0.61
Leuprolide	GFIJNRVAKGFPGQ-LIJARHBVSA-N	C0014175	Endometriosis	0.61
Prazosin	IENZQIKPVFGBNW-UHFFFAOYSA-N	C0242350	Erectile dysfunction	0.61
Dexlansoprazole	MJIHNNLFOKEZEW-RUZDIDTESA-N	C0014868	Esophagitis	0.61
Prasugrel	DTGLZDAWLRGWQN-UHFFFAOYSA-N	C0085580	Essential hypertension	0.61
Arformoterol	BPZSYCZIITTYBL-YJYMSZOUSA-N	C0085580	Essential hypertension	0.61
Nifedipine	HYIMSNHJOBLJNT-UHFFFAOYSA-N	C0085580	Essential hypertension	0.61
Triamcinolone	GFNANZIMVAIWHM-OBYCQNJPSA-N	C0015672	Fatigue	0.61
Triamcinolone acetonide	YNDXUCZADRHECN-JNQJZLCISA-N	C0015672	Fatigue	0.61
Rimexolone	QTTRZHGPGKRAFB-OOKHYKNYSA-N	C0015672	Fatigue	0.61
Imipramine	BCGWQEUPMDMJNV-UHFFFAOYSA-N	C1720887	Female genital diseases	0.61
Fluticasone	MGNNYOODZCAHBA-GQKYHHCASA-N	C0016059	Fibrosis	0.61
Etoposide phosphate	LIQODXNTTZAGID-OCBXBXKTSA-N	C0740345	Germ cell cancer	0.61
Clonidine	GJSURZIOUXUGAL-UHFFFAOYSA-N	C0017601	Glaucoma	0.61
Enalapril	GBXSMTUPTTWBMN-XIRDDKMYSA-N	C1257958	Glucose metabolism disorders	0.61
Rabeprazole	YREYEVIYCVEVJK-UHFFFAOYSA-N	C0018099	Gout	0.61
Raltitrexed	IVTVGDXNLFLDRM-HNNXBMFYSA-N	C0018671	Head and neck neoplasms	0.61
Clobetasol	FCSHDIVRCWTZOX-DVTGEIKXSA-N	C0018681	Headache	0.61
Rimexolone	QTTRZHGPGKRAFB-OOKHYKNYSA-N	C0018681	Headache	0.61
Irbesartan	YOSHYTLCDANDAN-UHFFFAOYSA-N	C0018799	Heart diseases	0.61
Captopril	FAKRSMQSSFJEIM-RQJHMYQMSA-N	C0018799	Heart diseases	0.61
Prednisolone	OIGNJSKKLXVSLS-VWUMJDOOSA-N	C0018801	Heart failure	0.61
Rosuvastatin calcium	LALFOYNTGMUKGG-BGRFNVSISA-L	C0018801	Heart failure	0.61
Alfacalcidol	OFHCOWSQAMBJIW-AVJTYSNKSA-N	C0018801	Heart failure	0.61
Prochlorperazine	WIKYUJGCLQQFNW-UHFFFAOYSA-N	C0018801	Heart failure	0.61
Mometasone	QLIIKPVHVRXHRI-CXSFZGCWSA-N	C0018801	Heart failure	0.61
Rabeprazole	YREYEVIYCVEVJK-UHFFFAOYSA-N	C1838332	Helicobacter pylori infection	0.61
Ganciclovir	IRSCQMHQWWYFCW-UHFFFAOYSA-N	C0019348	Herpes simplex infections	0.61
Etoposide phosphate	LIQODXNTTZAGID-OCBXBXKTSA-N	C0152267	Hodgkin lymphoma	0.61
Megestrol acetate	RQZAXGRLVPAYTJ-GQFGMJRRSA-N	C0020443	Hypercholesterolemia	0.61
Rosuvastatin calcium	LALFOYNTGMUKGG-BGRFNVSISA-L	C0020473	Hyperlipidemia	0.61
Raltegravir potassium	IFUKBHBISRAZTF-UHFFFAOYSA-M	C0020473	Hyperlipidemia	0.61
Pitavastatin	VGYFMXBACGZSIL-MCBHFWOFSA-N	C0020473	Hyperlipidemia	0.61
Pravastatin sodium	VWBQYTRBTXKKOG-IYNICTALSA-M	C0020479	Hyperlipoproteinemia type iii	0.61
Rosuvastatin calcium	LALFOYNTGMUKGG-BGRFNVSISA-L	C0020479	Hyperlipoproteinemia type iii	0.61
Raltegravir potassium	IFUKBHBISRAZTF-UHFFFAOYSA-M	C0020557	Hypertriglyceridemia	0.61
Olmesartan medoxomil	UQGKUQLKSCSZGY-UHFFFAOYSA-N	C1800706	Idiopathic pulmonary fibrosis	0.61
Eprosartan	OROAFUQRIXKEMV-LDADJPATSA-N	C1800706	Idiopathic pulmonary fibrosis	0.61
Vardenafil	SECKRCOLJRRGGV-UHFFFAOYSA-N	C1800706	Idiopathic pulmonary fibrosis	0.61
Candesartan cilexetil	GHOSNRCGJFBJIB-UHFFFAOYSA-N	C1800706	Idiopathic pulmonary fibrosis	0.61
Triamcinolone acetonide	YNDXUCZADRHECN-JNQJZLCISA-N	C4225194	Iga nephropathy	0.61
Fluorometholone	FAOZLTXFLGPHNG-KNAQIMQKSA-N	C0021368	Inflammation	0.61
Beclomethasone	NBMKJKDGKREAPL-DVTGEIKXSA-N	C0021368	Inflammation	0.61
Nefazodone	VRBKIVRKKCLPHA-UHFFFAOYSA-N	C0033139	Insomnia	0.61
Imipramine	BCGWQEUPMDMJNV-UHFFFAOYSA-N	C0282488	Interstitial cystitis	0.61
Imipramine	BCGWQEUPMDMJNV-UHFFFAOYSA-N	C0022104	Irritable bowel syndrome	0.61
Pravastatin sodium	VWBQYTRBTXKKOG-IYNICTALSA-M	C0948008	Ischemic stroke	0.61
Rosuvastatin calcium	LALFOYNTGMUKGG-BGRFNVSISA-L	C0022658	Kidney diseases	0.61
Etoposide phosphate	LIQODXNTTZAGID-OCBXBXKTSA-N	C0023453	L2 acute lymphoblastic leukemia	0.61
Etoposide phosphate	LIQODXNTTZAGID-OCBXBXKTSA-N	C0345958	Large cell lung cancer	0.61
Budesonide	VOVIALXJUBGFJZ-KWVAZRHASA-N	C0023343	Leprosy	0.61
Folic acid	OVBPIULPVIDEAO-LBPRGKRZSA-N	C0023418	Leukemia	0.61
Etoposide phosphate	LIQODXNTTZAGID-OCBXBXKTSA-N	C0023418	Leukemia	0.61
Raltitrexed	IVTVGDXNLFLDRM-HNNXBMFYSA-N	C0023890	Liver cirrhosis	0.61
Pravastatin	TUZYXOIXSAXUGO-PZAWKZKUSA-N	C0023890	Liver cirrhosis	0.61
Vardenafil	SECKRCOLJRRGGV-UHFFFAOYSA-N	C0024115	Lung diseases	0.61
Hydrocortisone	JYGXADMDTFJGBT-VWUMJDOOSA-N	C0024115	Lung diseases	0.61
Etoposide phosphate	LIQODXNTTZAGID-OCBXBXKTSA-N	C0024299	Lymphoma	0.61
Raltitrexed	IVTVGDXNLFLDRM-HNNXBMFYSA-N	C0024299	Lymphoma	0.61
Buserelin	CUWODFFVMXJOKD-UVLQAERKSA-N	C0024299	Lymphoma	0.61
Lasofoxifene	GXESHMAMLJKROZ-IAPPQJPRSA-N	C0006142	Malignant neoplasm of breast	0.61
Ethinyl estradiol	BFPYWIDHMRZLRN-SLHNCBLASA-N	C0011570	Mental depression	0.61
Rosuvastatin calcium	LALFOYNTGMUKGG-BGRFNVSISA-L	C0524620	Metabolic syndrome	0.61
Etoposide phosphate	LIQODXNTTZAGID-OCBXBXKTSA-N	C0026764	Multiple myeloma	0.61
Raltitrexed	IVTVGDXNLFLDRM-HNNXBMFYSA-N	C0026769	Multiple sclerosis	0.61
Alfuzosin	WNMJYKCGWZFFKR-UHFFFAOYSA-N	C0027051	Myocardial infarction	0.61
Pravastatin sodium	VWBQYTRBTXKKOG-IYNICTALSA-M	C0027051	Myocardial infarction	0.61
Fluvastatin	FJLGEFLZQAZZCD-VAWYXSNFSA-N	C0151744	Myocardial ischemia	0.61
Rosuvastatin calcium	LALFOYNTGMUKGG-BGRFNVSISA-L	C0151744	Myocardial ischemia	0.61
Raltitrexed	IVTVGDXNLFLDRM-HNNXBMFYSA-N	C0151744	Myocardial ischemia	0.61
Etoposide phosphate	LIQODXNTTZAGID-OCBXBXKTSA-N	C0027819	Neuroblastoma	0.61
Etoposide phosphate	LIQODXNTTZAGID-OCBXBXKTSA-N	C0027947	Neutropenia	0.61
Ofloxacin	GSDSWSVVBLHKDQ-UHFFFAOYSA-N	C0024305	Non-hodgkin's lymphoma	0.61
Etoposide phosphate	LIQODXNTTZAGID-OCBXBXKTSA-N	C0007131	Non-small cell lung carcinoma	0.61
Sulindac	MLKXDPUZXIRXEP-MFOYZWKCSA-N	C0007131	Non-small cell lung carcinoma	0.61
Olmesartan medoxomil	UQGKUQLKSCSZGY-UHFFFAOYSA-N	C3241937	Nonalcoholic steatohepatitis	0.61
Buprenorphine	RMRJXGBAOAMLHD-IHFGGWKQSA-N	C0028754	Obesity	0.61
Theophylline	ZFXYFBGIUFBOJW-UHFFFAOYSA-N	C0028754	Obesity	0.61
Naltrexone	DQCKKXVULJGBQN-XFWGSAIBSA-N	C0028754	Obesity	0.61
Hydrocortisone	JYGXADMDTFJGBT-VWUMJDOOSA-N	C0409959	Osteoarthritis knee pain	0.61
Triamcinolone	GFNANZIMVAIWHM-OBYCQNJPSA-N	C0029882	Otitis media	0.61
Gefitinib	XGALLCVXEZPNRQ-UHFFFAOYSA-N	C0235974	Pancreatic carcinoma	0.61
Prochlorperazine	WIKYUJGCLQQFNW-UHFFFAOYSA-N	C0030567	Parkinson disease	0.61
Sertindole	GZKLJWGUPQBVJQ-UHFFFAOYSA-N	C0030567	Parkinson disease	0.61
Methylprednisolone	VHRSUDSXCMQTMA-PJHHCJLFSA-N	C0032285	Pneumonia	0.61
Pravastatin	TUZYXOIXSAXUGO-PZAWKZKUSA-N	C0032460	Polycystic ovary syndrome	0.61
Lovastatin	PCZOHLXUXFIOCF-BXMDZJJMSA-N	C0020541	Portal hypertension	0.61
Calcitriol	GMRQFYUYWCNGIN-NKMMMXOESA-N	C0033687	Proteinuria	0.61
Prednisone	XOFYZVNMUHMLCC-ZPOLXVRWSA-N	C0033860	Psoriasis	0.61
Beclomethasone dipropionate	KUVIULQEHSCUHY-XYWKZLDCSA-N	C0033860	Psoriasis	0.61
Candesartan cilexetil	GHOSNRCGJFBJIB-UHFFFAOYSA-N	C2973725	Pulmonary arterial hypertension	0.61
Etoposide phosphate	LIQODXNTTZAGID-OCBXBXKTSA-N	C0002894	Refractory anaemia with excess blasts	0.61
Pemetrexed	WBXPDJSOTKVWSJ-CYBMUJFWSA-N	C1264195	Refractory anemia with ringed sideroblasts	0.61
Etoposide phosphate	LIQODXNTTZAGID-OCBXBXKTSA-N	C1264195	Refractory anemia with ringed sideroblasts	0.61
Rimexolone	QTTRZHGPGKRAFB-OOKHYKNYSA-N	C1264195	Refractory anemia with ringed sideroblasts	0.61
Pemetrexed	WBXPDJSOTKVWSJ-CYBMUJFWSA-N	C0002893	Refractory anemias	0.61
Etoposide phosphate	LIQODXNTTZAGID-OCBXBXKTSA-N	C0002893	Refractory anemias	0.61
Glyburide	ZNNLBTZKUZBEKO-UHFFFAOYSA-N	C1565489	Renal insufficiency	0.61
Beclomethasone	NBMKJKDGKREAPL-DVTGEIKXSA-N	C0852283	Respiratory distress syndrome	0.61
Dapoxetine	USRHYDPUVLEVMC-FQEVSTJZSA-N	C0035344	Retinopathy of prematurity	0.61
Propafenone	JWHAUXFOSRPERK-UHFFFAOYSA-N	C0035344	Retinopathy of prematurity	0.61
Rosuvastatin calcium	LALFOYNTGMUKGG-BGRFNVSISA-L	C0003873	Rheumatoid arthritis	0.61
Etoposide phosphate	LIQODXNTTZAGID-OCBXBXKTSA-N	C1261473	Sarcoma	0.61
Hydrocodone	LLPOLZWFYMWNKH-CMKMFDCUSA-N	C0036439	Scoliosis	0.61
Etoposide phosphate	LIQODXNTTZAGID-OCBXBXKTSA-N	C3463824	Secondary progressive multiple sclerosis	0.61
Eslicarbazepine acetate	QIALRBLEEWJACW-INIZCTEOSA-N	C0036572	Seizures	0.61
Rimexolone	QTTRZHGPGKRAFB-OOKHYKNYSA-N	C0036983	Septic shock	0.61
Triamcinolone acetonide	YNDXUCZADRHECN-JNQJZLCISA-N	C0036983	Septic shock	0.61
Duloxetine	ZEUITGRIYCTCEM-KRWDZBQOSA-N	C0588008	Severe depression	0.61
Rimexolone	QTTRZHGPGKRAFB-OOKHYKNYSA-N	C1719672	Severe sepsis	0.61
Etoposide phosphate	LIQODXNTTZAGID-OCBXBXKTSA-N	C0149925	Small cell carcinoma of lung	0.61
Cediranib	XXJWYDDUDKYVKI-UHFFFAOYSA-N	C1168401	Squamous cell carcinoma of the head and neck	0.61
Metoprolol	IUBSYMUCCVWXPE-UHFFFAOYSA-N	C0039240	Supraventricular tachycardia	0.61
Etoposide phosphate	LIQODXNTTZAGID-OCBXBXKTSA-N	C1336708	Testicular germ cell tumor	0.61
Megestrol acetate	RQZAXGRLVPAYTJ-GQFGMJRRSA-N	C0040053	Thrombosis	0.61
Ticlopidine	PHWBOXQYWZNQIN-UHFFFAOYSA-N	C0007787	Transient ischemic attack	0.61
Mometasone	QLIIKPVHVRXHRI-CXSFZGCWSA-N	C0009324	Ulcerative colitis	0.61
Prednisolone	OIGNJSKKLXVSLS-VWUMJDOOSA-N	C0042164	Uveitis	0.61
Methylprednisolone	VHRSUDSXCMQTMA-PJHHCJLFSA-N	C0042164	Uveitis	0.61
Pravastatin sodium	VWBQYTRBTXKKOG-IYNICTALSA-M	C0042373	Vascular diseases	0.61
Metoprolol	IUBSYMUCCVWXPE-UHFFFAOYSA-N	C0042373	Vascular diseases	0.61
Beclomethasone	NBMKJKDGKREAPL-DVTGEIKXSA-N	C0042963	Vomiting	0.61
Clarithromycin	AGOYDEPGAOXOCK-KCBOHYOISA-N	C0042963	Vomiting	0.61
Erythromycin	ULGZDMOVFRHVEP-RWJQBGPGSA-N	C0043144	Wheezing	0.61
Diclofenac	DCOPUUMXTXDBNB-UHFFFAOYSA-N	C1442958	Actinic porokeratosis	0.6
Raltitrexed	IVTVGDXNLFLDRM-HNNXBMFYSA-N	C0023467	Acute myelogenous leukemia	0.6
Raltitrexed	IVTVGDXNLFLDRM-HNNXBMFYSA-N	C0026998	Acute myeloid leukemia	0.6
Triamcinolone acetonide	YNDXUCZADRHECN-JNQJZLCISA-N	C0023479	Acute myelomonocytic leukemia	0.6
Pirarubicin	KMSKQZKKOZQFFG-HSUXVGOQSA-N	C0206667	Adrenal cortical adenoma	0.6
Lurasidone	PQXKDMSYBGKCJA-CVTJIBDQSA-N	C0001723	Affective disorders	0.6
Alfacalcidol	OFHCOWSQAMBJIW-AVJTYSNKSA-N	C0001925	Albuminuria	0.6
Mometasone	QLIIKPVHVRXHRI-CXSFZGCWSA-N	C0750901	Alzheimer disease	0.6
Cilnidipine	KJEBULYHNRNJTE-DHZHZOJOSA-N	C0750901	Alzheimer disease	0.6
Dasotraline	SRPXSILJHWNFMK-MEDUHNTESA-N	C0003467	Anxiety	0.6
Omeprazole	SUBDBMMJDZJVOS-UHFFFAOYSA-N	C0003864	Arthritis	0.6
Valdecoxib	LNPDTQAFDNKSHK-UHFFFAOYSA-N	C0003864	Arthritis	0.6
Pemetrexed	WBXPDJSOTKVWSJ-CYBMUJFWSA-N	C0003864	Arthritis	0.6
Omeprazole	SUBDBMMJDZJVOS-UHFFFAOYSA-N	C0004096	Asthma	0.6
Pioglitazone	HYAFETHFCAUJAY-UHFFFAOYSA-N	C0004096	Asthma	0.6
Labetalol	SGUAFYQXFOLMHL-UHFFFAOYSA-N	C0004096	Asthma	0.6
Pravastatin	TUZYXOIXSAXUGO-PZAWKZKUSA-N	C0004153	Atherosclerosis	0.6
Benazepril	XPCFTKFZXHTYIP-PMACEKPBSA-N	C0004238	Atrial fibrillation	0.6
Megestrol acetate	RQZAXGRLVPAYTJ-GQFGMJRRSA-N	C0004238	Atrial fibrillation	0.6
Prednisolone	OIGNJSKKLXVSLS-VWUMJDOOSA-N	C0004364	Autoimmune diseases	0.6
Vandetanib	UHTHHESEBZOYNR-UHFFFAOYSA-N	C0005426	Biliary tract neoplasm	0.6
Isotretinoin	SHGAZHPCJJPHSC-XFYACQKRSA-N	C0005695	Bladder neoplasm	0.6
Pirarubicin	KMSKQZKKOZQFFG-HSUXVGOQSA-N	C0858252	Breast adenocarcinoma	0.6
Histrelin acetate	OWAUGAMNPZHEOJ-YKZVIGSYSA-N	C0858252	Breast adenocarcinoma	0.6
Fluticasone furoate	XTULMSXFIHGYFS-VLSRWLAYSA-N	C0006287	Bronchopulmonary dysplasia	0.6
Pirarubicin	KMSKQZKKOZQFFG-HSUXVGOQSA-N	C0007097	Carcinoma	0.6
Fluvastatin	FJLGEFLZQAZZCD-VAWYXSNFSA-N	C0007222	Cardiovascular diseases	0.6
Mometasone	QLIIKPVHVRXHRI-CXSFZGCWSA-N	C3658267	Castration resistant prostate neoplasm	0.6
Moxifloxacin	FABPRXSRWADJSP-MEDUHNTESA-N	C0085136	Central nervous system neoplasms	0.6
Vinorelbine	GBABOYUKABKIAF-IELIFDKJSA-N	C0085136	Central nervous system neoplasms	0.6
Ciprofloxacin	MYSWGUAQZAJSOK-UHFFFAOYSA-N	C0085136	Central nervous system neoplasms	0.6
Histrelin acetate	OWAUGAMNPZHEOJ-YKZVIGSYSA-N	C0342543	Central precocious puberty	0.6
Pemetrexed	WBXPDJSOTKVWSJ-CYBMUJFWSA-N	C4048328	Cervical cancer	0.6
Raltitrexed	IVTVGDXNLFLDRM-HNNXBMFYSA-N	C4048328	Cervical cancer	0.6
Amitriptyline	KRMDCWKBEZIMAB-UHFFFAOYSA-N	C0008031	Chest pain	0.6
Losartan	PSIFNNKUMBGKDQ-UHFFFAOYSA-N	C0264716	Chronic heart failure	0.6
Mometasone	QLIIKPVHVRXHRI-CXSFZGCWSA-N	C1561643	Chronic kidney diseases	0.6
Rosuvastatin	BPRHUIZQVSMCRT-VEUZHWNKSA-N	C1561643	Chronic kidney diseases	0.6
Difluprednate	WYQPLTPSGFELIB-JTQPXKBDSA-N	C1561643	Chronic kidney diseases	0.6
Mometasone furoate	WOFMFGQZHJDGCX-ZULDAHANSA-N	C0024117	Chronic obstructive airway disease	0.6
Albuterol	NDAUXUAQIAJITI-UHFFFAOYSA-N	C0024117	Chronic obstructive airway disease	0.6
Pravastatin	TUZYXOIXSAXUGO-PZAWKZKUSA-N	C1623038	Cirrhosis	0.6
Oxycodone	BRUQQQPBMZOVGD-XFKAJCMBSA-N	C0236736	Cocaine-related disorders	0.6
Triamcinolone acetonide	YNDXUCZADRHECN-JNQJZLCISA-N	C0009319	Colitis	0.6
Hydrocortisone	JYGXADMDTFJGBT-VWUMJDOOSA-N	C0009319	Colitis	0.6
Triamcinolone	GFNANZIMVAIWHM-OBYCQNJPSA-N	C0009402	Colorectal carcinoma	0.6
Losartan	PSIFNNKUMBGKDQ-UHFFFAOYSA-N	C0018802	Congestive heart failure	0.6
Fluconazole	RFHAOTPXVQNOHP-UHFFFAOYSA-N	C0010043	Corneal ulcer	0.6
Mometasone	QLIIKPVHVRXHRI-CXSFZGCWSA-N	C1956346	Coronary artery disease	0.6
Prednisolone	OIGNJSKKLXVSLS-VWUMJDOOSA-N	C1956346	Coronary artery disease	0.6
Pravastatin	TUZYXOIXSAXUGO-PZAWKZKUSA-N	C0010068	Coronary heart disease	0.6
Lenalidomide	GOTYRUGSSMKFNF-UHFFFAOYSA-N	C0010200	Coughing	0.6
Azithromycin	MQTOSJVFKKJCRP-BICOPXKESA-N	C0010346	Crohn disease	0.6
Raltitrexed	IVTVGDXNLFLDRM-HNNXBMFYSA-N	C0010346	Crohn disease	0.6
Telmisartan	RMMXLENWKUUMAY-UHFFFAOYSA-N	C0011881	Diabetic nephropathy	0.6
Pravastatin	TUZYXOIXSAXUGO-PZAWKZKUSA-N	C0011884	Diabetic retinopathy	0.6
Difluprednate	WYQPLTPSGFELIB-JTQPXKBDSA-N	C0011884	Diabetic retinopathy	0.6
Pirarubicin	KMSKQZKKOZQFFG-HSUXVGOQSA-N	C0079744	Diffuse large b-cell lymphoma	0.6
Pirarubicin	KMSKQZKKOZQFFG-HSUXVGOQSA-N	C0476089	Endometrial carcinoma	0.6
Buprenorphine	RMRJXGBAOAMLHD-IHFGGWKQSA-N	C0085580	Essential hypertension	0.6
Propafenone	JWHAUXFOSRPERK-UHFFFAOYSA-N	C0085580	Essential hypertension	0.6
Buserelin	CUWODFFVMXJOKD-UVLQAERKSA-N	C0015672	Fatigue	0.6
Histrelin acetate	OWAUGAMNPZHEOJ-YKZVIGSYSA-N	C0015672	Fatigue	0.6
Naproxen	CMWTZPSULFXXJA-VIFPVBQESA-N	C0015967	Fever	0.6
Enalaprilat	LZFZMUMEGBBDTC-QEJZJMRPSA-N	C0017658	Glomerulonephritis	0.6
Budesonide	VOVIALXJUBGFJZ-KWVAZRHASA-N	C0018621	Hay fever	0.6
Triamcinolone acetonide	YNDXUCZADRHECN-JNQJZLCISA-N	C0018621	Hay fever	0.6
Medroxyprogesterone acetate	PSGAAPLEWMOORI-PEINSRQWSA-N	C3887461	Head and neck carcinoma	0.6
Difluprednate	WYQPLTPSGFELIB-JTQPXKBDSA-N	C0018799	Heart diseases	0.6
Mometasone	QLIIKPVHVRXHRI-CXSFZGCWSA-N	C0018799	Heart diseases	0.6
Clobetasol	FCSHDIVRCWTZOX-DVTGEIKXSA-N	C0018799	Heart diseases	0.6
Dronedarone	ZQTNQVWKHCQYLQ-UHFFFAOYSA-N	C0018799	Heart diseases	0.6
Candesartan cilexetil	GHOSNRCGJFBJIB-UHFFFAOYSA-N	C0018801	Heart failure	0.6
Clobetasol	FCSHDIVRCWTZOX-DVTGEIKXSA-N	C0018801	Heart failure	0.6
Irbesartan	YOSHYTLCDANDAN-UHFFFAOYSA-N	C0018801	Heart failure	0.6
Raltitrexed	IVTVGDXNLFLDRM-HNNXBMFYSA-N	C0018801	Heart failure	0.6
Fluvastatin	FJLGEFLZQAZZCD-VAWYXSNFSA-N	C0018801	Heart failure	0.6
Vardenafil	SECKRCOLJRRGGV-UHFFFAOYSA-N	C0018801	Heart failure	0.6
Hydrocortisone	JYGXADMDTFJGBT-VWUMJDOOSA-N	C0018801	Heart failure	0.6
Lisinopril	RLAWWYSOJDYHDC-BZSNNMDCSA-N	C1135196	Heart failure diastolic	0.6
Memantine hydrochloride	LDDHMLJTFXJGPI-UHFFFAOYSA-N	C0019196	Hepatitis c	0.6
Pemetrexed	WBXPDJSOTKVWSJ-CYBMUJFWSA-N	C0019693	Hiv infections	0.6
Cyproterone acetate	UWFYSQMTEOIJJG-FDTZYFLXSA-N	C0019693	Hiv infections	0.6
Folic acid	OVBPIULPVIDEAO-LBPRGKRZSA-N	C0019829	Hodgkin disease	0.6
Pirarubicin	KMSKQZKKOZQFFG-HSUXVGOQSA-N	C0152267	Hodgkin lymphoma	0.6
Folic acid	OVBPIULPVIDEAO-LBPRGKRZSA-N	C0020217	Hydatidiform mole	0.6
Calcitriol	GMRQFYUYWCNGIN-NKMMMXOESA-N	C0085682	Hypophosphatemia	0.6
Alfacalcidol	OFHCOWSQAMBJIW-AVJTYSNKSA-N	C3714514	Infection	0.6
Beclomethasone	NBMKJKDGKREAPL-DVTGEIKXSA-N	C0019294	Inguinal hernia	0.6
Triamcinolone	GFNANZIMVAIWHM-OBYCQNJPSA-N	C0022568	Keratitis	0.6
Rimexolone	QTTRZHGPGKRAFB-OOKHYKNYSA-N	C0022568	Keratitis	0.6
Pirarubicin	KMSKQZKKOZQFFG-HSUXVGOQSA-N	C0023453	L2 acute lymphoblastic leukemia	0.6
Beclomethasone	NBMKJKDGKREAPL-DVTGEIKXSA-N	C0023453	L2 acute lymphoblastic leukemia	0.6
Cediranib	XXJWYDDUDKYVKI-UHFFFAOYSA-N	C0345958	Large cell lung cancer	0.6
Pemetrexed	WBXPDJSOTKVWSJ-CYBMUJFWSA-N	C0023418	Leukemia	0.6
Cyproterone acetate	UWFYSQMTEOIJJG-FDTZYFLXSA-N	C2239176	Liver carcinoma	0.6
Lormetazepam	FJIKWRGCXUCUIG-UHFFFAOYSA-N	C0024031	Low back pain	0.6
Cyproterone acetate	UWFYSQMTEOIJJG-FDTZYFLXSA-N	C0684249	Lung cancer	0.6
Rimexolone	QTTRZHGPGKRAFB-OOKHYKNYSA-N	C0024115	Lung diseases	0.6
Betamethasone	UREBDLICKHMUKA-DVTGEIKXSA-N	C0024115	Lung diseases	0.6
Histrelin acetate	OWAUGAMNPZHEOJ-YKZVIGSYSA-N	C0024299	Lymphoma	0.6
Leuprolide	GFIJNRVAKGFPGQ-LIJARHBVSA-N	C0024299	Lymphoma	0.6
Pirarubicin	KMSKQZKKOZQFFG-HSUXVGOQSA-N	C0024299	Lymphoma	0.6
Vinorelbine	GBABOYUKABKIAF-IELIFDKJSA-N	C0024299	Lymphoma	0.6
Beclomethasone	NBMKJKDGKREAPL-DVTGEIKXSA-N	C0024299	Lymphoma	0.6
Candesartan cilexetil	GHOSNRCGJFBJIB-UHFFFAOYSA-N	C0024796	Marfan syndrome	0.6
Fluvastatin	FJLGEFLZQAZZCD-VAWYXSNFSA-N	C0524620	Metabolic syndrome	0.6
Pirarubicin	KMSKQZKKOZQFFG-HSUXVGOQSA-N	C0026764	Multiple myeloma	0.6
Beclomethasone	NBMKJKDGKREAPL-DVTGEIKXSA-N	C0026764	Multiple myeloma	0.6
Rosiglitazone	YASAKCUCGLMORW-UHFFFAOYSA-N	C0027051	Myocardial infarction	0.6
Clarithromycin	AGOYDEPGAOXOCK-KCBOHYOISA-N	C0027051	Myocardial infarction	0.6
Propafenone	JWHAUXFOSRPERK-UHFFFAOYSA-N	C0151744	Myocardial ischemia	0.6
Oxycodone	BRUQQQPBMZOVGD-XFKAJCMBSA-N	C0027092	Myopia	0.6
Trazodone	PHLBKPHSAVXXEF-UHFFFAOYSA-N	C0027497	Nausea	0.6
Beclomethasone	NBMKJKDGKREAPL-DVTGEIKXSA-N	C0027497	Nausea	0.6
Fenretinide	AKJHMTWEGVYYSE-FXILSDISSA-N	C0027819	Neuroblastoma	0.6
Fluvastatin	FJLGEFLZQAZZCD-VAWYXSNFSA-N	C0028754	Obesity	0.6
Rosuvastatin	BPRHUIZQVSMCRT-VEUZHWNKSA-N	C0028754	Obesity	0.6
Buserelin	CUWODFFVMXJOKD-UVLQAERKSA-N	C0028754	Obesity	0.6
Beclomethasone	NBMKJKDGKREAPL-DVTGEIKXSA-N	C0029172	Oral submucous fibrosis	0.6
Beclomethasone	NBMKJKDGKREAPL-DVTGEIKXSA-N	C0029882	Otitis media	0.6
Difluprednate	WYQPLTPSGFELIB-JTQPXKBDSA-N	C0029882	Otitis media	0.6
Mometasone	QLIIKPVHVRXHRI-CXSFZGCWSA-N	C0029882	Otitis media	0.6
Pirarubicin	KMSKQZKKOZQFFG-HSUXVGOQSA-N	C0029925	Ovarian carcinoma	0.6
Prochlorperazine	WIKYUJGCLQQFNW-UHFFFAOYSA-N	C0030193	Pain	0.6
Theophylline	ZFXYFBGIUFBOJW-UHFFFAOYSA-N	C0030193	Pain	0.6
Dexibuprofen	HEFNNWSXXWATRW-JTQLQIEISA-N	C0030193	Pain	0.6
Quetiapine	URKOMYMAXPYINW-UHFFFAOYSA-N	C0035457	Perennial allergic rhinitis	0.6
Flunisolide	XSFJVAJPIHIPKU-XWCQMRHXSA-N	C0035457	Perennial allergic rhinitis	0.6
Prednisone	XOFYZVNMUHMLCC-ZPOLXVRWSA-N	C0035457	Perennial allergic rhinitis	0.6
Pirarubicin	KMSKQZKKOZQFFG-HSUXVGOQSA-N	C0031149	Peritoneal neoplasms	0.6
Epirubicin	AOJJSUZBOXZQNB-VTZDEGQISA-N	C0031511	Pheochromocytoma	0.6
Prednisolone	OIGNJSKKLXVSLS-VWUMJDOOSA-N	C0032285	Pneumonia	0.6
Rimexolone	QTTRZHGPGKRAFB-OOKHYKNYSA-N	C0032787	Postoperative complications	0.6
Docetaxel	ZDZOTLJHXYCWBA-VCVYQWHSSA-N	C1514428	Primary peritoneal carcinoma	0.6
Rosuvastatin	BPRHUIZQVSMCRT-VEUZHWNKSA-N	C0033687	Proteinuria	0.6
Folic acid	OVBPIULPVIDEAO-LBPRGKRZSA-N	C0033860	Psoriasis	0.6
Fluorometholone	FAOZLTXFLGPHNG-KNAQIMQKSA-N	C0033860	Psoriasis	0.6
Eprosartan	OROAFUQRIXKEMV-LDADJPATSA-N	C2973725	Pulmonary arterial hypertension	0.6
Folic acid	OVBPIULPVIDEAO-LBPRGKRZSA-N	C1264195	Refractory anemia with ringed sideroblasts	0.6
Triamcinolone acetonide	YNDXUCZADRHECN-JNQJZLCISA-N	C1264195	Refractory anemia with ringed sideroblasts	0.6
Raltitrexed	IVTVGDXNLFLDRM-HNNXBMFYSA-N	C1264195	Refractory anemia with ringed sideroblasts	0.6
Triamcinolone acetonide	YNDXUCZADRHECN-JNQJZLCISA-N	C0002893	Refractory anemias	0.6
Bromocriptine	OZVBMTJYIDMWIL-AYFBDAFISA-N	C0035258	Restless legs syndrome	0.6
Teriflunomide	UTNUDOFZCWSZMS-YFHOEESVSA-N	C0003873	Rheumatoid arthritis	0.6
Mirtazapine	RONZAEMNMFQXRA-UHFFFAOYSA-N	C0035455	Rhinitis	0.6
Pirarubicin	KMSKQZKKOZQFFG-HSUXVGOQSA-N	C1261473	Sarcoma	0.6
Memantine hydrochloride	LDDHMLJTFXJGPI-UHFFFAOYSA-N	C0036337	Schizoaffective disorder	0.6
Bifeprunox	CYGODHVAJQTCBG-UHFFFAOYSA-N	C0030569	Secondary parkinson disease	0.6
Pemetrexed	WBXPDJSOTKVWSJ-CYBMUJFWSA-N	C3463824	Secondary progressive multiple sclerosis	0.6
Lenalidomide	GOTYRUGSSMKFNF-UHFFFAOYSA-N	C3463824	Secondary progressive multiple sclerosis	0.6
Epirubicin	AOJJSUZBOXZQNB-VTZDEGQISA-N	C3463824	Secondary progressive multiple sclerosis	0.6
[truncated: 4,268 more rows]
